# Supplementary material for: A Consistent Approach to One Coordinate Pnictide Moieties M≡Pn− Using PnH2 − Salts (M = Zr, Ti; Pn = P, As, Sb)
Source: Angew Chem Int Ed Engl. 2026 Jan 1;65(6):e23745. doi: 10.1002/anie.202523745 (PMC12865143; doi:10.1002/anie.202523745)
Supplement: Supplementary file 2 — Supporting Information [file ANIE-65-e23745-s002.zip]

Archive with 7 entries (6 files):
- anie70859-sup-0002-Data/
- anie70859-sup-0002-Data/10_90303.cif
- anie70859-sup-0002-Data/2_90201.cif
- anie70859-sup-0002-Data/3_90202.cif
- anie70859-sup-0002-Data/8-TiCl(18C6)THF2_90048.cif
- anie70859-sup-0002-Data/8_90304.cif
- anie70859-sup-0002-Data/9_90302.cif
