# Supplementary material for: A Consistent Approach to One Coordinate Pnictide Moieties M≡Pn− Using PnH2 − Salts (M = Zr, Ti; Pn = P, As, Sb)
Source: Angew Chem Int Ed Engl. 2026 Jan 1;65(6):e23745. doi: 10.1002/anie.202523745 (PMC12865143; doi:10.1002/anie.202523745)
Supplement: Supplementary file 2 — Supporting Information [file ANIE-65-e23745-s002.zip › anie70859-sup-0002-Data/10_90303.cif]

data_90303
#Crystallographer: Alexandra M. Bacon
_audit_creation_date               2025-06-26
_audit_creation_method
;
Olex2 1.5
(compiled 2025.05.31 svn.r86d253d1 for OlexSys, GUI svn.r7254)
;
_shelx_SHELXL_version_number       '2019/3'
_audit_contact_author_address      ?
_audit_contact_author_email        ?
_audit_contact_author_name         ''
_audit_contact_author_phone        ?
_publ_contact_author_id_orcid      ?
_publ_section_references
;
D. Kratzert, I. Krossing, (2018), J. Appl. Cryst. 51, 928-934.

Dolomanov, O.V., Bourhis, L.J., Gildea, R.J, Howard, J.A.K. & Puschmann, H.
 (2009), J. Appl. Cryst. 42, 339-341.

Kratzert, D., Holstein, J.J. & Krossing, I. (2015). J. Appl. Cryst. 48, 933-938.

Sheldrick, G.M. (2015). Acta Cryst. A71, 3-8.

Sheldrick, G.M. (2015). Acta Cryst. C71, 3-8.
;
_chemical_formula_moiety          
 'C44 H62 N2 P2 Sb Ti, C19 H38 K N2 O6.25, 0.25(C5 H12), 1.75(C4 H8 O)'
_chemical_formula_sum              'C71.25 H116 K N4 O8 P2 Sb Ti'
_chemical_formula_weight           1427.36
loop_
  _atom_type_symbol
  _atom_type_description
  _atom_type_scat_dispersion_real
  _atom_type_scat_dispersion_imag
  _atom_type_scat_source
 'C' 'C' 0.0181 0.0091 'International Tables Vol C Tables 4.2.6.8 and 6.1.1.4'
 'H' 'H' 0.0000 0.0000 'International Tables Vol C Tables 4.2.6.8 and 6.1.1.4'
 'K' 'K' 0.3868 1.0657 'International Tables Vol C Tables 4.2.6.8 and 6.1.1.4'
 'N' 'N' 0.0311 0.0180 'International Tables Vol C Tables 4.2.6.8 and 6.1.1.4'
 'O' 'O' 0.0492 0.0322 'International Tables Vol C Tables 4.2.6.8 and 6.1.1.4'
 'P' 'P' 0.2955 0.4335 'International Tables Vol C Tables 4.2.6.8 and 6.1.1.4'
 'Sb' 'Sb' -0.0562 5.8946
 'International Tables Vol C Tables 4.2.6.8 and 6.1.1.4'
 'Ti' 'Ti' 0.2191 1.8069 'International Tables Vol C Tables 4.2.6.8 and 6.1.1.4'

_shelx_space_group_comment
;
The symmetry employed for this shelxl refinement is uniquely defined
by the following loop, which should always be used as a source of
symmetry information in preference to the above space-group names.
They are only intended as comments.
;
_space_group_crystal_system        'monoclinic'
_space_group_IT_number             15
_space_group_name_H-M_alt          'I 1 2/a 1'
_space_group_name_Hall             '-I 2ya'
loop_
  _space_group_symop_operation_xyz
 'x, y, z'
 '-x+1/2, y, -z'
 'x+1/2, y+1/2, z+1/2'
 '-x+1, y+1/2, -z+1/2'
 '-x, -y, -z'
 'x-1/2, -y, z'
 '-x+1/2, -y+1/2, -z+1/2'
 'x, -y+1/2, z+1/2'

_cell_length_a                     23.0726(5)
_cell_length_b                     26.4303(5)
_cell_length_c                     26.3518(6)
_cell_angle_alpha                  90
_cell_angle_beta                   110.479(2)
_cell_angle_gamma                  90
_cell_volume                       15054.1(6)
_cell_formula_units_Z              8
_cell_measurement_reflns_used      36660
_cell_measurement_temperature      100(2)
_cell_measurement_theta_max        74.0090
_cell_measurement_theta_min        3.3340
_shelx_estimated_absorpt_T_max     0.863
_shelx_estimated_absorpt_T_min     0.171
_exptl_absorpt_coefficient_mu      5.057
_exptl_absorpt_correction_T_max    1.00000
_exptl_absorpt_correction_T_min    0.87382
_exptl_absorpt_correction_type     multi-scan
_exptl_absorpt_process_details     'SCALE3 ABSPACK'
_exptl_crystal_colour              green
_exptl_crystal_colour_primary      green
_exptl_crystal_density_diffrn      1.260
_exptl_crystal_description         needle
_exptl_crystal_F_000               6060
_exptl_crystal_size_max            0.54
_exptl_crystal_size_mid            0.04
_exptl_crystal_size_min            0.03
_diffrn_reflns_av_R_equivalents    0.1011
_diffrn_reflns_av_unetI/netI       0.0424
_diffrn_reflns_Laue_measured_fraction_full  0.999
_diffrn_reflns_Laue_measured_fraction_max  0.997
_diffrn_reflns_limit_h_max         23
_diffrn_reflns_limit_h_min         -28
_diffrn_reflns_limit_k_max         33
_diffrn_reflns_limit_k_min         -32
_diffrn_reflns_limit_l_max         32
_diffrn_reflns_limit_l_min         -31
_diffrn_reflns_number              129365
_diffrn_reflns_point_group_measured_fraction_full  0.999
_diffrn_reflns_point_group_measured_fraction_max  0.997
_diffrn_reflns_theta_full          67.684
_diffrn_reflns_theta_max           74.487
_diffrn_reflns_theta_min           3.344
_diffrn_ambient_environment        N~2~
_diffrn_ambient_temperature        100(2)
_diffrn_detector                   'HPC area detector'
_diffrn_detector_area_resol_mean   10.0000
_diffrn_detector_type              HyPix-6000HE
_diffrn_measured_fraction_theta_full  0.999
_diffrn_measured_fraction_theta_max  0.997
_diffrn_measurement_details
;
List of Runs (angles in degrees, time in seconds):

  # Type    Start    End  Width  t~exp~   \w     \q     \k     \f   Frames
--------------------------------------------------------------------------
  1  \w    -33.00  28.00   0.50   13.20    --  -47.36  24.00 132.00  122
  2  \w   -123.00 -33.00   0.50   13.20    --  -47.36 -24.00 -32.00  180
  3  \w     34.00 123.00   0.50   13.20    --   47.36  24.00 132.00  178
  4  \w     34.00 123.00   0.50   13.20    --   47.36  24.00 132.00  178
  5  \w   -167.00 -78.00   0.50   13.20    --  -91.75 -24.00 -32.00  178
  6  \w    100.00 178.00   0.50   13.20    --  113.25  24.00 132.00  156
  7  \w    -45.00  27.00   0.50   13.20    --  -47.36  37.00 -90.00  144
  8  \w    -71.00  26.00   0.50   13.20    --  -47.36  77.00 150.00  194
  9  \w    -29.00  29.00   0.50   13.20    --  -47.36  19.00  60.00  116
 10  \w    -28.00  23.00   0.50   13.20    --   47.36 -19.00-180.00  102
 11  \w    -28.00  27.00   0.50   13.20    --   47.36 -24.00 -32.00  110
 12  \w     31.00 121.00   0.50   13.20    --   47.36  57.00 -60.00  180
 13  \w     31.00 121.00   0.50   13.20    --   47.36  57.00 -60.00  180
 14  \w   -117.00 -18.00   0.50   13.20    --  -91.75  80.00 -31.98  198
 15  \w   -109.00 -18.00   0.50   13.20    --  -91.75  77.00 -90.00  182
 16  \w   -117.00 -18.00   0.50   13.20    --  -91.75  80.00 -31.98  198
 17  \w   -102.00 -75.00   0.50   13.20    --  -91.75  80.00-118.96   54
 18  \w    -98.00 -73.00   0.50   13.20    --  -91.75  77.00 -90.00   50
 19  \w    -65.00 -18.00   0.50   13.20    --  -91.75  61.00  90.00   94
 20  \w     41.00  66.00   0.50   13.20    --  113.25 -61.00 -60.00   50
 21  \w     41.00  66.00   0.50   13.20    --  113.25 -61.00 -30.00   50
 22  \w     44.00 100.00   0.50   13.20    --  113.25 -77.00  30.00  112
 23  \w    150.00 178.00   0.50   13.20    --  113.25  61.00  60.00   56
 24  \w     96.00 133.00   0.50   13.20    --  113.25  61.00  60.00   74
 25  \w     42.00  89.00   0.50   13.20    --  113.25 -77.00  90.00   94
 26  \w     41.00  66.00   0.50   13.20    --  113.25 -61.00  90.00   50
 27  \w     53.00 108.00   0.50   13.20    --  113.25 -80.00 -70.78  110
 28  \w     43.00 134.00   0.50   13.20    --  113.25 -80.00 127.37  182
 29  \w    100.00 177.00   0.50   13.20    --  113.25  30.00  90.00  154
 30  \w     41.00  66.00   0.50   13.20    --  113.25 -61.00  30.00   50
 31  \w     41.00  93.00   0.50   13.20    --  113.25 -77.00-120.00  104
 32  \w     41.00 116.00   0.50   13.20    --  113.25 -79.00  17.92  150
 33  \w    106.00 133.00   0.50   13.20    --  113.25  30.00 -30.00   54
 34  \w    138.00 174.00   0.50   13.20    --  113.25  30.00 -30.00   72
 35  \w     48.00  89.00   0.50   13.20    --  113.25 -77.00-180.00   82
 36  \w     47.00  87.00   0.50   13.20    --  113.25 -77.00 150.00   80
 37  \w     41.00 134.00   0.50   13.20    --  113.25 -80.00-154.05  186
 38  \w     99.00 178.00   0.50   13.20    --  113.25  15.00-120.00  158
 39  \w    100.00 153.00   0.50   13.20    --  113.25  45.00 -60.00  106
 40  \w     81.00 120.00   0.50   13.20    --  113.25 -80.00 -54.06   78
 41  \w     42.00  82.00   0.50   13.20    --  113.25 -77.00 -30.00   80
 42  \w    108.00 178.00   0.50   13.20    --  113.25  45.00-180.00  140
 43  \w     90.00 117.00   0.50   13.20    --  113.25 -80.00  37.01   54
 44  \w    108.00 155.00   0.50   13.20    --  113.25  45.00 150.00   94
 45  \w     99.00 173.00   0.50   13.20    --  113.25  15.00  30.00  148
 46  \w     42.00  77.00   0.50   13.20    --  113.25 -80.00-102.95   70
;
_diffrn_measurement_device         '\k-geometry diffractometer'
_diffrn_measurement_device_type    'Rigaku XtaLAB Synergy-S'
_diffrn_measurement_method         '\w scans'
_diffrn_orient_matrix_type        
 'CrysAlisPro convention (1999,Acta A55,543-557)'
_diffrn_orient_matrix_UB_11        -0.0437477000
_diffrn_orient_matrix_UB_12        -0.0055968000
_diffrn_orient_matrix_UB_13        -0.0592360000
_diffrn_orient_matrix_UB_21        0.0190119000
_diffrn_orient_matrix_UB_22        -0.0559102000
_diffrn_orient_matrix_UB_23        0.0003998000
_diffrn_orient_matrix_UB_31        -0.0529585000
_diffrn_orient_matrix_UB_32        -0.0154513000
_diffrn_orient_matrix_UB_33        0.0196804000
_diffrn_oxdiff_digest_od_ed
;

;
_diffrn_radiation_monochromator    mirror
_diffrn_radiation_probe            x-ray
_diffrn_radiation_type             CuK\a
_diffrn_radiation_wavelength       1.54184
_diffrn_source                     'micro-focus sealed X-ray tube'
_diffrn_source_type                'PhotonJet (Cu) X-ray Source'
_reflns_Friedel_coverage           0.000
_reflns_Friedel_fraction_full      .
_reflns_Friedel_fraction_max       .
_reflns_number_gt                  11225
_reflns_number_total               15353
_reflns_special_details
;
 Reflections were merged by SHELXL according to the crystal
 class for the calculation of statistics and refinement.
 
 _reflns_Friedel_fraction is defined as the number of unique
 Friedel pairs measured divided by the number that would be
 possible theoretically, ignoring centric projections and
 systematic absences.
;
_reflns_threshold_expression       'I > 2\s(I)'
_computing_cell_refinement         'CrysAlisPro 1.171.44.108a (Rigaku OD, 2025)'
_computing_data_collection         'CrysAlisPro 1.171.44.108a (Rigaku OD, 2025)'
_computing_data_reduction          'CrysAlisPro 1.171.44.108a (Rigaku OD, 2025)'
_computing_molecular_graphics      'Olex2 1.5 (Dolomanov et al., 2009)'
_computing_publication_material    'Olex2 1.5 (Dolomanov et al., 2009)'
_computing_structure_refinement    'SHELXL 2019/3 (Sheldrick, 2015)'
_computing_structure_solution      'SHELXT 2014/5 (Sheldrick, 2014)'
_refine_diff_density_max           1.066
_refine_diff_density_min           -1.607
_refine_diff_density_rms           0.095
_refine_ls_extinction_coef         .
_refine_ls_extinction_method       none
_refine_ls_goodness_of_fit_ref     1.058
_refine_ls_hydrogen_treatment      constr
_refine_ls_matrix_type             full
_refine_ls_number_parameters       947
_refine_ls_number_reflns           15353
_refine_ls_number_restraints       713
_refine_ls_R_factor_all            0.0924
_refine_ls_R_factor_gt             0.0684
_refine_ls_restrained_S_all        1.049
_refine_ls_shift/su_max            0.002
_refine_ls_shift/su_mean           0.000
_refine_ls_structure_factor_coef   Fsqd
_refine_ls_weighting_details      
 'w=1/[\s^2^(Fo^2^)+(0.1092P)^2^+35.5483P] where P=(Fo^2^+2Fc^2^)/3'
_refine_ls_weighting_scheme        calc
_refine_ls_wR_factor_gt            0.1809
_refine_ls_wR_factor_ref           0.1976
_olex2_refinement_description
;
1. Restrained distances
 O5-C58 = O5-C57
 1.45 with sigma of 0.01
 O5*-C57 = O5*-C58*
 1.45 with sigma of 0.01
 C59-C58*
 1.5 with sigma of 0.01
2. Uiso/Uaniso restraints and constraints
O9 \\sim C75 \\sim C78 \\sim C76 \\sim C77 \\sim C75* \\sim O9* \\sim C78*
\\sim C77* \\sim C76*: within 2A with sigma of 0.001 and sigma for terminal
atoms of 0.002 within 2A
O10 \\sim C79 \\sim C80 \\sim C81 \\sim C82: within 2A with sigma of 0.001 and
sigma for terminal atoms of 0.002 within 2A
K1 \\sim O1 \\sim O2 \\sim O3 \\sim O4 \\sim O5 \\sim O6 \\sim N3 \\sim N4
\\sim C44 \\sim C45 \\sim C46 \\sim C47 \\sim C48 \\sim C49 \\sim C50 \\sim C51
\\sim C52 \\sim C53 \\sim C54 \\sim C55 \\sim C56 \\sim C57 \\sim C58 \\sim C59
\\sim C60 \\sim C61: within 2A with sigma of 0.01 and sigma for terminal atoms
of 0.02 within 2A
O8 \\sim C71 \\sim C72 \\sim C73 \\sim C74: within 2A with sigma of 0.01 and
sigma for terminal atoms of 0.02 within 2A
C70 \\sim C62 \\sim C63 \\sim C64 \\sim C65 \\sim C66 \\sim O67 \\sim C67 \\sim
C68 \\sim C69: within 2A with sigma of 0.01 and sigma for terminal atoms of
0.02 within 2A
O5* \\sim O5 \\sim C58 \\sim C58*: within 2A with sigma of 0.01 and sigma for
terminal atoms of 0.02 within 2A
Uanis(C62) \\sim Ueq, Uanis(C63) \\sim Ueq, Uanis(C64) \\sim Ueq, Uanis(C65)
\\sim Ueq, Uanis(C66) \\sim Ueq, Uanis(C69) \\sim Ueq, Uanis(C70) \\sim Ueq,
Uanis(O67) \\sim Ueq, Uanis(C68) \\sim Ueq, Uanis(C67) \\sim Ueq: with sigma of
0.05 and sigma for terminal atoms of 0.1
Uanis(C79) \\sim Ueq, Uanis(O10) \\sim Ueq, Uanis(C82) \\sim Ueq, Uanis(C80)
\\sim Ueq, Uanis(C81) \\sim Ueq, Uanis(C82) \\sim Ueq, Uanis(O10) \\sim Ueq,
Uanis(C79) \\sim Ueq, Uanis(C80) \\sim Ueq, Uanis(C81) \\sim Ueq: with sigma of
0.01 and sigma for terminal atoms of 0.02
Uanis(O8) \\sim Ueq, Uanis(C71) \\sim Ueq, Uanis(C72) \\sim Ueq, Uanis(C73)
\\sim Ueq, Uanis(C74) \\sim Ueq: with sigma of 0.01 and sigma for terminal
atoms of 0.02
Uanis(C76) \\sim Ueq, Uanis(O9) \\sim Ueq, Uanis(C75) \\sim Ueq, Uanis(C78)
\\sim Ueq, Uanis(C77) \\sim Ueq, Uanis(O9*) \\sim Ueq, Uanis(C78*) \\sim Ueq,
Uanis(C75*) \\sim Ueq, Uanis(C77*) \\sim Ueq, Uanis(C76*) \\sim Ueq: with sigma
of 0.01 and sigma for terminal atoms of 0.02
3. Others
 Sof(H57C)=Sof(H57D)=Sof(H59C)=Sof(H59D)=1-FVAR(1)
 Sof(H57A)=Sof(H57B)=Sof(H59A)=Sof(H59B)=FVAR(1)
 Fixed Sof: O5(0.75) O5*(0.25) C70(0.25) H70A(0.25) H70B(0.25) O67(0.25)
 C67(0.25) H67A(0.25) H67B(0.25) C68(0.25) H68A(0.25) H68B(0.25) C69(0.25)
 H69A(0.25) H69B(0.25) C58(0.75) H58A(0.75) H58B(0.75) C58*(0.25) H58C(0.25)
 H58D(0.25) C62(0.25) H62A(0.25) H62B(0.25) H62C(0.25) C63(0.25) H63A(0.25)
 H63B(0.25) C64(0.25) H64A(0.25) H64B(0.25) C65(0.25) H65A(0.25) H65B(0.25)
 C66(0.25) H66A(0.25) H66B(0.25) H66C(0.25) O8(0.5) C71(0.5) H71A(0.5)
 H71B(0.5) C72(0.5) H72A(0.5) H72B(0.5) C73(0.5) H73A(0.5) H73B(0.5) C74(0.5)
 H74A(0.5) H74B(0.5) O9(0.5) C75(0.5) H75A(0.5) H75B(0.5) C76(0.5) H76A(0.5)
 H76B(0.5) C77(0.5) H77A(0.5) H77B(0.5) C78(0.5) H78A(0.5) H78B(0.5) O9*(0.5)
 C75*(0.5) H75C(0.5) H75D(0.5) C76*(0.5) H76C(0.5) H76D(0.5) C77*(0.5)
 H77C(0.5) H77D(0.5) C78*(0.5) H78C(0.5) H78D(0.5) O10(0.25) C79(0.25)
 H79A(0.25) H79B(0.25) C80(0.25) H80A(0.25) H80B(0.25) C81(0.25) H81A(0.25)
 H81B(0.25) C82(0.25) H82A(0.25) H82B(0.25)
4.a Free rotating group:
 C70(O67,C67,C68,C69), C62(C63,C64,C65,C66), O8(C71,C72,C73,C74), O9(C75,C76,
 C77,C78), O9*(C75*,C76*,C77*,C78*), O10(C79,C80,C81,C82)
4.b Ternary CH refined with riding coordinates:
 C8(H8), C11(H11), C29(H29), C32(H32)
4.c Secondary CH2 refined with riding coordinates:
 C70(H70A,H70B), C67(H67A,H67B), C68(H68A,H68B), C69(H69A,H69B), C44(H44A,
 H44B), C45(H45A,H45B), C46(H46A,H46B), C47(H47A,H47B), C48(H48A,H48B),
 C49(H49A,H49B), C50(H50A,H50B), C51(H51A,H51B), C52(H52A,H52B), C53(H53A,H53B),
  C54(H54A,H54B), C55(H55A,H55B), C56(H56A,H56B), C57(H57C,H57D), C57(H57A,
 H57B), C58(H58A,H58B), C58*(H58C,H58D), C59(H59A,H59B), C59(H59C,H59D),
 C60(H60A,H60B), C61(H61A,H61B), C63(H63A,H63B), C64(H64A,H64B), C65(H65A,H65B),
  C71(H71A,H71B), C72(H72A,H72B), C73(H73A,H73B), C74(H74A,H74B), C75(H75A,
 H75B), C76(H76A,H76B), C77(H77A,H77B), C78(H78A,H78B), C75*(H75C,H75D), C76*
 (H76C,H76D), C77*(H77C,H77D), C78*(H78C,H78D), C79(H79A,H79B), C80(H80A,H80B),
 C81(H81A,H81B), C82(H82A,H82B)
4.d Aromatic/amide H refined with riding coordinates:
 C2(H2), C4(H4), C5(H5), C16(H16), C18(H18), C24(H24), C26(H26), C27(H27),
 C37(H37), C39(H39)
4.e Idealised Me refined as rotating group:
 C7(H7A,H7B,H7C), C9(H9A,H9B,H9C), C10(H10A,H10B,H10C), C12(H12A,H12B,H12C),
 C13(H13A,H13B,H13C), C20(H20A,H20B,H20C), C21(H21A,H21B,H21C), C22(H22A,H22B,
 H22C), C30(H30A,H30B,H30C), C31(H31A,H31B,H31C), C33(H33A,H33B,H33C), C34(H34A,
 H34B,H34C), C41(H41A,H41B,H41C), C42(H42A,H42B,H42C), C43(H43A,H43B,H43C),
 C62(H62A,H62B,H62C), C66(H66A,H66B,H66C), C83(H83A,H83B,H83C)
;
_atom_sites_solution_hydrogens     geom
_atom_sites_solution_primary       dual
loop_
  _atom_site_label
  _atom_site_type_symbol
  _atom_site_fract_x
  _atom_site_fract_y
  _atom_site_fract_z
  _atom_site_U_iso_or_equiv
  _atom_site_adp_type
  _atom_site_occupancy
  _atom_site_site_symmetry_order
  _atom_site_calc_flag
  _atom_site_refinement_flags_posn
  _atom_site_refinement_flags_adp
  _atom_site_refinement_flags_occupancy
  _atom_site_disorder_assembly
  _atom_site_disorder_group
 Sb1 Sb 0.64826(2) 0.52050(2) 0.82643(2) 0.04865(12) Uani 1 1 d . . . . .
 Ti1 Ti 0.62358(4) 0.53779(3) 0.72735(3) 0.04107(19) Uani 1 1 d . . . . .
 K1 K 0.44572(5) 0.64194(4) 0.97327(4) 0.0535(3) Uani 1 1 d . . . . .
 P1 P 0.59978(5) 0.44191(5) 0.70077(5) 0.0466(3) Uani 1 1 d . . . . .
 P2 P 0.64287(5) 0.63523(4) 0.74790(5) 0.0446(3) Uani 1 1 d . . . . .
 O1 O 0.32885(17) 0.59637(14) 0.92419(17) 0.0641(9) Uani 1 1 d . U . . .
 O2 O 0.40386(19) 0.57069(16) 1.03087(17) 0.0694(10) Uani 1 1 d . U . . .
 O3 O 0.46328(19) 0.72520(15) 1.04687(17) 0.0688(10) Uani 1 1 d . U . . .
 O4 O 0.41777(19) 0.74251(16) 0.93535(18) 0.0728(11) Uani 1 1 d . U . . .
 O5 O 0.4955(3) 0.6010(3) 0.8960(2) 0.0826(18) Uani 0.75 1 d D U P A 1
 O5* O 0.5124(10) 0.6237(8) 0.9020(5) 0.084(4) Uani 0.25 1 d D U P A 2
 O6 O 0.5633(2) 0.59914(19) 1.00628(19) 0.0861(13) Uani 1 1 d . U . . .
 C70 C 0.2632(11) 0.6937(12) 0.9692(8) 0.130(5) Uani 0.25 1 d G U P A -2
 H70A H 0.249762 0.661285 0.949703 0.156 Uiso 0.25 1 calc R U P A -2
 H70B H 0.256498 0.720897 0.941895 0.156 Uiso 0.25 1 calc R U P A -2
 O67 O 0.3277(10) 0.6909(11) 1.0017(10) 0.141(5) Uani 0.25 1 d G U P A -2
 C67 C 0.3336(10) 0.7111(13) 1.0577(10) 0.132(5) Uani 0.25 1 d G U P A -2
 H67A H 0.339402 0.748261 1.059794 0.158 Uiso 0.25 1 calc R U P A -2
 H67B H 0.368332 0.694839 1.086567 0.158 Uiso 0.25 1 calc R U P A -2
 C68 C 0.2709(12) 0.6960(14) 1.0614(9) 0.129(5) Uani 0.25 1 d G U P A -2
 H68A H 0.270972 0.660375 1.072906 0.155 Uiso 0.25 1 calc R U P A -2
 H68B H 0.259623 0.718226 1.086780 0.155 Uiso 0.25 1 calc R U P A -2
 C69 C 0.2272(8) 0.7038(11) 1.0029(11) 0.127(5) Uani 0.25 1 d G U P A -2
 H69A H 0.191663 0.680228 0.994174 0.152 Uiso 0.25 1 calc R U P A -2
 H69B H 0.211284 0.738878 0.997499 0.152 Uiso 0.25 1 calc R U P A -2
 N1 N 0.69536(17) 0.51528(14) 0.69897(16) 0.0451(9) Uani 1 1 d . . . . .
 N2 N 0.53514(17) 0.57103(15) 0.68779(15) 0.0448(9) Uani 1 1 d . . . . .
 N3 N 0.3800(2) 0.6578(2) 0.8547(2) 0.0748(13) Uani 1 1 d . U . . .
 N4 N 0.5168(2) 0.62834(19) 1.0902(2) 0.0668(12) Uani 1 1 d . U . . .
 C1 C 0.6746(2) 0.42522(19) 0.6970(2) 0.0486(11) Uani 1 1 d . . . . .
 C2 C 0.6931(2) 0.3752(2) 0.6942(2) 0.0528(12) Uani 1 1 d . . . . .
 H2 H 0.667052 0.348562 0.697615 0.063 Uiso 1 1 calc R U . . .
 C3 C 0.7477(2) 0.3631(2) 0.6867(2) 0.0558(13) Uani 1 1 d . . . . .
 C4 C 0.7845(2) 0.4030(2) 0.6819(2) 0.0546(12) Uani 1 1 d . . . . .
 H4 H 0.822395 0.395948 0.676708 0.065 Uiso 1 1 calc R U . . .
 C5 C 0.7673(2) 0.4530(2) 0.6845(2) 0.0506(11) Uani 1 1 d . . . . .
 H5 H 0.793399 0.479173 0.680148 0.061 Uiso 1 1 calc R U . . .
 C6 C 0.7123(2) 0.46603(19) 0.69334(19) 0.0452(10) Uani 1 1 d . . . . .
 C7 C 0.7684(3) 0.3083(2) 0.6863(3) 0.0674(15) Uani 1 1 d . . . . .
 H7A H 0.743382 0.286316 0.700349 0.101 Uiso 1 1 calc R U . . .
 H7B H 0.812105 0.305191 0.709059 0.101 Uiso 1 1 calc R U . . .
 H7C H 0.763028 0.298355 0.649074 0.101 Uiso 1 1 calc R U . . .
 C8 C 0.5836(2) 0.39190(19) 0.7434(2) 0.0540(12) Uani 1 1 d . . . . .
 H8 H 0.577381 0.359653 0.722301 0.065 Uiso 1 1 calc R U . . .
 C9 C 0.6354(3) 0.3824(2) 0.7974(2) 0.0570(13) Uani 1 1 d . . . . .
 H9A H 0.673523 0.373594 0.790937 0.086 Uiso 1 1 calc R U . . .
 H9B H 0.623745 0.354384 0.816307 0.086 Uiso 1 1 calc R U . . .
 H9C H 0.642315 0.412956 0.819773 0.086 Uiso 1 1 calc R U . . .
 C10 C 0.5227(2) 0.4038(2) 0.7513(3) 0.0599(14) Uani 1 1 d . . . . .
 H10A H 0.527516 0.434367 0.773434 0.090 Uiso 1 1 calc R U . . .
 H10B H 0.510993 0.375356 0.769500 0.090 Uiso 1 1 calc R U . . .
 H10C H 0.490342 0.409388 0.715887 0.090 Uiso 1 1 calc R U . . .
 C11 C 0.5438(2) 0.4257(2) 0.6318(2) 0.0607(14) Uani 1 1 d . . . . .
 H11 H 0.503887 0.442621 0.628335 0.073 Uiso 1 1 calc R U . . .
 C12 C 0.5290(3) 0.3695(3) 0.6189(3) 0.082(2) Uani 1 1 d . . . . .
 H12A H 0.567420 0.350874 0.624136 0.123 Uiso 1 1 calc R U . . .
 H12B H 0.501185 0.365876 0.581261 0.123 Uiso 1 1 calc R U . . .
 H12C H 0.508967 0.355764 0.643180 0.123 Uiso 1 1 calc R U . . .
 C13 C 0.5671(3) 0.4507(3) 0.5897(2) 0.0730(18) Uani 1 1 d . . . . .
 H13A H 0.577418 0.486151 0.599542 0.110 Uiso 1 1 calc R U . . .
 H13B H 0.534665 0.448912 0.553836 0.110 Uiso 1 1 calc R U . . .
 H13C H 0.604023 0.432833 0.588927 0.110 Uiso 1 1 calc R U . . .
 C14 C 0.7390(2) 0.55310(18) 0.69516(19) 0.0463(11) Uani 1 1 d . . . . .
 C15 C 0.7294(2) 0.5770(2) 0.6452(2) 0.0519(12) Uani 1 1 d . . . . .
 C16 C 0.7695(2) 0.6156(2) 0.6430(2) 0.0585(13) Uani 1 1 d . . . . .
 H16 H 0.762058 0.632698 0.609651 0.070 Uiso 1 1 calc R U . . .
 C17 C 0.8197(2) 0.6300(2) 0.6876(2) 0.0560(13) Uani 1 1 d . . . . .
 C18 C 0.8305(2) 0.6031(2) 0.7354(2) 0.0539(12) Uani 1 1 d . . . . .
 H18 H 0.865614 0.611490 0.766179 0.065 Uiso 1 1 calc R U . . .
 C19 C 0.7916(2) 0.56450(18) 0.7398(2) 0.0470(11) Uani 1 1 d . . . . .
 C20 C 0.6798(3) 0.5588(3) 0.5950(2) 0.0655(15) Uani 1 1 d . . . . .
 H20A H 0.675576 0.582370 0.565220 0.098 Uiso 1 1 calc R U . . .
 H20B H 0.640470 0.556766 0.601364 0.098 Uiso 1 1 calc R U . . .
 H20C H 0.690753 0.525170 0.585418 0.098 Uiso 1 1 calc R U . . .
 C21 C 0.8632(3) 0.6716(2) 0.6842(3) 0.0700(16) Uani 1 1 d . . . . .
 H21A H 0.893947 0.657715 0.670112 0.105 Uiso 1 1 calc R U . . .
 H21B H 0.884253 0.685691 0.720412 0.105 Uiso 1 1 calc R U . . .
 H21C H 0.839563 0.698285 0.659979 0.105 Uiso 1 1 calc R U . . .
 C22 C 0.8080(2) 0.5334(2) 0.7903(2) 0.0520(12) Uani 1 1 d . . . . .
 H22A H 0.772033 0.531098 0.801900 0.078 Uiso 1 1 calc R U . . .
 H22B H 0.842427 0.549332 0.819007 0.078 Uiso 1 1 calc R U . . .
 H22C H 0.820126 0.499340 0.783204 0.078 Uiso 1 1 calc R U . . .
 C23 C 0.5625(2) 0.65276(18) 0.7321(2) 0.0466(10) Uani 1 1 d . . . . .
 C24 C 0.5442(2) 0.69914(18) 0.7468(2) 0.0513(12) Uani 1 1 d . . . . .
 H24 H 0.574846 0.720796 0.770166 0.062 Uiso 1 1 calc R U . . .
 C25 C 0.4829(2) 0.71496(19) 0.7288(2) 0.0550(13) Uani 1 1 d . . . . .
 C26 C 0.4405(2) 0.6832(2) 0.6937(2) 0.0587(13) Uani 1 1 d . . . . .
 H26 H 0.398499 0.693667 0.679178 0.070 Uiso 1 1 calc R U . . .
 C27 C 0.4563(2) 0.6365(2) 0.6785(2) 0.0555(12) Uani 1 1 d . . . . .
 H27 H 0.425291 0.616051 0.653792 0.067 Uiso 1 1 calc R U . . .
 C28 C 0.5179(2) 0.61902(18) 0.69925(19) 0.0460(10) Uani 1 1 d . . . . .
 C29 C 0.6853(2) 0.66645(18) 0.8133(2) 0.0510(11) Uani 1 1 d . . . . .
 H29 H 0.682743 0.703754 0.806496 0.061 Uiso 1 1 calc R U . . .
 C30 C 0.7548(2) 0.6518(2) 0.8322(2) 0.0589(13) Uani 1 1 d . . . . .
 H30A H 0.759480 0.615860 0.841977 0.088 Uiso 1 1 calc R U . . .
 H30B H 0.778117 0.672239 0.863712 0.088 Uiso 1 1 calc R U . . .
 H30C H 0.770589 0.657975 0.802709 0.088 Uiso 1 1 calc R U . . .
 C31 C 0.6603(3) 0.6566(2) 0.8591(2) 0.0589(13) Uani 1 1 d . . . . .
 H31A H 0.616596 0.666288 0.847205 0.088 Uiso 1 1 calc R U . . .
 H31B H 0.683901 0.676603 0.890919 0.088 Uiso 1 1 calc R U . . .
 H31C H 0.664452 0.620553 0.868432 0.088 Uiso 1 1 calc R U . . .
 C32 C 0.6664(2) 0.6767(2) 0.7002(2) 0.0542(12) Uani 1 1 d . . . . .
 H32 H 0.709501 0.666900 0.703629 0.065 Uiso 1 1 calc R U . . .
 C33 C 0.6239(2) 0.6631(2) 0.6426(2) 0.0621(14) Uani 1 1 d . . . . .
 H33A H 0.621058 0.626257 0.638608 0.093 Uiso 1 1 calc R U . . .
 H33B H 0.640888 0.677311 0.616374 0.093 Uiso 1 1 calc R U . . .
 H33C H 0.582583 0.677183 0.635944 0.093 Uiso 1 1 calc R U . . .
 C34 C 0.6659(3) 0.7335(2) 0.7081(3) 0.0637(15) Uani 1 1 d . . . . .
 H34A H 0.623744 0.744527 0.703309 0.096 Uiso 1 1 calc R U . . .
 H34B H 0.679920 0.750405 0.681398 0.096 Uiso 1 1 calc R U . . .
 H34C H 0.693598 0.742173 0.744699 0.096 Uiso 1 1 calc R U . . .
 C35 C 0.4836(2) 0.5413(2) 0.6544(2) 0.0472(11) Uani 1 1 d . . . . .
 C36 C 0.4465(2) 0.51412(18) 0.67779(19) 0.0456(10) Uani 1 1 d . . . . .
 C37 C 0.3992(2) 0.4839(2) 0.6450(2) 0.0521(12) Uani 1 1 d . . . . .
 H37 H 0.375347 0.464586 0.660965 0.062 Uiso 1 1 calc R U . . .
 C38 C 0.3856(2) 0.4809(2) 0.5891(2) 0.0606(14) Uani 1 1 d . . . . .
 C39 C 0.4195(3) 0.5100(3) 0.5663(2) 0.0672(16) Uani 1 1 d . . . . .
 H39 H 0.409636 0.509339 0.528124 0.081 Uiso 1 1 calc R U . . .
 C40 C 0.4682(2) 0.5406(2) 0.5982(2) 0.0572(13) Uani 1 1 d . . . . .
 C41 C 0.4547(2) 0.52085(19) 0.7365(2) 0.0474(11) Uani 1 1 d . . . . .
 H41A H 0.434869 0.552452 0.741110 0.071 Uiso 1 1 calc R U . . .
 H41B H 0.498892 0.522151 0.758112 0.071 Uiso 1 1 calc R U . . .
 H41C H 0.435569 0.492330 0.748501 0.071 Uiso 1 1 calc R U . . .
 C42 C 0.3342(3) 0.4463(3) 0.5544(3) 0.0799(19) Uani 1 1 d . . . . .
 H42A H 0.318121 0.459327 0.517252 0.120 Uiso 1 1 calc R U . . .
 H42B H 0.300790 0.445262 0.569275 0.120 Uiso 1 1 calc R U . . .
 H42C H 0.350657 0.412145 0.554356 0.120 Uiso 1 1 calc R U . . .
 C43 C 0.5001(3) 0.5753(3) 0.5706(2) 0.0731(17) Uani 1 1 d . . . . .
 H43A H 0.543586 0.565482 0.580657 0.110 Uiso 1 1 calc R U . . .
 H43B H 0.497507 0.610315 0.581955 0.110 Uiso 1 1 calc R U . . .
 H43C H 0.479753 0.572712 0.531200 0.110 Uiso 1 1 calc R U . . .
 C44 C 0.3161(3) 0.6377(3) 0.8402(3) 0.0788(17) Uani 1 1 d . U . . .
 H44A H 0.298558 0.632694 0.800465 0.095 Uiso 1 1 calc R U . . .
 H44B H 0.290330 0.663146 0.849928 0.095 Uiso 1 1 calc R U . . .
 C45 C 0.3126(3) 0.5884(3) 0.8678(3) 0.0757(16) Uani 1 1 d . U . . .
 H45A H 0.270082 0.574657 0.852666 0.091 Uiso 1 1 calc R U . . .
 H45B H 0.341177 0.563516 0.861079 0.091 Uiso 1 1 calc R U . . .
 C46 C 0.3196(3) 0.5516(2) 0.9516(3) 0.0754(16) Uani 1 1 d . U . . .
 H46A H 0.344073 0.523310 0.944878 0.091 Uiso 1 1 calc R U . . .
 H46B H 0.275405 0.541920 0.937458 0.091 Uiso 1 1 calc R U . . .
 C47 C 0.3393(3) 0.5617(3) 1.0105(3) 0.0781(16) Uani 1 1 d . U . . .
 H47A H 0.317052 0.591595 1.017073 0.094 Uiso 1 1 calc R U . . .
 H47B H 0.329267 0.532272 1.029118 0.094 Uiso 1 1 calc R U . . .
 C48 C 0.4277(4) 0.5759(3) 1.0896(3) 0.0817(17) Uani 1 1 d . U . . .
 H48A H 0.416495 0.545727 1.106495 0.098 Uiso 1 1 calc R U . . .
 H48B H 0.409475 0.606065 1.100434 0.098 Uiso 1 1 calc R U . . .
 C49 C 0.4966(3) 0.5811(3) 1.1082(3) 0.0770(16) Uani 1 1 d . U . . .
 H49A H 0.513510 0.579654 1.148310 0.092 Uiso 1 1 calc R U . . .
 H49B H 0.513769 0.552071 1.094366 0.092 Uiso 1 1 calc R U . . .
 C50 C 0.5068(3) 0.6709(2) 1.1216(2) 0.0710(15) Uani 1 1 d . U . . .
 H50A H 0.537831 0.669088 1.158647 0.085 Uiso 1 1 calc R U . . .
 H50B H 0.465415 0.667290 1.124585 0.085 Uiso 1 1 calc R U . . .
 C51 C 0.5107(3) 0.7215(2) 1.0989(3) 0.0720(15) Uani 1 1 d . U . . .
 H51A H 0.505206 0.748154 1.123173 0.086 Uiso 1 1 calc R U . . .
 H51B H 0.551832 0.726025 1.095532 0.086 Uiso 1 1 calc R U . . .
 C52 C 0.4611(3) 0.7745(2) 1.0249(3) 0.0789(17) Uani 1 1 d . U . . .
 H52A H 0.500041 0.781697 1.018428 0.095 Uiso 1 1 calc R U . . .
 H52B H 0.456263 0.799994 1.050688 0.095 Uiso 1 1 calc R U . . .
 C53 C 0.4091(3) 0.7771(2) 0.9744(3) 0.0796(16) Uani 1 1 d . U . . .
 H53A H 0.370511 0.768452 0.980897 0.095 Uiso 1 1 calc R U . . .
 H53B H 0.404936 0.812017 0.959913 0.095 Uiso 1 1 calc R U . . .
 C54 C 0.3673(3) 0.7445(3) 0.8865(3) 0.0786(17) Uani 1 1 d . U . . .
 H54A H 0.360218 0.779848 0.873433 0.094 Uiso 1 1 calc R U . . .
 H54B H 0.329553 0.732382 0.892417 0.094 Uiso 1 1 calc R U . . .
 C55 C 0.3799(3) 0.7120(3) 0.8450(3) 0.0836(18) Uani 1 1 d . U . . .
 H55A H 0.348320 0.719396 0.809118 0.100 Uiso 1 1 calc R U . . .
 H55B H 0.420699 0.721616 0.843246 0.100 Uiso 1 1 calc R U . . .
 C56 C 0.4119(3) 0.6294(3) 0.8225(3) 0.0890(19) Uani 1 1 d . U . . .
 H56A H 0.398171 0.593712 0.819280 0.107 Uiso 1 1 calc R U . . .
 H56B H 0.398687 0.643835 0.785555 0.107 Uiso 1 1 calc R U . . .
 C57 C 0.4794(3) 0.6306(3) 0.8457(2) 0.0866(18) Uani 1 1 d D U . . .
 H57C H 0.494590 0.604478 0.826467 0.104 Uiso 0.14(9) 1 calc R U P A 2
 H57D H 0.492492 0.663706 0.835737 0.104 Uiso 0.14(9) 1 calc R U P A 2
 H57A H 0.494530 0.665827 0.853472 0.104 Uiso 0.86(9) 1 calc R U P A 1
 H57B H 0.497704 0.615258 0.820473 0.104 Uiso 0.86(9) 1 calc R U P A 1
 C58 C 0.5625(4) 0.5927(5) 0.9183(4) 0.091(2) Uani 0.75 1 d D U P A 1
 H58A H 0.575942 0.572362 0.892843 0.109 Uiso 0.75 1 calc R U P A 1
 H58B H 0.584628 0.625476 0.924293 0.109 Uiso 0.75 1 calc R U P A 1
 C58* C 0.5288(12) 0.5709(8) 0.9113(7) 0.084(4) Uani 0.25 1 d D U P A 2
 H58C H 0.546692 0.558571 0.884486 0.100 Uiso 0.25 1 calc R U P A 2
 H58D H 0.491722 0.550366 0.907891 0.100 Uiso 0.25 1 calc R U P A 2
 C59 C 0.5761(4) 0.5665(3) 0.9683(3) 0.100(2) Uani 1 1 d D U . . .
 H59A H 0.620150 0.556297 0.982309 0.120 Uiso 0.86(9) 1 calc R U P A 1
 H59B H 0.550389 0.535564 0.962881 0.120 Uiso 0.86(9) 1 calc R U P A 1
 H59C H 0.576984 0.531062 0.980808 0.120 Uiso 0.14(9) 1 calc R U P A 2
 H59D H 0.617584 0.574605 0.967413 0.120 Uiso 0.14(9) 1 calc R U P A 2
 C60 C 0.5964(4) 0.5866(3) 1.0602(3) 0.0874(18) Uani 1 1 d . U . . .
 H60A H 0.641325 0.586117 1.066537 0.105 Uiso 1 1 calc R U . . .
 H60B H 0.584100 0.552612 1.068506 0.105 Uiso 1 1 calc R U . . .
 C61 C 0.5826(3) 0.6256(3) 1.0961(3) 0.0831(17) Uani 1 1 d . U . . .
 H61A H 0.607283 0.617723 1.134344 0.100 Uiso 1 1 calc R U . . .
 H61B H 0.595969 0.659211 1.087726 0.100 Uiso 1 1 calc R U . . .
 C62 C 0.1796(14) 0.7189(13) 0.9107(11) 0.073(7) Uani 0.25 1 d G U P B -1
 H62A H 0.198503 0.712443 0.883336 0.110 Uiso 0.25 1 calc R U P B -1
 H62B H 0.141026 0.737928 0.894228 0.110 Uiso 0.25 1 calc R U P B -1
 H62C H 0.170570 0.686700 0.924745 0.110 Uiso 0.25 1 calc R U P B -1
 C63 C 0.2238(13) 0.7495(7) 0.9567(13) 0.123(6) Uani 0.25 1 d G U P B -1
 H63A H 0.200645 0.777536 0.965832 0.148 Uiso 0.25 1 calc R U P B -1
 H63B H 0.255788 0.764707 0.944374 0.148 Uiso 0.25 1 calc R U P B -1
 C64 C 0.2554(15) 0.7185(6) 1.0074(11) 0.126(5) Uani 0.25 1 d G U P B -1
 H64A H 0.223326 0.702714 1.019224 0.151 Uiso 0.25 1 calc R U P B -1
 H64B H 0.279247 0.690984 0.998436 0.151 Uiso 0.25 1 calc R U P B -1
 C65 C 0.2986(14) 0.7491(11) 1.0540(13) 0.126(6) Uani 0.25 1 d G U P B -1
 H65A H 0.274613 0.776064 1.063736 0.151 Uiso 0.25 1 calc R U P B -1
 H65B H 0.330130 0.765576 1.042034 0.151 Uiso 0.25 1 calc R U P B -1
 C66 C 0.3312(19) 0.7175(19) 1.1041(12) 0.126(8) Uani 0.25 1 d G U P B -1
 H66A H 0.363861 0.697324 1.098051 0.189 Uiso 0.25 1 calc R U P B -1
 H66B H 0.301251 0.694872 1.111194 0.189 Uiso 0.25 1 calc R U P B -1
 H66C H 0.349513 0.739848 1.135255 0.189 Uiso 0.25 1 calc R U P B -1
 C83 C 0.4641(3) 0.7649(2) 0.7461(3) 0.0694(16) Uani 1 1 d . . . . .
 H83A H 0.492590 0.773530 0.782438 0.104 Uiso 1 1 calc R U . . .
 H83B H 0.421938 0.762345 0.746514 0.104 Uiso 1 1 calc R U . . .
 H83C H 0.465700 0.791367 0.720520 0.104 Uiso 1 1 calc R U . . .
 O8 O 0.2304(6) 0.5895(5) 0.4646(6) 0.167(5) Uani 0.5 1 d G U P C -1
 C71 C 0.2794(8) 0.6176(7) 0.4561(5) 0.153(5) Uani 0.5 1 d G U P C -1
 H71A H 0.263848 0.650457 0.438562 0.184 Uiso 0.5 1 calc R U P C -1
 H71B H 0.296937 0.598365 0.432575 0.184 Uiso 0.5 1 calc R U P C -1
 C72 C 0.3285(6) 0.6258(7) 0.5122(6) 0.132(5) Uani 0.5 1 d G U P C -1
 H72A H 0.351224 0.657900 0.513783 0.158 Uiso 0.5 1 calc R U P C -1
 H72B H 0.358354 0.597430 0.522422 0.158 Uiso 0.5 1 calc R U P C -1
 C73 C 0.2888(9) 0.6278(7) 0.5484(6) 0.147(5) Uani 0.5 1 d G U P C -1
 H73A H 0.313132 0.618185 0.586160 0.176 Uiso 0.5 1 calc R U P C -1
 H73B H 0.270859 0.661875 0.548065 0.176 Uiso 0.5 1 calc R U P C -1
 C74 C 0.2387(7) 0.5886(7) 0.5212(7) 0.163(5) Uani 0.5 1 d G U P C -1
 H74A H 0.251889 0.554572 0.536567 0.196 Uiso 0.5 1 calc R U P C -1
 H74B H 0.199611 0.597459 0.526685 0.196 Uiso 0.5 1 calc R U P C -1
 O9 O 0.6338(8) 0.7340(5) 1.0358(6) 0.157(2) Uani 0.5 1 d G U P D 1
 C75 C 0.5958(6) 0.7471(7) 0.9813(6) 0.157(2) Uani 0.5 1 d G U P D 1
 H75A H 0.560871 0.768882 0.981466 0.188 Uiso 0.5 1 calc R U P D 1
 H75B H 0.578804 0.716305 0.959967 0.188 Uiso 0.5 1 calc R U P D 1
 C76 C 0.6377(9) 0.7756(7) 0.9572(5) 0.157(2) Uani 0.5 1 d G U P D 1
 H76A H 0.614105 0.800854 0.930099 0.188 Uiso 0.5 1 calc R U P D 1
 H76B H 0.658797 0.752052 0.940117 0.188 Uiso 0.5 1 calc R U P D 1
 C77 C 0.6839(9) 0.8012(6) 1.0074(8) 0.157(2) Uani 0.5 1 d G U P D 1
 H77A H 0.723590 0.808440 1.002364 0.188 Uiso 0.5 1 calc R U P D 1
 H77B H 0.666854 0.832948 1.016378 0.188 Uiso 0.5 1 calc R U P D 1
 C78 C 0.6916(7) 0.7606(7) 1.0510(6) 0.157(2) Uani 0.5 1 d G U P D 1
 H78A H 0.725586 0.737187 1.052469 0.188 Uiso 0.5 1 calc R U P D 1
 H78B H 0.701153 0.776542 1.087007 0.188 Uiso 0.5 1 calc R U P D 1
 O9* O 0.6755(6) 0.7749(6) 1.0235(6) 0.157(2) Uani 0.5 1 d G U P E 2
 C75* C 0.6594(8) 0.7222(5) 1.0200(6) 0.157(2) Uani 0.5 1 d G U P E 2
 H75C H 0.659913 0.709592 1.055530 0.188 Uiso 0.5 1 calc R U P E 2
 H75D H 0.689074 0.702101 1.008809 0.188 Uiso 0.5 1 calc R U P E 2
 C76* C 0.5942(8) 0.7181(6) 0.9776(8) 0.157(2) Uani 0.5 1 d G U P E 2
 H76C H 0.562133 0.722587 0.994215 0.188 Uiso 0.5 1 calc R U P E 2
 H76D H 0.587941 0.685250 0.958488 0.188 Uiso 0.5 1 calc R U P E 2
 C77* C 0.5938(8) 0.7622(7) 0.9394(5) 0.157(2) Uani 0.5 1 d G U P E 2
 H77C H 0.613588 0.752455 0.913042 0.188 Uiso 0.5 1 calc R U P E 2
 H77D H 0.551201 0.774164 0.919663 0.188 Uiso 0.5 1 calc R U P E 2
 C78* C 0.6319(8) 0.8022(5) 0.9793(7) 0.157(2) Uani 0.5 1 d G U P E 2
 H78C H 0.653831 0.824293 0.961605 0.188 Uiso 0.5 1 calc R U P E 2
 H78D H 0.604752 0.823420 0.992451 0.188 Uiso 0.5 1 calc R U P E 2
 O10 O 0.752(3) 0.6581(9) 0.995(3) 0.194(6) Uani 0.25 1 d G U P F -1
 C79 C 0.703(2) 0.6311(17) 1.004(2) 0.194(6) Uani 0.25 1 d G U P F -1
 H79A H 0.662923 0.649059 0.986153 0.233 Uiso 0.25 1 calc R U P F -1
 H79B H 0.710178 0.628095 1.042822 0.233 Uiso 0.25 1 calc R U P F -1
 C80 C 0.701(2) 0.5788(15) 0.9783(19) 0.194(6) Uani 0.25 1 d G U P F -1
 H80A H 0.673999 0.578665 0.939586 0.233 Uiso 0.25 1 calc R U P F -1
 H80B H 0.685640 0.552776 0.997823 0.233 Uiso 0.25 1 calc R U P F -1
 C81 C 0.769(2) 0.5704(12) 0.9854(19) 0.194(6) Uani 0.25 1 d G U P F -1
 H81A H 0.792860 0.557802 1.022225 0.233 Uiso 0.25 1 calc R U P F -1
 H81B H 0.773333 0.546322 0.958227 0.233 Uiso 0.25 1 calc R U P F -1
 C82 C 0.789(2) 0.6238(18) 0.976(2) 0.194(6) Uani 0.25 1 d G U P F -1
 H82A H 0.833656 0.628809 0.997273 0.233 Uiso 0.25 1 calc R U P F -1
 H82B H 0.781938 0.629465 0.937551 0.233 Uiso 0.25 1 calc R U P F -1

loop_
  _atom_site_aniso_label
  _atom_site_aniso_U_11
  _atom_site_aniso_U_22
  _atom_site_aniso_U_33
  _atom_site_aniso_U_23
  _atom_site_aniso_U_13
  _atom_site_aniso_U_12
 Sb1 0.0569(2) 0.04510(19) 0.04652(19) 0.00020(13) 0.02134(14) -0.00488(13)
 Ti1 0.0404(4) 0.0428(4) 0.0430(4) -0.0006(3) 0.0184(3) -0.0027(3)
 K1 0.0579(6) 0.0562(6) 0.0507(6) -0.0001(5) 0.0244(5) -0.0034(5)
 P1 0.0425(6) 0.0488(7) 0.0531(7) -0.0120(5) 0.0226(5) -0.0082(5)
 P2 0.0418(6) 0.0419(6) 0.0539(7) 0.0045(5) 0.0214(5) -0.0017(5)
 O1 0.061(2) 0.055(2) 0.080(3) -0.0068(19) 0.0292(19) -0.0088(17)
 O2 0.078(2) 0.066(2) 0.074(2) 0.0071(19) 0.038(2) -0.0057(19)
 O3 0.079(2) 0.053(2) 0.069(2) -0.0064(18) 0.020(2) 0.0002(18)
 O4 0.072(2) 0.065(2) 0.078(3) 0.013(2) 0.020(2) 0.0006(19)
 O5 0.095(4) 0.101(5) 0.065(3) -0.014(3) 0.045(3) -0.003(3)
 O5* 0.093(7) 0.097(7) 0.069(6) -0.017(6) 0.037(5) 0.015(6)
 O6 0.100(3) 0.093(3) 0.082(3) 0.019(2) 0.052(2) 0.043(2)
 C70 0.124(10) 0.143(9) 0.145(11) 0.003(9) 0.073(9) 0.024(9)
 O67 0.133(10) 0.149(10) 0.155(11) 0.004(9) 0.067(10) 0.022(9)
 C67 0.127(10) 0.144(10) 0.146(11) 0.003(10) 0.075(9) 0.028(9)
 C68 0.125(11) 0.142(10) 0.145(11) -0.003(9) 0.077(9) 0.032(9)
 C69 0.120(10) 0.143(9) 0.143(11) -0.003(9) 0.078(10) 0.031(9)
 N1 0.043(2) 0.048(2) 0.051(2) -0.0002(17) 0.0240(17) -0.0024(16)
 N2 0.0399(19) 0.053(2) 0.042(2) -0.0002(17) 0.0148(16) -0.0025(16)
 N3 0.066(3) 0.098(3) 0.062(3) -0.003(3) 0.024(2) -0.009(3)
 N4 0.074(3) 0.065(3) 0.061(3) 0.000(2) 0.022(2) 0.004(2)
 C1 0.050(3) 0.051(3) 0.047(3) -0.011(2) 0.019(2) -0.008(2)
 C2 0.047(3) 0.058(3) 0.057(3) -0.018(2) 0.022(2) -0.011(2)
 C3 0.053(3) 0.057(3) 0.060(3) -0.021(2) 0.023(2) -0.003(2)
 C4 0.045(2) 0.063(3) 0.060(3) -0.014(3) 0.024(2) -0.004(2)
 C5 0.045(2) 0.055(3) 0.055(3) -0.004(2) 0.021(2) -0.004(2)
 C6 0.042(2) 0.050(3) 0.046(3) -0.005(2) 0.018(2) -0.005(2)
 C7 0.058(3) 0.064(4) 0.086(4) -0.023(3) 0.032(3) -0.005(3)
 C8 0.054(3) 0.044(3) 0.072(3) -0.014(2) 0.031(3) -0.008(2)
 C9 0.065(3) 0.047(3) 0.065(3) 0.001(2) 0.032(3) -0.007(2)
 C10 0.062(3) 0.050(3) 0.082(4) -0.003(3) 0.044(3) -0.006(2)
 C11 0.045(3) 0.075(4) 0.061(3) -0.029(3) 0.017(2) -0.011(2)
 C12 0.059(3) 0.088(5) 0.089(5) -0.049(4) 0.013(3) -0.008(3)
 C13 0.058(3) 0.117(6) 0.047(3) -0.014(3) 0.024(3) -0.007(3)
 C14 0.043(2) 0.052(3) 0.050(3) 0.006(2) 0.023(2) -0.003(2)
 C15 0.045(2) 0.065(3) 0.052(3) 0.007(2) 0.024(2) 0.001(2)
 C16 0.057(3) 0.065(3) 0.063(3) 0.019(3) 0.032(3) 0.007(2)
 C17 0.051(3) 0.053(3) 0.077(4) 0.015(3) 0.038(3) 0.004(2)
 C18 0.046(3) 0.053(3) 0.067(3) 0.000(2) 0.025(2) -0.007(2)
 C19 0.040(2) 0.049(3) 0.054(3) 0.002(2) 0.020(2) -0.003(2)
 C20 0.063(3) 0.085(4) 0.053(3) 0.013(3) 0.027(3) 0.000(3)
 C21 0.060(3) 0.060(3) 0.103(5) 0.016(3) 0.045(3) -0.003(3)
 C22 0.047(3) 0.053(3) 0.053(3) 0.003(2) 0.014(2) -0.006(2)
 C23 0.043(2) 0.046(3) 0.056(3) 0.005(2) 0.022(2) -0.0016(19)
 C24 0.048(3) 0.043(3) 0.068(3) 0.007(2) 0.028(2) -0.004(2)
 C25 0.050(3) 0.041(3) 0.081(4) 0.015(2) 0.034(3) 0.004(2)
 C26 0.048(3) 0.052(3) 0.081(4) 0.018(3) 0.027(3) 0.010(2)
 C27 0.043(2) 0.059(3) 0.065(3) 0.006(3) 0.021(2) 0.000(2)
 C28 0.043(2) 0.049(3) 0.050(3) 0.012(2) 0.022(2) 0.008(2)
 C29 0.051(3) 0.038(2) 0.066(3) -0.001(2) 0.022(2) -0.004(2)
 C30 0.052(3) 0.054(3) 0.068(3) -0.003(3) 0.017(3) -0.004(2)
 C31 0.058(3) 0.055(3) 0.065(3) -0.012(3) 0.023(3) -0.007(2)
 C32 0.049(3) 0.052(3) 0.068(3) 0.009(2) 0.029(2) 0.000(2)
 C33 0.056(3) 0.070(4) 0.068(4) 0.019(3) 0.031(3) 0.006(3)
 C34 0.062(3) 0.049(3) 0.087(4) 0.019(3) 0.034(3) -0.004(2)
 C35 0.036(2) 0.059(3) 0.047(3) -0.002(2) 0.0163(19) 0.000(2)
 C36 0.038(2) 0.054(3) 0.047(3) -0.003(2) 0.0176(19) 0.0001(19)
 C37 0.042(2) 0.064(3) 0.054(3) -0.007(2) 0.021(2) -0.005(2)
 C38 0.042(3) 0.086(4) 0.052(3) -0.011(3) 0.014(2) -0.006(2)
 C39 0.052(3) 0.102(5) 0.046(3) -0.006(3) 0.015(2) -0.011(3)
 C40 0.043(2) 0.082(4) 0.045(3) 0.000(3) 0.014(2) -0.004(2)
 C41 0.046(2) 0.053(3) 0.049(3) -0.005(2) 0.023(2) -0.003(2)
 C42 0.059(3) 0.115(6) 0.064(4) -0.026(4) 0.018(3) -0.025(3)
 C43 0.062(3) 0.108(5) 0.049(3) 0.010(3) 0.019(3) -0.015(3)
 C44 0.059(3) 0.104(4) 0.067(3) -0.005(3) 0.013(3) -0.010(3)
 C45 0.059(3) 0.082(4) 0.083(4) -0.018(3) 0.021(3) -0.010(3)
 C46 0.062(3) 0.060(3) 0.104(4) 0.007(3) 0.028(3) -0.008(3)
 C47 0.079(4) 0.068(3) 0.096(4) 0.011(3) 0.042(3) -0.007(3)
 C48 0.111(4) 0.076(4) 0.068(3) 0.009(3) 0.044(3) -0.009(3)
 C49 0.096(4) 0.074(4) 0.060(3) 0.004(3) 0.026(3) 0.004(3)
 C50 0.079(3) 0.072(4) 0.057(3) -0.011(3) 0.019(3) 0.003(3)
 C51 0.076(3) 0.070(3) 0.065(3) -0.013(3) 0.018(3) 0.002(3)
 C52 0.096(4) 0.049(3) 0.087(4) 0.000(3) 0.027(3) 0.002(3)
 C53 0.093(4) 0.055(3) 0.092(4) 0.007(3) 0.033(3) 0.011(3)
 C54 0.075(3) 0.074(4) 0.078(4) 0.022(3) 0.016(3) -0.002(3)
 C55 0.079(4) 0.095(4) 0.072(4) 0.024(3) 0.021(3) -0.012(3)
 C56 0.084(4) 0.125(5) 0.061(3) -0.016(3) 0.030(3) -0.015(4)
 C57 0.085(4) 0.119(5) 0.062(3) -0.015(3) 0.034(3) -0.012(4)
 C58 0.104(5) 0.104(5) 0.085(4) 0.001(4) 0.057(4) 0.022(4)
 C58* 0.093(7) 0.093(7) 0.074(6) -0.010(6) 0.042(6) 0.007(6)
 C59 0.115(5) 0.101(5) 0.102(4) 0.012(4) 0.060(4) 0.046(4)
 C60 0.088(4) 0.085(4) 0.090(4) 0.017(3) 0.031(3) 0.030(3)
 C61 0.077(4) 0.084(4) 0.081(4) 0.004(3) 0.019(3) 0.017(3)
 C62 0.050(11) 0.089(14) 0.069(14) 0.047(12) 0.006(10) -0.020(11)
 C63 0.116(11) 0.137(10) 0.140(11) 0.006(10) 0.074(9) 0.023(9)
 C64 0.121(10) 0.141(9) 0.142(11) -0.001(9) 0.080(9) 0.028(8)
 C65 0.123(11) 0.140(10) 0.141(11) -0.005(10) 0.081(10) 0.034(9)
 C66 0.123(14) 0.136(14) 0.144(16) -0.001(14) 0.077(13) 0.036(13)
 C83 0.063(3) 0.044(3) 0.110(5) 0.010(3) 0.041(3) 0.005(2)
 O8 0.184(7) 0.173(7) 0.145(6) -0.003(6) 0.058(6) -0.035(6)
 C71 0.160(7) 0.160(7) 0.141(7) 0.001(6) 0.055(6) -0.034(6)
 C72 0.136(7) 0.141(7) 0.126(7) -0.001(6) 0.055(6) -0.033(6)
 C73 0.154(7) 0.155(7) 0.134(7) -0.007(6) 0.054(6) -0.031(6)
 C74 0.171(8) 0.172(7) 0.144(7) -0.006(6) 0.051(6) -0.024(6)
 O9 0.169(3) 0.150(3) 0.158(3) 0.005(2) 0.066(2) -0.005(2)
 C75 0.169(3) 0.150(3) 0.158(3) 0.005(2) 0.066(2) -0.005(2)
 C76 0.169(3) 0.150(3) 0.158(3) 0.005(2) 0.066(2) -0.005(2)
 C77 0.169(3) 0.150(3) 0.158(3) 0.005(2) 0.066(2) -0.005(2)
 C78 0.169(3) 0.150(3) 0.158(3) 0.005(2) 0.066(2) -0.005(2)
 O9* 0.169(3) 0.151(3) 0.158(3) 0.005(2) 0.066(2) -0.005(2)
 C75* 0.169(3) 0.150(3) 0.158(3) 0.005(2) 0.066(2) -0.005(2)
 C76* 0.169(3) 0.150(3) 0.158(3) 0.005(2) 0.066(2) -0.005(2)
 C77* 0.169(3) 0.150(3) 0.158(3) 0.005(2) 0.066(2) -0.005(2)
 C78* 0.169(3) 0.150(3) 0.158(3) 0.005(2) 0.066(2) -0.005(2)
 O10 0.195(7) 0.190(7) 0.194(7) -0.001(4) 0.065(4) 0.000(4)
 C79 0.195(7) 0.190(7) 0.194(7) -0.001(4) 0.065(4) 0.000(4)
 C80 0.195(7) 0.190(7) 0.194(7) -0.001(4) 0.065(4) 0.000(4)
 C81 0.195(7) 0.190(7) 0.194(7) -0.001(4) 0.065(4) 0.000(4)
 C82 0.195(7) 0.190(7) 0.194(7) -0.001(4) 0.065(4) 0.000(4)

_geom_special_details
;
 All esds (except the esd in the dihedral angle between two l.s. planes)
 are estimated using the full covariance matrix.  The cell esds are taken
 into account individually in the estimation of esds in distances, angles
 and torsion angles; correlations between esds in cell parameters are only
 used when they are defined by crystal symmetry.  An approximate (isotropic)
 treatment of cell esds is used for estimating esds involving l.s. planes.
;
loop_
  _geom_bond_atom_site_label_1
  _geom_bond_atom_site_label_2
  _geom_bond_distance
  _geom_bond_site_symmetry_2
  _geom_bond_publ_flag
 Sb1 Ti1 2.5118(9) . ?
 Ti1 P1 2.6352(15) . ?
 Ti1 P2 2.6372(15) . ?
 Ti1 N1 2.127(4) . ?
 Ti1 N2 2.129(4) . ?
 K1 O1 2.820(4) . ?
 K1 O2 2.794(4) . ?
 K1 O3 2.867(4) . ?
 K1 O4 2.834(4) . ?
 K1 O5 2.876(7) . ?
 K1 O5* 2.85(2) . ?
 K1 O6 2.783(4) . ?
 K1 O67 3.329(17) . ?
 K1 N3 2.987(5) . ?
 K1 N4 2.963(5) . ?
 K1 C58* 3.47(3) . ?
 P1 C1 1.818(5) . ?
 P1 C8 1.855(5) . ?
 P1 C11 1.874(5) . ?
 P2 C23 1.812(5) . ?
 P2 C29 1.852(5) . ?
 P2 C32 1.885(5) . ?
 O1 C45 1.416(8) . ?
 O1 C46 1.439(7) . ?
 O2 C47 1.416(8) . ?
 O2 C48 1.457(8) . ?
 O3 C51 1.428(7) . ?
 O3 C52 1.419(7) . ?
 O4 C53 1.442(8) . ?
 O4 C54 1.402(7) . ?
 O5 C57 1.472(7) . ?
 O5 C58 1.466(8) . ?
 O5* C57 1.424(10) . ?
 O5* C58* 1.445(10) . ?
 O6 C59 1.428(8) . ?
 O6 C60 1.398(8) . ?
 C70 O67 1.4351 . ?
 C70 C69 1.4386 . ?
 O67 C67 1.5303 . ?
 C67 C68 1.5367 . ?
 C68 C69 1.5317 . ?
 N1 C6 1.382(6) . ?
 N1 C14 1.447(6) . ?
 N2 C28 1.394(6) . ?
 N2 C35 1.440(6) . ?
 N3 C44 1.486(8) . ?
 N3 C55 1.455(9) . ?
 N3 C56 1.503(9) . ?
 N4 C49 1.470(8) . ?
 N4 C50 1.461(7) . ?
 N4 C61 1.474(8) . ?
 C1 C2 1.399(7) . ?
 C1 C6 1.410(7) . ?
 C2 C3 1.380(7) . ?
 C3 C4 1.386(7) . ?
 C3 C7 1.526(8) . ?
 C4 C5 1.386(7) . ?
 C5 C6 1.412(6) . ?
 C8 C9 1.526(8) . ?
 C8 C10 1.524(7) . ?
 C11 C12 1.536(8) . ?
 C11 C13 1.539(8) . ?
 C14 C15 1.407(7) . ?
 C14 C19 1.396(7) . ?
 C15 C16 1.391(7) . ?
 C15 C20 1.494(8) . ?
 C16 C17 1.384(8) . ?
 C17 C18 1.391(7) . ?
 C17 C21 1.512(7) . ?
 C18 C19 1.390(6) . ?
 C19 C22 1.498(7) . ?
 C23 C24 1.396(7) . ?
 C23 C28 1.408(7) . ?
 C24 C25 1.389(7) . ?
 C25 C26 1.373(8) . ?
 C25 C83 1.509(7) . ?
 C26 C27 1.384(7) . ?
 C27 C28 1.410(7) . ?
 C29 C30 1.552(7) . ?
 C29 C31 1.531(7) . ?
 C32 C33 1.535(8) . ?
 C32 C34 1.516(8) . ?
 C35 C36 1.414(6) . ?
 C35 C40 1.397(7) . ?
 C36 C37 1.384(7) . ?
 C36 C41 1.502(7) . ?
 C37 C38 1.396(8) . ?
 C38 C39 1.377(8) . ?
 C38 C42 1.523(8) . ?
 C39 C40 1.401(8) . ?
 C40 C43 1.512(8) . ?
 C44 C45 1.507(10) . ?
 C46 C47 1.480(10) . ?
 C48 C49 1.495(10) . ?
 C50 C51 1.479(9) . ?
 C52 C53 1.450(9) . ?
 C54 C55 1.498(10) . ?
 C56 C57 1.460(9) . ?
 C58 C59 1.423(12) . ?
 C58* C59 1.521(10) . ?
 C60 C61 1.507(10) . ?
 C62 C63 1.5166 . ?
 C63 C64 1.5189 . ?
 C64 C65 1.5159 . ?
 C65 C66 1.5188 . ?
 O8 C71 1.4340 . ?
 O8 C74 1.4364 . ?
 C71 C72 1.5315 . ?
 C72 C73 1.5366 . ?
 C73 C74 1.5312 . ?
 O9 C75 1.4385 . ?
 O9 C78 1.4363 . ?
 C75 C76 1.5280 . ?
 C76 C77 1.5358 . ?
 C77 C78 1.5343 . ?
 O9* C75* 1.4350 . ?
 O9* C78* 1.4372 . ?
 C75* C76* 1.5311 . ?
 C76* C77* 1.5359 . ?
 C77* C78* 1.5325 . ?
 O10 C79 1.4371 . ?
 O10 C82 1.4362 . ?
 C79 C80 1.5288 . ?
 C80 C81 1.5367 . ?
 C81 C82 1.5323 . ?

loop_
  _geom_angle_atom_site_label_1
  _geom_angle_atom_site_label_2
  _geom_angle_atom_site_label_3
  _geom_angle
  _geom_angle_site_symmetry_1
  _geom_angle_site_symmetry_3
  _geom_angle_publ_flag
 Sb1 Ti1 P1 92.97(4) . . ?
 Sb1 Ti1 P2 90.21(4) . . ?
 P1 Ti1 P2 176.48(5) . . ?
 N1 Ti1 Sb1 113.17(11) . . ?
 N1 Ti1 P1 75.70(11) . . ?
 N1 Ti1 P2 104.42(11) . . ?
 N1 Ti1 N2 132.38(15) . . ?
 N2 Ti1 Sb1 114.45(10) . . ?
 N2 Ti1 P1 101.06(11) . . ?
 N2 Ti1 P2 76.20(11) . . ?
 O1 K1 O3 121.61(12) . . ?
 O1 K1 O4 100.12(12) . . ?
 O1 K1 O5 93.96(16) . . ?
 O1 K1 O5* 106.0(4) . . ?
 O1 K1 O67 62.8(5) . . ?
 O1 K1 N3 61.74(13) . . ?
 O1 K1 N4 121.16(14) . . ?
 O1 K1 C58* 98.6(4) . . ?
 O2 K1 O1 60.31(13) . . ?
 O2 K1 O3 98.26(13) . . ?
 O2 K1 O4 138.11(13) . . ?
 O2 K1 O5 115.48(17) . . ?
 O2 K1 O5* 127.7(4) . . ?
 O2 K1 O67 71.0(5) . . ?
 O2 K1 N3 121.17(14) . . ?
 O2 K1 N4 61.57(14) . . ?
 O2 K1 C58* 104.1(4) . . ?
 O3 K1 O5 140.45(17) . . ?
 O3 K1 O67 58.8(5) . . ?
 O3 K1 N3 119.98(15) . . ?
 O3 K1 N4 59.58(13) . . ?
 O3 K1 C58* 139.7(4) . . ?
 O4 K1 O3 58.62(12) . . ?
 O4 K1 O5 101.63(17) . . ?
 O4 K1 O5* 92.0(4) . . ?
 O4 K1 O67 67.1(5) . . ?
 O4 K1 N3 61.95(15) . . ?
 O4 K1 N4 117.09(14) . . ?
 O4 K1 C58* 115.9(4) . . ?
 O5 K1 N3 59.64(17) . . ?
 O5 K1 N4 118.55(17) . . ?
 O5* K1 O3 126.4(5) . . ?
 O5* K1 O67 152.3(5) . . ?
 O5* K1 N3 61.9(3) . . ?
 O5* K1 N4 115.7(3) . . ?
 O5* K1 C58* 23.9(4) . . ?
 O6 K1 O1 129.86(14) . . ?
 O6 K1 O2 92.33(13) . . ?
 O6 K1 O3 102.06(14) . . ?
 O6 K1 O4 124.63(14) . . ?
 O6 K1 O5 58.75(16) . . ?
 O6 K1 O5* 56.4(3) . . ?
 O6 K1 O67 150.8(4) . . ?
 O6 K1 N3 117.80(14) . . ?
 O6 K1 N4 60.10(13) . . ?
 O6 K1 C58* 44.7(3) . . ?
 O67 K1 C58* 161.0(6) . . ?
 N3 K1 O67 91.4(5) . . ?
 N3 K1 C58* 75.3(2) . . ?
 N4 K1 O67 90.7(4) . . ?
 N4 K1 N3 177.02(15) . . ?
 N4 K1 C58* 103.2(2) . . ?
 C1 P1 Ti1 97.72(16) . . ?
 C1 P1 C8 104.8(2) . . ?
 C1 P1 C11 103.7(2) . . ?
 C8 P1 Ti1 126.27(17) . . ?
 C8 P1 C11 102.0(3) . . ?
 C11 P1 Ti1 119.1(2) . . ?
 C23 P2 Ti1 96.71(16) . . ?
 C23 P2 C29 105.4(2) . . ?
 C23 P2 C32 102.0(2) . . ?
 C29 P2 Ti1 128.51(17) . . ?
 C29 P2 C32 100.3(2) . . ?
 C32 P2 Ti1 119.88(18) . . ?
 C45 O1 K1 113.8(3) . . ?
 C45 O1 C46 111.9(5) . . ?
 C46 O1 K1 114.0(3) . . ?
 C47 O2 K1 115.1(4) . . ?
 C47 O2 C48 112.1(5) . . ?
 C48 O2 K1 116.1(3) . . ?
 C51 O3 K1 118.4(3) . . ?
 C52 O3 K1 116.9(4) . . ?
 C52 O3 C51 111.1(5) . . ?
 C53 O4 K1 114.5(3) . . ?
 C54 O4 K1 111.8(4) . . ?
 C54 O4 C53 110.7(5) . . ?
 C57 O5 K1 113.6(5) . . ?
 C58 O5 K1 113.5(5) . . ?
 C58 O5 C57 109.8(6) . . ?
 C57 O5* K1 116.7(12) . . ?
 C57 O5* C58* 108.3(12) . . ?
 C58* O5* K1 102.8(17) . . ?
 C59 O6 K1 116.4(5) . . ?
 C60 O6 K1 122.7(4) . . ?
 C60 O6 C59 113.3(5) . . ?
 O67 C70 C69 110.0 . . ?
 C70 O67 K1 130.1(12) . . ?
 C70 O67 C67 106.4 . . ?
 C67 O67 K1 123.3(12) . . ?
 O67 C67 C68 101.7 . . ?
 C69 C68 C67 101.8 . . ?
 C70 C69 C68 106.2 . . ?
 C6 N1 Ti1 125.9(3) . . ?
 C6 N1 C14 114.4(4) . . ?
 C14 N1 Ti1 118.5(3) . . ?
 C28 N2 Ti1 124.6(3) . . ?
 C28 N2 C35 113.1(4) . . ?
 C35 N2 Ti1 121.2(3) . . ?
 C44 N3 K1 108.3(4) . . ?
 C44 N3 C56 108.3(5) . . ?
 C55 N3 K1 107.0(4) . . ?
 C55 N3 C44 111.5(6) . . ?
 C55 N3 C56 111.3(6) . . ?
 C56 N3 K1 110.5(4) . . ?
 C49 N4 K1 108.5(4) . . ?
 C49 N4 C61 110.9(5) . . ?
 C50 N4 K1 110.8(4) . . ?
 C50 N4 C49 110.0(5) . . ?
 C50 N4 C61 109.8(5) . . ?
 C61 N4 K1 106.9(4) . . ?
 C2 C1 P1 123.0(4) . . ?
 C2 C1 C6 120.8(4) . . ?
 C6 C1 P1 116.0(4) . . ?
 C3 C2 C1 122.5(5) . . ?
 C2 C3 C4 117.1(5) . . ?
 C2 C3 C7 121.6(5) . . ?
 C4 C3 C7 121.2(5) . . ?
 C5 C4 C3 121.7(4) . . ?
 C4 C5 C6 122.0(5) . . ?
 N1 C6 C1 120.5(4) . . ?
 N1 C6 C5 123.6(4) . . ?
 C1 C6 C5 115.9(4) . . ?
 C9 C8 P1 115.2(3) . . ?
 C10 C8 P1 109.0(4) . . ?
 C10 C8 C9 111.5(5) . . ?
 C12 C11 P1 117.4(5) . . ?
 C12 C11 C13 111.3(5) . . ?
 C13 C11 P1 107.8(4) . . ?
 C15 C14 N1 119.3(4) . . ?
 C19 C14 N1 120.8(4) . . ?
 C19 C14 C15 119.8(4) . . ?
 C14 C15 C20 120.3(5) . . ?
 C16 C15 C14 118.6(5) . . ?
 C16 C15 C20 121.0(5) . . ?
 C17 C16 C15 122.6(5) . . ?
 C16 C17 C18 117.4(5) . . ?
 C16 C17 C21 121.8(5) . . ?
 C18 C17 C21 120.8(5) . . ?
 C19 C18 C17 122.2(5) . . ?
 C14 C19 C22 120.3(4) . . ?
 C18 C19 C14 119.1(5) . . ?
 C18 C19 C22 120.5(5) . . ?
 C24 C23 P2 123.1(4) . . ?
 C24 C23 C28 119.9(4) . . ?
 C28 C23 P2 116.7(3) . . ?
 C25 C24 C23 122.8(5) . . ?
 C24 C25 C83 121.7(5) . . ?
 C26 C25 C24 116.5(5) . . ?
 C26 C25 C83 121.8(5) . . ?
 C25 C26 C27 122.8(5) . . ?
 C26 C27 C28 120.8(5) . . ?
 N2 C28 C23 120.4(4) . . ?
 N2 C28 C27 122.7(5) . . ?
 C23 C28 C27 116.9(4) . . ?
 C30 C29 P2 109.7(4) . . ?
 C31 C29 P2 115.8(3) . . ?
 C31 C29 C30 109.7(4) . . ?
 C33 C32 P2 106.9(3) . . ?
 C34 C32 P2 117.8(4) . . ?
 C34 C32 C33 109.5(5) . . ?
 C36 C35 N2 120.5(4) . . ?
 C40 C35 N2 120.3(4) . . ?
 C40 C35 C36 119.1(4) . . ?
 C35 C36 C41 120.8(4) . . ?
 C37 C36 C35 119.1(4) . . ?
 C37 C36 C41 119.9(4) . . ?
 C36 C37 C38 121.9(5) . . ?
 C37 C38 C42 120.5(5) . . ?
 C39 C38 C37 118.5(5) . . ?
 C39 C38 C42 120.9(5) . . ?
 C38 C39 C40 121.2(5) . . ?
 C35 C40 C39 119.8(5) . . ?
 C35 C40 C43 121.0(5) . . ?
 C39 C40 C43 119.0(5) . . ?
 N3 C44 C45 113.6(6) . . ?
 O1 C45 C44 109.8(5) . . ?
 O1 C46 C47 109.5(5) . . ?
 O2 C47 C46 108.9(5) . . ?
 O2 C48 C49 108.7(5) . . ?
 N4 C49 C48 113.1(6) . . ?
 N4 C50 C51 115.0(5) . . ?
 O3 C51 C50 108.4(5) . . ?
 O3 C52 C53 108.5(5) . . ?
 O4 C53 C52 110.4(6) . . ?
 O4 C54 C55 109.8(6) . . ?
 N3 C55 C54 115.1(5) . . ?
 C57 C56 N3 114.5(6) . . ?
 O5* C57 C56 122.4(12) . . ?
 C56 C57 O5 105.1(6) . . ?
 C59 C58 O5 107.6(7) . . ?
 O5* C58* K1 53.3(14) . . ?
 O5* C58* C59 107.2(12) . . ?
 C59 C58* K1 84.3(11) . . ?
 O6 C59 C58* 113.2(11) . . ?
 C58 C59 O6 108.8(7) . . ?
 O6 C60 C61 108.4(5) . . ?
 N4 C61 C60 113.8(6) . . ?
 C62 C63 C64 113.4 . . ?
 C65 C64 C63 113.8 . . ?
 C64 C65 C66 113.3 . . ?
 C71 O8 C74 110.2 . . ?
 O8 C71 C72 106.2 . . ?
 C71 C72 C73 101.8 . . ?
 C74 C73 C72 101.7 . . ?
 O8 C74 C73 106.2 . . ?
 C78 O9 C75 110.0 . . ?
 O9 C75 C76 106.3 . . ?
 C75 C76 C77 102.0 . . ?
 C78 C77 C76 101.6 . . ?
 O9 C78 C77 106.3 . . ?
 C75* O9* C78* 110.1 . . ?
 O9* C75* C76* 106.3 . . ?
 C75* C76* C77* 101.8 . . ?
 C78* C77* C76* 101.7 . . ?
 O9* C78* C77* 106.2 . . ?
 C82 O10 C79 109.9 . . ?
 O10 C79 C80 106.5 . . ?
 C79 C80 C81 101.8 . . ?
 C82 C81 C80 101.7 . . ?
 O10 C82 C81 106.4 . . ?

_shelx_res_file
;
TITL 90303_a.res in I2/a
    90303.res
    created by SHELXL-2019/3 at 14:18:29 on 17-Jun-2025
REM Old TITL 90303 in I2/a
REM SHELXT solution in I2/a
REM R1 0.150, Rweak 0.016, Alpha 0.064, Orientation as input
REM Formula found by SHELXT: C137 Cl4 K2 N6 O10 Sb2 Ti1
CELL 1.54184 23.0726 26.4303 26.3518 90 110.479 90
ZERR 8 0.0005 0.0005 0.0006 0 0.002 0
LATT 2
SYMM 0.5-X,+Y,-Z
SFAC C H K N O P Sb Ti
UNIT 570 928 8 32 64 16 8 8
SIMU 0.001 0.002 2 O9 C75 C78 C76 C77 C75* O9* C78* C77* C76*
SIMU 0.001 0.002 2 O10 > C82
SIMU 0.01 0.02 2 K1 O1 > O5 O6 N3 N4 C44 > C58 C59 > C61
SIMU 0.01 0.02 2 O8 > C74
SIMU 0.01 0.02 2 C70 C62 > C66 O67 > C69
ISOR 0.05 0.1 C62 C63 C64 C65 C66 C69 C70 O67 C68 C67
ISOR 0.01 0.02 C79 O10 C82 C80 C81 C82 O10 C79 C80 C81
ISOR 0.01 0.02 O8 C71 C72 C73 C74
ISOR 0.01 0.02 C76 O9 C75 C78 C77 O9* C78* C75* C77* C76*
DFIX 1.45 0.01 O5 C58 O5 C57
DFIX 1.45 0.01 O5* C57 O5* C58*
DFIX 1.5 0.01 C59 C58*
SIMU 0.01 0.02 2 O5* O5 C58 C58*

L.S. 10
PLAN  15
SIZE 0.54 0.04 0.03
TEMP -173(2)
WPDB -2
fmap 2
acta
WPDB -2
OMIT 1 4 1
OMIT -1 1 2
OMIT -3 1 4
OMIT 0 0 4
OMIT -3 6 3
OMIT -3 3 2
OMIT 1 2 3
OMIT -5 1 2
OMIT -1 3 2
OMIT 0 2 4
OMIT 1 5 0
OMIT -8 2 6
OMIT -8 4 6
REM <olex2.extras>
REM <HklSrc "%.\\90303.hkl">
REM </olex2.extras>

WGHT    0.109200   35.548302
FVAR       0.11729   0.86111
SB1   7    0.648258    0.520500    0.826430    11.00000    0.05692    0.04510 =
         0.04652    0.00020    0.02134   -0.00488
TI1   8    0.623577    0.537788    0.727354    11.00000    0.04041    0.04281 =
         0.04299   -0.00057    0.01836   -0.00271
K1    3    0.445722    0.641940    0.973267    11.00000    0.05786    0.05620 =
         0.05075   -0.00014    0.02440   -0.00342
P1    6    0.599781    0.441915    0.700767    11.00000    0.04248    0.04880 =
         0.05312   -0.01198    0.02257   -0.00823
P2    6    0.642868    0.635226    0.747900    11.00000    0.04181    0.04192 =
         0.05387    0.00453    0.02138   -0.00166
O1    5    0.328846    0.596374    0.924186    11.00000    0.06117    0.05477 =
         0.07982   -0.00681    0.02919   -0.00876
O2    5    0.403863    0.570688    1.030867    11.00000    0.07808    0.06574 =
         0.07384    0.00712    0.03837   -0.00571
O3    5    0.463281    0.725200    1.046868    11.00000    0.07930    0.05349 =
         0.06864   -0.00641    0.01973    0.00023
O4    5    0.417770    0.742511    0.935347    11.00000    0.07150    0.06455 =
         0.07791    0.01331    0.02044    0.00056
PART 1
O5    5    0.495500    0.600958    0.896020    10.75000    0.09503    0.10108 =
         0.06510   -0.01425    0.04491   -0.00348
PART 2
O5*   5    0.512402    0.623698    0.902050    10.25000    0.09323    0.09650 =
         0.06881   -0.01652    0.03697    0.01483
PART 0
O6    5    0.563295    0.599140    1.006279    11.00000    0.10013    0.09308 =
         0.08165    0.01931    0.05243    0.04295
PART -2
AFIX   6
C70   1    0.263203    0.693666    0.969152    10.25000    0.12357    0.14320 =
         0.14505    0.00263    0.07348    0.02394
AFIX  23
H70A  2    0.249762    0.661285    0.949703    10.25000   -1.20000
H70B  2    0.256498    0.720897    0.941895    10.25000   -1.20000
AFIX   5
O67   5    0.327663    0.690895    1.001654    10.25000    0.13326    0.14873 =
         0.15498    0.00400    0.06733    0.02249
C67   1    0.333591    0.711108    1.057672    10.25000    0.12696    0.14354 =
         0.14613    0.00273    0.07451    0.02797
AFIX  23
H67A  2    0.339402    0.748261    1.059794    10.25000   -1.20000
H67B  2    0.368332    0.694839    1.086567    10.25000   -1.20000
AFIX   5
C68   1    0.270880    0.696041    1.061401    10.25000    0.12460    0.14240 =
         0.14498   -0.00292    0.07687    0.03206
AFIX  23
H68A  2    0.270972    0.660375    1.072906    10.25000   -1.20000
H68B  2    0.259623    0.718226    1.086780    10.25000   -1.20000
AFIX   5
C69   1    0.227202    0.703760    1.002910    10.25000    0.11989    0.14257 =
         0.14299   -0.00255    0.07813    0.03062
AFIX  23
H69A  2    0.191663    0.680228    0.994174    10.25000   -1.20000
H69B  2    0.211284    0.738878    0.997499    10.25000   -1.20000
AFIX   0
PART 0
N1    4    0.695361    0.515279    0.698971    11.00000    0.04284    0.04763 =
         0.05086   -0.00023    0.02402   -0.00240
N2    4    0.535139    0.571033    0.687791    11.00000    0.03991    0.05266 =
         0.04229   -0.00019    0.01481   -0.00254
N3    4    0.380046    0.657818    0.854702    11.00000    0.06595    0.09784 =
         0.06205   -0.00308    0.02429   -0.00946
N4    4    0.516765    0.628341    1.090215    11.00000    0.07390    0.06488 =
         0.06059    0.00005    0.02224    0.00432
C1    1    0.674610    0.425220    0.697024    11.00000    0.05013    0.05058 =
         0.04683   -0.01095    0.01910   -0.00758
C2    1    0.693089    0.375211    0.694229    11.00000    0.04656    0.05789 =
         0.05697   -0.01755    0.02184   -0.01127
AFIX  43
H2    2    0.667052    0.348562    0.697615    11.00000   -1.20000
AFIX   0
C3    1    0.747731    0.363131    0.686736    11.00000    0.05274    0.05683 =
         0.06044   -0.02096    0.02305   -0.00342
C4    1    0.784489    0.403019    0.681909    11.00000    0.04480    0.06309 =
         0.06024   -0.01359    0.02386   -0.00363
AFIX  43
H4    2    0.822395    0.395948    0.676708    11.00000   -1.20000
AFIX   0
C5    1    0.767340    0.452961    0.684479    11.00000    0.04461    0.05511 =
         0.05512   -0.00403    0.02126   -0.00421
AFIX  43
H5    2    0.793399    0.479173    0.680148    11.00000   -1.20000
AFIX   0
C6    1    0.712322    0.466029    0.693338    11.00000    0.04215    0.04995 =
         0.04566   -0.00467    0.01814   -0.00489
C7    1    0.768411    0.308348    0.686262    11.00000    0.05777    0.06396 =
         0.08625   -0.02335    0.03230   -0.00549
AFIX 137
H7A   2    0.743382    0.286316    0.700349    11.00000   -1.50000
H7B   2    0.812105    0.305191    0.709059    11.00000   -1.50000
H7C   2    0.763028    0.298355    0.649074    11.00000   -1.50000
AFIX   0
C8    1    0.583627    0.391900    0.743391    11.00000    0.05403    0.04356 =
         0.07167   -0.01406    0.03119   -0.00799
AFIX  13
H8    2    0.577381    0.359653    0.722301    11.00000   -1.20000
AFIX   0
C9    1    0.635439    0.382354    0.797439    11.00000    0.06532    0.04727 =
         0.06547    0.00073    0.03174   -0.00735
AFIX 137
H9A   2    0.673523    0.373594    0.790937    11.00000   -1.50000
H9B   2    0.623745    0.354384    0.816307    11.00000   -1.50000
H9C   2    0.642315    0.412956    0.819773    11.00000   -1.50000
AFIX   0
C10   1    0.522678    0.403816    0.751255    11.00000    0.06219    0.04986 =
         0.08242   -0.00348    0.04389   -0.00613
AFIX 137
H10A  2    0.527516    0.434367    0.773434    11.00000   -1.50000
H10B  2    0.510993    0.375356    0.769500    11.00000   -1.50000
H10C  2    0.490342    0.409388    0.715887    11.00000   -1.50000
AFIX   0
C11   1    0.543848    0.425694    0.631772    11.00000    0.04529    0.07470 =
         0.06110   -0.02947    0.01745   -0.01079
AFIX  13
H11   2    0.503887    0.442621    0.628335    11.00000   -1.20000
AFIX   0
C12   1    0.529012    0.369463    0.618925    11.00000    0.05876    0.08843 =
         0.08871   -0.04905    0.01262   -0.00811
AFIX 137
H12A  2    0.567420    0.350874    0.624136    11.00000   -1.50000
H12B  2    0.501185    0.365876    0.581261    11.00000   -1.50000
H12C  2    0.508967    0.355764    0.643180    11.00000   -1.50000
AFIX   0
C13   1    0.567100    0.450665    0.589698    11.00000    0.05835    0.11739 =
         0.04748   -0.01367    0.02380   -0.00684
AFIX 137
H13A  2    0.577418    0.486151    0.599542    11.00000   -1.50000
H13B  2    0.534665    0.448912    0.553836    11.00000   -1.50000
H13C  2    0.604023    0.432833    0.588927    11.00000   -1.50000
AFIX   0
C14   1    0.738970    0.553104    0.695161    11.00000    0.04254    0.05188 =
         0.04974    0.00577    0.02291   -0.00268
C15   1    0.729360    0.577017    0.645162    11.00000    0.04488    0.06454 =
         0.05220    0.00677    0.02433    0.00068
C16   1    0.769463    0.615561    0.643021    11.00000    0.05711    0.06495 =
         0.06261    0.01853    0.03236    0.00701
AFIX  43
H16   2    0.762058    0.632698    0.609651    11.00000   -1.20000
AFIX   0
C17   1    0.819750    0.629952    0.687585    11.00000    0.05124    0.05286 =
         0.07652    0.01464    0.03821    0.00369
C18   1    0.830502    0.603126    0.735427    11.00000    0.04586    0.05257 =
         0.06749    0.00001    0.02517   -0.00670
AFIX  43
H18   2    0.865614    0.611490    0.766179    11.00000   -1.20000
AFIX   0
C19   1    0.791621    0.564502    0.739771    11.00000    0.04039    0.04892 =
         0.05422    0.00206    0.01959   -0.00259
C20   1    0.679775    0.558761    0.594974    11.00000    0.06340    0.08548 =
         0.05267    0.01334    0.02666    0.00038
AFIX 137
H20A  2    0.675576    0.582370    0.565220    11.00000   -1.50000
H20B  2    0.640470    0.556766    0.601364    11.00000   -1.50000
H20C  2    0.690753    0.525170    0.585418    11.00000   -1.50000
AFIX   0
C21   1    0.863198    0.671569    0.684227    11.00000    0.06030    0.05962 =
         0.10302    0.01602    0.04480   -0.00291
AFIX 137
H21A  2    0.893947    0.657715    0.670112    11.00000   -1.50000
H21B  2    0.884253    0.685691    0.720412    11.00000   -1.50000
H21C  2    0.839563    0.698285    0.659979    11.00000   -1.50000
AFIX   0
C22   1    0.807964    0.533378    0.790340    11.00000    0.04740    0.05314 =
         0.05269    0.00267    0.01391   -0.00629
AFIX 137
H22A  2    0.772033    0.531098    0.801900    11.00000   -1.50000
H22B  2    0.842427    0.549332    0.819007    11.00000   -1.50000
H22C  2    0.820126    0.499340    0.783204    11.00000   -1.50000
AFIX   0
C23   1    0.562520    0.652759    0.732097    11.00000    0.04256    0.04569 =
         0.05579    0.00494    0.02245   -0.00157
C24   1    0.544153    0.699141    0.746831    11.00000    0.04786    0.04342 =
         0.06846    0.00698    0.02778   -0.00393
AFIX  43
H24   2    0.574846    0.720796    0.770166    11.00000   -1.20000
AFIX   0
C25   1    0.482878    0.714959    0.728806    11.00000    0.05047    0.04133 =
         0.08150    0.01462    0.03355    0.00407
C26   1    0.440492    0.683181    0.693684    11.00000    0.04750    0.05167 =
         0.08081    0.01787    0.02747    0.01033
AFIX  43
H26   2    0.398499    0.693667    0.679178    11.00000   -1.20000
AFIX   0
C27   1    0.456301    0.636521    0.678496    11.00000    0.04294    0.05940 =
         0.06535    0.00569    0.02063   -0.00031
AFIX  43
H27   2    0.425291    0.616051    0.653792    11.00000   -1.20000
AFIX   0
C28   1    0.517859    0.619018    0.699246    11.00000    0.04332    0.04868 =
         0.05033    0.01175    0.02167    0.00788
C29   1    0.685321    0.666455    0.813291    11.00000    0.05085    0.03768 =
         0.06578   -0.00140    0.02219   -0.00390
AFIX  13
H29   2    0.682743    0.703754    0.806496    11.00000   -1.20000
AFIX   0
C30   1    0.754775    0.651780    0.832161    11.00000    0.05201    0.05371 =
         0.06816   -0.00339    0.01738   -0.00409
AFIX 137
H30A  2    0.759480    0.615860    0.841977    11.00000   -1.50000
H30B  2    0.778117    0.672239    0.863712    11.00000   -1.50000
H30C  2    0.770589    0.657975    0.802709    11.00000   -1.50000
AFIX   0
C31   1    0.660318    0.656587    0.859082    11.00000    0.05821    0.05502 =
         0.06478   -0.01173    0.02327   -0.00673
AFIX 137
H31A  2    0.616596    0.666288    0.847205    11.00000   -1.50000
H31B  2    0.683901    0.676603    0.890919    11.00000   -1.50000
H31C  2    0.664452    0.620553    0.868432    11.00000   -1.50000
AFIX   0
C32   1    0.666434    0.676680    0.700234    11.00000    0.04854    0.05216 =
         0.06826    0.00944    0.02858    0.00013
AFIX  13
H32   2    0.709501    0.666900    0.703629    11.00000   -1.20000
AFIX   0
C33   1    0.623895    0.663133    0.642578    11.00000    0.05604    0.06970 =
         0.06823    0.01946    0.03121    0.00639
AFIX 137
H33A  2    0.621058    0.626257    0.638608    11.00000   -1.50000
H33B  2    0.640888    0.677311    0.616374    11.00000   -1.50000
H33C  2    0.582583    0.677183    0.635944    11.00000   -1.50000
AFIX   0
C34   1    0.665875    0.733464    0.708106    11.00000    0.06233    0.04854 =
         0.08664    0.01930    0.03420   -0.00368
AFIX 137
H34A  2    0.623744    0.744527    0.703309    11.00000   -1.50000
H34B  2    0.679920    0.750405    0.681398    11.00000   -1.50000
H34C  2    0.693598    0.742173    0.744699    11.00000   -1.50000
AFIX   0
C35   1    0.483641    0.541283    0.654382    11.00000    0.03624    0.05928 =
         0.04734   -0.00166    0.01626   -0.00018
C36   1    0.446500    0.514117    0.677790    11.00000    0.03838    0.05406 =
         0.04651   -0.00277    0.01758    0.00005
C37   1    0.399222    0.483869    0.644994    11.00000    0.04171    0.06356 =
         0.05394   -0.00713    0.02050   -0.00517
AFIX  43
H37   2    0.375347    0.464586    0.660965    11.00000   -1.20000
AFIX   0
C38   1    0.385624    0.480888    0.589143    11.00000    0.04190    0.08598 =
         0.05162   -0.01106    0.01352   -0.00582
C39   1    0.419475    0.510017    0.566267    11.00000    0.05181    0.10246 =
         0.04588   -0.00608    0.01542   -0.01078
AFIX  43
H39   2    0.409636    0.509339    0.528124    11.00000   -1.20000
AFIX   0
C40   1    0.468152    0.540634    0.598173    11.00000    0.04267    0.08238 =
         0.04521    0.00001    0.01359   -0.00366
C41   1    0.454667    0.520847    0.736474    11.00000    0.04584    0.05307 =
         0.04870   -0.00513    0.02319   -0.00286
AFIX 137
H41A  2    0.434869    0.552452    0.741110    11.00000   -1.50000
H41B  2    0.498892    0.522151    0.758112    11.00000   -1.50000
H41C  2    0.435569    0.492330    0.748501    11.00000   -1.50000
AFIX   0
C42   1    0.334216    0.446325    0.554411    11.00000    0.05854    0.11473 =
         0.06366   -0.02559    0.01794   -0.02490
AFIX 137
H42A  2    0.318121    0.459327    0.517252    11.00000   -1.50000
H42B  2    0.300790    0.445262    0.569275    11.00000   -1.50000
H42C  2    0.350657    0.412145    0.554356    11.00000   -1.50000
AFIX   0
C43   1    0.500057    0.575340    0.570567    11.00000    0.06152    0.10818 =
         0.04944    0.00952    0.01930   -0.01541
AFIX 137
H43A  2    0.543586    0.565482    0.580657    11.00000   -1.50000
H43B  2    0.497507    0.610315    0.581955    11.00000   -1.50000
H43C  2    0.479753    0.572712    0.531200    11.00000   -1.50000
AFIX   0
C44   1    0.316141    0.637700    0.840176    11.00000    0.05872    0.10432 =
         0.06651   -0.00454    0.01346   -0.00967
AFIX  23
H44A  2    0.298558    0.632694    0.800465    11.00000   -1.20000
H44B  2    0.290330    0.663146    0.849928    11.00000   -1.20000
AFIX   0
C45   1    0.312605    0.588425    0.867753    11.00000    0.05893    0.08158 =
         0.08343   -0.01792    0.02104   -0.00990
AFIX  23
H45A  2    0.270082    0.574657    0.852666    11.00000   -1.20000
H45B  2    0.341177    0.563516    0.861079    11.00000   -1.20000
AFIX   0
C46   1    0.319630    0.551648    0.951589    11.00000    0.06197    0.05960 =
         0.10372    0.00684    0.02767   -0.00797
AFIX  23
H46A  2    0.344073    0.523310    0.944878    11.00000   -1.20000
H46B  2    0.275405    0.541920    0.937458    11.00000   -1.20000
AFIX   0
C47   1    0.339280    0.561707    1.010452    11.00000    0.07950    0.06842 =
         0.09551    0.01113    0.04199   -0.00746
AFIX  23
H47A  2    0.317052    0.591595    1.017073    11.00000   -1.20000
H47B  2    0.329267    0.532272    1.029118    11.00000   -1.20000
AFIX   0
C48   1    0.427725    0.575859    1.089608    11.00000    0.11119    0.07609 =
         0.06769    0.00926    0.04367   -0.00935
AFIX  23
H48A  2    0.416495    0.545727    1.106495    11.00000   -1.20000
H48B  2    0.409475    0.606065    1.100434    11.00000   -1.20000
AFIX   0
C49   1    0.496552    0.581056    1.108245    11.00000    0.09637    0.07407 =
         0.05974    0.00426    0.02628    0.00400
AFIX  23
H49A  2    0.513510    0.579654    1.148310    11.00000   -1.20000
H49B  2    0.513769    0.552071    1.094366    11.00000   -1.20000
AFIX   0
C50   1    0.506794    0.670929    1.121573    11.00000    0.07928    0.07193 =
         0.05748   -0.01075    0.01865    0.00269
AFIX  23
H50A  2    0.537831    0.669088    1.158647    11.00000   -1.20000
H50B  2    0.465415    0.667290    1.124585    11.00000   -1.20000
AFIX   0
C51   1    0.510741    0.721468    1.098900    11.00000    0.07607    0.06976 =
         0.06516   -0.01293    0.01826    0.00154
AFIX  23
H51A  2    0.505206    0.748154    1.123173    11.00000   -1.20000
H51B  2    0.551832    0.726025    1.095532    11.00000   -1.20000
AFIX   0
C52   1    0.461108    0.774507    1.024930    11.00000    0.09574    0.04947 =
         0.08726   -0.00031    0.02666    0.00246
AFIX  23
H52A  2    0.500041    0.781697    1.018428    11.00000   -1.20000
H52B  2    0.456263    0.799994    1.050688    11.00000   -1.20000
AFIX   0
C53   1    0.409063    0.777110    0.974375    11.00000    0.09282    0.05474 =
         0.09173    0.00659    0.03302    0.01093
AFIX  23
H53A  2    0.370511    0.768452    0.980897    11.00000   -1.20000
H53B  2    0.404936    0.812017    0.959913    11.00000   -1.20000
AFIX   0
C54   1    0.367306    0.744473    0.886503    11.00000    0.07531    0.07379 =
         0.07834    0.02189    0.01636   -0.00237
AFIX  23
H54A  2    0.360218    0.779848    0.873433    11.00000   -1.20000
H54B  2    0.329553    0.732382    0.892417    11.00000   -1.20000
AFIX   0
C55   1    0.379946    0.712017    0.844954    11.00000    0.07908    0.09507 =
         0.07219    0.02447    0.02090   -0.01185
AFIX  23
H55A  2    0.348320    0.719396    0.809118    11.00000   -1.20000
H55B  2    0.420699    0.721616    0.843246    11.00000   -1.20000
AFIX   0
C56   1    0.411937    0.629424    0.822544    11.00000    0.08431    0.12495 =
         0.06121   -0.01588    0.02990   -0.01459
AFIX  23
H56A  2    0.398171    0.593712    0.819280    11.00000   -1.20000
H56B  2    0.398687    0.643835    0.785555    11.00000   -1.20000
AFIX   0
C57   1    0.479402    0.630613    0.845670    11.00000    0.08467    0.11946 =
         0.06226   -0.01496    0.03390   -0.01201
PART 2
AFIX  23
H57C  2    0.494590    0.604478    0.826467   -21.00000   -1.20000
H57D  2    0.492492    0.663706    0.835737   -21.00000   -1.20000
AFIX  23
PART 1
H57A  2    0.494530    0.665827    0.853472    21.00000   -1.20000
H57B  2    0.497704    0.615258    0.820473    21.00000   -1.20000
AFIX   0
C58   1    0.562542    0.592671    0.918330    10.75000    0.10356    0.10357 =
         0.08456    0.00102    0.05686    0.02219
AFIX  23
H58A  2    0.575942    0.572362    0.892843    10.75000   -1.20000
H58B  2    0.584628    0.625476    0.924293    10.75000   -1.20000
AFIX   0
PART 2
C58*  1    0.528812    0.570872    0.911321    10.25000    0.09308    0.09345 =
         0.07439   -0.01041    0.04235    0.00668
AFIX  23
H58C  2    0.546692    0.558571    0.884486    10.25000   -1.20000
H58D  2    0.491722    0.550366    0.907891    10.25000   -1.20000
AFIX   0
PART 0
C59   1    0.576077    0.566482    0.968333    11.00000    0.11527    0.10130 =
         0.10180    0.01163    0.05996    0.04566
PART 1
AFIX  23
H59A  2    0.620150    0.556297    0.982309    21.00000   -1.20000
H59B  2    0.550389    0.535564    0.962881    21.00000   -1.20000
AFIX  23
PART 2
H59C  2    0.576984    0.531062    0.980808   -21.00000   -1.20000
H59D  2    0.617584    0.574605    0.967413   -21.00000   -1.20000
AFIX   0
PART 0
C60   1    0.596431    0.586620    1.060215    11.00000    0.08761    0.08492 =
         0.08959    0.01688    0.03077    0.03003
AFIX  23
H60A  2    0.641325    0.586117    1.066537    11.00000   -1.20000
H60B  2    0.584100    0.552612    1.068506    11.00000   -1.20000
AFIX   0
C61   1    0.582627    0.625614    1.096135    11.00000    0.07711    0.08447 =
         0.08052    0.00420    0.01855    0.01660
AFIX  23
H61A  2    0.607283    0.617723    1.134344    11.00000   -1.20000
H61B  2    0.595969    0.659211    1.087726    11.00000   -1.20000
AFIX   6
PART -1
C62   1    0.179558    0.718945    0.910685    10.25000    0.05008    0.08906 =
         0.06854    0.04704    0.00634   -0.01992
AFIX 137
H62A  2    0.198503    0.712443    0.883336    10.25000   -1.50000
H62B  2    0.141026    0.737928    0.894228    10.25000   -1.50000
H62C  2    0.170570    0.686700    0.924745    10.25000   -1.50000
AFIX   5
C63   1    0.223779    0.749533    0.956716    10.25000    0.11632    0.13738 =
         0.13965    0.00643    0.07351    0.02318
AFIX  23
H63A  2    0.200645    0.777536    0.965832    10.25000   -1.20000
H63B  2    0.255788    0.764707    0.944374    10.25000   -1.20000
AFIX   5
C64   1    0.255400    0.718531    1.007424    10.25000    0.12117    0.14062 =
         0.14180   -0.00085    0.07962    0.02834
AFIX  23
H64A  2    0.223326    0.702714    1.019224    10.25000   -1.20000
H64B  2    0.279247    0.690984    0.998436    10.25000   -1.20000
AFIX   5
C65   1    0.298621    0.749068    1.054045    10.25000    0.12260    0.14014 =
         0.14149   -0.00465    0.08066    0.03379
AFIX  23
H65A  2    0.274613    0.776064    1.063736    10.25000   -1.20000
H65B  2    0.330130    0.765576    1.042034    10.25000   -1.20000
AFIX   5
C66   1    0.331201    0.717476    1.104073    10.25000    0.12290    0.13644 =
         0.14357   -0.00065    0.07684    0.03613
AFIX 137
H66A  2    0.363861    0.697324    1.098051    10.25000   -1.50000
H66B  2    0.301251    0.694872    1.111194    10.25000   -1.50000
H66C  2    0.349513    0.739848    1.135255    10.25000   -1.50000
AFIX   0
PART 0
C83   1    0.464134    0.764928    0.746083    11.00000    0.06291    0.04450 =
         0.10951    0.00973    0.04104    0.00495
AFIX 137
H83A  2    0.492590    0.773530    0.782438    11.00000   -1.50000
H83B  2    0.421938    0.762345    0.746514    11.00000   -1.50000
H83C  2    0.465700    0.791367    0.720520    11.00000   -1.50000
AFIX   6

PART -1
O8    5    0.230391    0.589529    0.464589    10.50000    0.18412    0.17307 =
         0.14496   -0.00271    0.05836   -0.03454
C71   1    0.279385    0.617586    0.456052    10.50000    0.15993    0.16004 =
         0.14071    0.00062    0.05464   -0.03386
AFIX  23
H71A  2    0.263848    0.650457    0.438562    10.50000   -1.20000
H71B  2    0.296937    0.598365    0.432575    10.50000   -1.20000
AFIX   5
C72   1    0.328501    0.625816    0.512164    10.50000    0.13597    0.14102 =
         0.12627   -0.00111    0.05542   -0.03250
AFIX  23
H72A  2    0.351224    0.657900    0.513783    10.50000   -1.20000
H72B  2    0.358354    0.597430    0.522422    10.50000   -1.20000
AFIX   5
C73   1    0.288847    0.627820    0.548369    10.50000    0.15420    0.15453 =
         0.13353   -0.00670    0.05360   -0.03125
AFIX  23
H73A  2    0.313132    0.618185    0.586160    10.50000   -1.20000
H73B  2    0.270859    0.661875    0.548065    10.50000   -1.20000
AFIX   5
C74   1    0.238706    0.588622    0.521208    10.50000    0.17084    0.17165 =
         0.14408   -0.00579    0.05148   -0.02393
AFIX  23
H74A  2    0.251889    0.554572    0.536567    10.50000   -1.20000
H74B  2    0.199611    0.597459    0.526685    10.50000   -1.20000
AFIX   6

PART 1
O9    5    0.633763    0.733959    1.035792    10.50000    0.16867    0.15018 =
         0.15814    0.00477    0.06644   -0.00496
C75   1    0.595757    0.747139    0.981334    10.50000    0.16887    0.15040 =
         0.15840    0.00473    0.06615   -0.00491
AFIX  23
H75A  2    0.560871    0.768882    0.981466    10.50000   -1.20000
H75B  2    0.578804    0.716305    0.959967    10.50000   -1.20000
AFIX   5
C76   1    0.637662    0.775571    0.957189    10.50000    0.16889    0.15039 =
         0.15830    0.00475    0.06618   -0.00486
AFIX  23
H76A  2    0.614105    0.800854    0.930099    10.50000   -1.20000
H76B  2    0.658797    0.752052    0.940117    10.50000   -1.20000
AFIX   5
C77   1    0.683866    0.801170    1.007417    10.50000    0.16887    0.15030 =
         0.15831    0.00493    0.06618   -0.00494
AFIX  23
H77A  2    0.723590    0.808440    1.002364    10.50000   -1.20000
H77B  2    0.666854    0.832948    1.016378    10.50000   -1.20000
AFIX   5
C78   1    0.691572    0.760640    1.050977    10.50000    0.16889    0.15029 =
         0.15827    0.00489    0.06615   -0.00490
AFIX  23
H78A  2    0.725586    0.737187    1.052469    10.50000   -1.20000
H78B  2    0.701153    0.776542    1.087007    10.50000   -1.20000
AFIX   6

PART 2
O9*   5    0.675455    0.774886    1.023455    10.50000    0.16896    0.15052 =
         0.15838    0.00471    0.06618   -0.00494
C75*  1    0.659399    0.722223    1.020007    10.50000    0.16896    0.15038 =
         0.15841    0.00486    0.06608   -0.00498
AFIX  23
H75C  2    0.659913    0.709592    1.055530    10.50000   -1.20000
H75D  2    0.689074    0.702101    1.008809    10.50000   -1.20000
AFIX   5
C76*  1    0.594238    0.718144    0.977629    10.50000    0.16884    0.15026 =
         0.15827    0.00477    0.06624   -0.00491
AFIX  23
H76C  2    0.562133    0.722587    0.994215    10.50000   -1.20000
H76D  2    0.587941    0.685250    0.958488    10.50000   -1.20000
AFIX   5
C77*  1    0.593805    0.762155    0.939438    10.50000    0.16875    0.15028 =
         0.15825    0.00478    0.06630   -0.00490
AFIX  23
H77C  2    0.613588    0.752455    0.913042    10.50000   -1.20000
H77D  2    0.551201    0.774164    0.919663    10.50000   -1.20000
AFIX   5
C78*  1    0.631906    0.802170    0.979296    10.50000    0.16885    0.15036 =
         0.15838    0.00479    0.06613   -0.00491
AFIX  23
H78C  2    0.653831    0.824293    0.961605    10.50000   -1.20000
H78D  2    0.604752    0.823420    0.992451    10.50000   -1.20000
AFIX   6

PART -1
O10   5    0.752370    0.658110    0.994821    10.25000    0.19521    0.18970 =
         0.19399   -0.00063    0.06493   -0.00031
C79   1    0.702617    0.631122    1.003577    10.25000    0.19524    0.18973 =
         0.19402   -0.00064    0.06497   -0.00033
AFIX  23
H79A  2    0.662923    0.649059    0.986153    10.25000   -1.20000
H79B  2    0.710178    0.628095    1.042822    10.25000   -1.20000
AFIX   5
C80   1    0.700605    0.578782    0.978316    10.25000    0.19527    0.18974 =
         0.19410   -0.00065    0.06494   -0.00033
AFIX  23
H80A  2    0.673999    0.578665    0.939586    10.25000   -1.20000
H80B  2    0.685640    0.552776    0.997823    10.25000   -1.20000
AFIX   5
C81   1    0.768915    0.570370    0.985448    10.25000    0.19521    0.18971 =
         0.19406   -0.00060    0.06492   -0.00033
AFIX  23
H81A  2    0.792860    0.557802    1.022225    10.25000   -1.20000
H81B  2    0.773333    0.546322    0.958227    10.25000   -1.20000
AFIX   5
C82   1    0.789119    0.623829    0.976421    10.25000    0.19522    0.18975 =
         0.19404   -0.00058    0.06494   -0.00031
AFIX  23
H82A  2    0.833656    0.628809    0.997273    10.25000   -1.20000
H82B  2    0.781938    0.629465    0.937551    10.25000   -1.20000
AFIX   0
HKLF 4


REM  90303_a.res in I2/a
REM wR2 = 0.1976, GooF = S = 1.058, Restrained GooF = 1.049 for all data
REM R1 = 0.0684 for 11225 Fo > 4sig(Fo) and 0.0924 for all 15353 data
REM 947 parameters refined using 713 restraints

END

WGHT      0.1092     35.5255

REM Highest difference peak  1.066,  deepest hole -1.607,  1-sigma level  0.095
Q1    1   0.6836  0.5207  0.8067  11.00000  0.05    1.07
Q2    1   0.3092  0.6118  0.5528  11.00000  0.05    0.72
Q3    1   0.7033  0.5189  0.8603  11.00000  0.05    0.71
Q4    1   0.5937  0.5189  0.7880  11.00000  0.05    0.69
Q5    1   0.2908  0.6583  0.4988  11.00000  0.05    0.64
Q6    1   0.6581  0.5193  0.8829  11.00000  0.05    0.61
Q7    1   0.6331  0.5213  0.7703  11.00000  0.05    0.59
Q8    1   0.2500  0.7698  1.0000  10.50000  0.05    0.56
Q9    1   0.6381  0.5681  0.8517  11.00000  0.05    0.46
Q10   1   0.6406  0.5494  0.7797  11.00000  0.05    0.44
Q11   1   0.6151  0.5226  0.8445  11.00000  0.05    0.44
Q12   1   0.6051  0.5502  0.8541  11.00000  0.05    0.42
Q13   1   0.6663  0.4659  0.8227  11.00000  0.05    0.40
Q14   1   0.6447  0.4926  0.8712  11.00000  0.05    0.39
Q15   1   0.6779  0.5459  0.7910  11.00000  0.05    0.39
;
_shelx_res_checksum                70595
_shelx_hkl_file
;
   0   0  -2 3270.84   90.93
   0   0   2 3457.94   90.96
   0   0  -2 3592.00   90.93
   0   0  -2 3295.09   90.93
   0   0  -4  877.44   23.71
   0   0   4  859.89   23.87
   0   0   6 1933.93   53.60
   0   0   6 1967.35   53.76
   0   0  -6 2050.77   53.61
   0   0   8 2256.67   62.29
   0   0  -8 2353.29   62.29
   0   0   8 2294.58   62.47
   0   0  10  100.94    5.23
   0   0  10  104.00    6.18
   0   0 -10  106.77    5.31
   0   0  12  758.63   22.72
   0   0 -12  826.93   23.11
   0   0 -12  794.50   22.77
   0   0 -14 1508.84   40.54
   0   0  14 1549.60   40.97
   0   0  14 1343.84   40.10
   0   0  14 1564.05   40.67
   0   0  14 1339.73   40.06
   0   0 -14 1523.75   40.87
   0   0 -16   62.91    6.27
   0   0  16   56.97    5.46
   0   0  16   54.66    5.83
   0   0 -16   60.66    5.49
   0   0  16   77.44    5.35
   0   0  16   35.70    4.06
   0   0  16   44.40    4.51
   0   0 -18  198.77    9.67
   0   0  18  195.26    8.68
   0   0  18  200.42    9.40
   0   0 -18  193.57    8.67
   0   0  18  150.86   13.49
   0   0  18  227.98    8.64
   0   0  18  161.57    7.78
   0   0 -18  137.17   18.02
   0   0 -20   48.28    7.61
   0   0  20   36.23    5.88
   0   0  20   41.62    6.78
   0   0 -20   35.38    5.99
   0   0 -20   29.68    6.29
   0   0  20   65.78   12.75
   0   0  20   41.36    5.70
   0   0 -20   72.39   18.33
   0   0  20   38.68    5.15
   0   0  22   29.68    6.88
   0   0  22   37.43    5.75
   0   0  22   25.85    5.77
   0   0  22   41.62   12.75
   0   0 -22   28.03   18.76
   0   0  22   44.15   17.85
   0   0  24   16.21    4.95
   0   0 -24   12.62   16.81
   0   0  24   -0.64   16.17
   0   0  24   -2.44   11.77
   0   0 -26   38.39   15.05
   0   0  26   35.97   13.46
   0   0  26   27.99   11.05
   0   0 -28    6.82   15.40
   0   0  28    9.44    8.86
   0   0 -30    8.51   11.44
   0   1   3 1751.95   47.63
   0   1  -3 1884.25   47.54
   0  -1  -3 1742.51   47.58
   0   1  -3 1712.94   47.57
   0   1  -3 1744.91   47.58
   0   1  -5  635.72   17.18
   0  -1   5  619.33   17.50
   0   1   5  622.68   17.55
   0  -1  -5  643.78   17.24
   0  -1  -5  629.65   17.35
   0   1  -5  576.09   17.27
   0   1  -5  585.84   17.29
   0  -1   7 3487.23   94.60
   0   1   7 3435.70   94.59
   0  -1  -7 3512.21   94.66
   0  -1  -7 3593.44   94.62
   0  -1   7 3482.56   94.74
   0   1   7 3521.87   94.74
   0   1  -7 3592.44   94.57
   0  -1   9 1248.64   34.29
   0   1   9 1202.80   34.27
   0  -1  -9 1258.76   34.43
   0   1   9 1239.52   34.53
   0  -1  -9 1256.77   34.31
   0   1  -9 1254.50   34.25
   0   1  11  840.94   23.68
   0  -1  11  852.65   23.71
   0  -1 -11  811.95   23.95
   0   1 -11  822.15   23.63
   0   1  11  845.63   24.06
   0  -1 -11  812.85   23.70
   0   1  13    3.76    4.08
   0  -1  13    3.74    3.93
   0  -1 -13    4.13    5.11
   0   1 -13    0.17    5.06
   0   1 -13    1.91    4.27
   0  -1 -13   -1.20    4.32
   0   1 -15  733.40   20.59
   0  -1 -15  718.53   20.60
   0  -1 -15  710.62   20.15
   0   1 -15  717.88   20.07
   0   1  15  722.07   20.59
   0  -1  15  663.51   20.12
   0  -1  15  700.20   20.07
   0   1  15  735.29   20.20
   0  -1  15  632.67   19.57
   0   1  15  607.34   19.40
   0  -1  15  589.79   19.52
   0   1  15  622.20   19.41
   0   1 -17  100.64    7.35
   0  -1 -17   98.10    7.57
   0   1  17   94.61    6.39
   0  -1  17  107.41    6.49
   0  -1  17  106.87    7.02
   0   1  17   95.47    6.87
   0  -1 -17   91.86    6.43
   0   1 -17   96.93    6.32
   0  -1  17  108.01    6.18
   0   1  17  111.05    6.26
   0   1  17   80.15    5.19
   0  -1  17   87.77    5.68
   0   1  17   86.35    5.55
   0   1 -19   27.34    7.03
   0  -1  19   30.06    5.65
   0   1  19   35.87    5.64
   0   1 -19   33.94    6.03
   0  -1  19   30.16    6.27
   0  -1 -19   23.98    5.91
   0   1  19   41.85   11.88
   0  -1  19   34.67   11.46
   0  -1  19   32.70    5.32
   0   1  19   29.78    5.26
   0  -1  19   21.57    4.86
   0   1 -19   25.89   17.20
   0   1  21  559.33   19.02
   0  -1  21  580.61   19.04
   0   1  21  581.02   20.08
   0  -1  21  579.39   20.17
   0  -1 -21  555.89   19.00
   0   1 -21  558.96   19.02
   0  -1  21  661.16   24.64
   0   1  21  638.24   24.70
   0  -1  21  642.65   19.27
   0   1  21  635.77   19.22
   0  -1 -21  593.56   20.12
   0   1 -21  588.19   19.97
   0   1  21  687.78   28.08
   0   1 -21  558.57   28.05
   0  -1 -21  530.58   27.35
   0   1  23  297.40   14.07
   0  -1  23  314.87   14.41
   0  -1  23  469.83   19.81
   0   1  23  339.76   18.74
   0   1  23  339.16   12.87
   0  -1  23  361.83   12.88
   0   1 -23  332.05   23.28
   0   1  23  361.83   22.80
   0  -1 -23  271.51   22.24
   0  -1  23  445.17   22.90
   0   1  23  374.82   15.54
   0  -1  23  404.98   15.58
   0  -1  25   32.88   15.14
   0   1  25   61.51   16.11
   0  -1 -25   43.66   16.03
   0   1 -25   36.97   16.34
   0  -1  25   45.82   11.87
   0   1  25   47.00   11.83
   0  -1 -27  -14.19   17.34
   0   1 -27   20.15   17.49
   0   1 -27    5.87   13.14
   0  -1 -27   -6.44   12.78
   0   1  27    5.75    9.56
   0  -1  27    2.29    9.58
   0  -1  29   55.96    8.45
   0  -1 -29   53.79   14.39
   0   1 -29   52.25   14.34
   0   2   0 4765.66  127.28
   0   2  -2 4242.04  113.50
   0  -2  -2 4089.81  113.46
   0   2  -2 4261.67  113.50
   0   2   2 4089.53  113.54
   0   2  -4  620.61   18.03
   0  -2  -4  639.85   18.09
   0   2  -4  616.06   18.01
   0   2  -4  656.87   17.91
   0   2   4  636.46   18.29
   0   2  -6  164.26    6.20
   0   2  -6  157.04    6.16
   0   2   6  157.05    5.93
   0  -2   6  162.78    5.91
   0  -2  -6  183.13    6.14
   0  -2  -6  174.64    6.31
   0   2  -6  179.38    5.92
   0   2   6  167.24    6.75
   0  -2  -8 1842.09   50.29
   0  -2   8 1911.24   50.16
   0   2  -8 1749.97   50.27
   0  -2   8 1957.05   50.21
   0   2  -8 1748.32   50.25
   0   2   8 1741.07   50.15
   0  -2   8 1784.24   50.14
   0  -2  -8 1879.39   50.24
   0  -2   8 2028.30   50.46
   0   2  -8 1869.98   50.11
   0   2   8 1820.48   50.36
   0   2  10  263.73    8.85
   0  -2  10  269.71    8.83
   0  -2 -10  253.08    9.29
   0   2  10  265.71    9.60
   0  -2 -10  257.12    8.96
   0  -2  10  269.23    9.24
   0   2 -10  255.59    8.79
   0   2  12  772.47   22.26
   0  -2  12  776.25   22.25
   0  -2 -12  765.43   22.57
   0   2 -12  770.65   22.16
   0  -2 -12  756.76   22.32
   0   2  12  781.18   22.71
   0  -2 -14  140.50    7.32
   0   2 -14  145.30    6.53
   0   2  14  142.64    7.59
   0  -2 -14  134.43    6.67
   0  -2  14  131.04    6.65
   0  -2  14  143.76    6.55
   0   2  14  135.99    6.56
   0  -2  14  133.91    6.09
   0  -2  14  128.06    5.87
   0   2 -16   -0.81    5.82
   0  -2 -16    4.64    5.94
   0  -2  16    1.08    4.69
   0   2  16    2.58    4.81
   0   2 -16   -1.42    4.63
   0  -2 -16   -0.87    4.74
   0  -2  16    2.50    4.36
   0   2  16    1.94    4.45
   0  -2  16   -0.59    4.25
   0   2  16    2.11    3.64
   0   2  16   -0.74    3.25
   0  -2  18  110.77    6.81
   0   2  18  101.44    6.78
   0  -2 -18  115.68    6.97
   0   2  18   97.19    7.25
   0  -2  18   96.66    6.26
   0   2  18  106.29    6.67
   0  -2  18  108.76    6.67
   0   2 -18  125.09    7.91
   0  -2 -18  108.90    8.01
   0   2 -20  212.82   10.61
   0  -2 -20  210.89   10.74
   0   2  20  212.27    9.47
   0  -2  20  222.87    9.52
   0   2  20  181.89   10.04
   0  -2 -20  193.31    9.51
   0  -2 -20  205.29    9.57
   0   2 -20  195.86    9.52
   0  -2  20  224.52   10.67
   0  -2  20  236.04   15.28
   0  -2  20  240.30    9.59
   0   2  20  229.77    9.45
   0  -2  20  164.90    8.75
   0   2 -20  186.49   20.52
   0   2  20  240.49   20.50
   0  -2 -20  194.73   19.86
   0   2  22  126.09    7.81
   0  -2  22  136.76    7.74
   0  -2  22  122.35    9.07
   0  -2 -22  116.89    8.04
   0   2  22   96.57    8.69
   0   2  22  146.64    7.73
   0  -2  22  150.27    7.91
   0   2  22  136.97   10.48
   0   2  22  121.17   19.22
   0   2 -22   93.00   19.68
   0  -2 -22  103.97   19.23
   0  -2  22  126.22   14.01
   0  -2  24    8.95    4.80
   0   2  24    9.67    4.88
   0  -2 -24  -19.96   16.73
   0   2 -24  -17.78   17.45
   0   2  24    6.08   16.80
   0  -2  24    8.80   15.74
   0  -2  24   17.47   11.80
   0   2  24    4.20   11.80
   0   2  26   26.00   10.77
   0  -2  26   20.64   10.46
   0   2 -26   41.79   15.27
   0  -2 -26    7.25   14.00
   0   2  26   26.44   14.61
   0  -2 -26   11.07   19.05
   0  -2  28    0.35    8.57
   0   2  28   -5.19    8.80
   0  -2 -28   12.83   15.32
   0   2 -28   25.36   15.48
   0   2 -28   -6.04   11.02
   0   2 -30   -1.56   11.46
   0  -2 -30   14.75   11.12
   0   3   1 1074.32   29.46
   0  -3  -1 1116.97   29.30
   0  -3   1 1147.59   29.39
   0   3  -3  140.66    5.09
   0  -3  -3  137.39    5.37
   0   3  -3  138.03    5.07
   0  -3  -3  134.66    5.01
   0   3   3  146.66    6.08
   0   3  -5 2046.36   55.74
   0  -3  -5 1950.59   55.71
   0   3  -5 2044.81   55.73
   0   3   5 1999.70   55.82
   0   3  -7   37.57    4.04
   0  -3   7   34.07    3.58
   0   3  -7   31.90    3.98
   0   3   7   32.84    3.66
   0  -3  -7   58.39    4.19
   0  -3  -7   66.60    4.55
   0  -3   7   46.99    4.08
   0   3   7   45.75    4.93
   0  -3  -9  710.28   20.77
   0  -3  -9  712.70   20.91
   0  -3   9  746.98   20.66
   0   3  -9  703.53   20.85
   0  -3   9  759.47   20.72
   0  -3   9  731.36   20.66
   0   3   9  709.08   20.74
   0   3  -9  697.95   20.82
   0   3  -9  730.09   20.59
   0  -3   9  776.89   21.06
   0   3   9  723.90   21.04
   0  -3  11  406.33   12.79
   0   3  11  412.93   12.89
   0  -3 -11  411.02   13.20
   0  -3 -11  399.33   12.94
   0   3 -11  410.66   12.73
   0   3  11  428.19   13.50
   0  -3  11  428.82   13.33
   0  -3 -13  184.74    8.63
   0  -3  13  214.33    8.61
   0   3 -13  219.48    7.98
   0  -3 -13  198.57    8.15
   0   3  13  216.46    8.92
   0  -3  13  198.05    8.05
   0  -3  13  244.64    8.12
   0   3  13  239.57    8.20
   0  -3  13  184.55    7.60
   0  -3  13  174.25    7.40
   0  -3 -15   19.91    5.73
   0   3 -15   24.08    4.64
   0   3  15   25.53    6.15
   0  -3 -15   20.96    4.87
   0  -3  15   17.34    4.62
   0  -3  15   24.94    4.53
   0   3  15   22.70    4.53
   0  -3  15   18.15    4.12
   0  -3  15   20.63    3.62
   0  -3  17  654.54   20.48
   0   3  17  633.76   20.81
   0  -3 -17  655.47   20.54
   0  -3  17  613.23   20.12
   0   3 -17  674.88   21.02
   0  -3 -17  673.51   21.07
   0  -3  17  725.24   20.65
   0   3  17  729.66   20.59
   0   3  19   17.03    5.50
   0  -3  19   16.25    5.49
   0   3 -19   12.31    5.95
   0   3  19   12.38    5.87
   0  -3 -19   15.35    5.92
   0  -3 -19   19.66    5.75
   0  -3  19   15.04    4.97
   0   3  19   22.18    5.17
   0  -3  19   25.28    5.37
   0  -3 -19   14.46    7.14
   0   3 -19   20.78    6.97
   0  -3 -19    7.60   16.61
   0   3  19    9.80   17.06
   0  -3  21   55.96    6.26
   0   3  21   58.13    6.36
   0   3 -21   55.56    6.83
   0  -3 -21   57.84    6.63
   0   3  21   53.43    7.15
   0  -3 -21   60.08    6.90
   0  -3  21   54.26    7.55
   0   3 -21   60.19    7.80
   0  -3 -21   55.65    8.25
   0   3  21   71.10    9.26
   0   3  21   56.58    6.07
   0  -3  21   62.60    6.19
   0  -3  21   83.20   12.93
   0  -3 -21   64.88   18.09
   0   3 -21   55.41   19.51
   0   3  21   96.20   18.98
   0   3  23  145.67    9.70
   0  -3  23  158.05   10.22
   0   3  23  199.34   11.59
   0   3  23  182.65    8.69
   0  -3  23  179.70    8.63
   0   3 -23  173.13   20.45
   0  -3 -23  159.53   18.96
   0  -3  23  189.46   18.36
   0   3  23  196.95   19.88
   0  -3  23  195.91   15.01
   0  -3  25   19.20   11.02
   0   3 -25   -3.54   16.61
   0  -3 -25    0.78   15.00
   0  -3  25   17.21   13.31
   0   3  25   10.59   16.04
   0  -3 -25   14.83   19.34
   0  -3  27   10.92    9.35
   0   3  27    6.46   10.72
   0   3 -27    3.35   13.42
   0  -3 -27  -12.78   16.85
   0  -3 -29   51.97   13.85
   0   3 -29   47.86   14.08
   0  -3  29   47.07    7.85
   0   4   0  203.30    6.27
   0  -4   0  210.19    6.12
   0  -4   0  208.22    6.10
   0  -4   0  191.25    5.90
   0  -4   2   91.70    3.86
   0   4   2   89.15    4.42
   0  -4  -2   84.26    3.95
   0   4  -2   90.16    3.89
   0   4  -2   91.72    3.92
   0   4   4  217.05    8.29
   0  -4   4  238.45    7.39
   0   4  -4  235.11    7.37
   0  -4  -4  230.40    7.37
   0   4  -4  231.71    7.38
   0   4   6   10.74    4.93
   0  -4   6   15.75    3.60
   0  -4  -6   13.14    4.03
   0  -4   6   15.37    3.28
   0   4  -6   14.24    3.50
   0   4  -6   14.03    3.54
   0   4   8 1416.78   39.59
   0  -4  -8 1404.44   39.50
   0   4   8 1385.85   39.36
   0   4  -8 1402.18   39.48
   0  -4   8 1451.12   39.36
   0   4  -8 1405.96   39.51
   0  -4  10   23.06    4.52
   0   4  10   24.57    5.35
   0  -4 -10   15.94    4.47
   0   4 -10   24.11    4.50
   0   4  10   28.83    4.28
   0   4 -10   24.88    4.52
   0  -4  10   30.94    4.02
   0  -4 -10   11.69    4.97
   0   4  12   33.12    5.87
   0  -4  12   31.02    4.92
   0  -4 -12   22.85    4.69
   0  -4  12   29.15    3.71
   0   4  12   22.61    4.35
   0  -4  12   22.42    4.32
   0  -4  12   33.74    4.04
   0  -4 -12   36.43    5.38
   0  -4 -14   47.43    5.98
   0   4  14   58.15    6.33
   0  -4  14   49.86    5.49
   0  -4 -14   51.14    5.18
   0  -4  14   48.89    5.08
   0   4  14   64.69    4.98
   0  -4  14   70.72    5.12
   0  -4  14   40.33    4.52
   0  -4  14   41.62    4.07
   0  -4 -16   23.96    6.37
   0  -4  16   26.67    4.99
   0  -4  16   21.94    5.44
   0  -4 -16   26.34    5.32
   0   4  16   23.84    6.53
   0   4  16   26.61    4.80
   0  -4  16   26.85    4.72
   0  -4  16   20.11    4.59
   0  -4  16   17.88    3.95
   0  -4  18  741.26   22.17
   0  -4 -18  669.43   21.96
   0   4  18  674.68   22.42
   0  -4 -18  724.00   22.29
   0   4 -18  663.18   22.00
   0  -4  18  629.14   21.71
   0  -4  18  855.44   22.49
   0   4  18  814.77   22.39
   0   4 -18  768.24   22.76
   0  -4 -18  722.19   22.84
   0  -4 -18  623.42   28.19
   0   4  18  803.66   29.80
   0   4  20  230.20   10.20
   0  -4  20  236.83   10.15
   0  -4 -20  237.31   10.38
   0   4  20  196.94   10.65
   0   4 -20  235.58   10.48
   0  -4 -20  218.33   10.44
   0   4  20  255.09   10.22
   0  -4  20  288.43   10.49
   0   4  20  262.30   12.61
   0  -4 -20  234.79   11.58
   0   4 -20  266.68   11.51
   0  -4 -20  182.56   19.93
   0   4  20  274.35   21.21
   0  -4  22   85.67    6.75
   0   4  22   74.33    6.74
   0   4  22   58.70    7.53
   0   4 -22   75.86    7.10
   0  -4  22   97.17    6.81
   0   4  22   91.42    6.64
   0  -4  22   89.78   13.15
   0   4 -22   71.98   19.23
   0  -4 -22   67.09   18.03
   0   4  22   91.78   19.19
   0   4  22   84.11    9.65
   0   4  24   10.56    4.73
   0  -4  24    9.25    4.63
   0  -4  24    6.47   11.20
   0  -4  24    2.10   14.45
   0  -4 -24    0.17   15.87
   0   4  24   21.63   16.85
   0   4 -24   36.20   17.55
   0  -4 -24   -4.65   20.10
   0  -4  26   14.86   10.25
   0   4  26   44.49   15.12
   0   4 -26   21.96   15.33
   0  -4 -26   14.95   18.48
   0  -4  28   -0.54    8.25
   0   4 -28   15.49   11.34
   0  -4 -28    4.83   14.94
   0  -4 -30   -2.06   10.70
   0   4 -30  -13.48   10.75
   0  -5   1  357.56    9.92
   0  -5   1  351.45    9.93
   0   5   1  328.23   10.23
   0  -5  -1  330.16    9.75
   0  -5   1  336.11    9.90
   0  -5  -1  334.17    9.97
   0  -5   3 1656.03   41.94
   0   5   3 1395.13   42.32
   0  -5   3 1558.02   42.05
   0  -5   3 1670.77   41.95
   0  -5  -3 1408.11   41.97
   0  -5   5  278.08    8.37
   0   5   5  250.53    9.30
   0   5  -5  256.02    8.33
   0  -5  -5  250.30    8.22
   0   5  -5  262.01    8.33
   0  -5  -5  231.80    8.58
   0  -5   7  245.54    7.93
   0   5   7  214.72    8.54
   0   5  -7  221.54    7.86
   0  -5   7  237.90    7.69
   0   5  -7  222.48    7.81
   0  -5  -7  198.15    8.12
   0  -5   9 1424.01   36.49
   0   5   9 1307.87   36.47
   0   5  -9 1284.38   36.34
   0  -5   9 1355.18   36.20
   0   5  -9 1297.36   36.33
   0   5   9 1298.13   36.17
   0  -5  -9 1243.09   36.31
   0  -5  -9 1257.84   36.25
   0   5  11   71.98    6.26
   0  -5  11   73.58    5.40
   0  -5 -11   64.24    5.21
   0  -5 -11   69.14    5.95
   0   5 -11   64.94    5.36
   0  -5  11   60.97    4.92
   0   5  11   61.17    4.87
   0   5 -11   63.58    5.43
   0  -5  13  117.39    6.33
   0   5  13  126.22    7.32
   0  -5 -13  123.65    6.44
   0  -5  13  126.38    6.81
   0  -5 -13  119.81    6.99
   0   5  13  136.77    6.32
   0  -5  13  136.52    6.31
   0  -5  13  111.33    5.88
   0  -5  13  107.70    5.58
   0  -5  15   44.48    5.21
   0  -5  15   51.83    5.84
   0  -5 -15   50.90    5.55
   0   5  15   55.24    6.59
   0  -5 -15   62.17    6.55
   0  -5  15   57.22    5.27
   0   5  15   56.51    5.23
   0  -5  15   52.28    4.96
   0  -5  15   57.38    4.48
   0   5  17  335.61   16.58
   0  -5 -17  322.43   12.77
   0  -5  17  327.76   11.80
   0  -5  17  339.97   12.83
   0   5  17  296.52   11.97
   0  -5 -17  328.26   12.11
   0   5  17  354.05   11.84
   0  -5  17  380.22   11.99
   0  -5  17  281.01   10.96
   0  -5  17  294.02   11.53
   0  -5  19    7.71    5.21
   0   5 -19    6.51    5.98
   0  -5 -19    4.48    5.79
   0   5  19    1.54    5.47
   0  -5 -19    1.00    6.01
   0   5  19   14.80   11.97
   0  -5  19    0.66    5.04
   0   5  19    7.97    5.16
   0   5  19    2.46    7.96
   0  -5 -19   -9.45    7.49
   0   5 -19    4.26    6.79
   0   5  19   16.22   17.84
   0  -5 -19    8.93   16.61
   0   5 -21   20.10    6.13
   0  -5  21   23.13    5.69
   0   5  21   16.54    5.73
   0  -5 -21   13.08    6.21
   0   5  21   17.37    6.35
   0  -5  21   15.00   11.93
   0   5  21    7.51   12.71
   0  -5  21   20.62    5.48
   0   5  21   21.71    5.46
   0   5  21   23.92   18.44
   0  -5 -21   32.03   17.35
   0   5 -21   23.05   19.23
   0   5  21   15.30    8.42
   0   5  23   87.22    9.64
   0  -5  23   95.76    6.58
   0   5  23   78.81    6.57
   0   5  23   64.45    7.33
   0  -5  23   83.74   12.63
   0  -5 -23   70.34   17.13
   0   5 -23   80.33   19.45
   0   5  23   84.27   18.59
   0  -5 -23   68.57   22.15
   0  -5  25    3.80   10.37
   0   5 -25   13.17   16.52
   0   5  25   17.33   15.99
   0  -5 -25    4.54   18.43
   0  -5  27    1.57    8.13
   0  -5  27   12.20    8.99
   0   5 -27    6.04   13.59
   0   5  27   22.35   13.51
   0  -5 -27   -5.79   16.46
   0  -5 -29   13.90   13.32
   0   5 -29   30.24   13.11
   0  -5  29   19.29    6.80
   0  -6   0  804.66   22.70
   0   6   0  851.67   22.86
   0  -6   0  819.35   22.66
   0  -6   0  817.42   22.67
   0  -6   0  828.58   22.60
   0  -6  -2 4848.95  138.27
   0  -6   2 5433.54  138.22
   0   6   2 4917.37  138.42
   0  -6   2 5404.83  138.23
   0  -6   2 5112.66  138.31
   0   6   4  604.16   17.93
   0  -6  -4  602.94   17.91
   0  -6   4  660.45   17.51
   0   6  -4  612.51   17.76
   0  -6  -4  579.59   17.65
   0   6  -4  606.71   17.73
   0  -6   4  675.95   17.54
   0  -6   4  653.40   17.73
   0   6   4  588.53   18.32
   0  -6   6 4137.84  104.60
   0   6   6 3701.66  104.89
   0  -6  -6 3554.59  104.76
   0   6  -6 3793.96  104.78
   0   6  -6 3823.03  104.77
   0  -6   6 3911.67  104.70
   0  -6   6 4138.75  104.62
   0  -6   6 4108.40  104.86
   0   6   6 3738.52  104.91
   0   6  -8  170.98    7.22
   0   6  -8  176.29    7.20
   0  -6   8  178.40    6.93
   0  -6  -8  193.08    7.86
   0   6   8  183.41    7.89
   0  -6   8  204.35    7.34
   0   6   8  186.51    8.04
   0   6 -10   28.31    4.89
   0  -6  10   24.90    4.34
   0   6  10   23.74    4.37
   0   6 -10   29.19    4.82
   0  -6 -10   34.52    5.33
   0  -6 -10   32.62    4.72
   0  -6  10   32.73    4.66
   0   6  10   29.30    5.92
   0  -6 -12  380.71   12.94
   0  -6 -12  378.09   13.25
   0   6  12  419.00   13.51
   0  -6  12  415.03   13.34
   0  -6  12  379.61   12.76
   0   6 -12  402.99   13.15
   0  -6  12  430.94   12.90
   0   6 -12  397.45   13.09
   0   6  12  422.82   12.87
   0  -6  12  353.18   12.57
   0  -6 -14  228.35    9.71
   0  -6 -14  213.27    9.02
   0  -6  14  240.60    9.56
   0   6  14  240.42    9.85
   0  -6  14  217.11    8.81
   0  -6  14  238.74    8.88
   0   6  14  228.52    8.90
   0  -6  14  226.48    8.37
   0  -6  14  213.25    8.70
   0  -6 -16    3.86    6.26
   0  -6  16    3.71    4.82
   0   6  16   -0.81    6.57
   0  -6 -16    0.62    5.31
   0  -6  16    3.58    5.22
   0   6  16    2.13    4.71
   0  -6  16    2.98    4.61
   0  -6  16    1.36    4.56
   0  -6  16    3.52    3.94
   0  -6  18   56.68   10.16
   0   6  18   57.98   12.04
   0  -6 -18   63.56    7.82
   0  -6  18   68.35    9.30
   0  -6  18   54.04    6.77
   0   6 -18   47.39    6.46
   0  -6 -18   54.70    6.44
   0   6  18   49.46    6.22
   0  -6  18   63.20    5.91
   0   6  18   54.17    5.91
   0  -6  18   50.70    5.13
   0  -6  18   58.23    6.12
   0  -6 -18   68.82   16.46
   0   6  18   73.10   17.87
   0  -6 -20  218.90   11.80
   0   6  20  269.93   12.89
   0   6 -20  247.80   11.38
   0  -6  20  258.16   10.30
   0  -6  20  264.59   11.77
   0   6  20  186.32   10.55
   0  -6 -20  238.15   10.79
   0   6 -20  233.13   10.53
   0   6  20  197.36   16.03
   0  -6  20  287.67   10.47
   0   6  20  257.67   10.41
   0  -6 -20  177.44   23.22
   0   6  20  232.91   21.74
   0  -6 -20  174.67   19.45
   0   6  22   21.45    8.54
   0   6 -22   18.56    6.17
   0  -6  22   25.64    5.58
   0   6  22   18.65    5.62
   0   6  22   20.07    6.27
   0   6  22   20.42    5.39
   0  -6  22   38.32    5.60
   0  -6 -22    7.08   21.07
   0  -6 -22    1.08   16.72
   0   6 -22   27.23   19.04
   0   6  22    5.83   18.60
   0   6  22   17.12   12.51
   0  -6  22   34.59   11.97
   0  -6  24    1.62    4.43
   0   6  24    4.28    4.67
   0  -6  24   -2.14   10.63
   0   6  24    5.93   11.53
   0   6  24   -0.54   16.98
   0   6 -24   -6.85   17.40
   0  -6  24   21.89   12.44
   0  -6 -24   12.77   20.00
   0  -6  26   20.14    9.61
   0   6  26   46.61   10.58
   0   6 -26   33.77   15.31
   0   6  26   52.23   15.33
   0  -6 -26   27.16   17.71
   0  -6  28    3.39    7.06
   0  -6  28   12.06    7.69
   0   6 -28    1.53   11.40
   0  -6 -28    3.84   14.13
   0  -6 -30    7.23    9.00
   0  -6 -30    9.53   11.08
   0   6 -30   10.46    9.92
   0  -7  -1   65.34    3.90
   0  -7   1   66.09    3.86
   0  -7   1   56.93    3.78
   0  -7   1   63.56    4.10
   0  -7  -1   61.57    4.03
   0  -7  -1   57.90    4.08
   0   7   1   64.82    4.49
   0  -7   1   58.87    3.58
   0  -7  -1   65.70    3.45
   0  -7   3 1815.01   46.91
   0   7   3 1647.30   47.21
   0   7  -3 1700.53   47.11
   0  -7   3 1818.54   46.94
   0  -7  -3 1658.61   47.03
   0   7  -3 1716.66   47.11
   0  -7   3 1726.19   47.06
   0  -7  -5 1564.18   45.18
   0  -7   5 1759.37   44.89
   0   7   5 1586.52   45.25
   0   7  -5 1630.64   45.15
   0  -7   5 1763.66   44.91
   0  -7  -5 1596.58   45.05
   0   7  -5 1629.65   45.13
   0  -7   5 1683.58   45.13
   0   7   5 1558.93   45.42
   0  -7   7   21.47    3.70
   0   7   7   20.63    4.56
   0  -7  -7   20.92    4.82
   0   7  -7   28.34    4.18
   0  -7   7   20.77    3.76
   0  -7   7   24.16    3.82
   0   7  -7   25.34    4.13
   0   7   7   25.37    5.90
   0  -7   7   28.18    4.12
   0   7   9  257.47   10.11
   0  -7  -9  254.99   10.08
   0  -7   9  291.44    9.46
   0   7  -9  273.53    9.73
   0  -7   9  288.94    9.51
   0   7  -9  279.69    9.72
   0  -7   9  281.92    9.46
   0   7   9  266.61   10.44
   0  -7   9  299.79    9.85
   0   7  11  109.50    7.01
   0  -7 -11  106.31    6.43
   0  -7 -11  112.29    7.11
   0  -7  11  130.07    6.53
   0   7  11  120.81    7.41
   0   7 -11  124.64    6.44
   0  -7  11  102.16    5.96
   0   7  11  121.98    6.17
   0   7 -11  122.40    6.38
   0  -7  11  136.99    6.15
   0   7  13   26.66    5.98
   0  -7 -13   19.52    5.83
   0   7  13   18.89    6.07
   0  -7  13   17.12    4.90
   0  -7 -13   21.77    5.03
   0   7 -13   17.76    4.98
   0  -7  13   14.43    4.56
   0   7  13   18.28    4.58
   0  -7  13   15.76    4.39
   0   7 -13   19.51    4.82
   0  -7  13   17.49    4.34
   0  -7  13   25.59    3.90
   0  -7 -15  126.15    8.17
   0  -7  15  121.13    6.77
   0  -7  15  133.17    7.58
   0  -7 -15  122.69    7.17
   0   7  15  128.27    8.09
   0  -7  15  149.42    7.01
   0   7  15  128.24    6.85
   0  -7  15  112.91    6.24
   0  -7  15  105.72    6.67
   0  -7 -17    8.84   18.20
   0  -7  17    3.20    9.16
   0   7  17    3.02   10.94
   0  -7 -17    0.27    6.76
   0  -7  17    3.04    7.93
   0   7  17    5.58    6.95
   0  -7 -17    1.88    5.60
   0  -7  17    9.53    5.97
   0  -7  17    9.55    4.95
   0   7  17    9.12    5.02
   0  -7  17    1.90    4.42
   0  -7  17    6.42    5.05
   0   7  17   -6.19   17.10
   0  -7 -19   30.39   20.31
   0   7  19   18.86   12.11
   0  -7 -19   32.87    7.87
   0   7 -19   47.87    7.36
   0  -7  19   40.00    9.33
   0  -7 -19   29.85    6.52
   0   7  19   27.26    6.28
   0  -7  19   35.32    6.91
   0   7  19   43.04    5.94
   0  -7  19   44.36    5.81
   0  -7  19   27.73    5.06
   0   7 -19   33.84    6.56
   0  -7  19   42.16    5.97
   0   7  19   49.99   19.11
   0  -7 -19   43.46   17.12
   0   7  21   76.55    9.55
   0  -7  21   90.68    6.78
   0   7 -21   74.59    7.27
   0  -7  21   69.94    7.97
   0   7  21   55.85    7.15
   0   7  21   85.08    6.86
   0  -7  21  106.45    6.90
   0  -7 -21   63.05   22.04
   0   7  21   71.23   19.38
   0  -7 -21   63.73   17.25
   0   7  21   59.25   13.81
   0   7  23    8.97    5.23
   0  -7  23    6.47    5.01
   0  -7  23   26.68   11.30
   0   7  23   24.35   12.48
   0   7  23   16.99   17.78
   0   7 -23    9.19   18.44
   0  -7 -23  -13.45   19.97
   0   7  25    0.35   11.10
   0  -7  25   10.89   10.06
   0   7  25   25.04   16.22
   0   7 -25    7.73   16.25
   0  -7 -25   22.19   18.54
   0  -7  27   22.05    8.57
   0   7  27   18.62   13.32
   0   7 -27    6.10   13.05
   0  -7 -27   17.81   15.81
   0  -7 -29  -18.53   11.68
   0   7 -29   -2.67   12.31
   0  -7 -29    5.41   13.53
   0  -8   0  766.63   22.11
   0  -8   0  760.24   22.16
   0  -8   0  811.47   22.11
   0   8  -2  170.04    6.02
   0   8   2  148.29    6.59
   0  -8  -2  141.14    6.29
   0  -8   2  190.96    6.02
   0  -8  -2  149.82    6.59
   0  -8   2  199.54    6.02
   0   8  -2  174.11    6.08
   0  -8  -2  171.53    6.20
   0  -8   2  154.33    5.99
   0  -8  -2  149.52    5.69
   0   8  -4    6.40    3.71
   0   8   4    3.57    4.31
   0  -8   4    3.33    3.24
   0  -8   4    0.95    3.16
   0   8  -4    6.26    3.68
   0  -8  -4    7.57    3.73
   0   8   4    6.56    6.08
   0  -8   4    4.75    3.56
   0   8  -6   39.34    4.34
   0   8  -6   34.57    4.30
   0  -8  -6   36.21    4.36
   0  -8   6   37.61    3.75
   0   8   6   29.36    5.02
   0  -8  -6   26.86    4.92
   0  -8   6   37.34    3.85
   0   8   6   32.91    6.10
   0  -8   6   43.14    4.31
   0   8   8    5.79    5.09
   0  -8  -8    8.80    5.32
   0  -8   8   12.87    4.12
   0   8  -8   16.77    4.45
   0  -8   8   10.18    4.15
   0   8  -8   18.62    4.38
   0  -8   8   18.72    4.06
   0   8   8   17.26    6.45
   0  -8   8   14.08    4.19
   0  -8  10  276.16    9.32
   0   8  10  259.41   10.15
   0  -8 -10  251.45   10.11
   0  -8  10  283.85    9.76
   0   8  10  273.57   10.37
   0   8 -10  262.02    9.72
   0  -8  10  279.80    9.41
   0  -8  10  234.07    9.32
   0  -8  10  262.11    9.33
   0   8 -10  257.85    9.65
   0  -8  12  517.34   15.85
   0  -8 -12  484.78   16.29
   0  -8 -12  459.36   15.96
   0   8  12  515.72   16.68
   0  -8  12  539.54   16.38
   0   8  12  525.39   16.48
   0  -8  12  502.69   15.79
   0   8 -12  528.44   16.25
   0   8 -12  538.15   16.24
   0  -8  12  591.90   16.03
   0   8  12  547.43   15.97
   0  -8  12  505.61   15.88
   0  -8  12  448.63   15.66
   0  -8  12  454.73   15.51
   0  -8  14  396.24   13.51
   0   8 -14  412.98   13.99
   0  -8  14  443.68   14.34
   0  -8 -14  380.58   13.80
   0   8  14  418.22   14.43
   0   8 -14  416.23   13.97
   0  -8  14  453.00   13.72
   0   8  14  409.36   13.64
   0  -8  14  366.29   13.17
   0   8  14  403.27   14.75
   0  -8 -14  405.77   14.42
   0   8  16    4.65   10.27
   0  -8 -16    1.50    6.61
   0   8  16   16.10    7.25
   0  -8  16    5.72    5.06
   0  -8 -16    6.90    5.53
   0   8  16    4.39    6.74
   0  -8  16    5.46    5.68
   0   8  16    1.58    4.87
   0  -8  16    7.85    4.88
   0  -8  16    1.47    4.33
   0  -8 -16  -14.57   16.85
   0  -8  16    3.39   12.58
   0   8  16   -7.72   16.44
   0  -8  16    6.07    8.66
   0  -8  18   12.13   14.12
   0  -8 -18   -6.42   19.40
   0   8  18   -0.73   11.63
   0  -8  18   19.26    9.62
   0  -8 -18   17.03    7.31
   0  -8  18   12.50    8.63
   0  -8 -18   23.56    6.45
   0   8  18   16.52    5.59
   0   8  18   21.64    7.68
   0  -8  18   24.24    6.55
   0  -8  18   32.88    5.62
   0   8  18   28.66    5.55
   0  -8  18   10.81    4.80
   0  -8  18   25.11    5.53
   0   8 -18   21.48    6.23
   0   8  18    5.24   17.72
   0   8  20   76.63   13.49
   0  -8 -20   70.61    8.67
   0   8 -20   95.79    8.29
   0  -8  20   72.41   10.14
   0  -8  20   89.55    8.28
   0   8 -20   79.75    7.29
   0  -8 -20   75.01    7.51
   0   8  20   53.99    6.90
   0  -8 -20   65.34   20.90
   0  -8  20   98.72    6.93
   0   8  20   82.40    6.78
   0  -8  20   86.60    6.74
   0   8  20   89.41   20.01
   0  -8 -20   67.68   17.23
   0   8  22   -6.76    8.53
   0   8 -22    5.89    5.95
   0  -8  22    8.12    5.30
   0   8  22    8.45    5.48
   0  -8  22   -9.41   11.47
   0   8  22   24.55   12.65
   0  -8 -22  -13.93   21.00
   0  -8  22    7.38    6.85
   0   8  22    4.95    5.70
   0  -8 -22    6.10    6.04
   0   8  22  -14.17   18.65
   0  -8  24   14.62    4.51
   0   8  24   16.98    4.60
   0   8  24   14.41   11.40
   0  -8  24   12.59   10.35
   0   8  24   19.17   16.90
   0   8 -24   36.71   17.53
   0  -8 -24   48.22   19.54
   0  -8  26   40.51    9.40
   0   8 -26   38.95   15.18
   0   8  26   28.48   15.10
   0  -8 -26   59.33   17.31
   0  -8  28   27.75    7.22
   0  -8 -28   25.08   13.26
   0   8 -28   20.04   10.84
   0   9  -1  189.98    6.60
   0   9   1  180.45    6.49
   0  -9  -1  191.76    6.79
   0   9   1  179.54    6.53
   0   9  -1  186.41    6.54
   0  -9   1  187.24    6.68
   0  -9  -1  177.74    6.59
   0   9   1  190.05    7.10
   0  -9   1  188.12    6.55
   0  -9   1  187.11    6.67
   0  -9  -1  182.28    6.67
   0  -9  -1  185.06    6.34
   0  -9   1  184.67    6.53
   0  -9   3 1312.50   34.32
   0   9   3 1208.14   34.77
   0   9  -3 1235.87   34.63
   0  -9   3 1308.28   34.32
   0   9  -3 1227.96   34.61
   0  -9  -3 1188.57   34.51
   0  -9   3 1248.69   34.49
   0   9  -5    2.20    3.83
   0   9  -5    3.41    3.79
   0  -9  -5    5.63    4.09
   0   9   5    6.72    4.80
   0  -9   5    7.46    3.80
   0   9   5    3.98    6.58
   0  -9   5    9.55    3.79
   0  -9  -7  526.91   17.31
   0   9   7  556.93   17.47
   0  -9   7  613.61   16.75
   0   9  -7  570.05   17.17
   0  -9   7  599.93   16.78
   0  -9  -7  561.29   17.10
   0   9  -7  567.11   17.14
   0   9   7  545.75   17.80
   0  -9   7  583.03   17.13
   0  -9  -9    4.87    5.46
   0   9   9    4.54    5.16
   0  -9   9    3.25    4.07
   0  -9   9    0.62    4.37
   0   9   9    2.54    6.30
   0   9  -9    1.89    4.56
   0  -9   9   -0.75    4.16
   0   9  -9    1.76    4.49
   0  -9   9    2.30    4.22
   0  -9 -11  360.56   13.50
   0   9  11  384.45   13.84
   0  -9  11  390.95   12.92
   0   9  11  422.87   13.96
   0  -9  11  435.87   13.58
   0  -9  11  398.18   13.06
   0   9 -11  419.19   13.48
   0   9 -11  434.84   13.52
   0   9  11  439.62   13.22
   0  -9  11  474.84   13.30
   0  -9  11  391.96   13.00
   0  -9  11  317.28   12.73
   0   9 -13   11.83    5.07
   0  -9  13    6.40    4.57
   0  -9  13   10.57    4.47
   0   9 -13   11.82    5.02
   0   9  13   14.09    4.85
   0   9  13    9.95    6.32
   0  -9 -13    5.85    5.13
   0  -9  13   10.37    5.12
   0  -9 -13    6.05    5.91
   0   9  13    2.86    6.01
   0  -9  13    5.37    4.23
   0   9 -15   10.38    5.53
   0  -9  15   21.14    5.15
   0   9  15   18.38    6.93
   0  -9 -15   13.11    5.56
   0  -9  15   19.38    5.62
   0   9 -15   17.24    5.57
   0   9  15   15.13    4.98
   0  -9  15   18.47    4.91
   0  -9  15   10.39    4.59
   0   9  15   13.20    6.97
   0  -9 -15   10.80    6.61
   0  -9  17    5.11   13.60
   0  -9 -17    2.72   18.99
   0   9  17   13.55   11.33
   0  -9  17   29.86    9.42
   0  -9 -17   26.13    7.39
   0   9  17   27.85    7.72
   0  -9  17   25.24    8.53
   0  -9  17   36.66    6.64
   0   9  17   24.41    7.50
   0  -9 -17   16.89    6.30
   0  -9  17   34.74    5.53
   0   9  17   31.64    5.62
   0  -9  17   17.06    4.89
   0   9 -17   24.00    6.09
   0  -9  17   24.78    5.64
   0  -9  17   10.26    9.43
   0   9  17   24.00   17.92
   0  -9  19   12.51    9.89
   0   9  19   10.10   12.23
   0  -9 -19   16.11    7.63
   0  -9  19    8.94    8.77
   0  -9 -19   23.29    6.68
   0   9  19   11.95    5.76
   0  -9  19   18.41    6.80
   0   9  19   22.23    8.06
   0  -9  19   10.45   14.58
   0  -9 -19    6.77   20.14
   0   9  19   29.29    5.75
   0   9  19   11.43   19.13
   0   9 -19   16.41    6.36
   0  -9  19   25.42    5.78
   0   9 -21   12.86    6.23
   0  -9  21   10.27    5.40
   0  -9  21    3.43    8.64
   0  -9  21   11.60    6.98
   0  -9 -21   13.86    6.36
   0   9  21    2.96    5.76
   0   9  21   17.12    5.49
   0  -9 -21   31.26   21.13
   0   9  21   22.96   19.19
   0   9  21   10.09   12.57
   0   9 -23    7.53    5.44
   0  -9  23   11.67    4.92
   0   9  23    5.12    5.03
   0  -9  23    4.19   10.62
   0   9  23   14.18   11.92
   0   9  23   15.93   18.15
   0   9 -23    1.86   18.34
   0  -9 -23   -1.85   19.51
   0  -9  25    8.45    9.29
   0   9  25   -4.01   15.70
   0   9 -25   -1.02   15.98
   0  -9 -25    1.80   17.64
   0   9 -27  -11.37   12.49
   0   9  27    9.27   12.63
   0  -9 -27  -11.33   14.47
   0  -9  29    2.23    4.61
   0  -9 -29    1.55   12.32
   0  -9 -29   20.35   10.00
   0  10   0 1380.98   39.04
   0  10   0 1371.01   39.02
   0 -10   0 1366.83   38.97
   0 -10   0 1464.99   38.80
   0 -10   0 1469.41   38.83
   0 -10   0 1437.12   38.81
   0 -10  -2   12.00    3.82
   0  10  -2   18.57    3.55
   0  10  -2   18.97    3.56
   0 -10  -2   17.53    4.03
   0  10   2   19.47    4.56
   0 -10  -2   17.02    3.96
   0 -10   2   19.73    3.76
   0 -10   2   22.68    3.51
   0 -10   2   20.80    3.64
   0 -10   4   79.22    4.46
   0  10   4   73.87    5.51
   0  10  -4   70.43    4.97
   0 -10   4   85.66    4.42
   0 -10   4   66.61    4.60
   0  10   4   73.01    7.38
   0  10  -4   64.73    4.86
   0 -10  -4   59.34    4.87
   0  10   6    4.52    6.82
   0 -10   6    8.02    4.18
   0  10  -6    8.40    4.36
   0  10  -6    7.07    4.32
   0 -10  -6    5.50    4.37
   0  10   6    2.35    5.17
   0 -10   6    1.99    3.75
   0 -10   6   -2.04    4.00
   0 -10   8    5.10    4.17
   0  10   8   -0.25    5.27
   0 -10   8    2.05    4.48
   0  10   8    5.10    6.62
   0  10  -8    0.11    4.34
   0  10  -8    3.40    4.25
   0 -10   8    0.71    4.18
   0 -10   8    1.29    4.03
   0  10  10    1.91    5.42
   0 -10  10    2.57    4.16
   0 -10 -10    1.28    5.38
   0 -10  10    2.62    4.63
   0  10  10   -1.72    6.34
   0 -10  10    1.64    4.38
   0  10 -10    2.78    4.74
   0  10 -10    4.78    4.70
   0 -10  10   -0.15    4.25
   0 -10  10   -1.74    3.99
   0 -10  12  302.61   10.63
   0 -10 -12  276.06   11.33
   0 -10 -12  287.33   11.05
   0  10  12  294.36   11.73
   0  10  12  305.49   11.67
   0 -10  12  319.95   11.16
   0  10 -12  304.96   11.10
   0 -10  12  291.53   10.64
   0  10  12  317.89   10.78
   0  10 -12  318.64   11.13
   0 -10  12  295.31   10.69
   0 -10  14    0.58    4.83
   0  10 -14    0.25    5.35
   0 -10 -14   -0.82    5.61
   0  10  14    0.88    6.62
   0 -10  14    5.86    5.45
   0  10  14    2.39    4.82
   0  10 -14    0.42    5.20
   0 -10  14    1.86    4.63
   0 -10  14    2.92    4.29
   0  10  14   -5.26    6.44
   0 -10 -14    1.34    6.31
   0  10  16   64.56   11.86
   0 -10  16   60.17    9.32
   0 -10 -16   46.68    7.55
   0  10  16   57.84    8.13
   0 -10  16   53.39    9.00
   0  10  16   56.98    6.08
   0  10 -16   59.95    6.70
   0  10  16   56.04   18.00
   0 -10  16   38.62    9.15
   0 -10 -16   53.41    6.70
   0 -10  16   58.91    6.98
   0  10  16   62.26    7.90
   0 -10  16   46.96   13.79
   0 -10 -16   59.87   18.51
   0  10 -16   51.82    6.47
   0  10 -16   57.47    6.72
   0 -10  16   56.66    6.01
   0  10  18   34.59   12.47
   0 -10  18   24.55    9.72
   0  10  18   57.24    8.75
   0 -10  18   31.87    9.39
   0  10  18   44.99    6.29
   0  10  18   42.21    8.00
   0 -10 -18   41.52    7.02
   0 -10  18   54.48    7.27
   0 -10  18   41.35   14.89
   0 -10  18   46.26    6.14
   0  10 -18   39.15    6.62
   0 -10  20   12.00    5.57
   0  10 -20    8.51    6.19
   0 -10  20    9.59    8.82
   0  10  20   14.35    5.57
   0 -10 -20    5.04    6.61
   0  10  20    2.12    5.62
   0 -10  20   12.37    7.00
   0 -10 -20    1.39   20.64
   0 -10  20   14.03   14.65
   0  10  20   -0.21   19.28
   0  10  20    3.81   12.52
   0 -10  22   -1.00    5.18
   0  10  22   -0.41    5.29
   0  10 -22    2.13    5.76
   0  10  22  -37.47   18.85
   0 -10  22    5.27    8.40
   0  10  22    2.18   12.11
   0 -10  22   -4.53   10.61
   0 -10 -22   12.45   19.62
   0  10  24   17.58    4.39
   0 -10  24   23.99    4.41
   0  10 -24   -1.68   17.09
   0  10  24   22.26   17.09
   0 -10 -24    0.72   18.36
   0 -10  24   26.19    9.85
   0 -10 -26   -3.75   15.82
   0  10  26   27.65   14.13
   0  10 -26   10.28   14.15
   0  10 -28   18.49    9.89
   0 -10 -28    9.09   11.91
   0 -10 -28   13.19   13.87
   0 -10  28   20.60    6.79
   0 -11  -1   -1.01    3.95
   0 -11   1    1.84    3.50
   0 -11   1   -0.90    3.65
   0 -11  -1    1.18    3.74
   0 -11   1    1.12    3.42
   0 -11  -1    0.12    3.20
   0  11  -1    3.05    3.74
   0  11   1    4.33    3.59
   0 -11   1    4.99    3.83
   0  11  -1    6.05    3.82
   0 -11  -1    2.32    3.83
   0  11   1    2.57    3.61
   0  11  -3  330.89   11.19
   0 -11   3  350.93   11.05
   0  11  -3  334.04   11.19
   0 -11  -3  322.42   11.21
   0  11   3  356.17   11.70
   0 -11   3  390.24   11.01
   0 -11  -3  344.18   11.20
   0 -11  -3  328.17   11.21
   0 -11   3  383.29   10.99
   0  11   5   13.48    7.29
   0 -11   5   14.93    4.28
   0 -11  -5   10.20    4.49
   0  11  -5   10.20    4.38
   0 -11   5   15.50    3.74
   0  11   5   14.99    5.08
   0 -11   5   12.98    3.70
   0  11  -5   14.90    4.51
   0 -11   7  189.99    8.28
   0  11  -7  202.49    8.40
   0 -11   7  236.78    8.64
   0  11   7  216.18   10.23
   0  11  -7  200.19    8.32
   0 -11  -7  195.22    8.45
   0 -11   7  243.99    8.00
   0  11   7  234.44    9.26
   0 -11   7  255.24    8.10
   0  11  -9  258.70   10.03
   0 -11   9  257.55    9.85
   0  11   9  286.00   11.35
   0 -11   9  295.06   10.22
   0  11  -9  266.57   10.03
   0 -11   9  295.03    9.68
   0  11   9  275.69   10.87
   0 -11   9  292.10    9.73
   0 -11  11   12.40    4.70
   0  11 -11   13.54    4.99
   0 -11  11   19.08    5.01
   0  11  11   15.43    6.70
   0  11 -11   14.72    5.04
   0  11  11   13.47    5.95
   0 -11  11   15.95    4.53
   0 -11  11   13.67    4.64
   0  11  13   28.22    5.26
   0  11 -13   27.87    5.54
   0 -11  13   29.75    5.82
   0 -11 -13   23.06    5.79
   0  11  13   27.99    7.02
   0 -11  13   20.61    5.09
   0  11 -13   25.87    5.60
   0  11  13   22.45    6.89
   0  11  15    1.14    7.12
   0  11 -15   -0.46    5.72
   0  11 -15   -2.10    5.80
   0 -11  15   -1.42    5.04
   0  11  15    1.02    5.23
   0  11 -15   -1.28    5.77
   0 -11  15   -3.69    8.64
   0 -11 -15    3.31    5.92
   0  11  15    0.26    7.12
   0 -11  15   -2.24    5.89
   0 -11  15    5.60   12.92
   0 -11 -15   -4.62   17.19
   0  11  15   -2.96   11.06
   0 -11  17  110.41   10.65
   0  11  17   91.24   13.16
   0  11  17  125.49    9.93
   0 -11  17  105.32   10.56
   0  11  17  125.47    7.64
   0  11  17  125.08   20.33
   0 -11  17  103.14   11.35
   0 -11  17  128.96    8.65
   0 -11 -17  109.05    8.30
   0  11  17  120.16    9.26
   0  11 -17  105.29    7.88
   0 -11  17  124.25    7.51
   0 -11  17  104.40   15.17
   0 -11 -17   94.78   20.03
   0  11  19   20.75   12.76
   0 -11  19    1.70    9.64
   0  11  19   16.95    8.71
   0 -11  19   -0.18    8.77
   0  11  19    3.41    5.59
   0 -11 -19    9.24    6.71
   0  11  19   -0.26    5.49
   0  11  19   10.96    8.04
   0 -11  19    0.49    6.84
   0 -11 -19    1.09   20.31
   0 -11  19  -13.91   14.82
   0  11 -19    2.59    6.31
   0 -11  19    3.27    5.54
   0  11  19  -10.05   19.37
   0  11  21   -8.54   19.17
   0 -11 -21   12.79    6.41
   0 -11  21    4.93    6.85
   0 -11  21   15.13    8.71
   0 -11  21    1.89   14.43
   0 -11 -21    9.85   20.55
   0 -11  21    9.25    5.36
   0  11 -21   11.54    6.00
   0 -11  23    0.67    4.57
   0  11  23    1.30    4.80
   0  11 -23    0.86    5.28
   0 -11  23    2.49    7.64
   0  11  23  -15.57   17.70
   0 -11 -23   15.04   18.59
   0 -11  23  -11.73    9.71
   0  11  25  -16.64   15.22
   0  11 -25   13.63   15.13
   0 -11 -25  -12.70   16.42
   0 -11  25    1.80    6.92
   0  11  27   -6.02   11.99
   0  11 -27   -9.90   11.68
   0 -11 -27  -13.53   13.49
   0 -11 -27  -20.42   15.47
   0 -11 -29   -1.52    7.13
   0 -11 -29   17.97   10.55
   0 -12   0  388.09   13.43
   0  12   0  400.16   13.44
   0 -12   0  480.88   13.25
   0 -12   0  485.84   13.25
   0  12   0  406.56   13.48
   0 -12   0  452.61   13.18
   0 -12  -2  476.13   15.13
   0  12  -2  501.42   15.19
   0 -12   2  491.14   14.90
   0  12   2  496.01   15.43
   0 -12  -2  479.53   14.73
   0 -12  -2  461.71   14.77
   0 -12   2  535.06   14.72
   0 -12   2  542.88   14.77
   0  12  -2  493.79   15.19
   0 -12  -4  652.98   19.60
   0  12  -4  657.79   19.65
   0 -12   4  712.44   19.09
   0  12   4  645.29   20.74
   0 -12   4  667.37   19.48
   0  12   4  666.05   19.92
   0 -12  -4  616.07   19.23
   0 -12   4  721.68   19.07
   0 -12  -4  618.02   19.27
   0  12  -4  660.11   19.69
   0  12  -6   46.58    4.86
   0 -12   6   48.24    4.71
   0 -12  -6   44.87    5.16
   0 -12   6   50.79    4.41
   0  12   6   40.95    7.60
   0 -12   6   47.72    4.96
   0 -12   6   52.08    4.34
   0  12   6   42.69    5.64
   0  12  -6   45.53    4.86
   0 -12   6   41.15    4.95
   0  12  -8   13.04    4.58
   0 -12   8    9.12    4.25
   0 -12   8    6.03    4.50
   0  12   8    9.73    7.04
   0  12   8    7.64    5.57
   0 -12   8   11.49    4.02
   0  12  -8    8.51    4.57
   0 -12   8   13.48    4.60
   0  12 -10   55.69    5.60
   0 -12  10   58.91    5.19
   0  12  10   52.65    7.38
   0 -12  10   64.30    5.54
   0 -12  10   60.26    5.08
   0  12  10   58.24    6.66
   0  12 -10   51.63    5.62
   0 -12  10   61.36    5.44
   0  12 -12   16.04    5.33
   0  12  12   19.00    5.08
   0 -12  12   17.72    5.25
   0 -12  12   13.54    5.37
   0  12  12   13.58    7.03
   0  12 -12   14.36    5.28
   0 -12  12   13.26    5.07
   0  12  12   10.55    6.63
   0 -12  12   15.05    5.05
   0  12  14   49.03   11.01
   0 -12  14   54.01    9.18
   0 -12  14   62.50    6.15
   0  12 -14   67.47    6.76
   0  12 -14   64.89    6.60
   0  12  14   66.87    6.38
   0 -12  14   72.14    6.85
   0 -12 -14   45.17    6.69
   0  12  14   67.99    8.00
   0 -12 -14   52.71   17.60
   0 -12  14   44.52   13.11
   0  12  14   59.18    7.99
   0  12  16   87.29   12.49
   0 -12  16   73.38    9.89
   0  12  16  103.83    9.46
   0 -12  16   84.76   10.05
   0  12 -16   88.00    7.51
   0  12  16   90.04    7.15
   0 -12  16   66.14   10.99
   0 -12 -16   83.66    7.70
   0 -12  16   93.42    7.84
   0  12  16   77.56    8.70
   0  12 -16   77.59    7.37
   0  12 -16   90.02    7.58
   0 -12  16   90.75    6.86
   0 -12 -16   78.72   19.90
   0 -12  18    9.77    9.30
   0  12  18    3.16    8.57
   0 -12  18    2.39    8.80
   0  12  18   -6.70    5.79
   0  12  18    2.74   19.37
   0 -12  18   -0.48    6.68
   0  12  18    2.12    7.91
   0 -12 -18    2.13    6.58
   0 -12 -18   15.90   19.67
   0 -12  18    6.41   14.58
   0 -12  18   -1.05    5.61
   0  12 -18   -2.65    6.33
   0  12  20   17.39    8.83
   0 -12  20   17.87    8.83
   0  12  20   21.14    5.81
   0 -12  20   11.07    6.98
   0 -12 -20    9.94    6.83
   0  12  20    6.20   19.30
   0 -12 -20   -2.47   20.35
   0 -12  20    7.19   14.38
   0 -12  20   22.62    5.65
   0  12 -20   21.69    6.39
   0  12 -22   -4.44    5.66
   0 -12  22    0.07    4.96
   0 -12  22    5.74    8.10
   0  12  22  -19.62   18.31
   0 -12 -22  -11.87   18.72
   0 -12  22    5.72    9.71
   0  12  24   13.33   16.21
   0  12 -24  -11.21   16.18
   0 -12 -24  -12.94   17.53
   0 -12  24    6.13    7.79
   0 -12 -26  -14.53   16.39
   0 -12 -26    2.59   14.21
   0  12 -26    8.84   12.97
   0  12  26   -5.65   13.28
   0  12 -28    6.69    8.19
   0 -12 -28    4.02    9.78
   0 -12  28   11.89    6.02
   0 -12 -28    7.71   12.25
   0 -13   1  374.68   11.86
   0 -13  -1  372.90   11.72
   0  13  -1  391.44   12.28
   0 -13  -1  350.56   12.22
   0  13   1  380.72   12.22
   0 -13   1  382.94   11.64
   0 -13   1  378.38   11.72
   0 -13  -1  352.23   11.70
   0 -13  -1  357.47   11.72
   0 -13   1  392.96   12.24
   0 -13  -1  397.52   12.28
   0  13   1  402.21   12.27
   0  13  -1  406.05   12.31
   0 -13   3   12.00    4.23
   0  13  -3   13.73    4.43
   0 -13  -3   18.48    4.56
   0 -13   3   16.77    3.82
   0  13   3   16.00    5.16
   0 -13  -3   13.99    4.38
   0 -13   3   17.91    3.91
   0 -13  -3   14.86    4.66
   0  13  -3   13.07    4.26
   0 -13  -5   35.65    5.07
   0  13  -5   38.40    4.88
   0  13  -5   35.59    4.93
   0 -13   5   33.24    4.86
   0  13   5   36.04    7.73
   0 -13   5   40.21    4.57
   0 -13  -5   38.03    4.91
   0 -13  -5   34.08    4.86
   0 -13   5   36.72    4.15
   0  13   5   39.45    5.49
   0 -13   5   39.87    4.28
   0  13  -7    1.13    4.45
   0 -13   7    7.32    4.46
   0 -13  -7    1.90    4.89
   0 -13   7    1.32    4.53
   0  13  -7    2.63    4.53
   0  13   7    3.03    7.20
   0 -13   7    5.65    4.48
   0  13   7    4.68    5.46
   0 -13   7    3.22    3.83
   0 -13   7    6.11    3.99
   0  13  -9   23.36    5.10
   0  13  -9   20.58    5.07
   0 -13   9   21.33    4.90
   0  13   9   28.30    7.21
   0 -13   9   26.73    5.02
   0 -13   9   34.49    4.66
   0  13   9   25.86    6.03
   0 -13   9   30.22    4.70
   0  13 -11   63.23    6.02
   0 -13  11   63.24    5.81
   0  13 -11   67.87    6.18
   0  13  11   56.20    7.67
   0 -13  11   74.55    6.20
   0 -13  11   69.12    5.88
   0 -13  11   57.95    5.65
   0  13  11   69.62    7.39
   0 -13  13    3.81    8.23
   0  13 -13   10.31    5.92
   0 -13  13    3.73    5.09
   0  13  13    5.67    5.37
   0  13 -13    5.70    5.66
   0 -13  13    3.81    5.66
   0  13  13    6.84    7.54
   0 -13 -13    4.62    6.01
   0 -13 -13   -0.44   16.66
   0  13  13   -4.60    7.17
   0 -13 -15   94.47    8.19
   0  13  15  111.02    9.38
   0  13 -15  110.65    7.99
   0 -13  15  116.15    7.24
   0  13 -15   92.64    7.59
   0  13 -15  108.61    7.93
   0  13  15  115.81    7.58
   0 -13  15   87.59   10.12
   0 -13  15  116.40    8.13
   0  13  15   99.64    9.12
   0 -13 -15   81.78   19.51
   0 -13  15   88.17   14.39
   0 -13  15   85.99    9.92
   0 -13  17  -12.73    9.38
   0  13  17    7.96    8.42
   0 -13  17   -9.60    9.05
   0  13  17   -0.49    5.83
   0 -13  17   -5.36    9.47
   0 -13 -17    2.67    6.69
   0  13  17   -1.20    7.95
   0 -13  17    5.97    6.63
   0 -13  17   -0.44    5.57
   0  13 -17   -0.09    6.42
   0 -13 -17    8.22   19.54
   0 -13  17    8.16   14.33
   0 -13  19    7.80    9.38
   0  13  19   28.38    8.88
   0 -13  19    0.74    9.18
   0  13  19    3.96    5.85
   0 -13 -19   14.90    6.94
   0 -13  19   21.28    7.19
   0  13  19    8.79    7.99
   0 -13  19   12.96    5.74
   0  13 -19    7.78    6.40
   0  13  19    0.22   19.37
   0 -13  19   28.95   14.75
   0 -13 -19   18.86   20.46
   0  13  21    9.15   18.93
   0 -13  21   19.69    8.72
   0 -13 -21   24.97   19.33
   0 -13  21   19.09   14.01
   0  13 -21   22.87    5.97
   0 -13  21   22.06    5.46
   0  13  23    7.67    4.43
   0 -13  23    4.60    4.34
   0  13 -23    4.83    4.94
   0 -13  23    2.13    7.34
   0 -13 -23   -5.99   17.71
   0  13  23   -5.82   17.24
   0 -13 -23    0.18   20.17
   0 -13  23   21.37    8.09
   0 -13 -25    0.18   15.34
   0  13  25  -26.19   14.52
   0  13 -25  -21.29   14.58
   0 -13 -25   14.14   17.37
   0  13 -27   10.37   10.34
   0 -13 -27   17.22   11.25
   0  13  27    8.89   10.80
   0 -13 -27   -3.74   13.87
   0 -14   0   30.88    4.21
   0 -14   0   30.42    4.21
   0 -14   0   63.89    4.96
   0  14   0   55.49    4.76
   0  14   0   53.79    4.81
   0 -14   0   48.02    5.16
   0 -14   0   38.45    4.22
   0 -14  -2  500.76   15.06
   0 -14   2  526.96   14.99
   0 -14  -2  489.23   15.06
   0 -14   2  526.87   15.02
   0 -14  -2  503.13   15.75
   0  14  -2  500.02   15.72
   0  14  -2  501.95   15.74
   0  14   2  483.00   15.67
   0 -14   2  523.69   15.36
   0 -14   4   37.24    4.03
   0 -14  -4   28.07    4.46
   0 -14  -4   33.29    4.47
   0  14   4   31.76    5.43
   0 -14   4   38.44    4.12
   0 -14  -4   37.77    5.13
   0  14  -4   41.11    4.83
   0  14  -4   31.71    4.79
   0  14   4   38.13    7.90
   0 -14   4   34.13    4.54
   0 -14  -6   42.70    5.17
   0  14   6   52.61    6.18
   0 -14  -6   46.47    5.07
   0 -14   6   61.92    4.58
   0 -14   6   56.84    4.61
   0 -14   6   79.82    5.45
   0  14  -6   69.52    5.48
   0 -14  -6   70.69    5.81
   0  14  -6   73.62    5.61
   0 -14   6   57.99    5.41
   0  14   6   58.93    8.18
   0 -14   6   57.22    5.19
   0 -14  -8   77.30    5.95
   0 -14   8   80.35    5.20
   0 -14  -8   80.68    5.94
   0  14   8   84.01    7.01
   0 -14   8   89.61    5.36
   0 -14   8   72.95    5.70
   0  14  -8   65.30    5.90
   0  14  -8   71.06    6.00
   0 -14   8   65.87    5.88
   0 -14   8   82.95    5.96
   0  14   8   72.61    8.13
   0  14  10   25.88    6.65
   0 -14  10   43.49    5.13
   0  14 -10   26.03    5.49
   0 -14  10   38.69    5.20
   0 -14  10   25.65    5.59
   0  14  10   24.55    7.50
   0  14 -10   24.54    5.56
   0 -14  10   21.70    5.23
   0 -14 -12    8.11   16.67
   0 -14  12   13.93    5.34
   0 -14  12   12.80    8.34
   0 -14  12    6.78    5.22
   0  14  12    9.81    6.87
   0  14 -12    4.27    5.51
   0  14  12   11.94    7.53
   0 -14  12    4.83    5.52
   0  14  12   10.09   16.84
   0 -14  12    6.25    5.35
   0  14 -12    1.22    5.60
   0  14 -14   28.36    6.50
   0  14 -14   28.80    6.47
   0 -14  14   28.61    5.93
   0 -14  14   32.35    8.79
   0 -14  14   19.63   12.97
   0 -14 -14   37.74   18.88
   0 -14  14   35.18    7.55
   0  14  14   25.49    8.10
   0 -14 -14   36.21    6.99
   0 -14  14   37.97    6.59
   0 -14  14   28.12    8.79
   0  14 -14   31.14    6.49
   0  14  14   27.91    6.08
   0  14  14   28.77    8.17
   0 -14  16    2.74    8.90
   0  14  16   11.13    8.45
   0 -14  16    5.93    8.99
   0  14 -16    6.09    6.33
   0  14  16    4.67    6.03
   0 -14  16   14.62    9.28
   0 -14 -16   12.66    6.83
   0 -14  16    3.78    6.51
   0  14  16   15.57    8.33
   0  14 -16    3.29    6.73
   0  14 -16   14.28    6.45
   0 -14  16    6.90    5.86
   0 -14 -16   10.98   19.11
   0 -14  16    9.65   13.99
   0 -14  18  190.29   12.13
   0  14  18  224.55   12.42
   0 -14  18  172.47   12.62
   0  14  18  194.11    9.86
   0 -14  18  215.67   10.92
   0  14  18  208.85   11.26
   0 -14 -18  166.88   10.53
   0 -14  18  218.28    9.62
   0  14 -18  188.50    9.95
   0 -14 -18  184.72   22.91
   0 -14  18  193.66   16.81
   0  14  20   33.04   19.57
   0 -14  20   22.68    8.61
   0 -14  20   11.15   13.84
   0 -14 -20   11.95   19.98
   0 -14  20    8.89    5.39
   0  14 -20   15.13    6.10
   0 -14  22   71.40    5.88
   0 -14  22   45.79    8.83
   0  14 -22   68.57    6.24
   0 -14 -22   58.64   21.15
   0 -14  22   59.33    8.91
   0 -14 -22   42.54   18.53
   0  14  22   61.45   18.25
   0  14  24  -15.60   15.36
   0 -14 -24   10.01   15.87
   0  14 -24    3.49   15.11
   0 -14  24   -1.76    6.42
   0  14 -26  -17.00   12.00
   0 -14 -26    6.26   12.50
   0  14  26   19.34   12.17
   0 -14 -26   -0.22   14.99
   0 -15   1   47.76    4.03
   0 -15  -1   54.77    4.29
   0 -15  -1   47.37    4.12
   0 -15   1   43.13    4.42
   0  15  -1   46.27    4.93
   0  15   1   50.11    4.77
   0 -15  -1   50.76    5.26
   0 -15   1   45.27    4.98
   0 -15   1   47.14    4.16
   0  15   1   43.80    4.76
   0  15  -1   46.09    4.88
   0 -15   1   39.48    5.15
   0 -15  -3  457.49   14.36
   0 -15  -3  449.43   14.40
   0 -15   3  508.56   14.37
   0 -15   3  510.54   14.92
   0 -15  -3  456.38   15.23
   0  15  -3  466.08   15.15
   0 -15   3  497.95   14.37
   0  15  -3  467.47   15.22
   0  15   5    5.39    7.86
   0 -15   5    6.06    4.38
   0 -15  -5    2.73    4.95
   0  15  -5   11.00    4.76
   0 -15   5    0.62    3.88
   0 -15  -5    2.47    4.37
   0  15   5    9.82    5.52
   0 -15  -5    5.20    4.20
   0 -15   5    6.26    3.79
   0 -15   5    4.31    4.71
   0  15  -5   10.17    4.78
   0 -15  -7    6.40    4.73
   0 -15   7    5.54    4.20
   0  15   7    8.03    5.92
   0 -15  -7    3.69    4.62
   0 -15   7    6.95    4.75
   0  15   7    2.79    7.69
   0  15  -7   14.12    5.00
   0 -15  -7   12.49    5.37
   0 -15   7   13.82    4.86
   0 -15   7    8.17    4.29
   0  15  -7    8.50    5.01
   0 -15   7    9.39    4.96
   0  15   9  154.54    8.83
   0 -15  -9  125.48    7.27
   0 -15  -9  128.43    7.34
   0 -15   9  148.42    6.98
   0 -15   9  150.38    7.43
   0  15  -9  140.93    7.74
   0 -15   9  153.07    7.69
   0  15   9  136.99    9.77
   0 -15   9  155.88    7.16
   0 -15   9  136.55    7.60
   0  15  -9  136.26    7.73
   0 -15  11  282.34   12.48
   0 -15  11  240.75   10.09
   0  15  11  258.45   11.79
   0 -15  11  266.50   10.35
   0  15 -11  247.66   10.70
   0  15  11  318.52   20.77
   0 -15 -11  311.60   20.25
   0 -15  11  271.80   10.77
   0  15  11  254.34   11.99
   0 -15  11  235.04   10.26
   0  15 -11  238.64   10.66
   0 -15  11  253.35   10.31
   0  15 -13   81.16    7.44
   0 -15  13   82.07    6.96
   0  15 -13   65.66    7.10
   0 -15  13   86.76    9.57
   0 -15  13   59.04    7.97
   0  15  13   87.37    7.14
   0  15 -13   80.23    7.36
   0 -15  13   83.84    6.76
   0 -15 -13   71.54   18.54
   0 -15  13   66.19    9.06
   0  15  13   58.57   18.66
   0 -15  13   79.04    7.36
   0  15  13   75.25    8.85
   0 -15  13   66.86   13.26
   0  15  13   72.53    8.58
   0 -15 -13   72.70    7.71
   0 -15  15  161.08   11.83
   0  15  15  239.03   12.51
   0 -15 -15  199.74   11.09
   0 -15  15  149.75   11.29
   0  15 -15  265.41   11.17
   0 -15  15  332.69   10.85
   0  15  15  248.54   10.81
   0 -15  15  161.01   12.66
   0  15  15  236.70   12.03
   0 -15  15  260.84   11.37
   0  15 -15  255.88   11.15
   0 -15  15  267.82   10.53
   0  15 -15  230.74   10.73
   0 -15  15  139.71   16.24
   0 -15 -15  134.76   21.89
   0 -15  17   56.68    9.49
   0  15  17   68.84    9.44
   0 -15  17   50.33    9.80
   0  15  17   69.10    7.15
   0  15 -17   76.37    7.62
   0 -15  17   89.13    7.11
   0  15  17   60.21    8.92
   0 -15 -17   57.50    7.98
   0 -15  17   77.71    8.02
   0 -15  17   54.31   10.25
   0 -15  17   84.74    7.02
   0  15 -17   61.76    7.56
   0  15 -17   63.25    7.42
   0 -15  17   36.68   14.52
   0 -15 -17   31.56   20.59
   0 -15  19  -13.40    8.52
   0  15  19   -4.20    8.55
   0 -15  19    1.08    8.73
   0 -15 -19   -5.87   19.47
   0 -15  19   -0.86    5.61
   0  15 -19   -1.46    6.05
   0 -15 -19   10.27   22.54
   0 -15  19   11.46   13.96
   0 -15  21    1.59    7.83
   0 -15 -21   21.55   18.22
   0  15  21   -8.86   18.17
   0  15 -21   -4.06    5.52
   0 -15  21   -4.60    5.21
   0 -15  21   -5.03   13.09
   0 -15 -21  -10.49   21.22
   0 -15  23   -1.96    7.11
   0 -15 -23    1.42   16.32
   0  15  23  -11.13   16.17
   0  15  23    0.40    2.35
   0 -15  23    1.68    2.14
   0 -15 -23   -3.35   18.76
   0  15  25    8.03   13.14
   0  15 -25   12.97   12.88
   0 -15 -25  -18.68   13.51
   0 -15 -25  -17.64   16.16
   0  15 -27   -3.44    8.41
   0  15  27   -0.46    8.99
   0 -15 -27    3.95    8.24
   0 -15 -27   20.70   11.59
   0 -16   0  129.06    5.65
   0 -16   0  128.80    5.78
   0  16   0  120.20    6.68
   0 -16   0  125.75    6.00
   0  16   0  130.14    6.74
   0 -16   0  130.90    6.95
   0 -16   2   23.06    4.29
   0 -16  -2   26.34    5.24
   0  16  -2   22.82    4.64
   0 -16  -2   20.70    3.78
   0 -16   2   24.72    3.83
   0 -16   2   23.42    3.96
   0 -16  -2   22.31    3.89
   0  16  -2   19.95    4.76
   0 -16   4   -0.91    4.33
   0  16   4   -4.07    8.13
   0  16  -4    0.08    4.73
   0 -16  -4    3.63    5.19
   0 -16  -4   -0.30    3.93
   0 -16   4    1.90    3.79
   0 -16  -4    5.34    4.03
   0 -16   4    2.76    3.69
   0  16  -4    4.44    4.83
   0 -16   6   49.79    4.62
   0  16   6   41.06    6.44
   0 -16  -6   38.99    4.76
   0 -16  -6   28.29    4.68
   0 -16   6   42.26    4.74
   0  16   6   51.84    8.94
   0 -16   6   60.05    5.50
   0 -16  -6   49.56    6.17
   0  16  -6   61.11    5.74
   0 -16   6   65.23    5.74
   0  16   6   56.83    5.50
   0  16   6   56.54    5.61
   0 -16   6   59.25    5.81
   0  16  -6   63.81    5.79
   0 -16   8   30.93    4.88
   0  16   8   32.32    6.66
   0 -16   8   46.16    5.65
   0  16  -8   36.55    5.66
   0 -16   8   31.89    4.98
   0 -16   8   39.09    5.73
   0  16  -8   34.22    5.77
   0  16   8   33.01    8.30
   0 -16   8   38.17    5.50
   0  16  10  168.41    9.95
   0  16 -10  177.04    8.90
   0 -16  10  182.43    8.59
   0 -16  10  157.28   10.49
   0  16  10  167.56   10.64
   0  16 -10  157.86    8.81
   0 -16  10  162.66    8.56
   0 -16 -10  177.16   18.72
   0  16  10  168.67   18.99
   0  16 -12  117.63    8.26
   0 -16  12  124.93    7.80
   0 -16  12  144.65   10.49
   0 -16  12  154.92   14.19
   0  16 -12  117.83    8.21
   0 -16  12  133.77    7.82
   0  16  12  120.23    9.84
   0 -16  12  134.67    8.33
   0  16  12  139.77   19.81
   0 -16  12  136.17   10.26
   0 -16 -12  128.21   19.54
   0  16  12  150.04    9.89
   0  16  14   -1.04    8.11
   0  16 -14   -2.40    6.45
   0 -16  14   -3.78    5.90
   0  16 -14    4.34    6.61
   0 -16  14   -1.63    7.41
   0 -16  14    0.22    6.49
   0  16  14    0.30    8.18
   0 -16 -14    1.22    6.98
   0 -16 -14  -15.16   19.38
   0 -16  14    7.66    8.68
   0  16  14    9.75   19.19
   0  16  14    1.34    6.12
   0  16 -14    1.94    6.32
   0 -16  14   -2.35    5.90
   0 -16  14   -3.12   13.66
   0 -16  16   80.30    9.46
   0  16  16   83.36    9.86
   0 -16  16   80.06   10.56
   0  16  16   67.00    7.38
   0 -16  16   90.15    7.31
   0  16 -16   84.42    7.71
   0 -16 -16   62.97   20.76
   0 -16  16   86.61   10.28
   0 -16 -16   61.01    8.25
   0 -16  16   88.60    8.08
   0  16  16   74.48    9.22
   0 -16  16   87.74    7.15
   0  16 -16   79.47    7.81
   0  16 -16   77.76    7.66
   0 -16  16   73.81   14.82
   0 -16  18   89.98    9.57
   0  16  18  132.04   10.73
   0 -16  18  130.95   11.24
   0  16  18  112.41    8.09
   0 -16  18  147.48    8.00
   0 -16  18  133.66    8.97
   0 -16 -18  106.00    8.96
   0  16  18  119.67    9.56
   0 -16  18   90.37   14.84
   0 -16 -18  100.70   21.47
   0 -16  18  141.17    7.97
   0  16 -18  115.22    8.23
   0 -16  20  140.36   11.59
   0  16 -20  178.89    8.82
   0 -16  20  112.30   14.86
   0 -16 -20  141.52   23.00
   0 -16 -20   95.57   20.17
   0 -16  20  206.33    8.64
   0 -16  22   44.45    8.49
   0  16 -22   66.34    5.69
   0 -16 -22   29.25   17.09
   0  16  22   43.97   17.13
   0 -16  22   83.10    5.41
   0 -16 -22   48.72   19.32
   0 -16 -24    5.88   16.65
   0  16  24    3.57   14.07
   0  16 -24    6.55   13.77
   0 -16 -24    9.04   13.89
   0 -16  24    4.68    5.92
   0 -16 -26    9.41   12.82
   0  16  26   -3.49   10.47
   0  16 -26    3.52    9.85
   0 -16 -26   -0.99    9.63
   0 -17  -1  235.88    8.10
   0 -17   1  222.00    7.98
   0 -17   1  215.78    8.00
   0 -17  -1  233.36    8.08
   0 -17   1  236.22    9.54
   0 -17  -1  239.98    9.61
   0  17   1  233.82    9.37
   0  17  -1  227.92    9.25
   0 -17   1  214.05    8.47
   0  17  -1  217.16    9.24
   0  17   1  237.69    9.42
   0 -17  -3  292.91   10.30
   0 -17  -3  287.50   10.30
   0 -17   3  320.92   10.42
   0 -17   3  319.41   10.46
   0  17  -3  376.78   11.99
   0 -17  -3  319.97   11.96
   0 -17   3  324.78   11.04
   0  17   3  321.13   13.91
   0  17  -3  377.34   12.07
   0 -17   5  248.89    9.13
   0 -17   5  250.93    9.19
   0 -17  -5  279.82   10.87
   0  17  -5  275.34   10.48
   0  17   5  251.56   12.61
   0 -17   5  258.83    9.86
   0  17  -5  268.00   10.49
   0  17   7   10.32    6.47
   0 -17   7    9.35    4.35
   0  17   7   12.04    5.24
   0  17  -7    9.93    5.45
   0 -17   7   13.72    5.34
   0  17   7   16.40    5.28
   0 -17  -7   12.12    6.03
   0 -17   7   16.99    4.63
   0 -17   7   10.98    5.49
   0  17  -7   11.17    5.63
   0  17   7   14.59    8.50
   0 -17   7    9.52    5.06
   0 -17   9  252.08   22.01
   0 -17   9  226.54    9.51
   0  17  -9  236.88   13.57
   0 -17   9  226.62   11.55
   0  17   9  238.30   11.30
   0 -17   9  225.72    9.40
   0  17  -9  244.16   10.47
   0  17   9  242.32   10.30
   0 -17   9  261.62   10.26
   0  17   9  239.89   10.16
   0  17   9  220.47   12.09
   0 -17   9  250.85   10.21
   0 -17  -9  247.01   20.39
   0  17   9  280.93   20.69
   0 -17   9  240.12   10.25
   0  17  -9  241.38   10.51
   0 -17  11  251.28   15.64
   0 -17  11  226.94   10.19
   0  17 -11  236.39   13.68
   0 -17  11  233.53   12.40
   0  17  11  249.29   12.22
   0 -17  11  235.58   10.14
   0 -17  11  232.60   11.49
   0 -17  11  275.62   11.13
   0  17  11  243.04   12.52
   0 -17  11  276.73   10.98
   0  17 -11  275.69   11.44
   0  17  11  267.16   21.81
   0 -17 -11  236.39   21.75
   0 -17  11  296.27   10.90
   0  17 -11  266.18   11.28
   0 -17  13   91.96   14.09
   0 -17  13   97.02    7.57
   0  17 -13   88.71    7.93
   0  17 -13   96.62    8.05
   0 -17  13  102.76   10.39
   0 -17  13   91.06    9.26
   0  17  13   94.16    7.94
   0 -17  13  113.39    7.60
   0  17 -13   91.68    8.01
   0 -17  13   97.96    7.97
   0  17  13   96.30    9.57
   0 -17  13  106.14   10.16
   0 -17 -13   89.96   20.07
   0  17  13  113.79   20.35
   0 -17 -13   80.08    8.46
   0  17  13   95.98    9.39
   0  17  15    1.77    8.44
   0  17  15    8.69   20.01
   0 -17 -15   10.67   19.43
   0 -17  15   -1.43    8.63
   0  17  15    3.57    8.22
   0 -17  15   -2.13    6.59
   0 -17 -15   10.54    7.31
   0 -17  15   10.64    6.10
   0  17 -15    5.89    6.53
   0  17  15    5.12    6.37
   0 -17  15    9.77    7.36
   0 -17  15   -6.56   13.94
   0  17 -15   14.66    6.79
   0 -17  15    5.87    6.11
   0  17 -15    2.99    6.59
   0  17 -17    4.67    6.49
   0  17 -17    8.60    6.53
   0 -17  17   12.54    6.01
   0  17  17    3.89    8.58
   0 -17  17   -4.51    8.73
   0  17  17   10.23    8.87
   0 -17  17   14.96    6.00
   0  17  17   13.51    6.15
   0  17 -17   14.35    6.42
   0 -17 -17    8.24    7.14
   0 -17  17    7.42    6.75
   0  17  17    6.51    7.99
   0 -17  17   -0.28   13.57
   0 -17 -17    1.07   19.26
   0 -17 -19   -9.54   18.76
   0 -17  19    1.54    8.14
   0 -17  19   10.72   13.08
   0  17 -19    5.18    5.84
   0 -17  19   -0.89    5.33
   0 -17 -21   17.67   17.19
   0 -17  21   19.23    7.71
   0 -17 -21   38.77   19.75
   0 -17  21   32.45    5.04
   0  17 -21   30.32    5.33
   0  17  23  -10.12   14.64
   0 -17 -23  -10.64   14.58
   0 -17 -23   21.06   17.25
   0 -17  23    5.20    6.60
   0  17  25   12.99   11.45
   0  17 -25  -15.63   11.27
   0 -17 -25   11.66   10.83
   0 -17 -25  -21.66   13.95
   0 -18   0  291.65   10.29
   0  18   0  371.75   12.24
   0 -18   0  377.38   12.40
   0 -18   0  299.54   10.24
   0  18   0  359.14   12.20
   0 -18   2  105.10    6.02
   0 -18   2   94.16    5.31
   0  18  -2  117.26    6.89
   0 -18  -2  121.93    7.52
   0 -18   2   99.08    5.26
   0  18  -2  113.90    6.97
   0 -18   4    2.53    4.55
   0  18   4   -6.21    9.06
   0 -18  -4   -0.89    6.03
   0  18  -4    2.46    5.22
   0 -18   4    2.37    3.97
   0  18  -4    2.03    5.39
   0 -18   4    3.26    3.79
   0 -18   6   61.26   19.68
   0 -18   6   41.21    4.77
   0  18  -6   34.93   10.07
   0  18   6   63.59    6.25
   0  18  -6   54.88    6.43
   0 -18   6   62.70    6.43
   0 -18  -6   57.25    6.90
   0 -18   6   51.51    4.96
   0  18   6   53.52    9.63
   0 -18   6   58.07    5.73
   0  18  -6   58.79    6.43
   0  18   6   59.03    6.19
   0 -18   6   50.09    6.33
   0  18   6   53.06   17.34
   0 -18  -6   39.89   16.61
   0 -18   8   -0.17   19.97
   0 -18   8   15.54    4.93
   0  18   8   12.73    7.01
   0 -18   8   11.92    4.78
   0  18  -8   14.13    9.76
   0 -18   8   11.23    5.77
   0  18   8   15.21    5.73
   0  18  -8   12.98    5.89
   0  18   8   16.24    5.60
   0  18   8   17.98    8.79
   0 -18   8   19.72    5.64
   0  18   8   23.83   17.69
   0 -18  -8    4.84   16.68
   0  18  -8   10.73    5.90
   0 -18   8   10.02    5.88
   0 -18  10   81.53   12.76
   0 -18  10   54.14    6.17
   0 -18  10   73.60    9.03
   0  18 -10   77.88   10.75
   0 -18  10   63.08    6.05
   0 -18 -10   63.36    9.16
   0 -18  10   58.18    6.64
   0  18  10   58.28    9.36
   0  18 -10   57.18    7.02
   0 -18  10   60.86    6.91
   0 -18 -10   85.30   18.56
   0  18  10   52.17    6.50
   0  18 -10   57.63    6.97
   0 -18  10   68.21    6.79
   0  18  10   51.54    6.66
   0 -18  12  247.17   13.02
   0  18  12  233.02   22.75
   0 -18 -12  227.74   22.67
   0  18  12  238.89   12.74
   0 -18  12  266.79   11.47
   0  18  12  247.25   11.19
   0 -18  12  293.99   11.33
   0  18  12  250.00   11.15
   0  18 -12  259.04   11.68
   0  18  12  265.78   12.80
   0 -18  12  245.79   16.18
   0  18 -12  262.79   11.66
   0 -18  12  276.67   11.25
   0  18 -14  167.25    9.68
   0 -18  14  205.10    9.59
   0  18 -14  166.18    9.88
   0 -18 -14  152.89   10.39
   0  18  14  180.74   11.45
   0 -18  14  136.09   10.66
   0  18  14  165.18    9.55
   0 -18  14  206.97    9.55
   0  18 -14  191.44   10.02
   0  18  14  164.28    9.39
   0  18  14  172.93    9.75
   0 -18  14  205.96    9.94
   0  18  14  181.57   11.14
   0  18  14  183.18   22.22
   0 -18 -14  150.94   22.01
   0 -18  14  171.48   11.70
   0 -18  14  163.80   15.48
   0 -18  16   -2.14    5.93
   0  18 -16    2.91    6.53
   0  18 -16    1.11    6.64
   0  18  16   13.56    8.50
   0 -18  16    6.67    8.71
   0 -18  16   -5.75    7.05
   0  18  16    0.61    5.98
   0  18  16    2.16    5.94
   0  18  16    5.28    6.14
   0  18 -16    2.31    6.37
   0 -18  16    4.44    5.99
   0  18  16   12.19    8.17
   0 -18  16    2.22    6.45
   0 -18 -16   12.51    7.25
   0 -18  16  -10.81   13.67
   0  18  16   27.70   19.92
   0 -18 -16    3.72   19.12
   0 -18  16   -2.47    8.33
   0 -18 -18    6.30   18.60
   0  18  18   25.28    7.75
   0 -18  18   24.03    8.52
   0 -18  18   37.88    5.93
   0  18 -18   26.66    6.26
   0 -18  18   20.97   13.23
   0 -18 -20   89.55   18.59
   0  18 -20  133.04    7.40
   0 -18  20  151.28    7.30
   0 -18 -20  107.78   20.91
   0 -18  20   69.93   12.92
   0 -18  20  109.92    9.86
   0 -18 -22    7.41   14.95
   0  18 -22    4.43    4.17
   0 -18  22    0.36    7.04
   0 -18 -22    9.84   17.54
   0 -18  24    1.67    4.76
   0 -18 -24   -4.56   14.57
   0  18  24   18.43   12.45
   0  18 -24   24.32   11.75
   0 -18 -24    8.87   11.29
   0 -19  -1   46.46   19.38
   0 -19   1   61.51   19.11
   0  19  -1   51.90    9.84
   0 -19  -1   67.74    6.85
   0  19  -1   65.63    6.38
   0 -19   1   68.63    6.78
   0  19   1   63.03    6.37
   0  19  -1   61.31    6.30
   0  19   1   64.99    6.40
   0 -19  -1   35.06   16.12
   0 -19  -3   46.91   16.53
   0  19   3   60.41   16.86
   0  19   3   85.63   10.40
   0 -19   3   69.02    5.57
   0 -19  -3   81.40    7.44
   0  19  -3   69.53    6.57
   0  19  -3   76.14   11.24
   0  19  -3   63.89    9.67
   0 -19  -3   45.14   19.69
   0 -19   3   65.00   19.71
   0  19  -3   69.12    6.73
   0 -19  -5   42.48   17.21
   0  19   5    7.16   17.77
   0 -19   5   25.63    5.31
   0  19   5   25.44    9.77
   0 -19  -5   30.59    6.86
   0  19  -5   17.90    5.99
   0 -19   5    0.50   19.60
   0 -19   5   24.56    4.48
   0 -19   5   12.77   10.07
   0  19  -5   27.88   10.27
   0  19  -5   33.36    8.86
   0  19  -5   24.78    6.11
   0 -19   5   21.57    4.31
   0 -19   7   -4.29   20.39
   0 -19   7    6.74    4.64
   0 -19   7   -2.24    4.50
   0  19  -7    7.45    9.91
   0  19   7    0.39    5.45
   0 -19   7    5.87    5.90
   0 -19  -7   -4.78    6.74
   0  19  -7    0.62    6.00
   0  19   7    3.43    5.57
   0 -19   7    1.39    5.29
   0  19   7    0.55    9.34
   0  19   7    4.27   17.98
   0 -19  -7  -17.35   17.56
   0  19  -7    3.98    6.07
   0 -19   7    3.72    6.00
   0 -19   9   63.68   12.54
   0 -19   9   70.97   21.55
   0 -19   9   80.02    6.44
   0  19  -9   80.61   11.05
   0 -19   9   73.59    9.18
   0  19   9   99.95    8.86
   0 -19   9   84.11    6.33
   0 -19  -9   75.95   10.04
   0  19   9   91.37   10.12
   0 -19   9   97.65    7.24
   0  19  -9  106.69    7.96
   0 -19   9  104.63    7.60
   0 -19   9  127.47    7.86
   0  19  -9  107.34    7.85
   0  19   9  105.21    7.58
   0  19   9  106.50    7.66
   0  19   9   63.85   19.35
   0 -19  -9   72.43   18.30
   0 -19  11  100.60    7.74
   0  19 -11  100.33    8.13
   0 -19  11   67.85    9.59
   0  19 -11   62.14   10.93
   0 -19  11   58.36   13.12
   0 -19  11  125.94    8.04
   0  19  11   88.04    7.63
   0  19  11  102.22    7.71
   0  19 -11  112.92    8.26
   0 -19  11   92.97    7.56
   0  19  11   87.91    9.99
   0 -19 -11   51.68   19.60
   0  19  11   82.63   20.08
   0  19  11   80.99    9.14
   0  19  13    0.92    8.24
   0 -19  13    3.12   13.03
   0 -19  13    4.68    7.63
   0 -19  13    9.98    6.41
   0  19  13   -3.05    8.76
   0 -19 -13    2.63    7.31
   0  19 -13    1.74    6.69
   0 -19  13   12.08    6.13
   0  19 -13    6.19    6.74
   0  19  13    5.55    6.17
   0 -19  13   11.79    6.34
   0  19  13   10.82    6.53
   0  19  13    5.69    6.08
   0  19 -13    5.16    6.60
   0 -19 -13   24.41   18.94
   0  19  13    7.41   20.26
   0  19 -15  124.41    8.54
   0 -19  15  142.18    8.33
   0  19 -15  123.64    8.94
   0 -19 -15  112.55    9.31
   0  19  15  123.12   10.25
   0 -19  15   91.60    9.19
   0  19  15  107.33    8.28
   0  19 -15  120.93    8.76
   0  19  15  123.45    8.62
   0 -19  15  148.62    8.34
   0  19  15  117.19    8.41
   0 -19  15  129.47    8.51
   0 -19 -15   87.35   20.85
   0  19  15  110.56   21.36
   0 -19  15   99.93   14.28
   0 -19  17   12.69   12.73
   0 -19  17   28.97    8.87
   0 -19  17   43.47    6.14
   0  19 -17   35.51    6.46
   0  19  17   49.38   19.38
   0 -19 -17   22.93   18.72
   0  19  17   25.89    8.86
   0 -19  19    0.57   11.75
   0 -19 -19    4.49   17.13
   0 -19  19    9.06    5.12
   0  19 -19    4.83    5.43
   0 -19  19    2.00    7.69
   0  19 -21   26.28    4.76
   0 -19  21   30.95    4.05
   0 -19  21   22.30    6.80
   0 -19  23   14.37    5.76
   0 -19 -23   37.25   15.53
   0 -19 -23    6.92   12.00
   0  19  25   -9.46    8.93
   0  19 -25   -9.12    8.41
   0  20   0  542.46   20.69
   0 -20   0  573.79   18.19
   0  20   0  520.48   17.75
   0  20   0  518.57   17.81
   0 -20   2   90.97   11.12
   0  20  -2   97.59   12.09
   0 -20   2   91.96   20.53
   0 -20  -2   72.51   20.47
   0  20  -2  105.39   11.04
   0  20  -2  124.04    7.86
   0 -20  -2  131.38    8.47
   0  20   2  103.04   11.23
   0  20   2   75.75   17.97
   0 -20  -2   90.05   17.79
   0  20  -2  121.33    7.81
   0  20  -4   92.47    7.52
   0 -20   4   73.22   11.03
   0  20  -4   95.03   12.06
   0  20  -4   87.19   10.59
   0 -20  -4  107.21    8.31
   0  20  -4   94.81    7.53
   0  20   4   92.64   11.03
   0 -20   4   95.84   21.09
   0 -20  -4  100.32   21.32
   0  20   4   91.19   18.66
   0 -20  -4   90.74   18.15
   0  20  -6  301.18   15.71
   0 -20   6  311.48   23.81
   0  20  -6  276.78   13.76
   0  20   6  262.68   13.98
   0 -20  -6  267.17   22.15
   0  20   6  312.00   21.92
   0  20   6  270.74   11.60
   0  20  -6  257.43   11.56
   0 -20   6  262.75   11.49
   0 -20   6  291.37   11.75
   0 -20  -6  287.79   12.40
   0  20  -6  270.40   11.75
   0  20   6  277.10   11.56
   0  20  -8  162.36   12.84
   0 -20   8  178.24   23.41
   0  20  -8  158.21    9.21
   0 -20   8  178.15    9.17
   0  20   8  154.90    8.85
   0  20   8  146.32   11.70
   0 -20   8  158.68    8.43
   0  20   8  163.55   20.52
   0 -20  -8  128.35   20.03
   0 -20   8  163.82    9.09
   0  20   8  150.95    8.88
   0  20  -8  156.00    9.27
   0 -20  10    2.70    8.50
   0  20 -10    4.27   10.26
   0 -20  10   -0.72   12.23
   0 -20 -10   13.21    8.99
   0  20  10   11.55    9.14
   0 -20  10   13.72    6.09
   0 -20  10   13.23    6.30
   0  20 -10   15.00    6.65
   0  20  10   14.92    6.25
   0  20 -10   12.74    6.53
   0  20  10   17.18    6.16
   0 -20  10   15.68    6.59
   0 -20 -10    7.31   18.47
   0  20  10   25.11   19.47
   0 -20  12   54.93    7.02
   0  20 -12   45.83    7.42
   0  20 -12   39.25   10.26
   0 -20  12   55.65   13.00
   0  20  12   53.69    6.90
   0  20 -12   48.52    7.37
   0  20  12   38.74    6.92
   0  20  12   52.49    7.34
   0 -20  12   60.91    7.25
   0  20  12   49.86    9.28
   0 -20  12   49.30    6.85
   0 -20 -12   47.88    8.10
   0  20  12   56.42    8.79
   0 -20 -12   46.20   19.70
   0  20  12   36.56   20.21
   0  20  14   97.05    8.16
   0 -20  14  129.88    8.20
   0  20 -14  129.63    8.67
   0  20 -14  117.98    8.55
   0 -20  14   83.93    9.26
   0  20  14  133.55   12.07
   0  20  14  109.69    9.98
   0 -20 -14   95.51    9.28
   0  20  14  114.84    8.27
   0  20  14  122.67    8.67
   0 -20  14  155.13    8.40
   0  20 -14  130.62    8.69
   0 -20  14  105.08   13.93
   0 -20 -14   59.53   19.97
   0  20  14   93.85   20.85
   0 -20 -16    5.02   17.99
   0  20  16   22.93   19.10
   0 -20  16   12.67    8.81
   0 -20  16    1.10   12.23
   0  20 -16   -0.09    6.09
   0 -20  16    6.80    5.71
   0  20  16   -8.70    9.38
   0 -20 -18   23.18   17.26
   0  20  18   18.21   17.55
   0 -20  18    5.70   11.54
   0 -20  18    6.46    7.68
   0  20 -18    9.30    5.55
   0 -20  18   17.61    5.27
   0 -20  20   14.65    7.02
   0  20 -20   27.03    4.93
   0 -20  20   33.28    4.69
   0 -20 -20   29.77   15.36
   0 -20  22    6.16    6.14
   0 -20 -22    8.46   12.33
   0  20 -24    3.09    9.20
   0  21  -1    8.66    6.11
   0  21   1    6.00    6.12
   0 -21   1   14.41   10.00
   0  21  -1   14.70   10.84
   0  21   1    5.19   10.00
   0  21  -1   11.65    9.81
   0  21   1   12.40    6.13
   0 -21  -1   10.93    6.89
   0 -21   1    0.83    6.77
   0  21  -1    7.06    6.04
   0  21   1   16.80   10.60
   0  21   1    9.95   17.31
   0 -21  -1   27.77   20.76
   0 -21   1   11.78   20.56
   0 -21   3  343.28   17.70
   0  21  -3  391.46   19.24
   0 -21  -3  301.93   24.21
   0  21   3  323.01   23.67
   0  21   3  432.38   18.05
   0 -21  -3  502.15   16.25
   0  21  -3  468.20   15.62
   0  21  -3  398.51   17.84
   0 -21  -3  388.17   26.34
   0 -21   3  392.10   25.90
   0  21  -3  463.61   15.70
   0  21  -5  135.29   13.48
   0 -21   5  141.13   12.98
   0  21  -5  133.01    8.86
   0  21   5  125.35   11.98
   0 -21   5  179.64   22.67
   0 -21  -5  169.36   22.90
   0  21   5  157.22   20.36
   0 -21  -5  130.38   19.72
   0  21  -5  134.04    8.70
   0 -21  -5  136.81    9.49
   0  21   7   11.88   19.03
   0 -21  -7   16.60   18.34
   0  21   7    9.31    9.82
   0  21   7    8.54    6.01
   0  21  -7    1.71    6.17
   0 -21   7    4.44    6.59
   0  21   7    0.66    6.20
   0  21  -7    4.28   10.76
   0 -21   7   16.76   21.47
   0 -21   7    5.28    6.42
   0  21  -7    2.88    6.32
   0  21  -9   93.61   11.95
   0  21   9   79.27   20.49
   0 -21  -9   80.72   20.20
   0  21   9  101.37   10.73
   0 -21   9  134.88    8.62
   0  21   9  112.72    8.12
   0  21  -9  110.10    8.57
   0 -21  -9   90.34   10.75
   0 -21   9  117.11   22.45
   0  21  -9  118.27    8.52
   0  21   9  107.11    8.27
   0 -21   9  120.77    8.35
   0  21 -11  141.74   12.58
   0 -21  11  214.82   10.07
   0  21  11  179.49    9.91
   0  21 -11  204.73   10.43
   0 -21  11  245.46   10.28
   0  21  11  175.14    9.83
   0  21 -11  201.98   10.25
   0  21  11  171.40   11.75
   0 -21  11  117.82   13.94
   0  21  11  121.50   21.71
   0 -21 -11   81.04   21.14
   0  21 -13    8.68    6.68
   0 -21  13    3.02    6.17
   0  21 -13   12.51    6.74
   0  21  13    8.69   10.29
   0 -21  13   -3.34    7.35
   0  21  13    6.12    6.14
   0  21 -13   10.31    6.55
   0 -21 -13    4.09    7.23
   0 -21 -13  -10.22   19.17
   0  21  13    5.43   19.85
   0 -21  13    3.35   12.05
   0 -21 -15   67.03   19.18
   0  21  15   71.43   19.65
   0 -21  15   51.63    7.79
   0  21  15   70.45   10.60
   0 -21  15   66.45   12.46
   0 -21  15   93.75    7.26
   0  21 -15   84.75    7.40
   0 -21  17   69.51    9.11
   0  21  17   58.07   18.47
   0 -21 -17   61.18   17.84
   0  21  17   83.73    9.31
   0 -21  17   64.72   11.72
   0  21 -17   96.38    7.05
   0  21  19    6.90   15.40
   0 -21 -19    5.40   15.29
   0 -21  19    5.44    4.44
   0  21 -19    0.89    4.74
   0 -21  19   -0.39    6.86
   0  21 -21    0.83    3.56
   0 -21  21   -1.06    6.48
   0 -21 -23   17.98    8.23
   0 -21  23   24.19    4.62
   0 -22   0   29.37   10.52
   0  22   0   61.18    7.06
   0 -22   0   54.31    7.59
   0  22   0   28.73   10.69
   0 -22   0   21.84   21.25
   0  22   0   52.60    7.04
   0  22  -2  139.95    8.82
   0 -22   2   76.14   11.66
   0  22  -2   79.75   12.58
   0  22   2  118.95   12.50
   0  22  -2  101.21   11.74
   0  22  -2  134.99    8.55
   0 -22  -2  148.57    9.42
   0  22   2  124.07   12.39
   0  22   2   78.11   19.18
   0 -22   2   76.71   21.90
   0 -22  -2   81.18   22.05
   0 -22   4  161.97   13.23
   0  22  -4  159.60   13.69
   0  22   4  158.66   20.89
   0 -22  -4  147.76   21.23
   0  22   4  175.58   12.99
   0  22  -4  171.81    9.64
   0 -22  -4  183.37   10.49
   0  22   4  199.81   13.83
   0  22  -4  159.39   12.46
   0 -22  -4  138.29   23.16
   0 -22   4  163.77   23.01
   0  22  -4  163.55    9.66
   0  22  -6  264.42   16.23
   0 -22  -6  271.05   22.94
   0  22   6  277.20   23.22
   0  22   6  289.89   15.01
   0 -22  -6  303.11   13.42
   0 -22   6  340.83   13.02
   0  22   6  310.43   12.68
   0  22  -6  294.17   12.67
   0  22  -6  267.34   14.60
   0 -22  -6  267.62   25.48
   0 -22   6  327.38   24.87
   0  22  -6  299.20   12.82
   0  22   6  306.38   12.78
   0  22  -8   87.24   12.15
   0 -22  -8  103.22   19.69
   0  22   8   86.08   20.85
   0  22   8   89.48   10.79
   0  22  -8  107.65    8.28
   0  22   8  100.88    8.15
   0 -22   8  122.34    8.48
   0 -22  -8   90.51   10.88
   0 -22   8   71.63   22.12
   0 -22   8  104.59    8.08
   0  22  -8  107.76    8.44
   0  22   8   94.05    8.11
   0 -22 -10  -33.51   19.93
   0  22  10   16.81   20.30
   0  22  10   -6.27    8.92
   0 -22 -10    5.14    9.02
   0  22  10   -6.54   10.69
   0  22 -10   -3.33   10.06
   0  22 -10   -1.31    6.74
   0 -22  10    5.94    6.33
   0  22 -10    3.54    6.54
   0  22  10    4.27    6.83
   0  22  10    5.77    6.80
   0 -22  10    2.83    6.54
   0  22  12   54.36   11.14
   0 -22  12   46.12    8.00
   0 -22 -12   38.74   18.87
   0  22  12   68.10   20.29
   0  22 -12   52.18   10.08
   0 -22  12   35.06   11.76
   0  22 -12   54.49    7.33
   0 -22  12   74.49    7.24
   0  22 -14   10.66    6.29
   0 -22  14   14.21    5.96
   0 -22  14    8.59   10.87
   0  22  14   36.81   18.96
   0 -22 -14    3.94   18.16
   0  22  14   27.84    9.85
   0 -22  14   15.81    6.97
   0 -22 -16    0.66   16.64
   0  22  16    2.20   17.36
   0  22  16   15.82    8.78
   0 -22  16    1.29    7.61
   0 -22  16  -14.38    9.40
   0  22 -16    4.16    5.67
   0 -22  16   -2.98    5.41
   0 -22 -18   33.88   15.81
   0  22  18   45.59   16.34
   0  22 -18   59.39    5.61
   0 -22  18   33.77    7.51
   0 -22  20   18.52    5.86
   0  22 -20   28.52    4.08
   0 -22 -20    7.68   12.77
   0  22  20   19.97   13.84
   0 -22  22   -1.91    4.81
   0 -22 -22    4.73    8.47
   0  23  -1   69.14    7.58
   0  23   1   57.35    7.40
   0 -23   1   50.79   11.24
   0  23  -1   44.56   12.08
   0  23   1   64.42   11.67
   0  23  -1   39.64   10.82
   0 -23  -1   68.39    8.44
   0  23   1   75.76    7.61
   0  23  -1   63.73    7.48
   0 -23   1   68.20    8.17
   0  23   1   52.92   11.63
   0 -23   1   44.58   21.79
   0 -23  -1   50.79   22.13
   0  23  -3  185.58   14.69
   0 -23   3  175.48   13.61
   0  23   3  189.32   21.10
   0  23   3  183.46   13.56
   0  23  -3  184.22   10.30
   0 -23  -3  201.79   11.17
   0  23   3  237.67   14.42
   0  23  -3  218.88   13.48
   0 -23  -3  190.63   23.88
   0 -23   3  201.75   23.32
   0  23  -3  186.02   10.35
   0  23  -5  173.67   14.45
   0  23   5  154.05   21.30
   0  23   5  209.03   13.55
   0 -23  -5  245.36   11.93
   0  23   5  217.11   10.82
   0 -23   5  253.73   11.41
   0  23  -5  237.38   11.11
   0  23  -5  169.80   12.73
   0  23   5  227.82   14.97
   0 -23   5  198.72   23.45
   0 -23  -5  174.82   24.03
   0  23  -5  221.45   11.00
   0  23   5  220.58   10.83
   0  23  -7    5.78   10.79
   0 -23  -7    5.63   19.11
   0  23   7    9.19   19.38
   0  23   7   13.82    9.96
   0  23  -7   25.98    6.89
   0 -23   7   11.12   21.32
   0  23   7   32.88    6.79
   0  23   7   17.75    6.65
   0  23  -7   23.46    6.83
   0 -23   7   34.94    7.32
   0  23   9  133.63   13.08
   0 -23  -9  129.89   11.43
   0  23  -9  118.15   12.27
   0  23  -9  156.31    9.36
   0 -23   9  207.29    9.80
   0  23   9  154.96    9.23
   0 -23  -9   72.53   19.95
   0  23   9  106.31   20.85
   0  23   9  132.44    9.13
   0  23  -9  152.87    9.40
   0  23 -11   42.34   10.08
   0 -23 -11   42.43   19.08
   0  23  11   70.24   19.72
   0  23  11   72.93   11.46
   0  23 -13    6.20    6.07
   0 -23  13    1.36    5.77
   0 -23  13   -4.01    8.80
   0  23  13   10.20   18.73
   0 -23 -13   -3.38   17.57
   0 -23  13   10.25    6.87
   0  23  13   -4.85    9.78
   0 -23  15   67.17    9.14
   0 -23  15   60.71    7.31
   0  23  15   72.76   18.20
   0 -23 -15   70.18   17.81
   0  23 -15   99.66    7.02
   0  23  15   92.93   10.11
   0 -23  17   65.53    7.98
   0  23 -17   85.20    6.04
   0  23  17   39.18   16.31
   0 -23 -17   24.77   15.44
   0 -23  19    8.13    5.80
   0  23 -19   19.44    4.07
   0 -23 -19    7.75   12.59
   0  23  19    7.67   13.84
   0 -23  21   18.23    5.46
   0  23  21   42.27   11.32
   0  24   0  305.18   16.45
   0  24   0  359.08   13.79
   0 -24   0  378.47   14.67
   0  24   0  312.28   16.51
   0  24   0  267.91   17.62
   0 -24   0  264.14   25.09
   0  24   0  327.97   13.69
   0  24  -2    1.34    6.61
   0 -24   2   -0.42   10.34
   0  24   2    6.21   11.67
   0  24  -2   -4.82   11.49
   0  24   2    0.34   10.58
   0  24  -2    0.78   10.26
   0 -24  -2   13.95    7.61
   0  24  -2    2.05    6.59
   0 -24   2    2.14   21.63
   0 -24  -2  -14.15   22.03
   0  24   2    2.40   10.92
   0  24   4  -20.09   19.05
   0  24   4   29.81   10.48
   0  24  -4   15.67   11.36
   0  24   4   17.04   11.04
   0  24  -4   22.72   10.10
   0  24  -4   29.22    7.03
   0 -24  -4   17.82   21.54
   0 -24   4   24.72   21.36
   0  24  -4   27.28    7.03
   0 -24  -4   21.08    7.93
   0  24   6  166.94   21.45
   0  24  -6  247.49   11.38
   0 -24   6  283.79   11.94
   0  24   6  244.75   11.28
   0  24  -6  182.50   14.48
   0  24   6  229.32   11.24
   0  24  -6  249.84   11.51
   0  24   6  243.95   15.19
   0  24  -6  174.23   12.76
   0 -24  -6  205.40   24.26
   0 -24   6  213.81   23.80
   0  24   8   68.86   19.63
   0 -24  -8   55.74   19.70
   0  24  -8   53.83   11.12
   0 -24  -8   86.26   10.51
   0 -24 -10  -14.11   18.18
   0  24  10   18.86   18.65
   0  24 -10    4.40    9.54
   0  24  10    8.44   10.23
   0  24  12   59.90   18.70
   0 -24 -12   24.53   17.95
   0  24 -12   69.52    6.89
   0  24 -12   44.64    8.96
   0  24  12   72.24   10.59
   0 -24  12   36.24    7.39
   0 -24  14   81.30    7.95
   0 -24 -14   77.34   17.96
   0  24  14  104.46   18.61
   0  24 -14  149.16    7.85
   0  24  14  142.69   11.07
   0 -24  16   -2.51    6.90
   0  24  16   -4.20   15.71
   0 -24 -16   21.25   14.83
   0  24 -16   -1.45    4.97
   0  24  16    2.14    7.64
   0 -24  18   -0.88    5.70
   0  24 -18    0.75    4.00
   0  24  18   17.19   13.80
   0 -24 -18    0.93   12.47
   0 -24  20   14.25    5.48
   0  24  20   13.36   11.24
   0  25  -1   90.10   12.07
   0  25   1   76.25   11.73
   0  25  -1   62.36   12.44
   0  25   1   62.71   12.55
   0  25  -1   82.74    7.86
   0  25   1   66.30    7.92
   0 -25  -1   79.15    8.81
   0  25  -1   79.57   11.18
   0  25   1   70.03   11.54
   0 -25  -1   56.92   21.67
   0 -25   1   42.22   21.40
   0  25   1   72.95    7.94
   0  25  -1   77.93    7.98
   0  25  -3   18.72   11.33
   0  25   3   18.76   12.16
   0  25  -3   39.60    7.01
   0 -25  -3   43.75    8.16
   0 -25   3   19.55   21.30
   0 -25  -3   10.56   21.49
   0  25  -3   44.38    7.07
   0  25  -3   31.09   10.11
   0  25   3   37.77   11.16
   0 -25   5   71.13   21.50
   0 -25  -5   53.29   21.65
   0  25  -5   51.78   11.52
   0  25  -5   55.13   10.13
   0  25   5   71.93   11.68
   0 -25  -7   37.88   21.26
   0 -25   7    2.76   20.54
   0  25   7   33.94   18.38
   0  25  -7   22.11   10.26
   0 -25  -7   28.32   10.04
   0  25   9   48.80   18.58
   0  25  -9   59.09   10.40
   0 -25  -9   67.13    9.65
   0  25  11   -0.20   17.56
   0 -25 -11  -11.82   16.84
   0  25 -11   25.00    6.18
   0  25 -11   12.31    8.60
   0  25  11   14.48    9.73
   0 -25  11   -0.54    6.69
   0  25 -13   25.23    5.75
   0 -25 -13    0.61   15.93
   0  25  13   17.61   16.83
   0 -25  13   14.72    6.00
   0  25  13   17.20    9.05
   0 -25  15   77.21    8.44
   0  25  15  100.61    9.30
   0  25  15   89.10   16.51
   0 -25 -15   65.68   15.51
   0  25 -17   50.01    4.49
   0  25  17   20.23   13.84
   0 -25  17   28.71    6.14
   0  25  17   22.07    7.65
   0  25  19   -3.31   11.05
   0 -25  19    8.88    5.21
   0 -26   0  169.28   22.55
   0  26   0  156.92   14.08
   0  26   0  170.91   12.82
   0 -26   2   48.07   20.91
   0 -26  -2   36.45   21.11
   0  26  -2   44.74   11.72
   0  26   2   55.65   12.12
   0  26   2   60.11   10.99
   0  26  -2   58.16   10.55
   0 -26  -4   12.67   20.85
   0 -26   4    4.77   20.71
   0  26   4    8.69   11.24
   0  26  -4   18.12   10.69
   0  26  -4   14.35    9.29
   0  26   4    3.29   10.25
   0 -26  -6  105.21   10.93
   0  26   6  101.13   11.85
   0  26  -6   71.65    9.54
   0  26  -6   70.44   11.29
   0  26   6   95.00   12.69
   0 -26   6   69.31   20.45
   0 -26  -6   90.71   21.30
   0 -26  -8   81.09   20.77
   0  26   8   68.66   18.25
   0  26  -8   71.97   10.56
   0 -26  -8   90.21    9.91
   0  26  10    0.19   16.94
   0  26 -10    0.60    5.68
   0  26 -10   -7.21    8.47
   0  26  10   -1.30    9.61
   0  26 -12  121.85    7.06
   0  26  12   92.32   17.10
   0  26  12  107.71   10.32
   0  26  14   90.25   10.25
   0 -26  14   78.21    8.40
   0  26  14   98.09    9.28
   0  26  14   67.50   15.96
   0  26  16   25.57    7.67
   0 -26  16   23.28    6.07
   0  26  16   40.20   13.44
   0  26 -16   42.19    4.44
   0  26  18    3.61   10.62
   0 -26  18   -1.70    4.08
   0  26 -18    1.60    2.56
   0 -27  -1   14.76   20.03
   0 -27   1   10.00   19.94
   0  27   1    7.15   10.03
   0  27  -1    2.32    9.74
   0  27  -1   26.82   10.80
   0  27   1    7.66   10.73
   0 -27   3   74.89   20.53
   0 -27  -3   70.89   20.62
   0  27   3   83.97   12.07
   0  27  -3   69.11   11.37
   0  27   3   85.15   11.23
   0  27  -3   74.32   10.10
   0 -27   5   -9.64   19.36
   0 -27  -5   30.71   19.98
   0  27  -5   15.44    9.79
   0  27   5   32.32   11.10
   0  27   5   14.36   10.06
   0  27  -5   19.17    8.40
   0 -27  -5   11.71    9.66
   0 -27  -7   19.62   19.45
   0  27  -7    1.13    9.01
   0  27   7   10.40   10.31
   0  27   7    9.24    9.49
   0 -27  -7    0.52    8.84
   0 -27  -9   21.58   18.80
   0  27  -9   21.29    8.51
   0  27  11   14.11    8.44
   0 -27  11    2.46    5.60
   0  27 -11   -1.16    6.98
   0 -27 -11  -13.55   17.72
   0  27 -11   10.24    5.19
   0  27  11   -1.01    9.37
   0  27 -13   24.79    4.96
   0  27  13   26.50    7.84
   0  27  13   13.61    8.70
   0  27 -15   43.65    4.28
   0  27  15   40.50    6.63
   0 -27  15   30.55    5.92
   0  27  15   26.76    7.61
   0 -27  17   34.49    4.58
   0 -28   0   43.11   19.10
   0  28   0   44.51    9.75
   0  28   0   49.75   10.86
   0 -28  -2    1.33   19.01
   0 -28   2   20.21   18.92
   0  28   2   27.71   10.32
   0  28  -2   18.23   10.25
   0  28   2   10.54    9.43
   0  28  -2   -3.19    8.83
   0 -28   4   59.98   19.16
   0 -28  -4   35.35   19.45
   0  28  -4   37.94   10.19
   0  28   4   51.60   10.87
   0  28  -4   50.32    8.75
   0 -28  -4   64.97   10.33
   0  28   4   63.30   10.04
   0  28  -6   61.13    9.83
   0  28   6   69.54   10.96
   0  28   6   80.52   10.00
   0 -28  -6   90.73    9.68
   0  28  -8   80.46    9.25
   0 -28  -8   95.96    8.78
   0 -28 -10    6.38   17.03
   0  28 -10    6.99    6.82
   0  28 -10    3.42    4.90
   0  28  10    0.70    8.04
   0 -28  10    2.59    5.28
   0 -28 -12   38.00   15.93
   0  28  12   30.20    8.40
   0 -28  12   11.90    4.54
   0  28  12   32.25    7.70
   0  28 -12   39.76    4.81
   0  28  14    8.54    6.90
   0 -28  14   13.85    5.38
   0  28 -14   18.10    3.90
   0  28  14   20.20    6.24
   0 -28  16    5.96    3.71
   0  28  16   32.34    3.96
   0 -29   1   22.68   17.70
   0 -29  -1  -18.76   18.09
   0  29   1   18.85    9.52
   0  29  -1   -4.52    9.32
   0  29  -1    8.35    8.19
   0  29   1    7.01    8.45
   0 -29  -1    6.87    9.11
   0 -29  -3   57.93   18.56
   0 -29   3   57.79   18.29
   0  29  -3   62.78   10.01
   0  29   3   70.42   10.45
   0 -29  -3  103.20   10.13
   0  29  -3   89.17    9.02
   0  29   3   81.08    9.92
   0 -29  -5   20.84   17.63
   0  29  -5   23.68    8.60
   0  29   5   -0.29    9.32
   0  29   5   13.10    8.59
   0 -29  -5   15.00    8.58
   0 -29  -7  -12.51   16.96
   0  29  -7   -6.63    7.66
   0  29   7   -2.20    9.11
   0 -29  -7   -1.67    7.34
   0  29   7    3.69    8.29
   0 -29  -9   28.04   15.94
   0  29  -9   14.59    6.66
   0  29  -9   22.80    4.96
   0 -29   9   16.28    5.32
   0  29 -11    7.87    4.24
   0  29  11    4.58    7.54
   0 -29  11    1.85    3.95
   0  29  11    2.68    6.90
   0 -29 -13    7.26   12.97
   0  29 -13    8.54    3.45
   0  29  13    4.94    5.67
   0  29  13    3.44    6.41
   0 -29  13    5.29    4.89
   0 -30   0   14.48   16.41
   0  30   0    1.16    8.53
   0  30   0   18.59    7.78
   0 -30   0   -3.38    8.24
   0 -30   2   23.36   16.19
   0 -30  -2   -8.45   16.60
   0  30  -2    6.69    8.45
   0  30   2    3.54    8.70
   0  30   2   -0.66    7.85
   0 -30   2    6.02    8.28
   0 -30  -2    7.35    8.24
   0  30  -2    6.25    7.31
   0 -30  -4   48.73   16.86
   0  30  -4   34.57    8.36
   0  30   4   41.73    9.18
   0 -30  -4   46.50    8.36
   0  30   4   42.35    8.43
   0 -30  -6   68.90   16.38
   0  30  -6   58.78    7.97
   0  30   6   57.66    9.28
   0  30   6   62.09    8.51
   0 -30  -6   85.62    7.73
   0 -30  -8   58.84   15.19
   0  30  -8   47.75    6.55
   0  30  -8   69.38    5.21
   0  30   8   54.45    7.91
   0 -30 -10   13.13   13.58
   0  30 -10    4.73    3.91
   0 -30 -12    5.48   11.68
   0  30 -12   -0.89    3.02
   0 -30  12    1.19    4.33
   0  30  12    9.11    5.75
   0  30  12    7.49    5.18
   0 -31  -1  -15.87   14.95
   0  31   1    8.73    7.75
   0  31  -1   -5.87    7.53
   0 -31   1   -0.42    7.36
   0  31  -1    0.71    6.41
   0  31   1    5.11    6.92
   0 -31  -1   -1.45    7.43
   0 -31  -3   -9.03   15.07
   0  31  -3    2.97    7.12
   0  31   3   12.63    7.84
   0 -31  -3    1.67    7.23
   0  31   3    6.56    7.00
   0 -31   3    6.85    7.35
   0  31   5   13.07    7.05
   0  31  -5   15.74    6.47
   0 -31  -5   12.08   14.34
   0  31   5   23.94    7.73
   0  31  -5   30.66    4.65
   0 -31   7  -11.93    6.52
   0  31   7    2.61    6.39
   0 -31   7    2.57    4.09
   0  31  -7    2.97    5.22
   0  31   7   -1.03    6.95
   0  31  -7    3.66    3.91
   0 -31  -7   14.73   13.48
   0  31  -9    6.50    3.39
   0 -31  -9   10.71   11.93
   0  32   0   13.80    6.61
   0  32   2    6.15    6.57
   0  32  -2    3.55    5.98
   0 -32  -2   13.60   12.74
   0 -32   2   -5.84    6.28
   0  32   2    5.27    5.87
   0  32  -4    3.27    3.70
   0  32   4   -1.96    6.43
   0  32  -4   -1.98    5.45
   0 -32  -4   -0.76   12.14
   0  32   4    1.45    5.78
   0 -32   4    1.30    4.07
   0  32  -6   19.39    3.54
   0 -32  -6   -8.71   11.64
   0  32  -6    6.21    4.14
   0  32   6    8.46    6.05
   0 -32   6    1.70    3.21
   0  32   6    2.96    5.51
   0  33  -1    3.59    4.66
   0  33   1   -2.54    5.01
   1   0 -31   18.52    9.16
   1   0 -29   -8.58   14.04
  -1   0  27   -3.15   10.07
   1   0 -27    7.37   17.59
  -1   0  25    1.80   11.44
  -1   0  25    9.20   14.92
   1   0 -25  -11.74   15.87
  -1   0  23    0.30    4.85
  -1   0  23   -0.46    6.34
  -1   0  23   -0.12    7.87
   1   0 -23   -2.45   16.97
  -1   0  23    7.37   16.79
  -1   0  23    6.66   12.05
  -1   0  21   -3.19    5.09
  -1   0  21   -1.97    6.13
  -1   0  21   -4.40   11.88
  -1   0  21   -0.08    4.85
  -1   0  21    1.78    4.74
  -1   0  21    6.42   16.63
   1   0 -21   -3.04   17.31
  -1   0  19  -11.89   10.94
   1   0 -19   -3.13    6.37
  -1   0  19    1.03    4.86
  -1   0  19    2.66    5.53
   1   0 -19    3.34    4.97
  -1   0  19   -3.44    4.64
  -1   0  19   -2.10    4.52
   1   0 -19    7.24   15.93
   1   0 -17    5.22    5.76
  -1   0  17    1.35    4.92
   1   0 -17   -0.63    4.69
  -1   0  17   -0.53    4.46
  -1   0  17    0.06    4.23
  -1   0  17   -1.65    4.07
  -1   0  17    3.34    3.50
   1   0 -15   -1.21    5.12
   1   0 -15   -3.04    4.29
  -1   0  15   -1.33    4.55
  -1   0  15   -0.84    4.20
  -1   0  15    1.70    3.86
  -1   0  15    1.20    3.52
  -1   0  15    1.26    3.14
   1   0 -13    0.75    4.02
  -1   0  13    0.85    4.32
  -1   0  13   -2.06    3.86
   1   0 -13   -1.78    4.89
  -1   0  11   -2.46    5.24
   1   0 -11   -2.41    3.89
  -1   0  11   -1.80    4.05
  -1   0  11   -0.55    3.64
   1   0 -11   -3.26    4.63
   1   0  -9    0.61    3.60
  -1   0   9   -2.22    4.60
  -1   0   9   -0.94    3.34
   1   0  -7    0.08    3.12
  -1   0   7    1.90    4.33
  -1   0   7    1.21    2.94
  -1   0   5    0.04    4.07
   1   0  -5    0.29    2.79
  -1   0   5    1.84    2.66
   1   0  -3    0.43    1.25
  -1   0   3    0.43    1.26
   1   0   3    0.07    1.95
   1   0   3   -0.02    1.98
  -1   0  -3   -0.50    2.31
   1   0   3   -1.77    2.70
   1   0   5    0.65    4.13
  -1   0  -5   -1.08    3.34
   1   0   7   -1.55    3.46
   1   0   7   -2.40    4.47
   1   0   9    0.55    3.69
  -1   0  -9   -2.35    3.93
  -1   0 -11    1.36    4.21
   1   0  11    1.45    3.96
  -1   0 -11    3.55    5.12
  -1   0 -13   -1.71    4.35
  -1   0 -13    1.40    5.30
   1   0  13   -0.44    4.00
   1   0  15   -1.33    4.50
   1   0  15   -0.15    3.61
  -1   0 -15    1.85    4.72
  -1   0 -15    0.80    5.78
   1   0  15   -3.58    4.33
   1   0  17   -0.46    4.99
   1   0  17   -4.59    5.34
  -1   0 -17   -1.41    5.21
   1   0  17    4.01    4.02
  -1   0 -17    0.85    6.51
   1   0  17    3.91    4.52
   1   0  19   -1.28    5.49
   1   0  19    0.53    5.95
  -1   0 -19    0.16    5.96
  -1   0 -19    0.82    5.51
   1   0  19   -2.13   11.56
   1   0  19   -2.20    5.04
  -1   0 -19   -2.70    7.03
  -1   0 -19   -4.95   17.69
   1   0  21    1.24    5.62
  -1   0 -21   -6.64    6.50
   1   0  21    0.12    6.47
   1   0  21    9.79   12.45
   1   0  21    0.09    5.35
  -1   0 -21  -12.10   18.62
  -1   0 -21   -8.89    7.65
   1   0  23   -7.99    6.50
  -1   0 -23   -5.19    6.09
   1   0  23   -1.16   11.95
   1   0  23    1.42    7.94
   1   0  23    6.05    5.35
  -1   0 -23    5.63   18.16
   1   0  23   -8.92   17.44
   1   0  25   -5.82    4.48
  -1   0 -25   11.48   16.00
   1   0  25   -4.46   15.43
   1   0  25   -4.37   10.91
   1   0  27    3.34    9.43
  -1   0 -27    5.54   12.69
  -1   0 -27    8.87   16.66
  -1   0 -29   -2.75   12.88
   1  -1 -30   -6.50   12.13
   1   1 -30   -6.14   12.11
  -1   1  28   -8.30    9.09
  -1  -1  28    1.90    8.75
   1   1 -28   -8.51   16.14
   1  -1 -28    8.22   15.92
  -1  -1  26   24.42   10.85
  -1   1  26   21.14   11.18
  -1  -1  26   10.03    9.23
   1   1 -26   24.89   14.56
  -1   1  26    5.36   13.34
  -1  -1  24   33.58   12.19
  -1   1  24    3.79   11.81
   1   1 -24   21.07   16.95
  -1   1  24   28.45   16.38
   1  -1 -24   -5.63   16.51
  -1  -1  24   30.25   16.09
  -1   1  22  -13.91   12.32
  -1  -1  22   -8.18   12.21
  -1   1  22    1.16    5.15
  -1  -1  22   -0.46    5.08
  -1   1  22   -2.11    6.24
  -1  -1  22    4.34    6.25
  -1   1  22   -3.63    7.99
  -1  -1  22    6.50    4.97
  -1   1  22    1.36   17.20
   1   1 -22    6.82   17.79
  -1  -1  22    2.59   16.76
   1  -1 -22   16.15   17.67
  -1  -1  20    8.14   11.57
  -1   1  20   22.51   11.83
   1   1 -20   22.88    6.81
   1  -1 -20   15.84    6.98
  -1  -1  20   18.03    5.29
  -1   1  20   24.06    5.33
  -1   1  20   16.52    6.23
   1  -1 -20   19.61    5.60
  -1  -1  20   23.71    6.19
  -1   1  20   22.02    5.07
  -1  -1  20   23.66    5.14
   1  -1 -20   11.97   16.61
  -1   1  20   16.97   16.90
   1   1 -20   20.67   16.78
  -1  -1  20   19.08    5.02
  -1   1  20   13.82    4.76
  -1   1  18    7.33   10.47
  -1  -1  18    3.97   10.33
   1  -1 -18    4.66    6.15
   1   1 -18    7.95    6.04
   1   1 -18    8.28    4.83
  -1  -1  18    4.99    5.28
  -1   1  18    2.25    5.40
   1  -1 -18    5.54    4.93
  -1   1  18    1.69    4.66
  -1  -1  18    1.97    4.70
  -1  -1  18    8.26    4.46
  -1   1  18    3.78    4.43
  -1  -1  18    2.62    4.28
  -1   1  18    1.46    4.09
  -1  -1  18    1.31    3.73
  -1   1  18    6.96    3.69
   1   1 -16   43.65    5.89
   1  -1 -16   42.48    5.97
   1  -1 -16   45.11    5.13
  -1  -1  16   44.97    5.57
   1   1 -16   47.87    4.99
  -1   1  16   46.61    5.47
  -1   1  16   45.06    4.92
  -1  -1  16   44.11    5.01
  -1  -1  16   51.87    4.79
  -1   1  16   52.19    4.85
  -1   1  16   46.55    4.38
  -1  -1  16   34.82    4.38
  -1   1  16   46.66    4.10
  -1  -1  16   41.38    4.20
  -1   1  14   -1.55    4.42
  -1  -1  14   -3.81    4.51
   1   1 -14    1.48    4.10
   1  -1 -14    0.45    4.24
  -1  -1  14    0.84    3.21
  -1   1  14   -0.56    2.99
  -1   1  14    2.53    3.87
  -1  -1  14    3.42    3.80
  -1  -1  14    0.80    3.59
  -1   1  14    0.58    3.36
   1  -1 -14    3.29    4.91
   1   1 -14    0.11    4.86
   1  -1 -12   79.80    5.77
  -1  -1  12   83.55    4.94
  -1   1  12   82.27    4.92
   1   1 -12   83.32    5.09
  -1   1  12   83.08    6.47
   1  -1 -12   78.77    5.05
   1  -1 -10  140.13    6.47
  -1   1  10  138.11    5.75
  -1  -1  10  143.37    5.75
   1   1 -10  137.89    5.86
  -1   1  10  144.65    6.77
   1  -1 -10  139.68    5.95
   1  -1  -8 2102.12   57.44
  -1   1   8 2049.69   57.35
  -1  -1   8 2077.85   57.35
   1  -1  -8 2201.41   57.41
   1   1  -8 2164.48   57.32
  -1  -1   8 2123.88   57.63
  -1   1   8 2135.43   57.65
   1   1  -6  362.92   11.16
   1  -1  -6  376.13   11.24
   1  -1  -6  383.68   11.15
  -1  -1   6  400.82   11.11
   1   1  -6  373.00   11.16
  -1   1   6  391.33   11.12
  -1   1   6  384.59   11.66
  -1  -1   6  393.72   11.63
   1   1  -6  386.64   11.05
   1   1  -4  131.56    4.52
   1  -1  -4  136.34    4.65
  -1  -1   4  128.56    4.38
  -1   1   4  127.56    4.41
   1   1  -4  129.14    4.51
  -1   1   4  141.25    5.45
   1   1  -2  390.05   10.47
   1   1  -2  386.25   10.47
   1  -1  -2  375.87   10.45
   1  -1  -2  371.95   10.48
   1   1   2  595.48   17.51
   1  -1   2  625.04   17.52
   1   1   2  641.98   17.40
   1   1   2  610.81   17.38
  -1  -1  -2  721.64   17.57
   1   1   2  646.62   17.51
  -1   1  -2  693.70   17.54
  -1   1  -4  122.09    5.10
  -1   1  -4  118.63    5.07
  -1   1  -4  140.03    5.00
   1   1   4  129.16    5.54
  -1  -1  -4  141.23    5.08
  -1   1  -6   13.10    3.68
  -1  -1  -6   13.88    3.56
  -1   1  -6   12.76    3.35
   1   1   6   10.08    4.44
  -1   1  -6    8.96    3.61
  -1  -1  -8  164.32    6.27
   1   1   8  161.06    6.85
  -1   1  -8  156.64    6.18
   1  -1   8  169.23    6.17
   1  -1   8  158.24    6.08
  -1  -1  -8  176.91    6.85
   1   1   8  145.94    6.17
   1  -1   8  148.24    6.18
   1   1  10   10.32    4.02
   1  -1  10   16.36    4.01
  -1  -1 -10   13.39    5.03
  -1   1 -10   12.77    4.11
   1   1  10   15.34    5.12
  -1  -1 -10   12.37    4.20
   1  -1  12   42.41    4.58
   1   1  12   39.50    4.52
  -1  -1 -12   38.98    5.67
  -1  -1 -12   35.16    4.78
  -1   1 -12   40.37    4.78
  -1  -1 -14    5.81    5.29
  -1   1 -14    1.34    5.39
  -1  -1 -14    4.13    4.49
  -1   1 -14    3.77    4.55
   1  -1  14    3.44    4.43
   1  -1  14   -1.68    4.14
   1   1  14    2.82    4.24
   1   1  14    3.18    3.24
   1  -1  14    6.68    3.59
   1   1  14    0.05    2.85
   1  -1  14    0.90    3.13
   1   1  16   19.10    4.99
   1  -1  16   20.46    5.06
   1   1  16   14.53    5.20
  -1   1 -16   25.32    5.27
  -1  -1 -16   15.16    5.16
   1  -1  16   17.30    4.27
  -1  -1 -16   19.08    6.27
  -1   1 -16   31.58    6.41
   1  -1  16   27.78    4.83
   1   1  16   29.36    4.89
   1  -1  18    1.79    5.22
   1   1  18    3.43    5.15
  -1   1 -18    4.29    5.58
  -1  -1 -18    3.36    5.64
  -1   1 -18    3.18    5.36
   1   1  18    1.76    5.53
  -1  -1 -18    0.96    5.42
   1  -1  18    0.53    4.34
   1  -1  18    2.99    4.95
   1   1  18    0.96    4.80
  -1  -1 -18    6.33    6.91
  -1   1 -18    6.28    6.63
  -1   1 -18   -4.40   17.02
  -1  -1 -18  -13.98   16.90
   1  -1  20   -0.79    5.43
   1   1  20    3.79    5.62
   1   1  20    7.76    6.25
  -1   1 -20    4.94    6.07
   1  -1  20    2.81    6.27
  -1  -1 -20    8.22    6.19
  -1  -1 -20    3.55    5.82
   1  -1  20    5.17   11.87
   1   1  20    5.09    5.27
   1  -1  20    7.55    5.34
  -1  -1 -20    3.22    7.34
  -1   1 -20    1.00    7.24
  -1  -1 -20    5.88   18.27
  -1   1 -20   -2.49   18.49
   1  -1  22   35.69    5.90
   1   1  22   29.00    5.95
   1  -1  22   30.04    7.00
  -1  -1 -22   34.33    6.52
  -1   1 -22   20.24    6.43
   1   1  22   20.65    6.76
   1  -1  22   33.00   12.69
   1   1  22   32.51    5.94
   1  -1  22   31.05    5.85
   1   1  22   40.13    8.70
  -1   1 -22   15.13   18.94
  -1  -1 -22   27.45   18.72
   1   1  22   41.11   18.11
   1  -1  24    9.96   11.58
   1  -1  24   22.71    5.20
   1   1  24   10.64    5.18
   1   1  24    6.21   16.59
  -1   1 -24   -5.37   17.17
   1  -1  24   -0.32   16.32
  -1  -1 -24    4.84   17.00
  -1   1 -24   13.62    5.78
   1   1  26   -1.93   10.11
   1  -1  26    1.10   10.01
  -1  -1 -26   -6.08   14.40
  -1   1 -26    5.43   14.62
   1   1  26    0.79   14.02
   1  -1  26   12.67   12.82
  -1  -1 -26    0.94   18.09
   1   1  28    6.15    8.62
   1  -1  28   13.84    8.45
  -1   1 -28   -8.72   10.93
  -1  -1 -28   12.91   14.78
  -1   1 -28   14.53   14.70
  -1   1 -30   -2.47   10.18
  -1  -1 -30    0.78    9.83
  -1   2  31   -4.25    6.00
   1   2 -31   -3.92    9.30
   1  -2 -31    3.98    8.49
  -1  -2  29    6.73    7.64
   1  -2 -29    3.40   14.03
   1   2 -29    1.43   14.30
  -1  -2  27   25.78    8.87
  -1   2  27   17.03   10.03
  -1  -2  27    8.44    9.65
   1   2 -27   29.87   13.31
   1  -2 -27    8.32   17.62
  -1  -2  25   31.71   11.47
  -1   2  25   26.08   11.87
  -1   2  25    7.33   15.75
  -1  -2  25   13.48   13.62
   1   2 -25   25.10   16.07
  -1   2  23   37.06    5.47
  -1  -2  23   33.61    5.20
  -1  -2  23   26.27    6.98
  -1   2  23   27.05    6.66
  -1  -2  23   39.47    8.15
  -1   2  23   39.46    8.56
  -1  -2  23   31.60   12.20
  -1   2  23   31.14   12.35
   1  -2 -23   21.13   16.96
  -1   2  23   59.54   17.68
   1   2 -23   16.38   17.70
  -1  -2  23   32.13   16.33
  -1   2  21   66.79   13.02
  -1  -2  21   67.64   12.70
  -1   2  21   44.02    8.53
  -1   2  21   40.80    5.86
  -1  -2  21   47.16    5.81
  -1   2  21   41.39    6.90
  -1  -2  21   52.76    7.08
  -1  -2  21   47.68    5.76
  -1   2  21   51.36    5.69
   1  -2 -21   63.27   17.45
  -1   2  21   48.20   17.66
   1   2 -21   62.59   18.23
  -1  -2  21   48.36    5.89
  -1   2  19   34.56   11.50
  -1  -2  19   28.54   11.30
   1  -2 -19   29.10    6.66
   1   2 -19   29.43    6.48
  -1   2  19   27.61    5.30
  -1  -2  19   28.42    5.33
  -1   2  19   27.60    5.98
  -1  -2  19   26.39    6.14
   1  -2 -19   25.79    5.54
  -1   2  19   25.25    5.05
  -1  -2  19   30.37    5.14
  -1   2  19   26.10    4.16
  -1   2  19   20.55    4.53
  -1  -2  19   21.65    5.01
   1  -2 -19   31.50   16.19
   1   2 -19   49.21   16.91
  -1   2  19   42.23   16.53
  -1  -2  17   62.87    5.44
  -1   2  17   56.45    5.43
   1   2 -17   63.58    5.47
   1  -2 -17   61.66    5.80
  -1   2  17   58.24    6.01
  -1  -2  17   63.72    6.19
   1  -2 -17   62.52    6.59
   1   2 -17   62.22    6.52
  -1  -2  17   77.57    5.37
  -1   2  17   71.02    5.29
  -1  -2  17   52.21    4.99
  -1   2  17   53.94    4.73
  -1  -2  17   49.94    4.70
  -1   2  17   52.71    4.42
  -1  -2  15   49.49    4.86
  -1   2  15   47.74    5.02
   1   2 -15   55.96    4.81
  -1   2  15   53.41    6.39
   1  -2 -15   47.84    4.99
   1  -2 -15   48.40    5.71
   1   2 -15   53.46    5.71
  -1   2  15   55.28    4.74
  -1  -2  15   50.39    4.50
  -1  -2  15   45.99    4.44
  -1   2  15   40.45    4.14
  -1   2  15   42.88    3.83
  -1  -2  15   45.57    4.20
   1  -2 -13   21.47    4.36
   1   2 -13   35.35    4.44
  -1   2  13   25.90    5.65
   1  -2 -13   17.05    5.12
  -1   2  13   20.28    4.05
  -1  -2  13   21.77    4.13
  -1  -2  13   18.12    3.81
  -1  -2  13   14.05    3.46
   1  -2 -11  194.88    7.85
   1  -2 -11  184.91    7.44
  -1   2  11  201.00    8.31
  -1  -2  11  185.05    7.19
  -1   2  11  186.39    7.22
   1  -2  -9    5.92    3.67
   1   2  -9    5.06    3.28
  -1   2   9    6.13    4.80
   1  -2  -9    1.39    4.22
   1   2  -9    4.96    3.49
  -1  -2   9    7.46    3.25
  -1   2   9    7.47    3.39
   1   2  -9    6.87    3.61
  -1   2   7  923.91   25.51
   1   2  -7  965.67   25.06
   1  -2  -7  944.58   25.26
   1  -2  -7  986.14   25.23
  -1  -2   7  870.16   25.06
  -1   2   7  870.24   25.10
   1   2  -7  862.47   25.19
   1   2  -7  878.75   25.21
   1   2  -5  130.31    4.66
  -1  -2   5  144.54    5.19
  -1   2   5  127.84    6.05
   1  -2  -5  118.74    5.12
   1   2  -5  130.58    4.93
  -1  -2   5  132.22    4.72
   1   2  -5  127.83    4.94
  -1   2   3  276.71    8.62
  -1  -2   3  310.57    8.20
   1  -2  -3  252.35    8.10
   1  -2  -3  278.68    8.01
   1   2  -3  289.92    8.04
   1   2  -3  288.83    8.05
  -1  -2   1  509.84   12.05
   1  -2  -1  399.04   11.91
   1   2   1 1192.03   31.79
   1  -2   1 1244.11   31.75
   1  -2   1 1134.96   31.80
  -1  -2  -1 1142.62   31.79
  -1   2  -3  150.30    5.07
   1   2   3  139.49    5.58
  -1  -2  -5 1013.23   27.12
   1   2   5  942.52   27.18
  -1   2  -5  995.57   27.04
  -1   2  -7 1054.72   25.63
  -1  -2  -7  888.46   25.57
   1   2   7  853.54   25.63
  -1   2  -7  855.70   25.64
   1  -2   7 1014.43   25.53
  -1  -2  -7  840.59   25.65
   1  -2   7  998.93   25.48
   1  -2   7  874.68   25.51
  -1   2  -7  864.13   25.63
   1  -2   9  584.78   16.48
   1   2   9  529.57   16.46
   1  -2   9  541.54   16.45
  -1  -2  -9  565.00   16.51
  -1   2  -9  559.30   16.43
   1   2   9  559.38   16.74
  -1  -2  -9  575.31   16.81
   1  -2   9  579.99   16.41
   1   2  11 1564.98   43.17
   1  -2  11 1564.54   43.15
  -1  -2 -11 1556.67   43.37
  -1  -2 -11 1537.71   43.18
  -1   2 -11 1536.93   43.07
   1  -2  11 1613.04   43.50
   1   2  11 1558.93   43.31
  -1   2 -13  943.90   26.66
   1  -2  13 1013.59   27.19
  -1  -2 -13  937.64   26.74
   1  -2  13  889.00   26.77
  -1  -2 -13  942.84   27.06
   1   2  13  969.31   26.85
   1  -2  13  984.86   26.78
  -1  -2 -15   -2.53    4.65
  -1   2 -15    0.50    4.63
   1  -2  15    1.75    4.58
   1  -2  15    1.72    3.88
   1   2  15    0.81    4.40
   1  -2  15   -2.82    4.41
  -1   2 -15    0.52    5.66
  -1  -2 -15   -0.96    5.80
  -1   2 -17   46.25    6.85
  -1  -2 -17   47.04    7.05
   1  -2  17   38.17    5.57
   1   2  17   35.96    5.58
  -1  -2 -17   45.14    5.88
  -1   2 -17   41.17    5.58
   1   2  17   39.70    5.79
   1  -2  17   39.00    4.76
   1  -2  17   24.13   13.08
   1   2  17   31.42    5.23
   1  -2  17   40.62    5.25
   1  -2  19    3.16    5.46
  -1   2 -19    3.30    6.03
   1   2  19    5.59    5.35
  -1  -2 -19    8.25    6.06
   1   2  19    4.64    5.91
  -1  -2 -19    4.73    5.69
   1   2  19    3.21    5.06
   1  -2  19    4.83    5.17
  -1  -2 -19    1.75    7.23
  -1   2 -19    7.03    7.08
  -1   2 -19    6.52   18.03
  -1  -2 -19   -0.19   17.88
   1   2  21    3.38    5.67
   1  -2  21    8.71    5.62
   1   2  21    7.26    6.40
  -1  -2 -21   13.70    6.04
  -1   2 -21    9.74    6.28
   1  -2  21    6.10    6.72
  -1  -2 -21   11.76    6.38
   1  -2  21    3.78   12.08
   1  -2  21    7.38    5.61
   1   2  21    8.40    5.49
  -1  -2 -21   10.36    7.74
  -1   2 -21    5.41    7.37
  -1   2 -21   -5.56   19.20
   1   2  21   12.73   18.26
  -1  -2 -21   -5.50   18.22
   1  -2  23   14.40    6.69
  -1  -2 -23   18.32    6.16
  -1   2 -23   23.16    6.08
   1   2  23    3.73    6.40
   1  -2  23   19.41   12.08
   1  -2  23   22.82    5.54
   1   2  23   21.89    5.62
  -1  -2 -23   10.92   17.23
   1   2  23   33.93   17.92
   1  -2  23   -1.00   16.92
  -1   2 -23   33.17   18.79
   1   2  23   19.46    8.44
   1   2  25   22.06    4.59
   1  -2  25   17.92    4.52
   1  -2  25   14.58   11.15
   1   2  25  -15.69   16.21
  -1  -2 -25   32.15   15.47
   1  -2  25    1.53   14.77
  -1   2 -25   21.26   16.46
  -1  -2 -25   23.73   19.10
   1  -2  27   17.80    9.47
  -1   2 -27    9.39   13.17
  -1  -2 -27  -14.74   12.39
   1   2  27   18.27   10.55
  -1   2 -27   18.05   16.38
  -1  -2 -27   -5.29   16.86
   1  -2  29   -9.64    7.19
  -1  -2 -29    1.47   12.62
  -1   2 -29   -8.57   12.83
   1  -3 -30    3.96   11.32
   1   3 -30   -5.79   11.77
  -1  -3  28    6.93    8.63
   1  -3 -28    9.23   16.01
  -1  -3  26  -13.72    9.97
  -1   3  26   10.97   10.89
  -1  -3  26    5.45   10.18
   1   3 -26   20.48   14.93
  -1   3  26   -9.85   14.50
   1  -3 -26    0.97   18.07
  -1  -3  24   -0.89   11.55
  -1   3  24   -3.28   11.84
  -1   3  24  -16.17   16.83
   1   3 -24  -23.24   17.41
  -1  -3  24    4.76   14.31
  -1   3  22    5.41    5.16
  -1  -3  22   -2.67    5.03
  -1   3  22   -1.18    6.23
  -1  -3  22   -2.82    6.39
  -1   3  22   -6.31    8.21
  -1  -3  22   13.57   11.96
  -1   3  22   14.26   12.44
   1   3 -22    2.62   18.01
   1  -3 -22   11.76   16.97
  -1   3  22   -6.05   17.69
  -1  -3  20   44.71   12.02
   1  -3 -20   26.40    7.27
  -1   3  20   40.56    8.26
   1   3 -20   42.95    7.09
  -1   3  20   34.95    5.61
  -1  -3  20   27.39    5.54
   1  -3 -20   25.72    5.87
  -1  -3  20   30.18    6.73
  -1   3  20   27.38    6.16
  -1   3  20   30.76    5.28
  -1  -3  20   36.80    5.45
  -1  -3  20   27.22    5.53
   1  -3 -20   30.32   16.84
   1   3 -20   27.18   18.05
  -1   3  20   49.24   17.65
   1   3 -18   73.56    6.91
   1  -3 -18   76.57    7.27
  -1   3  18   66.27    6.33
   1  -3 -18   78.74    6.29
  -1   3  18   71.22    5.96
  -1  -3  18   76.69    5.98
  -1  -3  18   78.41    5.87
  -1   3  18   78.30    5.73
  -1  -3  18   71.21    5.73
  -1   3  18   56.19    4.63
  -1  -3  18   66.12    5.10
   1  -3 -16   -4.36    5.62
   1   3 -16   -1.64    5.45
   1  -3 -16    2.57    4.76
  -1   3  16    3.59    6.10
  -1   3  16    2.36    4.56
  -1  -3  16    3.50    4.27
  -1   3  16    1.13    4.25
  -1  -3  16   -1.12    4.18
  -1  -3  16    3.10    4.05
  -1   3  16    2.61    3.68
  -1   3  16    1.78    3.17
  -1  -3  16   -0.25    3.80
   1  -3 -14   37.33    5.52
  -1   3  14   39.88    5.95
   1   3 -14   44.24    4.49
   1  -3 -14   36.11    4.78
  -1  -3  14   34.47    4.55
  -1   3  14   43.97    4.50
  -1  -3  14   40.91    4.33
  -1  -3  14   28.76    4.12
  -1  -3  14   31.02    3.83
   1   3 -12  734.51   20.32
  -1   3  12  778.30   21.17
   1  -3 -12  718.49   20.58
   1  -3 -12  733.54   20.82
  -1   3  12  734.74   20.53
  -1  -3  12  731.89   20.46
   1   3 -10  141.15    6.21
   1  -3 -10  140.04    6.56
   1  -3 -10  135.71    6.15
  -1  -3  10  138.94    5.84
  -1   3  10  139.23    5.92
   1   3 -10  134.98    6.11
   1   3 -10  151.13    5.81
  -1   3  10  148.90    7.15
   1   3  -8  817.83   23.65
   1  -3  -8  826.49   23.65
   1   3  -8  807.53   23.63
  -1  -3   8  832.74   23.49
  -1   3   8  805.29   23.51
  -1   3   8  851.15   23.99
   1   3  -8  877.14   23.40
   1   3  -6  328.73   10.31
   1  -3  -6  343.03   10.41
  -1  -3   6  334.21   10.14
   1   3  -6  328.16   10.30
  -1   3   6  334.10   10.94
   1   3  -6  349.78   10.03
   1   3  -4  537.00   14.84
   1  -3  -4  500.08   14.94
   1  -3  -4  523.20   14.79
  -1  -3   4  513.04   14.76
   1   3  -4  531.21   14.82
  -1   3   4  518.54   15.46
   1   3  -2  165.12    4.95
  -1  -3   2  172.38    4.75
   1   3  -2  165.07    4.94
  -1  -3   2  161.65    5.07
   1   3   0   47.18    2.30
  -1  -3   0   50.01    1.83
  -1  -3   0   48.89    1.83
   1  -3   0   43.10    1.87
  -1  -3   0   48.16    2.21
  -1  -3  -2  883.07   24.63
   1  -3   2  877.24   24.62
   1   3   2  882.65   24.74
   1  -3   2  961.81   24.58
   1  -3   4    4.08    3.17
   1   3   4    1.02    4.45
  -1   3  -6  273.12    9.25
  -1   3  -6  289.28    8.98
   1   3   6  278.37    9.51
   1  -3   6  316.22    9.18
  -1  -3  -6  286.32    9.10
  -1  -3  -6  279.61    9.27
  -1   3  -6  276.74    9.25
  -1   3  -8   17.91    4.11
   1  -3   8   16.23    3.68
   1  -3   8   17.48    3.99
  -1   3  -8   15.47    3.93
   1   3   8   13.08    4.75
  -1  -3  -8   17.09    4.17
   1  -3   8   17.76    3.53
  -1  -3  -8   15.98    4.58
   1   3   8   14.87    3.77
   1  -3   8   16.13    3.62
  -1   3  -8   16.79    4.04
  -1   3 -10  387.91   12.54
   1  -3  10  396.85   12.33
  -1  -3 -10  394.74   12.82
   1  -3  10  380.76   12.21
  -1   3 -10  383.78   12.51
   1  -3  10  383.55   12.18
   1   3  10  385.41   12.28
  -1  -3 -10  396.73   12.43
   1  -3  10  407.56   12.62
   1   3  10  392.29   12.74
  -1   3 -10  390.26   12.24
   1  -3  12   91.26    5.77
  -1   3 -12   97.43    5.71
  -1  -3 -12   90.06    5.96
   1   3  12   94.02    6.69
   1  -3  12   98.77    6.06
  -1  -3 -12   86.47    6.61
   1  -3  12  109.08    5.59
   1   3  12  105.88    5.73
   1  -3  14   13.13    4.78
   1  -3  14   15.17    3.87
  -1   3 -14   18.93    4.41
   1  -3  14   18.73    4.75
   1   3  14   18.98    5.78
  -1  -3 -14   25.16    4.81
  -1  -3 -14   19.49    5.73
   1  -3  14   21.84    4.36
   1   3  14   16.73    4.43
   1  -3  16    0.66    4.86
   1  -3  16   -4.60    5.32
  -1  -3 -16    2.81    5.10
   1  -3  16   -0.95    4.05
  -1   3 -16   -2.28    6.13
  -1  -3 -16    0.33    6.25
   1  -3  16    0.43    4.61
   1   3  16    3.10    4.71
   1   3  18  168.59   14.48
   1   3  18  195.23    9.02
   1  -3  18  207.79    9.17
  -1   3 -18  177.23    9.19
  -1  -3 -18  179.47    9.16
   1   3  18  173.01    9.35
  -1  -3 -18  192.65    9.25
  -1   3 -18  199.10   10.19
  -1  -3 -18  203.59   10.23
   1  -3  18  222.13    9.09
   1   3  18  223.04    9.04
   1  -3  18  148.43   15.96
  -1  -3 -18  156.90   18.81
  -1  -3 -20    2.24    6.29
   1   3  20   -0.65    6.17
  -1  -3 -20   -2.08    5.95
  -1  -3 -20    9.39    7.57
  -1   3 -20    2.80    7.21
   1   3  20    8.53    5.37
   1  -3  20   -1.26    5.49
   1   3  20   16.27   18.44
  -1   3 -20   -7.05   19.22
  -1  -3 -20    0.20   18.50
  -1   3 -20    1.66    6.23
   1  -3  20    5.79    5.68
   1   3  20    3.29    5.60
   1  -3  22   77.10    6.63
   1   3  22   70.75    6.78
   1   3  22   53.62    7.47
  -1   3 -22   68.68    7.04
  -1  -3 -22   72.95    7.15
   1   3  22   76.78    9.56
   1  -3  22   81.35    6.71
   1   3  22   66.58    6.54
  -1  -3 -22   73.41   18.86
   1   3  22   80.90   19.34
  -1   3 -22   66.62   19.91
   1  -3  22   76.05   13.08
  -1   3 -24    4.01    5.59
   1  -3  24    2.37    4.90
   1   3  24    7.24    4.99
   1  -3  24   -4.81   11.16
   1  -3  24   17.44   15.59
  -1  -3 -24   16.22   16.11
  -1   3 -24    6.63   17.52
   1   3  24  -19.24   16.88
  -1  -3 -24   14.82   20.53
   1  -3  26   24.67   10.34
  -1   3 -26   33.79   15.01
  -1  -3 -26   40.53   13.96
   1   3  26   39.85   14.89
  -1  -3 -26   37.07   18.16
   1  -3  28   19.46    8.30
  -1   3 -28   13.28   11.12
  -1  -3 -28   10.01   14.84
  -1   3 -28   12.71   15.04
  -1  -3 -30   -2.73    9.27
  -1   3 -30    4.09    9.73
  -1  -4  29    7.67    7.43
   1   4 -29   36.13   14.40
   1  -4 -29   18.75   13.65
  -1  -4  27   14.05    9.28
  -1  -4  27   -0.32    8.66
  -1   4  27    7.99   10.05
   1   4 -27    4.93   13.17
  -1   4  27   -3.30   10.23
   1  -4 -27   22.77   16.81
  -1  -4  25    8.21   10.53
   1  -4 -25    2.32   19.65
  -1   4  25    8.44   15.84
   1   4 -25   11.08   16.20
  -1   4  23   68.49    9.27
  -1  -4  23   59.37    7.61
  -1   4  23   50.33    7.02
  -1  -4  23   61.37    5.74
  -1   4  23   61.66    5.89
  -1  -4  23   63.03   12.47
  -1   4  23   80.95   18.45
  -1  -4  23   56.31   15.36
   1   4 -23   61.42   18.37
  -1   4  21  326.49   13.99
  -1   4  21  284.32   11.33
  -1  -4  21  302.15   11.30
  -1   4  21  255.32   12.09
  -1  -4  21  318.33   13.00
   1  -4 -21  253.58   11.58
  -1   4  21  308.88   11.40
  -1  -4  21  326.16   11.45
  -1   4  21  323.23   21.88
   1   4 -21  256.22   22.23
  -1  -4  21  263.11   16.75
   1   4 -19  318.70   12.00
   1  -4 -19  288.72   12.13
  -1   4  19  322.98   13.28
  -1   4  19  287.63   11.10
  -1  -4  19  292.06   11.04
   1  -4 -19  276.00   11.26
  -1   4  19  264.42   11.59
  -1  -4  19  308.82   11.04
  -1   4  19  299.59   11.05
  -1  -4  19  268.81   10.48
  -1  -4  19  256.97   10.92
  -1   4  19  338.32   21.02
  -1  -4  17  105.37    6.49
  -1   4  17  123.49    8.29
   1  -4 -17  109.61    6.87
  -1   4  17  100.09    6.86
  -1  -4  17  106.84    6.32
  -1  -4  17  124.15    6.57
  -1   4  17  116.42    6.49
   1  -4 -17  117.93    7.71
   1   4 -17  124.50    7.45
  -1  -4  17  108.13    5.92
  -1  -4  15   48.89    4.96
  -1   4  15   56.58    6.48
   1  -4 -15   47.56    5.28
  -1  -4  15   49.11    4.67
  -1   4  15   63.06    5.00
  -1  -4  15   63.99    4.96
   1  -4 -15   52.58    5.89
  -1  -4  15   37.62    4.17
  -1  -4  15   44.10    4.25
  -1   4  13   14.35    5.75
   1  -4 -13   12.69    4.40
  -1  -4  13   12.68    3.93
  -1   4  13   17.92    4.07
  -1  -4  13   18.41    4.12
   1  -4 -13   16.63    5.19
  -1  -4  13   13.52    3.57
  -1   4  11   66.33    5.98
  -1  -4  11   56.50    4.99
   1   4 -11   55.14    5.05
  -1   4  11   57.35    4.53
  -1  -4  11   56.15    4.51
   1   4 -11   50.35    4.98
   1  -4 -11   56.38    5.40
   1  -4 -11   53.89    4.83
  -1   4   9  988.87   27.55
   1   4  -9  937.26   27.23
  -1  -4   9  997.14   27.11
  -1   4   9  944.71   27.10
   1   4  -9  949.54   27.22
   1  -4  -9  944.39   27.24
  -1  -4   7   61.09    4.24
  -1   4   7   53.52    5.33
   1   4  -7   49.22    4.02
  -1  -4   7   50.29    3.76
   1   4  -7   51.41    3.98
  -1   4   5  249.11    8.98
   1  -4  -5  242.18    8.24
   1   4  -5  247.53    8.06
  -1  -4   5  251.97    7.92
   1   4  -5  248.55    8.04
   1  -4  -5  251.18    7.95
  -1   4   3   15.44    5.46
  -1  -4   3   21.18    3.20
   1  -4  -3   21.41    3.73
  -1  -4   3   23.86    2.73
  -1  -4   3   25.56    2.81
   1   4  -3   17.82    3.04
   1   4  -3   17.18    3.03
   1  -4  -3   15.94    2.95
  -1  -4   1   24.59    1.99
  -1  -4   1   24.15    2.03
   1  -4  -1   22.07    1.84
  -1  -4   1   22.56    2.63
   1  -4  -1   23.64    2.49
   1   4   1  256.18    7.81
   1  -4   1  246.60    7.67
  -1  -4  -1  244.98    7.70
  -1  -4  -1  259.44    7.59
   1  -4   1  266.51    7.51
  -1  -4  -3  786.86   23.38
   1   4   3  836.74   23.64
   1  -4   5 1065.02   27.83
   1   4   5  941.99   27.90
  -1  -4  -7   12.42    3.78
   1  -4   7    9.66    3.71
   1   4   7   13.55    4.78
   1  -4   7   12.36    3.11
  -1  -4  -7   12.86    4.39
   1  -4   7   11.99    3.17
  -1   4  -7    9.52    3.89
  -1   4  -7   10.86    3.84
   1  -4   9    6.00    4.19
  -1  -4  -9    8.14    4.20
   1   4   9   10.18    5.17
  -1  -4  -9    4.84    4.80
   1  -4   9    9.93    3.74
   1  -4   9    8.58    3.82
  -1   4  -9    5.19    4.31
   1  -4   9    4.66    3.76
   1   4   9    7.45    3.98
  -1   4  -9    6.18    4.26
   1   4  11  935.52   26.74
  -1  -4 -11  873.49   26.50
   1  -4  11  933.66   26.82
   1  -4  11  910.60   26.41
   1  -4  11  933.12   26.48
  -1   4 -11  853.41   26.61
  -1   4 -11  870.01   26.61
   1  -4  11  871.73   26.39
  -1  -4 -13  303.21   10.96
   1  -4  13  334.78   11.36
   1   4  13  314.66   11.44
  -1  -4 -13  324.64   11.47
   1  -4  13  297.56   10.42
   1  -4  13  321.45   10.81
   1   4  13  316.04   10.79
   1  -4  13  293.08   10.82
   1  -4  15   76.59    5.58
   1   4  15   78.54    5.63
   1  -4  15   68.45    5.67
   1   4  15   62.97    6.83
  -1  -4 -15   52.83    5.73
   1  -4  15   62.79    6.05
   1  -4  17  168.66   11.84
   1  -4  17  158.24    8.17
  -1  -4 -17  146.76    8.31
   1  -4  17  156.14    8.82
  -1   4 -17  172.50    9.15
  -1  -4 -17  173.33    9.62
   1  -4  17  151.23   15.04
   1   4  17  168.79    8.11
   1  -4  17  168.73    8.12
   1   4  19  151.72   14.12
   1  -4  19  120.73    7.52
   1   4  19  125.64    7.68
  -1   4 -19  128.35    8.06
  -1  -4 -19  109.57    7.86
   1   4  19   98.48    7.82
  -1  -4 -19  121.28    7.93
  -1   4 -19  127.08    8.89
  -1  -4 -19  118.55    9.35
   1  -4  19  118.71    7.67
   1   4  19  127.56    7.54
   1  -4  19  120.69   15.80
   1   4  19  169.39   19.53
  -1  -4 -19  124.14   19.03
  -1   4 -21   20.72    6.47
   1   4  21   12.49    5.88
   1  -4  21   21.36    5.88
   1   4  21   16.86    6.53
  -1  -4 -21    9.55    6.21
  -1  -4 -21   18.46    6.51
  -1   4 -21   21.18    7.65
   1   4  21   31.15    8.69
  -1  -4 -21   15.08    7.89
   1   4  21   19.35    5.67
   1  -4  21   20.83    5.71
   1   4  21   -3.29   18.76
  -1  -4 -21    0.99   17.83
  -1   4 -21   -5.48   19.24
   1   4  21   14.88   12.86
   1  -4  21   12.99   11.93
  -1   4 -23   -1.55    5.82
   1   4  23   -1.42    5.47
   1  -4  23    6.35    5.18
  -1  -4 -23   11.66   21.04
   1   4  23    1.18   12.16
   1  -4  23    2.01   11.65
  -1  -4 -23    9.93   17.09
   1   4  23  -11.01   17.88
  -1   4 -23   13.18   18.51
   1  -4  25   -1.32    4.08
   1   4  25    1.57    4.26
   1  -4  25    4.03   10.58
   1   4  25    7.97   15.84
  -1   4 -25  -21.97   16.67
   1  -4  25    3.53   12.85
  -1  -4 -25    4.77   14.53
  -1  -4 -25    6.81   19.08
   1  -4  27    0.12    9.04
  -1   4 -27   13.85   13.19
   1   4  27   -0.46   13.01
  -1  -4 -27  -10.01   16.16
   1  -4  29    6.14    6.54
  -1  -4 -29    5.17   12.23
  -1   4 -29   16.66   12.28
   1  -5 -30   29.32   10.78
   1   5 -30   16.24   11.61
  -1  -5  28    8.68    7.69
  -1  -5  28    4.28    8.15
   1   5 -28    4.06   11.39
   1  -5 -28   -7.47   15.16
  -1  -5  26   36.39   10.29
   1   5 -26   23.18   15.22
  -1   5  26   25.49   15.15
   1  -5 -26   21.84   18.40
  -1  -5  24   13.00   11.14
   1  -5 -24   -0.27   19.73
   1   5 -24   23.70   17.22
  -1   5  24   -0.18   17.04
  -1  -5  22    2.45   11.65
  -1   5  22   16.24    8.46
  -1   5  22   14.57    5.48
  -1  -5  22   14.01    5.23
  -1   5  22    8.56    6.14
  -1   5  22    0.74   18.11
   1   5 -22   31.82   18.92
   1  -5 -22   22.04   21.12
  -1  -5  20  123.26    7.16
  -1   5  20  116.66    7.30
  -1   5  20   97.81    7.86
   1  -5 -20  107.11    7.71
  -1   5  20  118.41    7.25
  -1  -5  20  127.63    7.27
  -1  -5  20  117.35    6.71
  -1   5  20  140.97   19.34
  -1   5  20  146.74   10.11
   1   5 -20  127.93    8.61
   1  -5 -20  117.27    8.90
  -1  -5  18  234.39    9.92
   1  -5 -18  258.19   11.01
   1   5 -18  262.71   10.75
  -1   5  18  272.08   11.97
  -1  -5  18  298.11   13.85
   1  -5 -18  225.84   10.16
  -1   5  18  227.82   10.22
  -1   5  18  247.25    9.78
  -1  -5  18  246.35    9.82
  -1  -5  18  251.67    9.49
  -1  -5  18  231.15    9.80
  -1   5  16  121.93    8.22
   1  -5 -16  112.05    7.49
  -1   5  16  121.69    7.93
   1  -5 -16  119.24    6.83
  -1  -5  16  101.51    6.35
  -1   5  16  110.94    6.27
  -1  -5  16  113.58    6.35
  -1  -5  16  103.76    6.26
  -1  -5  16  106.73    5.89
   1  -5 -14  385.58   13.19
  -1   5  14  410.09   13.47
  -1  -5  14  413.58   13.31
   1  -5 -14  385.69   12.79
  -1  -5  14  367.58   12.54
  -1   5  14  410.97   12.67
  -1  -5  14  416.41   12.67
  -1  -5  14  370.23   12.46
  -1  -5  14  358.77   12.37
  -1  -5  14  368.81   12.35
   1  -5 -12   77.47    6.11
   1  -5 -12   78.83    5.48
  -1   5  12   81.55    6.50
  -1  -5  12   74.59    5.58
   1   5 -12   79.54    5.53
  -1  -5  12   79.58    5.16
  -1   5  12   82.82    5.05
   1   5 -12   73.08    5.39
  -1  -5  12   76.33    4.90
  -1   5  12   52.74    4.11
  -1  -5  12   71.22    4.69
  -1   5  12   80.12    5.90
   1   5 -10  668.21   19.91
   1  -5 -10  668.21   20.01
  -1   5  10  671.97   19.76
  -1  -5  10  693.67   19.73
   1   5 -10  658.99   19.87
  -1  -5  10  745.83   20.23
  -1   5  10  695.02   20.35
   1   5  -8  561.41   16.41
  -1  -5   8  588.18   16.25
   1   5  -8  554.76   16.38
  -1   5   8  534.71   16.62
   1  -5  -8  518.60   16.40
  -1  -5   8  610.16   16.61
  -1   5   8  556.66   16.88
   1  -5  -6    9.44    4.15
  -1  -5   6    8.13    3.32
   1   5  -6   14.17    3.50
  -1  -5   6    9.19    3.37
  -1  -5   6   12.86    3.40
   1   5  -6   15.53    3.55
  -1  -5   6   13.74    3.70
  -1   5   6   12.79    5.52
   1   5  -4    6.80    3.14
   1   5  -4    7.27    3.10
   1  -5  -4    6.89    3.21
  -1  -5   4    6.84    2.94
   1  -5  -4    7.43    3.80
  -1  -5   4    6.48    2.81
  -1   5   4    3.97    5.44
  -1  -5   4    5.30    3.33
  -1  -5   2  139.41    4.80
   1   5  -2  151.50    5.21
  -1  -5   2  137.21    4.83
   1  -5  -2  145.65    5.16
   1   5  -2  153.15    5.19
  -1  -5   2  134.35    5.33
  -1  -5   0  200.63    6.06
  -1  -5   0  199.75    6.06
   1   5   0  195.91    6.50
  -1  -5   0  192.68    6.30
   1  -5   0  184.24    6.00
   1   5   2  124.50    5.16
   1  -5   2  111.45    4.76
  -1  -5  -2  110.53    4.94
   1  -5   2  126.29    4.57
  -1  -5  -4  426.71   12.99
   1   5   4  427.41   13.65
  -1   5  -6  512.53   15.51
  -1  -5  -6  532.42   15.71
  -1   5  -6  510.68   15.49
   1  -5   6  571.84   15.53
   1   5   6  522.49   15.75
  -1   5  -8   67.76    4.99
  -1  -5  -8   73.11    5.00
  -1  -5  -8   67.25    5.42
  -1   5  -8   67.56    4.97
   1  -5   8   64.05    4.56
   1   5   8   62.99    4.69
   1   5   8   73.92    5.93
   1  -5   8   80.58    4.86
  -1   5 -10  492.15   15.63
   1   5  10  509.44   15.45
  -1   5 -10  492.26   15.57
   1  -5  10  521.10   15.44
  -1  -5 -10  495.93   15.80
  -1  -5 -10  492.11   15.54
   1   5  10  517.13   15.77
   1  -5  10  544.11   15.77
  -1  -5 -12    3.03    5.44
  -1  -5 -12    1.87    4.44
   1  -5  12    0.83    4.60
   1   5  12    2.96    5.53
  -1   5 -12    1.74    4.72
   1  -5  12   -2.63    4.37
   1  -5  12    1.52    3.82
   1   5  12    4.79    4.39
   1  -5  12    2.83    4.17
  -1   5 -12    2.99    4.69
  -1  -5 -14  111.13    7.38
  -1  -5 -14  114.01    6.65
   1  -5  14  114.60    6.70
   1   5  14  122.48    7.39
   1  -5  14  111.02    6.47
   1   5  14  121.90    6.39
   1  -5  14  119.02    6.37
   1  -5  14   91.91    5.95
   1  -5  14   95.60    5.33
  -1  -5 -16  122.23    7.43
   1  -5  16  126.44    7.80
   1  -5  16  134.42    7.23
   1   5  16  131.64    7.10
   1  -5  16  119.55    7.17
  -1  -5 -16  128.54    8.40
  -1  -5 -18   97.27    8.74
  -1   5 -18  104.84    8.40
   1  -5  18   96.11    6.98
  -1   5 -18   92.80    7.44
   1  -5  18  100.66    7.83
  -1  -5 -18   90.93    7.28
   1   5  18   85.04    7.22
  -1  -5 -18   99.51    7.40
   1  -5  18  105.81   11.28
   1   5  18  116.26   13.14
   1   5  18   96.96    6.90
   1  -5  18  103.23    6.86
   1   5  18  135.52   19.19
  -1  -5 -18  117.00   17.49
   1  -5  18  114.68   15.39
  -1   5 -20  220.95   11.01
  -1  -5 -20  201.62   11.32
   1   5  20  234.84   12.41
   1  -5  20  210.11    9.66
   1   5  20  203.79    9.62
  -1  -5 -20  191.68   10.01
  -1   5 -20  204.14    9.97
  -1  -5 -20  198.71    9.91
   1  -5  20  222.04   10.82
   1   5  20  159.59    9.99
   1   5  20  207.72   15.89
   1  -5  20  225.01    9.83
   1   5  20  215.82    9.56
   1   5  20  261.75   21.82
  -1  -5 -20  179.15   20.45
   1  -5  20  197.49   17.57
   1   5  22   84.32    9.64
   1   5  22   69.86    6.75
   1  -5  22   73.80    6.67
   1   5  22   53.13    7.37
  -1   5 -22   77.85    7.21
  -1  -5 -22   67.74    7.10
   1   5  22   89.18   13.79
   1  -5  22   59.20   12.78
   1   5  22   86.47    6.66
   1  -5  22   90.40    6.79
   1   5  22   81.60   19.39
  -1   5 -22   86.34   19.81
  -1  -5 -22   39.78   18.08
  -1  -5 -22   65.82   22.31
  -1   5 -24   23.15    5.66
   1   5  24   16.34    5.23
   1  -5  24   19.38    5.07
   1  -5  24   23.25   11.09
   1   5  24   31.30   11.65
  -1  -5 -24   14.21   20.01
   1  -5  24    7.87   14.18
  -1  -5 -24   12.77   15.71
   1   5  24    9.40   16.94
  -1   5 -24  -12.15   17.69
   1  -5  26   72.13   10.68
   1   5  26   62.33   10.91
  -1  -5 -26   61.62   18.45
  -1   5 -26   82.32   15.67
   1   5  26   77.14   15.36
   1  -5  28    6.18    7.65
  -1   5 -28   -1.29   14.19
  -1  -5 -28   21.98   14.15
  -1   5 -28    5.68   10.98
  -1  -5 -30    1.34    8.77
  -1   5 -30   -3.46    9.02
  -1  -5 -30    8.93   10.21
   1  -6 -29   13.00   13.14
  -1  -6  29   20.13    6.43
  -1   6  29   22.46    8.49
  -1  -6  27   14.80    8.84
   1  -6 -27   -9.93   16.51
   1   6 -27    7.21   13.41
  -1   6  27   19.76   13.33
  -1  -6  25   -4.58   10.30
   1   6 -25    5.66   15.99
  -1   6  25    5.54   16.07
   1  -6 -25    0.25   19.00
  -1   6  23   86.84    9.47
  -1   6  23   78.78    6.25
  -1  -6  23   90.02    6.25
  -1   6  23   66.14    7.20
  -1  -6  23   87.80   12.48
   1   6 -23   58.58   18.89
  -1   6  23   96.89   18.70
   1  -6 -23   79.08   21.69
  -1  -6  21  282.79   16.54
  -1   6  21  336.07   14.07
  -1  -6  21  246.19   14.37
   1  -6 -21  267.72   11.68
  -1   6  21  227.09   11.63
  -1  -6  21  339.90   11.46
  -1   6  21  298.12   11.30
  -1  -6  21  299.70   11.21
  -1   6  21  272.57   11.23
   1  -6 -21  270.17   24.31
  -1   6  21  307.86   22.47
  -1  -6  19   88.77    6.90
  -1   6  19  144.20   13.62
  -1   6  19  116.41    9.41
   1   6 -19  115.86    8.10
   1  -6 -19  103.94    8.47
  -1  -6  19  124.43   10.56
  -1  -6  19  120.69   10.89
   1  -6 -19   95.94    7.19
  -1   6  19   81.79    7.04
  -1   6  19   91.49    6.69
  -1  -6  19  101.02    6.71
  -1  -6  19   92.51    6.33
  -1  -6  19   94.99    6.68
  -1   6  19  151.83   18.98
  -1  -6  17   27.83   13.11
  -1   6  17   35.09   10.76
   1  -6 -17   27.39    6.62
  -1   6  17   28.46    7.21
  -1  -6  17   25.04    5.03
  -1   6  17   32.94    7.08
  -1   6  17   19.91    5.23
   1  -6 -17   30.60    5.66
  -1  -6  17   27.75    5.95
  -1  -6  17   24.75    4.95
  -1   6  17   24.78    5.03
  -1  -6  17   28.09    4.49
  -1  -6  17   27.40    4.93
  -1  -6  17   42.82    9.28
   1  -6 -15   45.58    6.21
   1  -6 -15   51.93    5.53
  -1  -6  15   60.68    5.89
  -1   6  15   63.84    6.82
  -1  -6  15   55.66    5.12
  -1   6  15   59.56    5.05
  -1  -6  15   58.30    5.04
  -1  -6  15   41.89    4.94
  -1  -6  15   43.02    4.54
   1  -6 -13    8.75    5.31
  -1  -6  13   12.19    4.63
   1  -6 -13   12.51    4.69
  -1   6  13   11.26    5.75
  -1  -6  13   14.27    4.39
   1   6 -13   10.62    4.58
  -1   6  13   13.51    4.18
  -1  -6  13   11.55    4.23
   1   6 -13   14.22    4.57
  -1  -6  13   13.03    3.98
  -1  -6  13   13.88    3.81
   1  -6 -11   30.95    5.59
  -1  -6  11   33.07    4.79
  -1   6  11   29.96    5.95
   1  -6 -11   23.63    4.75
   1   6 -11   33.66    4.67
  -1   6  11   33.20    4.40
   1   6 -11   33.53    4.62
  -1  -6  11   31.11    4.20
  -1  -6  11   31.79    4.24
  -1  -6  11   27.15    3.76
  -1   6   9  938.86   26.88
  -1  -6   9  968.84   26.36
   1  -6  -9  892.84   26.58
   1   6  -9  897.42   26.47
  -1  -6   9  968.56   26.41
   1   6  -9  896.54   26.45
  -1  -6   9  928.92   26.32
  -1  -6   9 1013.32   26.76
  -1   6   9  940.53   26.87
  -1   6   7    1.71    4.15
  -1  -6   7    3.90    3.47
   1  -6  -7    2.10    4.30
   1   6  -7    3.93    3.72
  -1  -6   7    6.85    3.64
  -1  -6   7    3.97    3.45
   1   6  -7    4.87    3.70
  -1   6   7    4.58    5.57
  -1  -6   7    3.64    3.67
   1  -6  -5  140.63    6.26
  -1  -6   5  151.26    5.50
   1   6  -5  148.93    5.80
  -1  -6   5  151.41    5.49
   1  -6  -5  143.04    5.67
   1   6  -5  153.02    5.77
  -1   6   5  131.27    7.41
  -1  -6   5  154.84    5.93
  -1  -6   3 4940.37  125.71
   1   6  -3 4596.72  125.92
  -1  -6   3 5009.83  125.72
   1   6  -3 4579.76  125.91
   1  -6  -3 4242.70  125.81
  -1  -6   3 4658.61  125.95
   1  -6  -1  121.20    5.26
  -1  -6   1  123.93    4.39
  -1  -6   1  122.03    4.20
   1  -6  -1  120.13    5.20
  -1  -6   1  114.02    4.70
   1  -6  -1  106.24    4.15
   1  -6   1 1433.43   36.96
   1  -6   1 1458.43   36.99
  -1  -6  -1 1363.48   36.70
  -1  -6  -1 1350.26   36.70
   1   6   1 1382.83   37.00
  -1  -6  -1 1345.01   36.82
   1  -6   1 1343.86   36.77
   1   6   3  189.94    6.83
  -1  -6  -3  174.33    6.52
   1  -6   3  170.57    6.33
   1  -6   3  187.76    6.21
   1   6   3  185.05    7.63
  -1   6  -5  665.68   19.23
   1   6   5  672.19   19.42
  -1  -6  -5  669.97   19.42
  -1  -6  -5  626.38   19.12
  -1   6  -5  673.00   19.22
   1   6   5  667.67   19.59
  -1   6  -7  251.77    9.09
  -1  -6  -7  270.73    9.38
  -1   6  -7  245.16    9.00
   1   6   7  257.23    9.58
  -1   6  -9  165.30    7.28
   1   6   9  165.82    7.00
   1  -6   9  166.29    6.95
  -1   6  -9  164.17    7.22
  -1  -6  -9  166.84    7.75
  -1  -6  -9  163.05    7.20
   1  -6   9  182.70    7.22
   1   6   9  170.26    7.90
  -1  -6 -11 1008.18   28.91
  -1  -6 -11  971.83   28.64
   1  -6  11 1089.36   29.03
   1   6  11 1057.64   28.86
  -1   6 -11 1020.80   28.86
   1  -6  11  943.67   28.50
   1  -6  11  931.47   28.31
  -1   6 -11  990.24   28.78
   1  -6  11 1048.34   28.65
   1   6  11  995.45   28.60
  -1  -6 -13  252.90   10.31
   1  -6  13  283.16   10.17
  -1  -6 -13  248.79    9.66
   1   6  13  269.32   10.26
  -1   6 -13  260.58    9.91
   1  -6  13  238.62    9.46
   1  -6  13  269.01    9.56
   1   6  13  259.97    9.51
  -1   6 -13  243.70    9.75
   1  -6  13  226.88    9.13
   1  -6  13  241.76    8.84
   1  -6  15    7.29    4.92
   1   6  15    6.08    6.29
  -1  -6 -15    5.69    5.24
   1  -6  15    2.80    5.27
  -1  -6 -15   19.34    6.60
   1   6  15    3.17    4.66
   1  -6  15   -2.04    4.68
   1  -6  17  113.94    7.13
  -1  -6 -17   94.60    7.43
  -1   6 -17   92.33    7.37
   1  -6  17  103.35    7.82
  -1  -6 -17  118.74    7.59
   1   6  17  159.37   13.09
   1  -6  17  135.81   11.26
   1   6  17  113.54    7.09
   1  -6  17  114.60    7.07
  -1  -6 -17  121.91    8.74
  -1  -6 -17  173.71   17.66
   1   6  17  196.51   18.86
   1  -6  19  391.52   14.21
  -1   6 -19  379.42   14.37
   1  -6  19  406.05   15.36
  -1  -6 -19  359.09   14.49
   1   6  19  327.56   14.43
   1   6  19  407.82   19.91
   1   6  19  431.02   14.47
   1  -6  19  452.34   14.50
   1   6  19  479.13   25.07
  -1  -6 -19  445.92   27.20
  -1  -6 -19  353.87   23.25
  -1  -6 -19  408.34   15.60
  -1   6 -19  422.01   15.26
   1   6  21    4.65    8.60
  -1   6 -21   -2.77    7.29
  -1  -6 -21    5.34    7.79
   1  -6  21   -4.97    5.49
   1   6  21    0.36    5.79
  -1   6 -21    4.48    6.29
   1   6  21   -7.87    6.31
  -1  -6 -21    7.09    6.21
   1  -6  21    2.42    6.65
   1   6  21   20.68   12.57
   1  -6  21    6.26    5.58
   1   6  21   -0.55    5.41
  -1   6 -21    2.01   19.19
   1   6  21    7.79   18.87
  -1  -6 -21  -17.01   18.09
  -1  -6 -21   -3.17   21.46
  -1   6 -23   -0.53    5.81
  -1  -6 -23    8.36   21.00
  -1   6 -23   -6.31   18.28
  -1  -6 -23   12.63   16.28
   1   6  23   15.96   18.04
   1   6  23    4.69    5.36
   1  -6  23    5.96    5.16
   1   6  23    4.12   12.11
   1  -6  23    7.33   11.39
  -1  -6 -25  -20.87   18.78
  -1   6 -25   22.26   16.32
   1   6  25   -2.89   15.61
   1   6  25    2.89    4.11
   1  -6  25    7.57    4.02
   1   6  25   -9.01   10.94
   1  -6  25   -0.75   10.19
   1  -6  27   17.06    7.71
   1  -6  27   10.71    8.39
  -1  -6 -27  -22.16   15.81
  -1   6 -27   13.75   13.02
   1   6  27    4.55   13.04
   1  -6  29   33.58    5.11
  -1  -6 -29   13.12   11.75
  -1   6 -29   10.54   11.62
  -1   6 -29   11.32    7.70
   1  -7 -30   45.73   11.79
   1   7 -30   24.24   10.63
   1  -7 -30   15.71    9.14
  -1  -7  28    0.13    7.75
  -1  -7  28   -3.20    3.96
   1  -7 -28   -3.96   14.08
   1   7 -28   16.57   11.33
  -1  -7  26    5.30    9.17
   1  -7 -26    3.51   17.21
  -1   7  26    4.18   14.80
   1   7 -26   -8.90   14.76
  -1   7  24   35.52   12.53
  -1  -7  24   35.14   10.87
  -1   7  24   49.66   17.63
   1   7 -24   10.07   17.60
   1  -7 -24   23.94   19.69
   1  -7 -22    2.20   20.66
  -1  -7  22    2.01   11.49
  -1   7  22   -5.45   12.49
  -1   7  22   -0.14    8.32
  -1  -7  22   -0.96    8.47
  -1   7  22    3.91    5.81
  -1  -7  22    2.78    5.01
  -1   7  22   -1.51    5.17
  -1   7  22    9.84   18.61
   1  -7 -20  173.26   22.55
  -1   7  20  171.67   15.05
  -1   7  20  210.00   11.53
   1   7 -20  196.91    9.96
  -1  -7  20  146.36   11.98
  -1   7  20  135.17    8.96
   1  -7 -20  167.46    9.34
  -1  -7  20  201.18   10.43
  -1   7  20  195.79    8.84
  -1  -7  20  229.84    9.03
  -1  -7  20  158.53    8.27
  -1  -7  20  192.39    8.74
  -1   7  20  207.49   20.72
  -1   7  18  140.13   18.44
  -1  -7  18   93.39    6.13
  -1  -7  18   93.40    6.38
  -1   7  18   81.31    6.40
  -1  -7  18  122.83   10.48
  -1   7  18  113.32   13.05
   1  -7 -18   93.59    8.09
  -1  -7  18  111.02   10.27
  -1  -7  18   88.37    7.56
   1  -7 -18   89.20    7.14
  -1   7  18   57.82    6.51
  -1   7  18  104.40    8.61
  -1  -7  18   88.07    6.65
   1  -7 -18  133.32   20.03
  -1  -7  18  125.15   14.85
  -1  -7  18   89.10    6.49
   1  -7 -16   -2.67    6.13
  -1  -7  16   -0.65    5.38
   1  -7 -16    0.08    5.22
  -1   7  16   -1.15    6.58
  -1  -7  16    3.67    4.64
  -1   7  16    4.59    4.49
  -1  -7  16    4.92    4.51
  -1  -7  16    4.49    4.61
  -1  -7  16    0.14    4.06
   1  -7 -14  176.24    8.51
  -1   7  14  193.62    9.12
  -1  -7  14  194.46    8.38
   1  -7 -14  165.12    8.02
  -1  -7  14  169.15    7.54
   1   7 -14  170.99    8.00
   1   7 -14  182.22    8.01
  -1  -7  14  194.07    7.68
  -1   7  14  183.58    7.65
  -1  -7  14  167.37    7.60
  -1  -7  14  171.25    7.32
  -1   7  12  795.42   23.04
   1  -7 -12  766.52   22.41
   1  -7 -12  756.15   22.54
  -1   7  12  797.08   22.88
  -1  -7  12  845.59   22.84
  -1  -7  12  724.10   22.08
   1   7 -12  765.84   22.48
  -1  -7  12  812.11   22.25
   1   7 -12  772.82   22.45
  -1   7  12  779.74   22.21
  -1  -7  12  764.67   22.21
  -1   7  12  592.94   21.40
  -1   7  12  917.03   22.96
  -1  -7  12  786.06   22.18
  -1   7  10  377.88   12.45
  -1  -7  10  369.65   11.57
   1  -7 -10  360.26   12.03
   1   7 -10  338.10   11.75
  -1  -7  10  386.85   11.71
  -1  -7  10  342.38   11.49
   1   7 -10  332.65   11.72
  -1  -7  10  374.13   12.00
  -1   7  10  364.08   12.54
  -1   7   8    9.72    4.71
  -1  -7   8   11.86    3.72
   1  -7  -8   13.73    4.82
   1   7  -8   11.74    4.09
  -1  -7   8    8.05    3.76
  -1  -7   8   11.80    3.79
   1   7  -8   11.00    4.02
  -1  -7   8   13.50    4.23
  -1   7   8   13.43    5.96
  -1   7   6  649.08   19.12
   1  -7  -6  620.34   18.95
  -1  -7   6  698.23   18.57
   1   7  -6  644.14   18.87
  -1  -7   6  698.20   18.59
   1  -7  -6  629.47   18.75
   1   7  -6  638.43   18.84
  -1  -7   6  697.15   19.00
  -1   7   6  610.57   19.54
  -1   7   4  238.15    8.28
  -1  -7   4  241.13    7.39
   1   7  -4  217.98    7.70
  -1  -7   4  250.71    7.48
   1   7  -4  217.30    7.67
   1  -7  -4  211.31    7.58
  -1  -7   4  234.19    7.79
  -1   7   4  213.31    9.23
  -1  -7   2  755.87   19.72
  -1   7   2  704.47   20.33
   1   7  -2  717.60   20.06
  -1  -7   2  764.54   19.73
   1   7  -2  705.47   20.03
   1  -7  -2  665.00   19.95
  -1  -7   2  720.52   20.04
   1  -7  -2  678.43   19.64
  -1  -7   0 3127.06   83.15
  -1  -7   0 3137.96   83.15
   1  -7   0 3185.85   83.44
   1   7   0 3177.30   83.44
   1  -7   0 3172.78   83.44
   1  -7   0 2945.53   83.35
  -1  -7   0 2914.80   83.35
   1  -7   0 3122.46   83.21
  -1  -7   0 3112.04   83.35
   1  -7   2  968.30   25.40
   1   7   2  906.94   25.53
   1  -7   2  962.65   25.37
   1  -7   2  909.47   25.25
  -1   7  -4    8.20    3.56
   1  -7   4    5.07    3.43
  -1  -7  -4   13.11    4.20
   1   7   4    8.33    4.19
   1  -7   4    6.19    3.51
  -1  -7  -4    9.38    3.79
  -1   7  -4    9.06    3.40
   1  -7   4   10.45    3.46
   1   7   4    9.98    5.98
  -1   7  -6   47.75    4.58
   1   7   6   58.49    5.07
  -1  -7  -6   59.43    5.30
  -1   7  -6   43.68    4.48
   1  -7   6   55.28    4.32
   1   7   6   51.93    5.95
  -1   7  -8 1641.03   46.78
  -1   7  -8 1644.50   46.75
   1  -7   8 1708.30   46.66
  -1  -7  -8 1657.54   46.87
   1   7   8 1708.10   47.04
   1  -7   8 1842.20   46.89
   1   7   8 1677.46   46.77
  -1  -7 -10  574.75   17.35
  -1  -7 -10  548.73   16.91
   1   7  10  585.22   17.46
   1   7  10  570.55   17.16
   1  -7  10  601.15   17.12
  -1   7 -10  535.00   16.99
   1  -7  10  528.98   16.58
   1  -7  10  554.20   16.76
   1   7  10  531.75   16.78
  -1   7 -10  531.89   16.96
   1  -7  12   49.25    5.02
  -1   7 -12   60.61    5.60
  -1   7 -12   49.63    5.46
   1   7  12   51.80    5.13
   1  -7  12   56.91    5.03
   1   7  12   53.86    6.33
   1  -7  12   57.04    5.40
  -1  -7 -12   46.27    5.41
   1   7  12   58.93    6.33
  -1  -7 -12   55.96    6.30
   1  -7  12   51.27    4.44
   1  -7  14   34.20    5.24
  -1   7 -14   34.93    5.51
   1   7  14   42.10    6.47
   1  -7  14   39.93    5.55
  -1  -7 -14   31.69    5.37
  -1   7 -14   40.88    5.51
   1   7  14   36.85    5.09
   1  -7  14   39.01    5.07
   1  -7  14   27.56    4.16
   1   7  14   35.69    6.74
  -1  -7 -14   35.87    6.50
   1   7  16    0.96   10.78
  -1  -7 -16   17.96    7.05
   1   7  16   17.49    7.25
   1  -7  16    1.18    5.18
   1   7  16    3.39    6.67
  -1  -7 -16    9.42    5.66
   1  -7  16    8.70    5.51
   1   7  16   -1.71    4.98
   1  -7  16    2.32    4.95
   1  -7  16    2.65    4.08
   1   7  16   12.14   16.61
  -1  -7 -16   34.88   17.43
  -1  -7 -18  165.41   10.23
   1  -7  18  142.08   11.44
   1  -7  18  171.38    9.55
  -1   7 -18  155.73    8.96
  -1  -7 -18  159.45    9.02
   1  -7  18  144.10   12.26
   1   7  18  170.15   14.44
   1  -7  18  188.75    8.66
   1   7  18  180.05    8.68
   1   7  18  171.93   20.27
  -1  -7 -18  134.57   18.25
  -1  -7 -18  163.81   21.63
   1  -7  18  171.90    8.59
  -1  -7 -20  164.47   10.77
  -1   7 -20  191.19   10.31
   1  -7  20  178.23    8.87
   1  -7  20  196.90   10.26
   1   7  20  125.13    9.26
  -1   7 -20  172.01    9.32
  -1  -7 -20  153.66    9.42
   1   7  20  176.70   15.47
   1  -7  20  201.74    9.08
   1   7  20  182.38    9.17
  -1  -7 -20  138.07   19.26
   1   7  20  236.50   21.49
  -1  -7 -20  171.04   23.77
   1   7  22  115.21   10.37
  -1  -7 -22  121.46   22.07
   1  -7  22  110.07    8.85
  -1   7 -22  103.22    7.76
  -1  -7 -22   93.42    7.82
   1   7  22   79.83    7.59
   1  -7  22  125.85   13.27
   1   7  22  105.76   14.02
   1   7  22  122.49    7.24
   1  -7  22  125.14    7.40
  -1   7 -22  103.15   20.17
   1   7  22  105.36   19.69
  -1  -7 -22   90.49   18.10
   1  -7  22  114.24    7.28
   1   7  22   88.37    7.23
  -1   7 -24   10.16    5.34
   1   7  24    2.77   11.43
   1  -7  24    7.45   10.54
  -1   7 -24   14.54   17.40
   1   7  24  -19.94   17.26
   1  -7  24    1.10   10.41
  -1  -7 -24   32.61   20.15
   1  -7  24   16.02    4.87
   1   7  24   10.75    4.97
  -1   7 -26   33.75   15.05
   1   7  26    8.83   14.60
   1  -7  26   36.50    9.57
  -1  -7 -26   50.53   17.07
  -1   7 -28   18.06   10.60
   1  -7  28   20.33    6.94
  -1  -7 -28   24.36   13.18
  -1  -8  29   14.07    6.32
   1  -8 -29   10.42   11.31
   1  -8 -29   26.27   14.10
   1   8 -27   67.25   13.86
  -1   8  27   69.02   14.00
  -1  -8  27   44.44    7.49
   1  -8 -27   46.36   16.25
   1   8 -25   11.49   16.20
  -1   8  25  -12.62   16.48
  -1  -8  25   -2.05    9.81
   1  -8 -25   11.55   18.46
  -1  -8  23  152.73    7.09
  -1   8  23  107.59    7.02
  -1  -8  23  102.50   10.50
  -1  -8  23   96.10   12.51
  -1   8  23  106.62   13.90
   1   8 -23  103.42   19.36
  -1   8  23  102.83   19.11
   1  -8 -23   67.86   21.25
  -1   8  21  186.97   15.34
  -1   8  21  191.03   11.45
  -1  -8  21  160.03   12.20
   1  -8 -21  159.83    9.14
  -1  -8  21  183.39   10.29
  -1   8  21  165.84    8.30
  -1  -8  21  167.16    8.25
  -1   8  21  207.08   20.96
   1  -8 -21  186.50   22.68
   1  -8 -19   44.95   20.12
  -1  -8  19   53.48   14.59
  -1   8  19   55.27   12.56
   1  -8 -19   42.11    7.72
  -1  -8  19   42.65    9.59
  -1   8  19   28.82    5.91
  -1  -8  19   45.93    7.04
  -1   8  19   39.30    8.14
   1  -8 -19   31.98    6.55
  -1   8  19   35.90    5.71
  -1  -8  19   36.24    5.55
  -1  -8  19   37.14    5.32
  -1  -8  19   38.62    5.74
  -1   8  19   44.94   18.56
   1  -8 -17    6.72   17.79
  -1  -8  17    9.84   13.11
  -1  -8  17   10.18    8.63
  -1   8  17    3.87   10.86
   1  -8 -17   10.02    6.70
  -1  -8  17    2.99    8.04
  -1  -8  17   16.57    6.02
  -1   8  17   17.36    7.30
   1  -8 -17   12.57    5.76
  -1  -8  17   24.10    4.97
  -1   8  17   18.28    5.13
  -1  -8  17   11.30    4.56
  -1  -8  17   17.32    4.98
  -1   8  17    1.72   17.01
  -1  -8  17    1.99    8.93
   1  -8 -15   86.24    7.12
  -1  -8  15   84.65    6.68
  -1   8  15   91.77    7.74
   1  -8 -15   84.42    6.47
  -1  -8  15   74.93    5.78
   1   8 -15   83.10    6.32
  -1  -8  15   85.07    5.77
   1   8 -15   80.28    6.21
  -1   8  15   81.16    5.85
  -1  -8  15   85.59    6.06
  -1  -8  15   80.75    5.57
  -1   8  13  315.84   11.70
   1  -8 -13  290.90   10.82
   1  -8 -13  292.83   11.19
  -1  -8  13  326.27   11.25
  -1   8  13  317.28   11.65
  -1  -8  13  276.04   10.37
   1   8 -13  294.32   10.82
  -1  -8  13  326.75   10.50
  -1   8  13  310.91   10.57
   1   8 -13  307.62   10.84
  -1  -8  13  279.21   10.48
  -1  -8  13  274.86   10.30
   1  -8 -11  237.82    9.70
  -1  -8  11  259.69    9.09
  -1   8  11  248.16    9.89
  -1   8  11  255.95   10.22
  -1  -8  11  277.43    9.62
   1   8 -11  250.00    9.29
  -1  -8  11  272.97    9.00
   1   8 -11  261.59    9.30
  -1   8  11  260.26    9.13
  -1   8  11  197.25    8.02
  -1  -8  11  234.50    8.96
  -1  -8  11  259.98    9.17
  -1   8  11  305.39    9.71
  -1  -8  11  232.59    8.85
  -1  -8   9   19.52    4.27
   1  -8  -9   21.50    5.18
  -1   8   9   20.73    5.30
   1   8  -9   19.64    4.50
  -1  -8   9   22.09    4.34
  -1  -8   9   17.89    4.07
   1   8  -9   17.66    4.43
  -1  -8   9   21.00    4.50
  -1   8   9   20.79    6.37
  -1  -8   7  525.62   14.96
  -1   8   7  511.16   15.58
   1   8  -7  485.63   15.16
  -1  -8   7  534.66   14.97
   1  -8  -7  479.22   15.13
   1   8  -7  494.84   15.14
  -1  -8   7  539.48   15.38
  -1   8   7  487.64   16.09
  -1  -8   5  375.15   10.61
  -1   8   5  339.76   11.46
   1   8  -5  351.19   11.05
  -1  -8   5  383.09   10.66
   1  -8  -5  330.42   10.91
   1   8  -5  350.01   11.01
  -1   8   5  321.11   12.19
  -1  -8   5  350.88   11.10
  -1  -8   3 3164.49   79.54
  -1   8   3 2920.72   80.03
   1   8  -3 2861.34   79.83
  -1  -8   3 3166.50   79.55
   1   8  -3 2848.86   79.82
   1  -8  -3 2638.58   79.70
  -1  -8   3 2970.72   79.86
   1  -8  -1 3377.39   91.68
  -1  -8   1 3581.12   91.41
   1  -8  -1 3410.90   91.69
  -1  -8   1 3629.87   91.43
  -1   8   1 3480.91   91.87
   1  -8  -1 3124.71   91.59
   1   8  -1 3325.70   91.70
   1   8  -1 3312.72   91.69
  -1  -8   1 3442.83   91.65
   1  -8  -1 3298.53   91.39
  -1   8  -1 1112.25   31.06
  -1  -8  -1 1091.52   30.79
  -1  -8  -1 1095.65   30.81
   1  -8   1 1241.79   31.14
   1  -8   1 1223.08   31.14
   1   8   1 1158.14   31.24
   1  -8   1 1104.58   31.05
  -1   8  -1 1118.66   31.06
  -1  -8  -1 1089.75   31.05
   1  -8   1 1117.05   30.87
  -1  -8  -1 1118.32   30.95
  -1   8  -3  464.83   13.82
  -1  -8  -3  459.48   13.84
  -1   8  -3  460.45   13.78
   1  -8   3  490.93   13.67
   1   8   3  455.11   14.09
   1  -8   3  485.59   13.68
   1  -8   3  458.21   13.68
   1  -8   5   48.22    3.93
  -1  -8  -5   47.98    5.08
   1   8   5   41.99    4.91
  -1   8  -5   47.32    4.29
   1  -8   5   52.56    3.98
  -1   8  -5   51.31    4.25
  -1  -8  -5   45.71    4.46
   1   8   5   45.51    6.04
   1  -8   5   48.14    4.20
   1  -8   7   78.32    4.77
  -1  -8  -7   68.97    5.90
   1   8   7   68.25    5.72
  -1   8  -7   81.45    5.34
   1  -8   7   78.41    4.86
  -1   8  -7   79.79    5.27
   1   8   7   78.06    6.69
   1  -8   7   87.06    5.15
   1  -8   9 2272.58   58.89
  -1  -8  -9 2047.40   59.19
   1   8   9 2129.24   59.40
   1   8   9 2118.61   59.12
   1  -8   9 2252.19   59.21
  -1   8  -9 2058.02   59.18
   1  -8   9 2278.75   58.93
  -1   8  -9 2045.03   59.15
   1  -8   9 2127.11   59.01
   1  -8  11 1081.62   32.44
  -1   8 -11 1138.36   32.81
  -1   8 -11 1139.78   32.79
   1   8  11 1149.42   32.57
   1  -8  11 1202.38   32.60
   1  -8  11 1236.93   32.92
   1   8  11 1204.14   32.79
  -1  -8 -11 1144.25   32.91
  -1  -8 -11 1101.00   32.61
   1   8  11 1183.88   33.24
   1  -8  11 1060.75   32.23
  -1   8 -13  486.70   15.82
   1  -8  13  483.39   15.37
   1   8  13  495.45   15.50
  -1   8 -13  490.95   15.78
   1  -8  13  515.91   15.48
   1   8  13  497.12   15.99
   1  -8  13  521.77   15.96
  -1  -8 -13  448.67   15.56
   1   8  13  484.01   16.42
  -1  -8 -13  456.18   16.03
   1  -8  13  419.92   14.87
   1  -8  15   16.71    5.11
   1   8  15   15.81    6.84
  -1  -8 -15   12.38    5.61
   1  -8  15    8.04    5.37
   1   8  15   12.38    5.01
   1  -8  15   11.11    4.92
   1  -8  15    9.67    4.24
   1   8  15   10.28    6.87
  -1  -8 -15   14.53    6.94
   1  -8  17  316.87   11.99
   1  -8  17  328.68   12.87
   1   8  17  313.62   13.01
  -1  -8 -17  285.72   12.27
  -1   8 -17  277.43   12.08
   1  -8  17  290.12   14.84
   1   8  17  343.44   17.32
   1   8  17  329.73   12.10
   1  -8  17  364.54   12.17
  -1  -8 -17  275.35   20.38
  -1  -8 -17  344.01   24.06
   1   8  17  360.53   22.34
  -1  -8 -17  315.54   13.37
   1   8  17  319.79   13.79
  -1  -8 -19   76.68   21.01
  -1  -8 -19   73.65    8.72
   1  -8  19   89.68   10.28
  -1   8 -19   78.04    7.64
   1   8  19   46.41    6.92
  -1  -8 -19   72.74    7.62
   1  -8  19   82.30    7.96
   1   8  19   93.67   13.63
   1  -8  19   84.11   11.32
   1  -8  19   92.45    6.88
   1   8  19   80.53    6.94
   1   8  19   89.39   19.78
  -1  -8 -19   67.12   18.19
   1  -8  19   77.08    6.79
   1  -8  21    8.82    5.63
  -1   8 -21    5.60    6.16
   1   8  21   -1.42    5.92
   1  -8  21    9.48    6.82
  -1  -8 -21    6.34    6.35
   1  -8  21    2.00    5.43
   1   8  21   -2.04    5.49
  -1  -8 -21   -1.12   17.00
   1   8  21   12.34   19.15
  -1  -8 -21   18.31   21.07
   1   8  21   -2.41   12.42
  -1  -8 -23   21.35   19.96
   1   8  23   37.17   18.13
  -1   8 -23   22.30   18.38
  -1   8 -23   21.80    5.87
   1   8  23   15.66    5.50
   1  -8  23   25.80    5.27
   1   8  23   11.95   11.79
   1  -8  23   30.54   11.17
  -1  -8 -25    3.44   17.60
   1   8  25   21.43   15.73
  -1   8 -25   11.37   15.80
   1  -8  25    5.75    2.52
   1   8  25    1.82    2.44
   1  -8  25   10.58    9.49
   1  -8  27    3.77    7.56
  -1  -8 -27   19.54   14.79
   1   8  27    2.95   12.45
  -1   8 -27    5.08   12.49
  -1  -8 -29   48.71   11.93
  -1   8 -29   29.67   10.58
   1   9 -30   -2.04    9.16
   1  -9 -30   -3.39   10.11
  -1  -9  28    6.79    7.59
   1  -9 -28   -3.62   15.27
   1  -9 -28  -14.33   13.09
   1   9 -28    4.30   10.70
  -1  -9  26   82.41    9.38
   1  -9 -26   64.95   17.35
  -1   9  26  108.29   15.79
   1   9 -26   99.74   15.39
  -1  -9  24   64.70   10.85
   1   9 -24   75.22   18.03
  -1   9  24   54.40   17.74
   1  -9 -24   31.72   19.21
   1  -9 -22    8.10   20.29
  -1   9  22    8.89    8.39
  -1  -9  22   -0.83    9.05
  -1  -9  22    2.00    6.74
  -1   9  22    4.11    5.19
  -1  -9  22    2.52    4.97
  -1   9  22    7.67   12.37
  -1  -9  22    3.79   10.79
  -1   9  22   23.06   18.53
  -1   9  20   43.26   12.99
  -1  -9  20   42.30    5.88
  -1  -9  20   53.89   10.12
  -1   9  20   31.03    5.94
  -1  -9  20   57.28    7.56
   1  -9 -20   42.37    6.92
  -1   9  20   47.32    6.03
  -1  -9  20   41.33   15.12
   1  -9 -20   52.07   20.53
  -1   9  20   70.99   19.63
  -1  -9  18  158.62   15.65
   1  -9 -18  167.27   21.23
  -1  -9  18  133.94   11.27
  -1   9  18  165.57   14.10
   1  -9 -18  155.17    9.49
  -1  -9  18  153.86   11.66
  -1   9  18  101.62    7.64
   1   9 -18  144.35    8.29
  -1   9  18  179.51   10.06
  -1  -9  18  185.54    9.50
   1  -9 -18  153.60    8.68
  -1   9  18  165.88    8.17
  -1  -9  18  128.02    7.61
  -1  -9  18  168.92    8.01
  -1  -9  18  148.62   12.07
  -1   9  18  170.88   19.88
  -1  -9  16   30.63   12.98
   1  -9 -16   12.62   16.59
  -1   9  16   20.41   10.98
   1  -9 -16   23.05    6.62
  -1  -9  16   22.23    8.16
   1  -9 -16   23.58    5.89
  -1   9  16   19.74    7.17
  -1  -9  16   23.74    5.96
  -1   9  16   18.68    5.16
  -1  -9  16   18.37    4.89
  -1  -9  16   16.41    4.81
  -1  -9  16   22.39    5.04
  -1   9  16   27.42   16.67
  -1  -9  16   13.56    8.93
  -1   9  14  188.79    9.69
   1  -9 -14  191.75    9.30
   1  -9 -14  188.20    8.71
  -1  -9  14  206.77    9.03
  -1   9  14  207.87    9.80
  -1  -9  14  192.36    8.21
   1   9 -14  204.58    8.78
   1   9 -14  203.50    8.69
  -1   9  14  200.32    8.36
  -1  -9  14  217.25    8.33
  -1  -9  14  167.79    8.24
  -1  -9  14  179.40    8.14
  -1   9  12 1235.71   34.69
   1  -9 -12 1172.27   34.14
  -1  -9  12 1313.42   34.51
  -1   9  12 1252.96   34.45
  -1  -9  12 1120.95   33.68
   1   9 -12 1187.97   34.11
   1   9 -12 1192.78   34.09
  -1  -9  12 1261.74   33.88
  -1   9  12 1214.79   33.88
  -1  -9  12 1106.19   33.81
  -1  -9  12 1146.87   33.86
   1  -9 -10  418.12   14.03
  -1  -9  10  451.01   13.47
  -1   9  10  439.41   14.32
  -1  -9  10  448.84   13.97
  -1   9  10  408.90   14.50
   1   9 -10  403.66   13.65
   1   9 -10  397.22   13.62
  -1  -9  10  458.91   13.55
  -1  -9  10  429.90   13.58
  -1   9   8  426.49   14.08
  -1  -9   8  443.10   13.18
   1   9  -8  421.50   13.63
  -1  -9   8  451.49   13.28
   1   9  -8  412.57   13.54
  -1  -9   8  459.42   13.80
  -1   9   8  420.98   14.66
  -1  -9   6  237.45    7.50
  -1   9   6  210.09    8.59
   1   9  -6  215.25    8.08
  -1  -9   6  227.29    7.54
   1  -9  -6  228.10    8.06
   1   9  -6  215.80    8.05
  -1  -9   6  220.76    8.08
  -1   9   6  198.63    9.53
   1   9  -4    7.86    3.78
  -1   9   4    8.09    4.49
  -1  -9   4    4.76    3.26
  -1  -9   4    4.04    3.08
   1   9  -4    7.71    3.70
   1  -9  -4    5.79    3.65
  -1  -9   4    9.55    3.80
   1   9  -2   91.32    4.78
   1  -9  -2   80.80    5.13
  -1  -9   2   94.57    4.00
   1  -9  -2   77.54    5.05
  -1   9   2   87.00    5.32
   1   9  -2   89.42    4.72
   1  -9  -2   83.05    4.65
  -1  -9   2   89.77    4.58
   1  -9  -2   81.61    3.99
  -1   9   0 1997.22   53.95
  -1  -9   0 1992.01   53.54
   1  -9   0 1986.20   53.83
  -1  -9   0 1965.96   53.53
   1  -9   0 1984.38   53.87
   1   9   0 2036.70   53.95
  -1   9   0 2000.70   53.93
  -1  -9   0 1924.39   53.85
   1  -9   0 1925.82   53.84
   1   9   0 1977.94   53.92
   1   9   0 1983.43   53.91
   1  -9   0 2002.04   53.64
  -1  -9   0 2007.99   53.79
  -1   9  -2 3302.45   89.71
   1  -9   2 3531.26   89.54
   1  -9   2 3524.85   89.53
  -1  -9  -2 3193.78   89.28
   1   9   2 3351.06   89.73
  -1  -9  -2 3183.94   89.28
  -1   9  -2 3296.28   89.70
  -1  -9  -2 3214.33   89.61
   1  -9   2 3390.37   89.47
  -1   9  -4    6.34    3.68
  -1   9  -4    5.57    3.67
  -1  -9  -4    4.82    4.08
   1   9   4    5.67    4.56
   1  -9   4    7.78    3.62
   1  -9   4    3.70    3.75
   1  -9   4    9.53    3.73
   1   9   4    7.92    6.14
  -1  -9  -6   65.23    5.85
   1   9   6   71.01    5.93
   1  -9   6   75.96    4.58
  -1   9  -6   65.01    5.06
   1  -9   6   76.75    4.69
  -1  -9  -6   66.32    5.24
  -1   9  -6   70.32    5.03
   1  -9   6   75.25    4.92
   1   9   6   74.06    6.98
   1   9   8 1787.61   50.87
   1  -9   8 1917.45   50.29
  -1  -9  -8 1708.03   50.69
   1  -9   8 1910.91   50.63
   1   9   8 1816.64   50.78
  -1   9  -8 1761.28   50.66
   1  -9   8 1919.88   50.32
  -1   9  -8 1768.30   50.63
   1  -9   8 1852.68   50.53
  -1  -9 -10  182.94    8.72
   1   9  10  192.15    8.81
   1  -9  10  207.17    7.86
   1  -9  10  213.92    8.24
   1   9  10  187.05    9.02
   1  -9  10  185.51    7.92
  -1   9 -10  188.71    8.22
   1  -9  10  192.69    7.92
  -1   9 -10  190.58    8.20
   1  -9  10  212.82    7.90
   1  -9  10  175.37    7.55
  -1  -9 -12   10.74    5.91
   1  -9  12   15.35    4.78
   1   9  12   11.39    5.84
   1   9  12   13.59    6.05
  -1  -9 -12   12.43    5.05
   1  -9  12   13.97    4.92
   1  -9  12   14.61    4.76
  -1   9 -12   13.51    5.19
  -1   9 -12   12.43    5.11
   1   9  12   12.50    4.69
   1  -9  12   15.03    4.61
   1  -9  12   16.36    4.96
   1  -9  12   11.52    4.08
   1   9  14  140.79    8.46
  -1  -9 -14  125.34    7.69
   1  -9  14  141.29    7.75
  -1   9 -14  137.92    7.79
   1  -9  14  137.91    7.36
   1   9  14  140.55    7.35
  -1   9 -14  141.38    7.81
   1  -9  14  158.81    7.45
  -1  -9 -14  129.89    8.47
   1   9  14  135.38    8.71
   1  -9  16   -6.22   13.27
  -1  -9 -16    6.83   18.30
  -1  -9 -16    3.50    7.12
   1   9  16    9.87    7.50
   1  -9  16    3.49    7.85
   1  -9  16    8.45    5.83
   1   9  16    9.84    6.99
  -1  -9 -16    7.56    5.86
   1   9  16   14.14   11.12
   1  -9  16    3.58    9.01
   1   9  16   10.36    5.29
   1  -9  16   15.75    5.38
  -1   9 -16    5.62    5.99
   1  -9  16    9.56    5.37
   1   9  16    9.23   17.20
  -1  -9 -16    5.63   15.67
  -1  -9 -18    5.41   20.26
  -1  -9 -18   25.22    7.85
   1   9  18    8.97    8.33
   1  -9  18   14.10    8.47
   1  -9  18    0.34    6.39
   1   9  18    7.42    7.59
  -1  -9 -18   10.28    6.46
   1   9  18   20.53   12.21
   1  -9  18    6.61    9.91
   1   9  18    0.85    5.49
   1  -9  18    4.29    5.54
   1  -9  18    5.19    5.55
  -1   9 -18    4.73    6.24
   1   9  18   20.55   18.92
  -1  -9 -18    6.46   16.89
   1   9  20  146.62   21.39
  -1  -9 -20  159.58   23.04
  -1  -9 -20   90.38   19.08
   1   9  20  211.05    9.54
   1   9  20  159.47   15.28
   1  -9  20  207.98    9.16
  -1  -9 -20  160.85   10.95
  -1   9 -20  206.29   10.51
  -1  -9 -20  168.48    9.84
   1  -9  20  207.52   10.64
  -1   9 -20  191.95    9.56
   1   9  20  119.56    9.02
  -1   9 -22  133.12    8.21
  -1  -9 -22  136.26   22.08
   1   9  22  154.81   20.04
   1   9  22  114.09   14.18
   1  -9  22  133.85   13.09
   1   9  22  114.19    7.81
   1  -9  22  147.22    7.76
  -1   9 -24   31.54    5.43
   1   9  24    1.06   17.11
  -1   9 -24    2.63   16.74
   1  -9  24   31.30    4.86
   1   9  24   20.27    4.91
   1  -9  24   18.62   10.04
  -1  -9 -24    0.25   18.21
  -1   9 -26   23.11   14.03
   1   9  26  -15.94   14.62
   1  -9  26    3.62    8.23
  -1  -9 -26   -2.87   16.30
  -1  -9 -28   23.32   12.35
  -1   9 -28   13.21    9.66
   1  -9  28   12.50    5.93
  -1  -9 -28   38.90   13.80
   1 -10 -29   -6.07    9.56
  -1 -10  29    3.85    5.64
   1 -10 -29   18.49   12.24
   1  10 -27   42.21   12.71
  -1  10  27   43.90   13.13
   1 -10 -27   40.37   16.71
   1 -10 -27   30.89   14.51
   1  10 -25   -7.52   15.87
  -1  10  25   -3.68   15.76
  -1 -10  25   -3.98    8.37
   1 -10 -25    4.14   17.08
  -1 -10  23   17.39   10.19
  -1 -10  23   29.58    8.49
  -1  10  23   32.34   18.32
  -1  10  23   23.56    4.96
  -1 -10  23   40.68    4.97
   1 -10 -23   31.76   19.72
  -1  10  21  122.60   14.26
  -1 -10  21  117.29   11.20
  -1 -10  21  126.17   11.53
   1 -10 -21  110.07    8.39
  -1 -10  21  127.29    9.29
  -1  10  21  137.35   20.32
  -1 -10  21  129.48    7.41
   1 -10 -21  103.76   21.84
  -1  10  19  109.02   13.92
  -1  10  19  121.47   20.07
  -1  10  19  110.91    7.21
  -1 -10  19   97.77   11.03
  -1  10  19  116.29    9.45
  -1  10  19   68.97    6.89
  -1 -10  19  116.98    8.75
   1  10 -19  104.14    7.56
   1 -10 -19  102.66    8.08
  -1 -10  19   90.42   15.55
   1 -10 -19  107.90   21.30
  -1 -10  19  114.56    7.15
  -1  10  17   58.60   12.32
  -1 -10  17   73.59    9.66
   1 -10 -17   52.95   19.07
  -1 -10  17   65.56   14.23
  -1 -10  17   66.13    9.52
  -1 -10  17   68.05    8.45
   1 -10 -17   68.57    7.20
  -1 -10  17   88.40    7.66
  -1  10  17   80.49    8.51
  -1  10  17   85.37    6.54
  -1 -10  17   61.05    6.14
  -1 -10  17   75.65   10.35
  -1  10  17   77.48   18.48
  -1 -10  17   81.79    6.42
   1  10 -17   83.13    6.94
   1 -10 -15  274.64   11.22
  -1  10  15  294.30   12.38
  -1  10  15  293.20   12.05
  -1 -10  15  299.15   11.62
  -1 -10  15  287.16   13.03
  -1  10  15  286.29   10.84
   1  10 -15  302.59   11.20
   1  10 -15  280.98   11.17
  -1 -10  15  281.71   10.66
  -1 -10  15  250.08   10.57
  -1 -10  13  180.17    8.33
  -1  10  13  168.04    9.19
   1 -10 -13  158.37    8.03
  -1  10  13  177.39    9.08
   1  10 -13  163.04    7.91
  -1  10  13  170.35    7.64
  -1 -10  13  158.26    7.49
  -1 -10  13  157.79    7.46
   1  10 -13  156.32    7.88
  -1 -10  11  214.44    8.59
   1  10 -11  220.50    8.97
  -1 -10  11  248.20    9.40
  -1  10  11  231.56   10.08
  -1 -10  11  238.32    8.63
  -1  10  11  226.00    9.68
   1  10 -11  221.79    8.92
  -1 -10  11  238.80    8.73
  -1 -10  11  205.84    8.61
   1  10  -9  173.87    7.58
  -1 -10   9  161.73    7.24
  -1 -10   9  193.92    7.84
  -1  10   9  168.15    9.01
  -1 -10   9  194.41    7.20
  -1  10   9  178.17    8.32
   1  10  -9  170.96    7.50
  -1 -10   9  191.29    7.32
  -1 -10   9  167.74    7.39
  -1 -10   7 1187.62   32.23
  -1  10   7 1125.60   33.02
   1 -10  -7 1167.64   32.64
   1  10  -7 1146.98   32.70
  -1 -10   7 1221.34   32.83
  -1  10   7 1110.03   33.38
   1  10  -7 1125.25   32.70
  -1 -10   7 1187.53   32.27
   1  10  -5   19.28    4.11
   1 -10  -5   15.29    4.25
  -1 -10   5   20.00    4.04
  -1 -10   5   23.01    4.17
  -1  10   5   23.54    7.07
   1  10  -5   24.55    4.15
  -1 -10   5   26.39    3.56
  -1  10   5   20.58    4.97
  -1 -10   5   24.48    3.45
   1 -10  -3 1152.32   33.62
  -1 -10   3 1294.72   33.19
  -1  10   3 1216.50   33.96
   1 -10  -3 1148.73   33.60
   1 -10  -3 1133.18   33.49
   1  10  -3 1201.31   33.64
  -1 -10   3 1208.22   33.57
   1  10  -3 1192.28   33.64
  -1 -10   3 1286.38   33.18
   1  10  -1 2113.36   57.58
   1 -10  -1 2106.45   57.52
  -1 -10   1 2152.93   57.46
   1 -10  -1 2086.73   57.17
   1  10  -1 2133.99   57.61
   1 -10  -1 2027.13   57.48
  -1 -10   1 2159.54   57.12
   1 -10  -1 2015.48   57.45
  -1 -10   1 2193.99   57.13
  -1 -10  -1  360.23   10.99
  -1  10  -1  368.61   11.04
   1 -10   1  366.15   10.96
  -1 -10  -1  350.82   10.73
   1 -10   1  363.23   10.63
  -1  10  -1  358.03   11.01
   1 -10   1  355.39   10.91
   1  10   1  343.80   11.18
  -1 -10  -1  322.16   10.48
  -1 -10  -1  325.74   10.47
   1 -10   1  358.57   10.88
  -1 -10  -3   18.61    4.20
  -1  10  -3   22.18    4.02
   1 -10   3   20.66    3.70
  -1  10  -3   20.15    3.99
  -1 -10  -3   15.58    3.96
   1  10   3   18.22    4.71
   1 -10   3   16.09    3.73
  -1 -10  -3   17.23    4.06
   1 -10   3   17.40    3.86
   1  10   5  356.05   12.10
  -1  10  -5  351.33   11.63
  -1 -10  -5  348.61   11.72
   1  10   5  331.05   12.69
   1 -10   5  355.03   11.42
  -1  10  -5  346.71   11.65
   1 -10   5  372.28   11.36
   1 -10   7   34.58    4.37
   1  10   7   36.64    5.59
  -1  10  -7   33.05    4.78
   1  10   7   29.21    6.72
   1 -10   7   37.61    4.68
  -1  10  -7   34.40    4.91
   1 -10   7   34.54    4.56
   1  10   9  785.67   23.44
  -1 -10  -9  753.11   23.16
   1 -10   9  819.42   22.61
  -1  10  -9  764.94   23.02
   1 -10   9  781.56   22.83
   1 -10   9  804.58   22.99
   1  10   9  764.18   23.29
  -1  10  -9  760.41   23.07
   1 -10   9  712.73   22.70
   1 -10   9  829.20   22.66
   1  10  11  665.39   20.78
  -1 -10 -11  633.97   20.55
   1 -10  11  699.15   19.91
  -1 -10 -11  631.13   20.22
   1 -10  11  698.98   20.12
  -1  10 -11  639.89   20.31
   1  10  11  657.11   20.11
   1 -10  11  708.26   20.43
   1  10  11  662.09   20.41
  -1  10 -11  627.19   20.29
   1 -10  11  615.17   19.93
   1 -10  11  702.66   19.96
   1 -10  13  315.71   11.82
   1  10  13  331.82   13.04
  -1 -10 -13  303.51   12.67
  -1 -10 -13  306.98   12.17
   1 -10  13  353.57   12.42
   1  10  13  329.11   12.57
  -1  10 -13  336.49   12.29
   1  10  13  347.53   12.05
   1 -10  13  368.13   12.02
   1 -10  13  330.77   11.86
  -1  10 -13  328.23   12.31
   1 -10  13  324.49   11.97
   1 -10  15   21.84    8.62
   1  10  15   28.99    5.59
   1 -10  15   25.10    5.40
  -1  10 -15   26.65    6.10
   1  10  15    4.04   10.96
   1 -10  15   21.19    8.95
   1 -10  15    7.96    7.75
  -1  10 -15   20.19    6.10
  -1  10 -15   30.10    6.30
   1 -10  15   21.71    5.50
   1 -10  15   27.77    6.18
  -1 -10 -15   27.94    6.09
   1  10  15   30.41    7.07
   1 -10  15   23.60   13.15
  -1 -10 -15   16.72   17.70
  -1 -10 -15   23.38    7.28
   1  10  15   27.81    7.52
   1 -10  17  246.68   17.43
   1  10  17  277.38   12.71
  -1 -10 -17  233.32   11.92
   1 -10  17  251.98   13.43
  -1  10 -17  218.95   10.69
   1  10  17  238.30   11.65
  -1 -10 -17  219.83   11.01
   1 -10  17  248.78   11.36
   1 -10  17  249.46   13.55
   1  10  17  274.68   16.21
   1  10  17  247.40   10.53
   1  10  17  297.80   22.18
  -1 -10 -17  217.55   19.54
  -1 -10 -17  287.36   23.77
   1 -10  17  250.92   10.44
   1 -10  19  236.21   18.36
   1  10  19  337.80   14.53
   1 -10  19  242.05   14.47
  -1 -10 -19  274.95   12.38
   1 -10  19  341.01   13.30
  -1  10 -19  303.91   12.15
   1  10  19  192.70   11.35
   1 -10  19  345.98   11.99
   1  10  19  345.95   12.27
   1 -10  19  250.93   14.62
   1  10  19  249.75   17.26
   1  10  19  288.92   23.34
  -1 -10 -19  235.45   24.64
  -1 -10 -21    0.28   20.45
  -1 -10 -21   -1.55    6.43
   1 -10  21    4.91    6.77
  -1  10 -21    3.87    6.10
   1 -10  21    2.97    5.45
   1  10  21    0.93    5.40
   1  10  21   23.51   12.56
   1  10  21    6.67   18.97
  -1  10 -23  118.17    7.26
   1 -10  23  120.67    6.90
   1  10  23   88.96    6.93
   1  10  23  110.67   18.78
  -1  10 -23   86.48   18.89
  -1 -10 -23   91.71   19.94
   1 -10  23   91.81   11.63
   1  10  25   39.10   15.54
  -1  10 -25   32.59   15.68
  -1 -10 -25   32.24   17.10
   1 -10  25   40.89    9.23
  -1 -10 -27   -1.90   15.16
  -1 -10 -27   -6.92   13.21
  -1  10 -27    5.30   11.53
   1  10  27   22.04   11.80
   1  11 -28   -0.75    9.45
   1 -11 -28   10.11   11.32
   1 -11 -28   16.55   13.96
  -1 -11  28    3.43    7.08
  -1  11  26   41.81   14.45
   1  11 -26   61.04   14.50
   1 -11 -26   23.27   15.56
   1 -11 -26   49.97   17.86
   1 -11 -24   63.40   18.89
  -1  11  24  115.01   17.82
   1  11 -24  120.53   17.86
  -1 -11  24   77.56    9.83
  -1 -11  24   75.72    8.93
  -1 -11  22   24.72   10.42
  -1 -11  22   29.61    9.30
  -1 -11  22   34.07    5.28
  -1  11  22   18.95   18.58
   1 -11 -22   18.27   19.58
  -1 -11  20  104.12   11.10
   1  11 -20   99.28    7.52
  -1  11  20  109.28    9.67
   1 -11 -20   88.73    8.24
  -1 -11  20  116.33    8.91
  -1 -11  20  107.82    7.15
  -1  11  20  113.91    7.39
  -1  11  20   87.72   20.14
   1 -11 -20   83.66   21.20
  -1 -11  20   89.24   15.54
  -1 -11  18  232.19   12.78
  -1  11  18  220.12   15.96
  -1 -11  18  270.29   10.14
  -1 -11  18  217.42   12.09
  -1 -11  18  247.02   14.01
   1 -11 -18  232.94   10.89
   1  11 -18  231.87   10.37
  -1  11  18  249.70   11.95
  -1  11  18  148.02    9.30
  -1 -11  18  296.83   11.79
  -1  11  18  260.08   10.39
  -1 -11  18  225.83   17.36
   1 -11 -18  200.91   22.42
  -1  11  18  238.44   22.20
  -1 -11  18  253.98   14.10
  -1 -11  16  224.54   16.38
  -1 -11  16  231.75   12.08
  -1  11  16  212.43   14.90
  -1  11  16  254.89   12.03
  -1 -11  16  221.37   11.49
  -1 -11  16  218.91   13.00
   1 -11 -16  222.59   10.42
  -1  11  16  247.53   11.49
  -1 -11  16  267.17   10.98
   1  11 -16  247.90   10.22
  -1  11  16  223.76    9.78
  -1 -11  16  199.43    9.61
  -1 -11  16  239.32   13.30
  -1  11  16  250.37   20.55
   1 -11 -16  222.11   21.42
  -1 -11  16  233.74    9.62
   1  11 -16  236.16   10.20
   1  11 -16  204.73    9.82
  -1 -11  14    5.64    5.65
  -1  11  14    8.69    6.96
   1 -11 -14    6.44    5.94
   1  11 -14    4.92    5.28
  -1 -11  14    7.18    4.93
  -1  11  14    6.06    4.94
   1  11 -14    5.27    5.21
  -1  11  14   15.64    7.00
  -1 -11  14   -0.32    4.82
  -1 -11  12  391.75   13.10
  -1  11  12  365.78   13.51
   1  11 -12  371.91   12.72
  -1 -11  12  363.79   12.36
   1  11 -12  381.17   12.77
  -1  11  12  369.23   12.54
  -1  11  12  377.83   13.67
  -1 -11  10  343.30   10.75
  -1  11  10  331.15   11.96
  -1  11  10  330.89   12.31
  -1 -11  10  359.39   11.48
  -1 -11  10  318.57   10.87
   1  11 -10  330.13   11.24
   1  11 -10  341.12   11.28
  -1  11  10  242.95    9.64
  -1 -11  10  347.74   10.84
  -1 -11  10  283.02   10.98
  -1  11  10  385.35   11.23
  -1 -11   8  121.49    5.66
  -1  11   8  118.77    7.05
  -1  11   8  113.01    8.17
  -1 -11   8  128.67    6.50
   1  11  -8  113.16    6.23
  -1 -11   8  114.70    6.04
   1  11  -8  120.07    6.28
   1 -11  -8  109.43    6.32
  -1 -11   8  125.16    5.73
  -1 -11   8  100.09    6.01
   1  11  -6   37.78    4.56
  -1 -11   6   43.49    4.85
  -1  11   6   38.28    7.51
  -1 -11   6   42.36    4.46
   1 -11  -6   35.05    4.80
   1  11  -6   35.27    4.52
  -1 -11   6   43.99    4.08
  -1  11   6   35.29    5.70
  -1 -11   6   43.26    4.25
   1  11  -4  130.31    6.13
  -1 -11   4  132.61    6.19
   1 -11  -4  133.98    6.29
   1  11  -4  130.26    6.04
   1 -11  -4  120.58    6.70
  -1 -11   4  137.86    5.36
   1 -11  -4  112.89    6.61
  -1  11   4  124.97    6.95
  -1 -11   4  133.67    5.47
   1 -11  -2    0.32    4.37
  -1  11   2    5.14    4.78
  -1 -11   2    2.40    3.13
  -1 -11   2    3.27    3.26
   1 -11  -2    1.26    4.55
  -1 -11   2    7.07    3.99
   1  11  -2   12.97    3.98
   1 -11  -2   12.77    4.10
   1  11  -2   11.85    3.83
   1 -11   0  420.99   12.47
  -1 -11   0  414.02   12.66
   1 -11   0  454.58   12.92
   1  11   0  434.21   12.94
  -1  11   0  447.73   12.99
  -1 -11   0  449.91   12.95
   1  11   0  440.86   12.94
   1 -11   0  379.58   12.78
   1 -11   0  391.97   12.72
  -1 -11   0  392.99   12.26
  -1 -11   0  402.31   12.23
  -1  11   0  444.88   13.01
   1 -11   2  294.88    9.49
  -1 -11  -2  312.18    9.97
   1 -11   2  313.77    9.85
  -1  11  -2  313.98    9.91
  -1 -11  -2  275.84    9.35
   1 -11   2  291.77    9.61
   1  11   2  288.10   10.18
   1 -11   2  302.05    9.60
  -1 -11  -2  265.12    9.32
  -1  11  -2  302.06    9.90
   1  11   4   26.68    7.03
   1 -11   4   22.80    4.04
  -1  11  -4   28.10    4.39
  -1 -11  -4   31.80    4.59
  -1 -11  -4   16.95    4.31
  -1 -11  -4   18.11    4.25
   1 -11   4   27.06    4.01
   1 -11   4   26.93    3.96
   1  11   4   28.74    5.09
  -1  11  -4   27.74    4.47
   1 -11   6  673.33   21.68
  -1  11  -6  714.27   21.93
   1 -11   6  776.63   21.77
   1  11   6  727.47   22.64
  -1  11  -6  725.18   21.93
  -1 -11  -6  709.44   21.83
   1  11   6  738.20   22.18
   1 -11   6  812.94   21.49
   1 -11   6  816.24   21.57
  -1  11  -8  488.52   15.87
   1 -11   8  463.15   15.50
   1 -11   8  525.56   15.81
   1  11   8  500.41   16.46
  -1  11  -8  489.27   15.82
   1  11   8  498.24   16.21
   1 -11   8  526.13   15.33
   1 -11   8  529.47   15.40
   1 -11  10  484.98   16.01
  -1  11 -10  491.70   16.41
   1  11  10  497.29   16.69
   1 -11  10  545.63   16.38
  -1  11 -10  511.31   16.44
   1  11  10  510.67   16.89
   1 -11  10  524.11   15.87
   1 -11  10  525.18   15.93
   1 -11  12    5.61    4.86
  -1  11 -12    6.86    5.23
   1  11  12    3.29    4.88
  -1  11 -12    3.56    5.19
   1  11  12    2.27    6.44
  -1 -11 -12    2.08    5.30
   1 -11  12    3.87    5.06
   1 -11  12    1.66    5.00
  -1 -11 -12    3.07    6.26
   1 -11  12    2.63    4.86
   1  11  12    3.57    6.26
  -1 -11 -14  227.60   10.96
   1  11  14  232.21   11.29
   1 -11  14  237.32   15.58
   1  11  14  228.00    9.89
  -1  11 -14  233.71   10.20
   1 -11  14  238.43   10.25
   1  11  14  227.65   10.90
  -1 -11 -14  205.39   10.18
  -1  11 -14  225.76   10.21
   1 -11  14  246.42    9.76
   1  11  14  219.29   14.15
   1  11  16   82.88   12.69
   1 -11  16   89.36   10.63
   1  11  16  108.87    9.60
   1 -11  16   93.08    9.92
  -1  11 -16  122.86    8.17
   1  11  16  126.62    7.72
   1 -11  16   90.49   10.75
   1 -11  16  125.00    8.37
  -1 -11 -16   98.57    8.10
   1  11  16  110.45    8.85
  -1 -11 -16   89.27   20.14
   1 -11  16   86.81   14.78
  -1  11 -16  107.51    8.10
   1 -11  16  121.83    7.49
  -1  11 -16   98.58    7.84
   1  11  18    6.56   12.06
   1 -11  18    1.76    9.74
   1  11  18    0.41    8.60
   1 -11  18   -1.23    8.42
   1  11  18    6.70    5.78
   1  11  18  -11.97   19.80
   1  11  18    4.50    7.76
   1 -11  18    7.01    6.66
  -1 -11 -18    6.06    6.48
  -1 -11 -18    0.83   19.83
   1 -11  18    7.80   14.65
  -1  11 -18    8.34    6.63
   1 -11  18    3.52    5.66
   1  11  20  106.57   13.88
   1  11  20  132.38   10.63
   1 -11  20  102.81   10.32
   1  11  20  112.90    7.71
   1  11  20   60.01    7.20
  -1 -11 -20  105.06    8.46
   1 -11  20  117.81    8.97
  -1  11 -20  119.33    8.27
   1 -11  20  129.73    7.66
   1 -11  20   79.26   15.80
   1  11  20  181.47   21.67
  -1 -11 -20  212.63   22.69
   1  11  22   72.39   18.79
  -1  11 -22   84.70    6.90
   1 -11  22   72.46   11.60
   1  11  22   70.40    6.60
   1 -11  22   88.45    6.51
  -1 -11 -22   72.43   20.47
  -1  11 -24   11.52   16.43
   1  11  24  -29.89   16.45
  -1  11 -24    1.90    4.69
   1 -11  24   -5.95    9.03
   1  11  24    1.19    4.16
   1 -11  24    3.97    4.08
  -1 -11 -24  -19.50   17.84
  -1 -11 -26   26.54   16.38
  -1 -11 -26   -2.36   14.90
   1  11  26   15.83   13.33
  -1  11 -26    7.57   13.01
  -1 -11 -28   18.78   12.10
   1 -11  28    9.80    5.20
  -1 -11 -28   -2.22   10.10
  -1  11 -28    1.06    8.29
   1 -12 -29   19.90   10.49
  -1 -12  29    2.84    4.71
   1 -12 -27    1.12   15.10
  -1  12  27   32.08   11.92
   1  12 -27   12.59   11.40
   1 -12 -27   -1.85   12.57
  -1 -12  25    6.76    6.48
   1 -12 -25   -1.84   18.55
   1 -12 -25    1.56   15.75
  -1  12  25    7.45   15.07
   1  12 -25   -3.10   14.95
   1 -12 -23   50.16   18.79
  -1  12  23   64.51   18.23
  -1 -12  23   60.09    9.31
  -1 -12  23   52.94    9.54
  -1 -12  23   75.51    5.34
  -1  12  23   54.01    5.26
  -1 -12  21   98.10   10.69
  -1  12  21   94.23   19.70
   1  12 -21   97.84    7.40
   1 -12 -21  101.20    8.10
  -1 -12  21  108.08    8.76
  -1 -12  21  118.96    7.02
   1 -12 -21   77.45   20.65
  -1 -12  21   68.44   14.93
  -1  12  19   16.81    8.90
  -1 -12  19    1.52    9.10
  -1  12  19    4.01    5.52
  -1  12  19   10.54   19.61
  -1 -12  19   10.44    6.97
  -1  12  19    6.42    8.22
   1 -12 -19   -1.36    6.71
   1 -12 -19   36.31   20.49
  -1 -12  19   -8.99   14.44
  -1 -12  19   10.93    5.58
   1  12 -19    6.07    6.20
  -1 -12  17   84.36    9.86
  -1  12  17   85.12    9.32
  -1 -12  17   94.16   10.61
  -1 -12  17   87.86    8.79
   1  12 -17   90.13    7.38
  -1  12  17   80.79    6.95
   1 -12 -17   77.35   19.93
  -1 -12  17   72.36   14.62
  -1 -12  17   95.51    8.13
  -1  12  17   86.98    9.00
   1 -12 -17   68.05    7.58
  -1 -12  17   95.42   10.80
  -1  12  17   91.65   19.72
   1  12 -17   67.77    7.18
   1  12 -17   93.03    7.47
  -1 -12  17   82.25    6.74
   1  12 -15  823.69   24.65
   1  12 -15  725.29   24.04
  -1 -12  15  839.81   24.17
  -1 -12  15  758.32   25.75
  -1 -12  15  700.14   25.67
   1  12 -15  855.97   24.70
  -1  12  15  844.47   24.42
   1 -12 -15  714.04   31.98
  -1  12  15  778.04   31.72
  -1 -12  15  777.90   26.57
  -1  12  15  846.30   25.78
   1 -12 -15  751.09   24.57
  -1 -12  15  679.72   27.59
  -1 -12  15  889.30   25.28
  -1  12  15  848.05   25.29
  -1  12  13   -0.15    4.90
   1  12 -13    4.78    5.28
  -1  12  13   -1.54    6.53
  -1  12  13    1.86    6.96
  -1 -12  13    1.92    5.43
   1  12 -13    2.17    5.24
  -1 -12  13    2.07    4.69
  -1 -12  11  112.38    6.45
   1  12 -11  118.66    6.84
   1  12 -11  120.14    6.84
  -1 -12  11  112.99    6.23
  -1  12  11  116.06    7.83
  -1 -12  11  114.79    6.35
  -1 -12  11  124.21    7.01
  -1  12  11  108.88    8.39
  -1 -12   9 2343.44   68.29
   1  12  -9 2468.33   68.61
   1  12  -9 2488.11   68.59
  -1  12   9 2508.86   69.04
  -1 -12   9 2556.26   68.07
  -1 -12   9 2523.58   68.08
  -1 -12   9 2626.84   68.78
  -1  12   9 2454.14   68.97
   1  12  -7  341.78   11.77
  -1 -12   7  317.83   11.56
   1 -12  -7  333.55   11.83
   1  12  -7  337.72   11.73
  -1 -12   7  356.46   11.57
  -1 -12   7  375.50   11.23
  -1  12   7  378.62   12.56
  -1 -12   7  371.10   11.28
  -1  12   7  345.42   13.30
  -1 -12   7  358.18   11.85
   1 -12  -5    6.79    4.53
  -1 -12   5    4.12    4.21
   1  12  -5    0.37    4.22
  -1 -12   5    0.59    3.55
  -1  12   5   -2.70    5.10
   1 -12  -5   -0.05    4.94
   1 -12  -5    2.82    5.10
  -1 -12   5    1.19    3.47
  -1  12   5    2.26    7.45
  -1 -12   5   -0.40    4.17
   1  12  -5   -0.16    4.25
   1  12  -3  343.43   11.38
   1 -12  -3  324.66   11.24
   1  12  -3  351.89   11.38
   1 -12  -3  317.94   11.23
   1 -12  -3  318.72   11.25
  -1 -12   3  366.89   10.58
  -1  12   3  346.46   11.79
  -1 -12   3  369.97   10.62
  -1 -12   3  358.58   11.28
   1 -12  -1 1358.22   36.33
   1  12  -1 1350.68   36.39
  -1 -12   1 1328.68   35.71
   1 -12  -1 1227.40   36.05
  -1 -12   1 1335.16   35.69
   1 -12  -1 1228.60   36.08
   1  12  -1 1346.80   36.42
   1 -12  -1 1272.12   35.80
  -1 -12   1 1310.80   36.12
   1  12   1   24.00    4.07
   1  12   1   24.49    4.13
  -1  12  -1   26.70    4.31
  -1  12  -1   22.89    4.28
  -1 -12  -1   21.70    4.38
   1 -12   1   28.84    4.21
   1 -12   1   21.66    4.24
  -1 -12  -1   15.47    3.71
  -1 -12  -1   13.90    3.72
   1 -12   1   17.47    4.07
  -1 -12  -1   17.29    3.79
   1 -12   1   24.31    3.78
  -1  12  -3  381.99   12.11
   1 -12   3  392.66   11.92
  -1 -12  -3  387.73   12.13
  -1  12  -3  373.64   12.05
  -1 -12  -3  339.27   11.47
   1 -12   3  381.75   11.56
  -1 -12  -3  341.96   11.44
   1  12   3  362.91   12.32
   1 -12   3  385.67   11.59
   1 -12   3  371.65   11.63
  -1  12  -5  722.51   21.85
  -1 -12  -5  687.48   21.78
  -1  12  -5  723.15   21.85
   1 -12   5  827.09   21.39
  -1 -12  -5  688.88   21.21
   1  12   5  771.64   22.11
  -1 -12  -5  693.43   21.20
   1 -12   5  823.46   21.42
   1  12   5  729.89   22.63
   1 -12   5  753.83   21.60
   1 -12   7   43.78    5.00
  -1  12  -7   38.41    5.10
   1  12   7   50.76    6.00
   1 -12   7   58.24    4.61
  -1 -12  -7   32.69    5.14
  -1  12  -7   37.04    4.99
   1 -12   7   59.68    4.74
   1  12   7   42.23    7.24
   1 -12   7   52.24    4.98
   1 -12   9    8.11    4.57
  -1  12  -9    9.64    4.86
  -1 -12  -9   -0.20    6.44
   1  12   9   -1.03    6.68
   1 -12   9    5.86    4.71
  -1  12  -9    5.95    4.76
   1 -12   9    3.12    4.40
   1  12   9    2.87    5.75
   1 -12   9    2.58    4.22
   1 -12  11  293.69   10.47
   1  12  11  290.40   11.91
  -1  12 -11  282.56   11.03
   1 -12  11  301.75   11.00
   1  12  11  286.09   11.63
   1 -12  11  281.09   10.55
   1 -12  11  272.34   10.59
  -1  12 -11  275.52   11.03
  -1  12 -13   44.88    6.29
   1 -12  13   45.43    5.79
   1  12  13   42.05    7.26
   1 -12  13   35.61    5.78
   1  12  13   48.45    5.96
  -1  12 -13   48.93    6.27
   1  12  13   20.36   16.74
   1  12  13   43.34    7.45
  -1 -12 -13   37.48    6.18
   1 -12  13   41.01    6.15
  -1 -12 -13   14.27   17.18
   1 -12  13   42.09    6.10
   1 -12  15   38.34    9.13
  -1 -12 -15   32.76    6.75
   1 -12  15   41.18    6.73
   1  12  15   36.52    7.54
   1  12  15   37.56   11.93
   1 -12  15   33.81    9.27
   1 -12  15   43.50    9.10
   1  12  15   28.12    5.95
  -1  12 -15   30.28    6.50
  -1  12 -15   35.02    6.60
   1 -12  15   34.28    5.92
  -1  12 -15   22.76    6.65
   1 -12  15   57.12   13.83
  -1 -12 -15   41.70   19.40
   1  12  15   35.90    8.32
   1 -12  17  376.98   20.72
   1  12  17  462.36   17.43
   1 -12  17  359.87   17.80
   1  12  17  454.23   15.55
   1  12  17  352.02   19.74
   1 -12  17  381.21   17.45
   1 -12  17  499.56   16.50
   1  12  17  436.22   16.17
  -1 -12 -17  401.93   15.77
   1 -12  17  490.90   15.33
  -1  12 -17  411.16   15.38
  -1 -12 -17  357.65   27.00
  -1 -12 -19  136.22   22.60
   1 -12  19   85.24   15.86
   1  12  19  116.82   10.64
   1 -12  19  110.22   10.70
   1  12  19  102.59    7.66
   1 -12  19  114.37    8.82
  -1  12 -19  108.31    8.01
  -1 -12 -19   97.54    8.43
   1  12  19   59.90    6.94
   1 -12  19  108.79   11.09
   1 -12  19  109.69    7.40
   1  12  21   -6.88   18.83
   1 -12  21   -6.15   14.08
  -1 -12 -21   39.71   19.84
  -1  12 -21    1.23    5.86
   1 -12  21    3.87    5.41
   1 -12  21    7.82    8.21
   1  12  23   15.89   17.28
  -1  12 -23   53.70   17.65
   1 -12  23   38.39    9.67
   1  12  23   34.75    5.31
   1 -12  23   41.58    5.22
  -1  12 -23   40.79    5.59
  -1 -12 -23   29.70   18.75
   1  12  25   76.86   15.23
  -1  12 -25   89.93   15.37
  -1 -12 -25   50.90   16.33
  -1 -12 -27   -6.70   13.84
  -1  12 -27    3.08   10.25
  -1 -12 -27  -12.39   11.69
   1  12  27   -3.08   10.72
   1 -13 -28   19.80   12.25
   1 -13 -28    6.90    8.84
   1  13 -28   -5.75    7.79
  -1 -13  28   -3.56    6.27
   1 -13 -26   -2.11   13.68
  -1  13  26   20.85   13.33
   1  13 -26   21.59   12.87
   1 -13 -26   12.43   16.22
   1 -13 -24   76.19   17.79
  -1  13  24   99.31   17.28
   1 -13 -24  112.05   20.16
  -1 -13  24   86.12    8.96
  -1 -13  22   -2.49    8.67
  -1 -13  22    2.97    8.54
  -1  13  22  -10.93   18.42
   1 -13 -22  -27.85   19.69
  -1 -13  22   -2.12    4.75
  -1  13  20  120.44   10.40
  -1 -13  20   74.35   10.81
  -1 -13  20  126.92    7.44
   1  13 -20  110.38    7.74
  -1 -13  20  126.59    9.17
   1 -13 -20   91.93    8.47
  -1  13  20  134.73    9.91
  -1  13  20   67.84   20.34
   1 -13 -20   85.52   21.06
  -1 -13  20   71.84   15.06
  -1 -13  18   99.47   15.56
   1 -13 -18   94.09   21.54
  -1  13  18  155.29   11.03
  -1 -13  18  136.99   11.83
  -1 -13  18  119.75    9.99
  -1  13  18  147.96    8.37
  -1 -13  18  131.89   10.81
  -1  13  18  150.21   10.34
  -1 -13  18  164.97    9.75
   1 -13 -18  127.64    9.23
   1  13 -18  143.45    8.46
  -1 -13  18  160.76    8.24
  -1 -13  18  136.56   12.28
  -1  13  18  149.43   21.23
  -1 -13  16  266.92   17.96
  -1 -13  16  283.24   14.15
  -1  13  16  350.66   14.65
  -1 -13  16  290.57   14.10
  -1 -13  16  297.93   15.67
   1  13 -16  355.15   12.92
  -1  13  16  342.47   12.68
  -1  13  16  358.77   14.15
  -1 -13  16  377.34   13.68
   1 -13 -16  306.69   13.16
   1  13 -16  358.58   13.05
  -1 -13  16  351.37   12.42
   1  13 -16  296.04   12.42
  -1 -13  16  307.50   15.61
  -1  13  16  288.35   23.30
   1 -13 -16  238.78   23.59
  -1 -13  14   22.01    8.39
  -1 -13  14   21.38    8.66
  -1 -13  14   14.66    5.39
   1  13 -14   14.48    5.91
   1  13 -14   20.88    5.99
  -1 -13  14   24.59    7.12
   1 -13 -14   14.21    6.20
  -1 -13  14   18.88    6.12
  -1  13  14   12.59    7.71
   1 -13 -14   26.67   17.32
  -1 -13  14   25.75   12.74
  -1  13  14   16.29    7.37
  -1  13  14   18.58    5.60
   1  13 -14   19.95    5.87
  -1 -13  12   25.01    5.71
  -1  13  12   25.11    7.53
   1  13 -12   31.10    5.65
  -1  13  12   25.20    6.74
  -1 -13  12   28.30    5.32
   1  13 -12   31.43    5.68
  -1 -13  10  165.50    7.91
   1  13 -10  182.00    8.25
  -1  13  10  184.71    9.94
  -1 -13  10  201.67    8.56
   1  13 -10  186.41    8.25
  -1 -13  10  183.88    7.64
  -1  13  10  179.52    9.19
  -1 -13  10  173.41    7.71
  -1 -13   8  745.93   23.54
   1  13  -8  799.14   23.87
  -1  13   8  783.60   24.74
  -1 -13   8  836.65   23.97
   1  13  -8  802.20   23.85
   1 -13  -8  822.76   23.90
  -1 -13   8  867.29   23.67
  -1 -13   8  806.31   23.15
  -1  13   8  787.56   24.34
  -1 -13   8  811.19   23.19
  -1 -13   6 1067.59   31.81
   1  13  -6 1159.50   32.12
  -1 -13   6 1174.84   32.01
  -1  13   6 1091.59   32.87
  -1 -13   6 1206.98   31.89
   1 -13  -6 1222.31   32.14
   1  13  -6 1172.49   32.08
   1 -13  -6  985.07   31.66
  -1 -13   6 1170.07   31.30
  -1  13   6 1122.24   32.41
   1 -13  -6  984.64   31.72
  -1 -13   6 1151.80   31.32
  -1 -13   4  124.77    6.75
   1  13  -4  135.92    6.68
  -1 -13   4  160.01    6.81
   1 -13  -4  126.79    6.80
   1  13  -4  127.55    6.58
   1 -13  -4  157.01    7.12
   1 -13  -4  167.34    7.16
  -1 -13   4  168.23    6.00
  -1  13   4  161.37    7.60
  -1 -13   4  166.50    6.05
   1 -13  -2   13.29    4.48
  -1 -13   2   17.25    3.45
   1 -13  -2   14.68    4.57
  -1 -13   2   16.45    3.36
  -1 -13   2   19.73    4.22
   1  13  -2   21.69    4.35
   1  13  -2   20.49    4.15
   1 -13  -2   15.46    4.40
   1 -13   0 1173.46   32.38
  -1 -13   0 1142.54   32.57
  -1  13   0 1233.31   33.04
  -1 -13   0 1256.33   33.00
   1  13   0 1231.36   32.98
   1 -13   0 1224.34   32.94
  -1 -13   0 1112.44   32.14
   1 -13   0 1134.82   32.56
  -1 -13   0 1114.39   32.12
   1 -13   0 1161.80   32.59
   1  13   0 1221.91   32.99
  -1  13   0 1219.23   33.02
   1 -13   0 1104.24   32.83
   1 -13   2  685.16   19.71
  -1  13  -2  708.99   20.19
   1  13   2  707.53   20.13
   1  13   2  697.80   20.14
  -1 -13  -2  727.85   20.28
   1 -13   2  716.33   20.13
   1 -13   2  698.84   19.69
   1 -13   2  708.41   19.68
  -1 -13  -2  618.11   19.27
  -1 -13  -2  646.01   19.34
   1  13   2  646.33   20.17
   1 -13   2  652.23   20.07
  -1  13  -2  703.29   20.18
   1  13   4   12.49    7.22
   1 -13   4    6.68    4.05
  -1  13  -4    9.07    4.38
  -1 -13  -4    9.07    4.80
   1  13   4   10.91    5.12
   1 -13   4    7.67    4.05
  -1 -13  -4    7.19    4.07
   1 -13   4    5.47    4.08
  -1 -13  -4    5.32    4.11
  -1  13  -4    6.92    4.44
  -1  13  -6 1988.82   53.82
   1 -13   6 1859.56   53.52
   1 -13   6 2046.05   53.56
   1  13   6 1931.31   54.10
  -1 -13  -6 2035.37   53.78
  -1  13  -6 2009.72   53.82
  -1 -13  -6 1729.41   52.90
   1  13   6 1991.21   53.95
   1 -13   6 2114.53   53.21
  -1 -13  -6 1706.16   52.89
   1 -13   6 2103.35   53.24
  -1  13  -8  452.54   15.53
   1 -13   8  451.22   15.34
   1 -13   8  515.41   15.52
   1  13   8  477.07   16.42
  -1  13  -8  465.72   15.51
   1 -13   8  505.55   14.98
   1  13   8  472.76   16.00
   1 -13   8  507.86   15.03
   1 -13  10 1001.57   29.93
  -1  13 -10 1014.52   30.31
  -1  13 -10 1038.65   30.34
   1  13  10 1024.11   30.46
   1 -13  10 1054.27   30.21
   1 -13  10 1044.12   29.65
   1  13  10 1031.37   30.78
   1 -13  10 1038.65   29.72
  -1  13 -12   12.24    5.84
   1 -13  12   10.27    5.30
  -1  13 -12   11.73    5.75
   1  13  12   15.04    5.47
   1  13  12   22.30   16.34
  -1 -13 -12   17.48    5.98
   1 -13  12   13.63    5.63
   1  13  12   21.64    7.18
   1 -13  12   15.64    5.45
   1 -13  12   18.69    5.29
   1  13  12   19.00    6.97
  -1 -13 -14  263.78   11.76
   1  13  14  292.14   13.04
  -1 -13 -14  277.69   22.19
   1  13  14  292.14   21.84
   1 -13  14  289.00   13.84
   1  13  14  280.79   12.30
   1 -13  14  301.35   11.87
   1  13  14  264.64   11.36
  -1  13 -14  281.05   11.77
   1 -13  14  292.63   17.15
  -1  13 -14  243.47   11.33
  -1  13 -14  287.82   11.88
   1 -13  14  282.58   11.18
   1 -13  14  298.66   13.56
   1 -13  16   98.97   10.74
   1  13  16  108.79    9.96
   1 -13  16  103.56   10.52
   1  13  16  108.67    7.97
  -1  13 -16  111.10    8.20
  -1 -13 -16   61.68   20.51
   1 -13  16  101.20   15.41
  -1 -13 -16  101.09    8.40
   1  13  16  103.46    9.12
   1 -13  16  106.02    8.34
   1 -13  16   75.52   10.46
  -1  13 -16  109.11    8.29
  -1  13 -16  102.76    8.18
   1 -13  16  123.28    7.61
   1 -13  18    0.97    9.56
   1  13  18    4.33    8.62
   1 -13  18   -6.43    8.83
  -1 -13 -18    3.35   20.69
   1 -13  18   -1.09   14.37
   1  13  18    2.74    5.98
  -1 -13 -18   -0.45    6.85
   1 -13  18    2.38    6.70
   1  13  18   10.31    7.84
   1 -13  18    2.30    5.73
  -1  13 -18    4.90    6.57
   1 -13  20   37.17   14.60
  -1 -13 -20   57.81   20.97
   1 -13  20   55.58    9.17
   1 -13  20   63.57    6.46
  -1  13 -20   56.70    6.99
   1  13  22   25.76   17.74
  -1  13 -22   54.43    6.12
   1 -13  22   39.93    8.35
   1 -13  22   56.11    5.81
   1 -13  22   32.85    9.96
  -1 -13 -22   24.93   19.07
  -1  13 -24   14.55   15.34
   1  13  24   21.11   15.37
  -1 -13 -24   20.06   16.71
  -1 -13 -24   36.32   18.29
   1 -13  24    0.15    2.08
   1  13  24    1.14    2.24
  -1  13 -24   37.88    4.74
  -1  13 -26    1.85   11.88
  -1 -13 -26    8.43   13.17
   1  13  26   43.88   12.47
  -1 -13 -26   14.64   15.10
  -1  14  27   16.61   10.47
   1 -14 -27    1.65   10.22
   1  14 -27   12.27    9.77
   1 -14 -27   40.87   13.70
  -1 -14  25    4.83    6.14
   1  14 -25   27.09   13.93
  -1  14  25    3.17   14.06
   1 -14 -25   -4.30   14.50
   1 -14 -25   19.91   17.31
  -1 -14  23   43.45    8.73
   1 -14 -23   33.69   17.79
  -1  14  23   33.33   17.22
   1 -14 -23   55.00   20.46
  -1  14  21  126.28   20.04
   1  14 -21  135.46    7.72
  -1 -14  21  102.12   10.58
   1 -14 -21   89.72   19.96
  -1 -14  21  145.55    7.47
   1 -14 -21  106.50   23.04
  -1 -14  21  106.79   10.38
  -1  14  19   20.44    8.83
  -1 -14  19   26.92    9.49
  -1 -14  19   35.08    5.87
  -1  14  19   25.35    5.99
   1  14 -19   34.42    6.49
  -1 -14  19   38.86    6.07
   1 -14 -19   18.34    7.12
  -1 -14  19   32.40    7.36
  -1  14  19   28.76    8.42
  -1  14  19   26.77   19.80
   1 -14 -19   18.95   19.68
  -1 -14  19   10.97   14.26
  -1  14  17  320.26   14.39
  -1 -14  17  261.99   13.50
  -1 -14  17  264.14   15.16
  -1 -14  17  354.43   11.90
   1  14 -17  299.93   12.37
  -1  14  17  280.86   11.98
   1  14 -17  302.01   12.43
   1  14 -17  273.82   11.90
  -1 -14  17  317.27   11.75
  -1  14  17  306.81   13.72
  -1 -14  17  338.57   13.26
   1 -14 -17  253.05   12.56
  -1 -14  17  290.36   15.33
   1 -14 -17  307.15   23.80
  -1 -14  17  242.08   17.87
  -1 -14  15  314.31   18.21
  -1 -14  15  341.95   12.44
   1  14 -15  293.19   12.52
   1  14 -15  330.02   13.05
  -1 -14  15  322.73   15.04
  -1 -14  15  295.50   14.30
  -1 -14  15  370.57   12.50
   1  14 -15  332.49   12.99
  -1  14  15  330.25   12.75
  -1 -14  15  361.34   13.58
  -1  14  15  329.02   14.05
  -1  14  15  351.05   14.46
   1 -14 -15  308.76   13.27
  -1 -14  15  365.58   15.68
   1 -14 -15  327.77   23.65
  -1 -14  13   58.57    9.06
  -1 -14  13   58.55    9.00
   1  14 -13   57.77    6.55
   1  14 -13   51.27    6.49
  -1 -14  13   57.84    6.00
  -1 -14  13   48.76    7.77
  -1 -14  13   57.13    7.97
  -1 -14  13   60.18    5.92
   1  14 -13   53.79    6.43
  -1  14  13   43.85    6.18
  -1 -14  13   65.24    6.85
  -1  14  13   56.45    8.48
  -1 -14  13   59.45   12.47
  -1  14  13   58.45    7.91
  -1 -14  11  140.94    7.41
  -1  14  11  138.04    8.84
   1  14 -11  166.78    8.11
  -1 -14  11  183.23    7.82
   1  14 -11  165.63    8.06
  -1 -14  11  159.89    7.81
  -1 -14  11  138.46    7.48
  -1 -14  11  162.35    8.32
  -1  14  11  147.58    9.88
  -1  14   9 1269.52   37.17
  -1 -14   9 1279.28   35.86
   1  14  -9 1255.45   36.58
  -1 -14   9 1406.19   36.45
  -1 -14   9 1212.02   36.31
   1  14  -9 1243.18   36.59
  -1 -14   9 1261.93   35.89
  -1 -14   9 1329.70   36.74
  -1  14   9 1247.96   37.23
  -1 -14   7  697.87   19.66
   1 -14  -7  620.35   20.11
  -1  14   7  703.55   21.02
   1 -14  -7  618.81   20.12
   1 -14  -7  661.75   20.47
   1  14  -7  684.29   20.47
  -1 -14   7  697.27   20.21
  -1 -14   7  647.20   20.21
   1  14  -7  653.39   20.42
  -1 -14   7  712.72   19.72
  -1 -14   7  704.67   20.40
  -1  14   7  676.03   21.66
   1 -14  -5    7.87    4.77
  -1  14   5   12.30    5.36
  -1 -14   5   10.21    3.56
   1 -14  -5    4.18    4.74
  -1  14   5   14.66    4.38
   1 -14  -5   19.38    4.91
  -1 -14   5   18.65    4.42
  -1  14   5   14.78    4.33
   1  14  -5   15.69    4.43
   1  14  -5   19.34    4.50
  -1 -14   5   14.74    4.67
  -1 -14   5   11.90    3.75
  -1 -14   5   11.03    4.46
  -1  14   5   11.94    7.87
   1 -14  -3   48.82    5.15
  -1 -14   3   61.59    4.12
   1 -14  -3   47.17    5.19
   1 -14  -3   75.98    5.46
   1  14  -3   76.66    5.34
   1  14  -3   74.73    5.32
  -1 -14   3   63.93    5.40
  -1 -14   3   65.87    4.24
  -1 -14   3   59.65    5.07
   1 -14  -1  608.85   18.10
  -1 -14   1  628.96   17.64
   1 -14  -1  595.27   18.15
   1 -14  -1  661.85   18.66
   1  14  -1  631.02   18.63
   1  14  -1  627.02   18.66
   1 -14  -1  579.93   18.52
  -1 -14   1  624.91   17.69
   1 -14  -1  606.06   17.86
  -1 -14   1  628.61   18.27
   1  14   1    6.52    4.20
  -1  14  -1    8.12    4.25
  -1  14  -1   11.17    4.10
   1  14   1    7.84    4.20
  -1 -14  -1    7.81    4.57
   1 -14   1    8.50    4.54
   1 -14   1   11.59    4.62
   1 -14   1   12.30    3.75
  -1 -14  -1   11.45    3.43
  -1 -14  -1   13.75    3.43
   1 -14   1   13.21    4.10
   1 -14   1   13.95    4.16
  -1 -14  -3  126.48    5.63
   1  14   3  135.82    7.19
   1 -14   3  143.27    6.17
  -1 -14  -3  121.66    5.62
  -1  14  -3  142.94    6.65
   1  14   3  139.52    6.63
   1 -14   3  145.34    6.67
  -1 -14  -3  140.27    6.89
   1  14   3  144.14    6.62
  -1  14  -3  137.72    6.70
   1 -14   3  137.37    6.15
   1 -14   3  128.39    6.16
   1 -14   5 1257.09   32.73
   1  14   5 1190.95   33.55
  -1 -14  -5 1049.57   32.32
  -1 -14  -5 1025.91   32.32
  -1 -14  -5 1241.65   33.49
  -1  14  -5 1229.36   33.47
  -1  14  -5 1199.12   33.47
   1 -14   5 1244.98   32.76
   1 -14   5 1233.54   33.02
   1  14   5 1154.43   34.04
  -1 -14  -7   38.76    4.72
  -1 -14  -7   47.21    4.84
   1  14   7   52.24    6.21
   1 -14   7   52.37    4.75
   1 -14   7   47.54    5.36
  -1  14  -7   41.37    5.42
  -1  14  -7   47.50    5.37
  -1 -14  -7   38.67    5.61
   1 -14   7   53.61    4.94
   1 -14   7   49.77    5.16
   1  14   7   44.64    7.48
   1 -14   9   -1.86    4.73
   1  14   9    0.99    6.16
  -1 -14  -9    5.68    7.17
  -1  14  -9    3.95    5.21
   1 -14   9    4.72    5.01
   1 -14   9   -0.79    4.98
   1 -14   9   -0.08    4.99
   1  14   9    4.38    7.12
  -1  14  -9    4.22    5.21
   1 -14  11  153.37    7.80
   1  14  11  154.58    9.37
  -1  14 -11  158.75    8.49
   1 -14  11  165.33    8.11
  -1  14 -11  171.67    8.58
   1 -14  11  150.90    7.84
   1 -14  11  163.16    8.33
   1  14  11  152.94    9.46
   1  14  13    3.49    7.46
   1 -14  13   10.72    5.62
  -1  14 -13    8.31    6.24
   1 -14  13   12.09    5.78
  -1  14 -13   14.50    6.31
  -1  14 -13   12.46    6.23
   1  14  13   12.48    5.85
   1 -14  13   -4.96   13.05
  -1 -14 -13   -5.08   17.55
  -1 -14 -13    9.93    6.31
   1 -14  13   15.44    6.04
   1  14  13   -1.87    7.58
   1  14  13   14.68   17.82
   1 -14  13    9.45    8.13
   1 -14  13    6.38    5.71
   1  14  15  229.01   12.09
   1 -14  15  161.86   12.22
  -1 -14 -15  190.09   22.36
   1  14  15  177.85   21.81
  -1 -14 -15  193.72   10.64
   1  14  15  216.33   11.54
   1 -14  15  225.23   10.46
  -1  14 -15  231.85   10.66
   1  14  15  228.34   10.30
   1 -14  15  175.45   12.25
  -1  14 -15  189.33   10.16
   1 -14  15  232.93    9.93
  -1  14 -15  218.11   10.57
   1 -14  15  152.37   16.17
   1 -14  17  183.95   16.82
   1  14  17  229.52   12.62
   1 -14  17  190.39   13.08
   1  14  17  216.44   10.50
   1 -14  17  189.89   12.83
   1  14  17  217.82   11.48
   1 -14  17  244.15   11.34
  -1 -14 -17  192.64   10.96
   1 -14  17  252.32   10.30
  -1  14 -17  208.67   10.51
  -1 -14 -17  183.53   23.41
  -1 -14 -19   90.52   20.82
   1 -14  19   80.32   15.08
   1 -14  19   91.88   10.41
   1  14  19  107.82    7.76
   1  14  19  110.83   10.30
  -1  14 -19  102.71    7.96
  -1 -14 -19   87.35    8.48
   1 -14  19   97.28    8.54
   1 -14  19   86.83   10.44
   1 -14  19  131.87    7.71
   1 -14  21    0.08    5.09
  -1  14 -21    1.39    5.65
   1 -14  21    0.57   13.37
  -1 -14 -21    0.26   19.01
  -1 -14 -23   37.13   19.20
  -1  14 -23   55.16    5.46
  -1 -14 -23   29.05   17.20
   1  14  23   42.70   16.41
   1 -14  23   56.90    5.02
   1  14  23   42.15    5.05
   1 -14  23   37.40    7.33
  -1 -14 -25   12.99   16.08
  -1 -14 -25   22.54   14.33
   1  14  25   24.92   13.60
  -1  14 -25   47.32   13.26
  -1 -14 -27    2.43   11.81
  -1 -14 -27   10.08    9.18
  -1  14 -27    5.14    8.62
   1  14  27    9.63    9.14
   1 -15 -26   46.58   14.84
   1  15 -26   29.64   11.62
  -1  15  26   46.76   12.04
   1 -15 -26   13.29   11.42
   1 -15 -24   69.92   18.27
  -1  15  24   62.21   15.54
   1 -15 -24   23.98   15.21
  -1 -15  24   45.90    7.69
   1 -15 -22   53.15   20.64
  -1  15  22   45.49   17.65
   1 -15 -22   16.18   17.35
  -1 -15  22   28.41    4.62
  -1 -15  22   12.62    8.56
  -1 -15  22   24.66    8.14
   1 -15 -20   22.14   22.37
  -1 -15  20    2.97   13.66
  -1 -15  20   13.82    8.64
   1 -15 -20   12.14   18.60
  -1  15  20  -17.26   19.30
  -1 -15  20   28.09    5.64
   1  15 -20   22.07    5.98
   1  15 -18   97.57    7.61
  -1 -15  18  103.69    7.30
  -1  15  18   79.30    9.89
  -1 -15  18   50.91   10.35
  -1 -15  18   47.18    8.45
  -1 -15  18  125.30    7.39
  -1  15  18   91.20    7.46
  -1 -15  18   94.69    8.37
   1 -15 -18   78.08    8.19
  -1  15  18  101.06    9.52
   1 -15 -18   40.09   23.55
  -1 -15  18   35.88   14.57
   1 -15 -18   57.63   20.04
  -1 -15  18   52.72   10.52
   1  15 -16   42.55    6.88
  -1 -15  16   54.52    6.47
   1  15 -16   41.21    7.05
  -1  15  16   39.60    8.96
  -1 -15  16   31.03    8.04
  -1  15  16   34.28    6.53
   1  15 -16   46.52    6.99
  -1 -15  16   52.03    6.30
  -1 -15  16   40.40    7.33
   1 -15 -16   32.90    7.43
  -1  15  16   51.42    8.88
  -1 -15  16   17.96   14.11
   1 -15 -16   35.95   19.50
   1 -15 -16   21.57   22.99
  -1 -15  16   24.51    9.66
   1 -15 -14    7.40   18.17
  -1 -15  14    3.48    8.73
  -1  15  14    2.63    8.41
  -1 -15  14   10.71    6.50
   1 -15 -14    0.10    6.73
  -1 -15  14   11.14    5.60
  -1  15  14    5.86    5.67
   1  15 -14    1.90    5.93
  -1 -15  14   -6.56    8.98
  -1  15  14   -6.47    7.94
  -1 -15  14    4.08    7.13
   1  15 -14    5.67    6.02
   1  15 -14    5.37    6.17
  -1 -15  14    1.54    5.68
   1 -15 -14   -4.03   21.37
  -1 -15  14    9.88   12.98
  -1 -15  12  360.85   15.48
  -1  15  12  388.57   15.24
  -1 -15  12  340.52   14.60
  -1  15  12  405.94   15.41
  -1 -15  12  436.54   14.48
  -1 -15  12  303.78   15.48
  -1  15  12  288.69   22.58
   1 -15 -12  270.90   21.65
  -1 -15  12  493.95   14.15
   1  15 -12  417.89   14.33
  -1 -15  12  407.08   13.86
   1  15 -12  410.85   14.30
  -1 -15  10    2.20    5.07
   1  15 -10   11.57    5.33
   1  15 -10   12.67    5.43
  -1 -15  10    8.11    5.05
  -1  15  10    7.34    6.40
  -1 -15  10    5.72    4.63
   1 -15 -10    3.41    5.66
   1 -15 -10   -0.21    5.65
  -1 -15  10    7.90    4.83
  -1  15  10    9.00    8.01
  -1 -15  10   10.91    5.41
   1  15  -8   15.05    5.06
  -1 -15   8   12.95    5.02
   1  15  -8   13.68    4.93
  -1 -15   8   14.06    4.87
   1 -15  -8   19.54    5.54
   1 -15  -8   19.77    5.61
   1 -15  -8   23.05    5.41
  -1  15   8   21.78    6.19
  -1 -15   8   11.95    4.37
  -1 -15   8    8.77    4.40
  -1 -15   8   19.35    5.11
  -1  15   8   11.37    8.06
   1  15  -6  299.76   10.93
  -1 -15   6  294.34   10.78
  -1 -15   6  321.40   10.84
   1  15  -6  310.12   10.98
  -1  15   6  319.44   10.83
  -1  15   6  313.93   10.82
   1 -15  -6  316.38   11.15
  -1  15   6  301.20   11.57
   1 -15  -6  254.41   10.52
   1 -15  -6  268.51   10.50
  -1 -15   6  297.93    9.89
  -1 -15   6  294.05    9.99
  -1 -15   6  315.06   10.86
  -1  15   6  291.52   13.02
   1  15  -4  673.76   19.40
  -1 -15   4  627.46   19.26
   1  15  -4  684.86   19.39
   1 -15  -4  703.19   19.58
  -1 -15   4  644.71   18.30
   1 -15  -4  572.11   18.75
   1 -15  -4  565.49   18.72
  -1 -15   4  628.50   18.31
  -1  15   4  640.78   20.90
  -1 -15   4  653.66   19.15
   1  15  -2    1.70    4.07
   1 -15  -2    1.93    4.60
   1  15  -2    2.64    4.08
   1 -15  -2    5.02    4.17
  -1 -15   2    4.22    3.21
  -1 -15   2    3.28    3.25
   1 -15  -2    2.92    4.13
  -1 -15   2    6.58    4.16
   1 -15   0  288.31   10.74
  -1  15   0  309.10   10.82
   1  15   0  311.98   10.74
  -1 -15   0  335.92   10.96
   1  15   0  313.06   10.67
   1 -15   0  321.64   10.79
  -1  15   0  306.50   10.75
   1 -15   0  312.70   10.15
   1 -15   0  310.40   10.09
  -1 -15   0  301.17    9.52
  -1 -15   0  287.67    9.46
  -1 -15   0  297.55   10.20
   1 -15   0  294.55    9.89
  -1  15  -2  643.13   19.01
   1 -15   2  603.00   18.88
   1  15   2  662.18   19.02
   1 -15   2  690.16   19.01
  -1  15  -2  654.07   19.03
  -1 -15  -2  677.92   19.13
   1  15   2  667.35   18.99
  -1 -15  -2  552.59   17.68
  -1 -15  -2  559.89   17.68
   1 -15   2  645.00   18.28
   1 -15   2  637.67   18.33
   1 -15   2  623.43   18.31
  -1  15  -4  108.06    6.32
  -1 -15  -4  121.94    6.74
  -1  15  -4  116.90    6.36
  -1 -15  -4   81.99    4.84
   1  15   4   93.64    6.68
   1 -15   4  101.95    5.47
  -1 -15  -4   71.91    4.79
   1 -15   4  106.45    5.57
   1  15   4   96.54    8.67
   1 -15   4  110.69    5.74
  -1  15  -6  399.68   13.40
  -1  15  -6  396.41   13.43
  -1 -15  -6  409.80   13.58
  -1 -15  -6  337.11   12.08
  -1 -15  -6  341.15   12.02
   1  15   6  419.29   13.84
   1 -15   6  418.79   12.56
   1 -15   6  418.86   12.65
   1 -15   6  415.24   12.96
   1  15   6  405.03   14.67
  -1  15  -8 1037.07   30.96
   1 -15   8 1023.49   30.58
   1 -15   8 1035.23   30.03
   1  15   8 1021.22   31.17
  -1  15  -8 1070.80   30.93
   1 -15   8 1162.59   30.77
   1 -15   8 1042.01   30.08
   1  15   8 1008.32   31.29
   1 -15   8 1061.66   30.55
   1 -15  10   17.11    5.69
  -1  15 -10   18.97    5.71
   1 -15  10   25.33    5.12
   1  15  10   22.21    6.80
  -1 -15 -10   11.47    7.64
   1  15  10   18.83    7.70
   1 -15  10   22.84    5.52
   1  15  10    0.86   16.72
   1 -15  10   22.62    5.46
  -1  15 -10   25.39    5.74
   1 -15  10   16.26    5.17
   1 -15  12   44.48    6.33
   1 -15  12   53.19    8.69
   1 -15  12   42.73    6.14
   1  15  12   53.90    7.99
   1  15  12   41.66    6.32
  -1  15 -12   45.63    6.67
   1 -15  12   59.29   13.36
   1 -15  12   49.14    6.59
  -1 -15 -12   46.31    7.18
   1  15  12   43.32    8.08
  -1  15 -12   47.22    6.75
  -1  15 -12   42.46    6.83
   1 -15  12   48.90    6.27
   1  15  12   73.03   18.54
  -1 -15 -12   63.96   18.99
  -1 -15 -14  404.25   26.64
   1 -15  14  412.08   18.23
   1  15  14  431.36   26.10
   1 -15  14  508.61   16.90
   1  15  14  464.04   17.08
  -1 -15 -14  442.96   16.89
   1  15  14  514.17   18.05
   1  15  14  490.71   16.68
  -1  15 -14  493.27   16.96
   1 -15  14  447.56   21.24
  -1  15 -14  435.82   16.28
  -1  15 -14  503.32   17.02
   1 -15  14  500.35   16.27
   1 -15  14  433.73   17.83
  -1  15 -16   45.25    7.26
   1 -15  16   50.02    6.59
  -1  15 -16   54.36    7.58
   1 -15  16   44.39    9.81
   1 -15  16   36.84    9.55
   1  15  16   49.80   20.81
   1  15  16   41.22    6.82
  -1  15 -16   48.11    7.32
   1  15  16   48.29    9.10
   1 -15  16   55.48   14.48
  -1 -15 -16   64.90   20.72
   1 -15  16   49.16    7.48
  -1 -15 -16   46.38    7.68
   1  15  16   45.47    8.32
   1 -15  18   26.18   14.24
  -1 -15 -18   17.17   20.40
   1  15  18   21.39    8.70
   1 -15  18   10.13    8.54
   1 -15  18   20.82    5.97
   1  15  18   15.94    6.17
  -1  15 -18   11.16    6.69
   1 -15  18   19.41    6.00
   1 -15  18   15.87    9.48
   1 -15  18   11.71    6.72
  -1 -15 -18   14.49    7.15
   1 -15  20   -1.29   13.49
   1 -15  20    9.99    7.74
  -1 -15 -20   -1.04   19.24
  -1  15 -20   14.52    6.01
   1 -15  20   14.71    5.51
  -1  15 -22   69.47    6.08
   1 -15  22   74.78    5.79
   1 -15  22   54.43    8.49
  -1 -15 -24  -24.60   15.08
   1  15  24   -5.06   14.25
  -1  15 -24   15.66   13.93
  -1 -15 -24    3.60   16.63
  -1  15 -26    4.41   10.34
  -1 -15 -26   -1.79   10.75
   1  15  26   19.41   10.77
  -1 -15 -26   17.78   13.17
  -1  16  27   17.14    8.38
   1  16 -27   24.47    7.67
   1 -16 -27   22.59   11.46
  -1 -16  25    1.71    5.47
   1 -16 -25   -3.34   12.48
  -1  16  25  -20.58   13.01
   1  16 -25   -1.63   12.43
   1 -16 -25    7.59   15.46
  -1 -16  23    2.73    7.36
  -1  16  23   -8.25   15.89
   1 -16 -23    2.99   15.61
   1 -16 -23    5.28   18.25
   1 -16 -21   34.56   20.99
   1  16 -21   53.65    5.84
   1 -16 -21   26.88   17.95
  -1  16  21   61.06   18.42
  -1 -16  21   58.10    5.55
  -1 -16  21   43.83    8.59
  -1 -16  19   13.59   13.94
   1 -16 -19   12.18   22.48
  -1 -16  19   -1.30    9.02
   1 -16 -19   -9.14   19.23
  -1 -16  19   12.44    5.56
   1  16 -19   11.73    6.07
   1  16 -17  338.96   13.33
   1  16 -17  360.73   13.88
  -1 -16  17  388.61   13.26
  -1  16  17  346.81   15.67
  -1 -16  17  320.10   16.49
  -1 -16  17  282.94   14.70
  -1  16  17  348.10   15.48
  -1 -16  17  381.98   14.50
   1 -16 -17  289.49   14.04
  -1  16  17  365.60   15.05
  -1 -16  17  326.71   16.21
   1 -16 -17  289.25   24.17
   1  16 -17  366.61   13.87
  -1 -16  17  438.51   13.53
  -1  16  17  336.01   13.51
   1 -16 -17  326.68   27.38
  -1 -16  17  260.84   18.39
   1 -16 -15  291.47   13.44
  -1  16  15  351.35   14.90
  -1 -16  15  300.86   14.70
  -1 -16  15  374.53   12.76
  -1  16  15  299.59   12.85
   1  16 -15  325.64   13.12
   1  16 -15  320.03   13.15
  -1 -16  15  340.50   12.59
   1  16 -15  292.88   12.70
  -1  16  15  327.05   14.28
  -1 -16  15  344.11   13.50
   1 -16 -15  351.13   23.93
  -1 -16  15  346.12   15.66
   1 -16 -15  334.16   26.67
  -1 -16  15  305.43   18.04
  -1 -16  13  432.13   19.92
   1 -16 -13  373.63   25.54
  -1 -16  13  443.17   18.16
  -1  16  13  467.40   25.69
  -1  16  13  463.83   17.45
  -1 -16  13  503.50   16.65
  -1  16  13  470.56   16.14
  -1 -16  13  533.70   16.02
   1  16 -13  478.26   16.38
  -1 -16  13  442.93   17.71
  -1 -16  13  387.67   17.38
  -1  16  13  464.58   17.49
   1  16 -13  433.49   15.90
   1  16 -13  464.76   16.38
  -1 -16  13  479.92   15.86
  -1 -16  11    9.92    8.22
   1 -16 -11    5.71    5.61
   1 -16 -11    8.36    5.76
  -1  16  11    2.47    7.06
  -1 -16  11    6.89    7.08
  -1 -16  11   10.43    5.93
  -1  16  11   11.60    8.41
  -1 -16  11    3.10    7.83
  -1  16  11   -0.19   17.36
   1 -16 -11  -11.20   16.31
  -1 -16  11   11.20    5.44
   1  16 -11    7.83    5.80
  -1 -16  11    7.25    5.71
   1  16 -11   14.92    5.93
   1  16  -9   43.53    6.04
  -1 -16   9   46.16    5.86
  -1  16   9   42.94    5.53
  -1  16   9   42.37    5.54
   1  16  -9   42.70    5.90
  -1 -16   9   52.00    5.75
  -1  16   9   38.26    7.13
   1 -16  -9   34.28    5.72
   1 -16  -9   38.17    5.75
  -1 -16   9   40.28    4.97
  -1 -16   9   45.33    5.05
  -1 -16   9   48.19    5.90
  -1  16   9   37.92    8.50
  -1 -16   7  124.55    7.14
   1  16  -7  124.87    7.15
  -1 -16   7  132.35    7.02
   1 -16  -7  130.79    7.48
   1  16  -7  122.94    7.11
  -1  16   7  122.29    6.94
  -1  16   7  125.69    6.93
  -1  16   7  122.12    7.97
   1 -16  -7   97.88    6.68
  -1 -16   7  117.40    6.04
   1 -16  -7  106.12    6.62
  -1 -16   7  110.96    6.02
  -1  16   7  128.34    9.85
  -1 -16   7  135.52    7.13
  -1 -16   5  240.70    9.63
   1  16  -5  249.31    9.72
  -1  16   5  245.18    9.54
   1  16  -5  243.97    9.65
   1 -16  -5  258.68    9.93
  -1  16   5  253.19    9.52
  -1 -16   5  264.32    9.69
   1 -16  -5  211.20    9.00
  -1 -16   5  235.25    8.40
   1 -16  -5  216.72    8.97
  -1 -16   5  236.15    8.39
  -1 -16   5  255.13    9.45
  -1  16   5  243.44   12.14
   1  16  -3 1012.06   28.00
   1  16  -3 1019.65   27.99
   1 -16  -3 1063.53   28.10
   1 -16  -3  911.06   27.04
  -1 -16   3  929.35   26.60
   1 -16  -3  901.18   27.07
  -1 -16   3  924.50   26.64
  -1 -16   3  975.89   27.49
   1  16  -1  663.56   19.55
   1 -16  -1  709.12   19.66
   1  16  -1  655.88   19.52
   1 -16  -1  626.96   18.68
   1 -16  -1  633.22   18.68
  -1 -16   1  622.64   18.16
  -1 -16   1  598.50   18.13
  -1 -16   1  654.30   19.01
   1 -16   1  159.90    7.64
   1  16   1  158.36    7.40
  -1  16  -1  157.28    7.53
   1  16   1  162.57    7.38
  -1  16  -1  154.52    7.47
  -1 -16  -1  169.71    7.82
   1 -16   1  174.26    7.62
  -1 -16  -1  146.30    5.87
   1 -16   1  176.42    6.70
   1 -16   1  173.72    6.75
  -1 -16  -1  139.47    5.84
   1 -16   1  163.13    6.62
  -1  16  -3   96.71    6.25
   1  16   3   96.16    6.08
   1 -16   3  107.59    6.32
  -1  16  -3   94.38    6.27
  -1 -16  -3  100.47    6.65
   1  16   3  101.29    6.16
   1 -16   3   86.37    5.28
   1 -16   3   86.52    5.33
   1 -16   3   83.14    5.39
   1  16   3   79.02    9.02
  -1  16  -5   56.54    5.80
  -1 -16  -5   54.36    6.22
  -1  16  -5   59.72    5.71
   1  16   5   59.82    6.42
   1 -16   5   55.11    4.85
   1 -16   5   51.61    4.95
   1 -16   5   45.01    5.08
   1  16   5   57.57    8.52
  -1  16  -7  575.77   18.44
   1 -16   7  562.10   18.17
   1  16   7  548.41   18.67
   1 -16   7  550.49   17.34
  -1  16  -7  590.76   18.43
  -1 -16  -7  603.48   18.62
   1  16   7  566.61   19.23
   1 -16   7  589.06   17.90
   1 -16   7  555.56   17.43
   1 -16   9  213.93    9.18
   1 -16   9  250.29   10.02
  -1  16  -9  240.89   10.30
   1  16   9  216.16   10.86
   1 -16   9  217.37    9.09
  -1 -16  -9  175.04   11.40
   1  16   9  223.34   11.49
   1 -16   9  234.09    9.69
  -1 -16  -9  121.77   18.68
   1  16   9  164.23   19.20
   1 -16   9  292.46   10.15
  -1  16  -9  254.43   10.37
   1 -16   9  161.41   21.16
   1 -16  11  202.55    9.34
   1 -16  11  160.69   11.03
  -1  16 -11  152.42   12.36
   1 -16  11  200.64    9.19
   1  16  11  210.11   10.97
   1 -16  11  272.25   10.03
  -1  16 -11  230.67   10.27
   1 -16  11  156.70   14.80
   1 -16  11  218.98    9.83
   1  16  11  212.26   11.26
   1 -16  11  229.64    9.78
  -1  16 -11  218.58   10.20
  -1 -16 -11  130.75   20.07
   1  16  11  161.66   20.27
  -1 -16 -13  252.28   12.36
   1  16  13  272.36   13.22
   1  16  13  301.18   12.22
   1 -16  13  352.95   11.98
  -1  16 -13  304.21   12.33
   1 -16  13  207.88   17.01
   1  16  13  285.39   12.99
   1 -16  13  289.27   12.08
  -1  16 -13  299.31   12.39
   1 -16  13  302.99   11.76
  -1  16 -13  263.69   11.93
  -1 -16 -13  180.06   22.42
   1  16  13  180.38   22.02
   1 -16  15   21.71    9.12
   1 -16  15   15.71    8.98
  -1 -16 -15   17.76   19.47
   1  16  15   54.32   20.25
   1  16  15   13.20    8.15
  -1 -16 -15   25.36    7.42
   1 -16  15   18.26    6.86
  -1  16 -15   22.58    6.96
   1 -16  15   21.87    6.22
   1  16  15    9.58    6.53
  -1  16 -15   15.27    7.00
  -1  16 -15   12.82    6.94
   1 -16  15   17.11    6.18
   1 -16  15   26.17   14.53
   1  16  15   20.31    8.60
   1 -16  17   48.12   14.52
   1  16  17   56.33    9.33
   1 -16  17   38.80    9.17
  -1  16 -17   70.44    7.56
   1 -16  17   81.34    7.05
   1  16  17   65.93    7.26
  -1 -16 -17   44.44    7.75
   1 -16  17   55.20    7.57
  -1  16 -17   57.78    7.50
   1 -16  17   73.32    6.94
  -1  16 -17   54.10    7.34
   1 -16  17   41.80    9.38
   1  16  17   26.36   20.32
  -1 -16 -17   40.94   20.99
   1 -16  19    6.80    8.05
   1 -16  19   13.41   13.45
  -1 -16 -19    9.77   19.09
  -1  16 -19   32.78    6.48
   1 -16  19   32.07    5.93
   1 -16  19   17.49    8.27
  -1  16 -21   -0.55    5.34
   1 -16  21    3.63    4.82
  -1 -16 -21   18.14   18.22
   1 -16  21   -4.04   12.37
  -1  16 -23  128.36    5.31
  -1 -16 -23   73.89   16.39
   1  16  23   98.28   16.01
   1 -16  23   79.09    7.33
   1  16  25   32.18   12.11
  -1 -16 -25    6.19   12.22
  -1  16 -25   36.71   11.70
   1 -17 -26   29.69   12.71
  -1  17  26    8.50   10.00
   1 -17 -26    5.00    8.27
   1  17 -26   24.06    9.31
   1 -17 -24   35.82   13.70
  -1  17  24   69.89   14.19
  -1 -17  24   49.06    6.95
   1 -17 -22   25.53   18.97
   1 -17 -22   29.52   15.99
  -1  17  22   49.07   16.56
  -1 -17  22   20.33    8.21
  -1 -17  20    8.76   12.53
   1 -17 -20   -4.50   21.06
  -1 -17  20    0.51    8.28
  -1 -17  20    3.81    5.07
   1  17 -20    7.52    5.46
   1 -17 -20   -5.36   17.92
  -1 -17  18    9.73   13.30
   1 -17 -18   27.91   22.55
  -1 -17  18   14.04    8.95
  -1 -17  18    8.91    7.17
   1 -17 -18   11.17   18.61
  -1 -17  18   21.45    5.92
   1  17 -18   13.58    6.25
   1  17 -16   10.76    6.66
  -1 -17  16   19.00    6.22
   1  17 -16   16.44    6.59
  -1  17  16   10.83    8.69
  -1 -17  16   13.26    7.57
  -1  17  16    9.70    9.47
  -1  17  16   15.42    6.03
  -1  17  16   14.74    6.40
   1  17 -16   12.69    6.49
  -1  17  16   11.78    5.99
  -1 -17  16   27.59    6.34
  -1 -17  16   11.26    6.83
   1 -17 -16   11.98    7.28
  -1  17  16   23.37    8.65
   1 -17 -16   13.57   23.17
  -1 -17  16    4.75   13.69
  -1 -17  16   13.52    9.19
   1 -17 -16   -3.88   18.79
  -1 -17  14   24.04    9.07
   1 -17 -14   28.70   19.03
  -1  17  14   17.42   19.84
  -1 -17  14   49.67    7.20
  -1  17  14   42.56    9.09
   1 -17 -14   24.49    7.40
  -1 -17  14   56.90    6.62
  -1  17  14   30.90    6.55
   1  17 -14   49.09    6.93
  -1 -17  14   37.68    9.49
  -1  17  14   33.85    8.48
  -1 -17  14   23.39    8.08
   1  17 -14   41.69    7.06
  -1 -17  14   39.59    6.45
   1  17 -14   46.85    7.14
   1 -17 -14   14.09   22.51
  -1 -17  14   21.93   12.99
  -1 -17  12  208.10   12.51
  -1  17  12  154.20   21.02
   1 -17 -12  117.43   20.32
  -1  17  12  230.00   12.35
  -1 -17  12  245.34   10.98
  -1  17  12  234.51   10.49
  -1  17  12  253.05   10.57
  -1 -17  12  299.81   10.77
   1  17 -12  250.42   10.81
  -1 -17  12  246.02   12.69
  -1  17  12  224.36   12.06
  -1 -17  12  227.70   11.55
   1  17 -12  239.88   10.91
  -1 -17  12  254.42   10.59
  -1 -17  12  177.07   15.07
  -1 -17  10    9.20    5.01
  -1 -17  10    2.73    8.11
  -1  17  10   10.29    7.11
  -1 -17  10   13.99    4.89
  -1 -17  10    6.23    6.96
  -1 -17  10   18.99    5.78
  -1  17  10   18.44    5.59
  -1  17  10   12.32    5.64
   1  17 -10   17.66    5.98
  -1  17  10   12.09    8.81
  -1 -17  10    7.73    5.89
   1  17 -10   16.07    6.05
  -1 -17  10   15.47    5.74
   1 -17 -10    4.23   16.20
  -1  17  10    2.87   17.84
  -1 -17   8    2.38    4.35
   1 -17  -8   16.99    5.13
   1 -17  -8    1.54    4.97
  -1  17   8    2.95    6.46
   1 -17  -8    3.00    5.94
  -1  17   8    2.75    5.03
  -1  17   8    3.14    5.03
  -1 -17   8   13.72    5.48
   1  17  -8    2.28    5.34
  -1 -17   8    4.63    4.49
  -1 -17   8    8.67    5.46
  -1  17   8    5.40    8.74
  -1 -17   8    8.84    5.58
   1  17  -8    5.72    5.42
  -1  17   8   -9.26   16.73
   1 -17  -6   68.72    5.68
  -1 -17   6   78.88    5.25
   1 -17  -6   73.93    5.85
  -1 -17   6   82.05    5.35
   1  17  -6  120.26    6.97
  -1  17   6  117.64    6.69
   1 -17  -6  121.67    7.42
  -1 -17   6  126.37    6.90
  -1 -17   6   99.05    6.76
   1  17  -6  105.99    6.82
  -1  17   6  105.94    6.61
  -1 -17   6   93.10    6.46
  -1  17   6   93.55    9.80
   1 -17  -4  181.66    7.78
   1 -17  -4  174.32    7.82
  -1 -17   4  178.71    7.16
  -1 -17   4  182.77    7.27
  -1 -17   4  202.53    8.86
   1  17  -4  218.51    8.89
  -1  17   4  209.41   11.68
  -1 -17   4  211.56    8.41
   1 -17  -4  237.04    9.25
   1  17  -4  231.33    8.96
  -1 -17   2   22.00    3.66
  -1 -17   2   24.64    3.48
   1 -17  -2   24.13    5.48
   1  17  -2   28.81    5.08
   1  17  -2   28.29    5.15
  -1 -17   2   24.72    4.53
   1 -17   0  108.65    5.93
  -1 -17   0  148.81    7.41
   1  17   0  132.11    7.04
  -1  17   0  123.63    6.91
   1 -17   0  145.32    7.34
   1  17   0  135.00    7.08
  -1  17   0  125.55    6.93
   1 -17   0  112.03    5.94
   1 -17   2  252.10    9.53
   1 -17   2  259.42    9.59
  -1  17  -2  271.24   10.61
   1  17   2  289.29   10.64
   1 -17   2  269.14   10.62
   1 -17   2  271.08    9.72
   1 -17   2  318.22   10.82
   1  17   2  301.15   10.62
  -1  17  -2  292.25   10.69
  -1 -17  -2  294.62   10.97
   1 -17   4   13.92    4.30
   1 -17   4   11.95    4.52
  -1 -17  -4    4.68    5.59
  -1  17  -4    4.38    4.96
  -1  17  -4   11.05    5.07
   1  17   4   -0.19    8.33
   1 -17   4    4.09    4.40
   1  17   6   29.91    6.55
   1 -17   6   31.15    4.67
  -1 -17  -6   42.56    6.54
  -1  17  -6   27.61    5.81
   1 -17   6   36.27    4.80
   1 -17   6   33.82    5.20
   1  17   6   30.53    8.48
  -1  17  -6   30.28    5.75
  -1 -17  -8  104.30   20.81
   1 -17   8  107.96   21.03
   1 -17   8  165.80    8.02
  -1  17  -8  130.26   12.06
   1  17   8  152.31    9.52
   1 -17   8  164.70    7.92
   1 -17   8  240.93    9.12
  -1  17  -8  195.09    9.12
   1  17   8  170.97   10.72
   1 -17   8  184.40    8.45
   1 -17   8  181.95    8.82
  -1  17  -8  194.59    9.24
   1  17   8  101.55   18.64
  -1 -17  -8   99.48   18.71
   1 -17  10   57.04   12.75
   1 -17  10   57.30    6.35
   1 -17  10   58.09    8.71
  -1  17 -10   65.12   10.51
   1  17  10   66.16    8.21
   1 -17  10   60.58    6.16
  -1 -17 -10   47.01    9.00
   1  17  10   62.00    9.02
   1 -17  10   68.10    6.46
  -1 -17 -10   87.46   18.25
   1  17  10   86.14   18.81
  -1  17 -10   52.66    6.85
   1 -17  10   62.23    6.54
   1 -17  10   61.23    6.58
  -1  17 -10   56.28    6.85
   1 -17  12  238.34   10.56
  -1  17 -12  214.31   13.68
   1  17  12  258.50   22.19
  -1 -17 -12  221.24   22.20
   1  17  12  235.94   11.99
   1 -17  12  243.39   10.89
   1  17  12  239.24   11.16
   1 -17  12  279.52   10.96
  -1  17 -12  246.70   11.21
  -1  17 -12  219.60   10.93
  -1  17 -12  243.77   11.32
   1 -17  12  260.63   10.73
   1 -17  12  242.75   16.55
  -1 -17 -12  231.33   11.56
   1 -17  12  237.43   10.41
   1  17  12  279.20   12.72
  -1 -17 -14  259.25   12.91
   1  17  14  303.18   14.14
  -1 -17 -14  236.23   24.04
   1  17  14  276.57   23.82
   1  17  14  266.20   13.13
   1 -17  14  307.31   12.67
  -1  17 -14  315.47   12.99
   1 -17  14  385.16   12.68
   1  17  14  308.57   12.78
   1 -17  14  233.14   13.60
  -1  17 -14  300.94   12.94
  -1  17 -14  265.36   12.28
   1 -17  14  344.10   12.31
   1 -17  14  275.24   17.98
   1 -17  16  103.61   15.15
   1 -17  16  114.38   10.17
   1  17  16  115.57   10.46
   1 -17  16  111.41   11.16
  -1  17 -16  142.05    8.96
   1 -17  16  158.97    8.54
   1  17  16  119.12    8.63
   1 -17  16  140.26    8.87
  -1 -17 -16  105.88    9.29
  -1  17 -16  119.69    8.58
   1 -17  16  152.49    8.46
  -1  17 -16  125.15    9.01
   1  17  16  125.22   21.39
  -1 -17 -16  114.55   21.35
   1 -17  18   17.03    8.40
   1  17  18    2.88    7.55
   1 -17  18    3.71    7.81
   1  17  18   10.88   19.39
  -1 -17 -18    6.38   19.58
  -1  17 -18    3.36    6.24
   1 -17  18    9.80    5.70
   1 -17  18   -3.24   13.76
   1 -17  20   18.64    7.53
  -1 -17 -20   13.07   17.88
   1 -17  20   23.94    5.30
  -1  17 -20   23.13    5.73
   1 -17  20    2.79   12.33
   1 -17  22   17.56    6.91
  -1  17 -22   21.72    4.75
   1 -17  22   27.58    4.46
  -1 -17 -22   22.77   15.84
  -1  17 -24    7.53   12.32
  -1 -17 -24    3.90   12.71
   1  17  24    0.71   12.90
  -1  17 -26    5.13    7.72
  -1 -18  25   -3.78    4.25
   1 -18 -25    7.62    9.28
   1  18 -25   -2.76   10.60
  -1  18  25    6.60   11.01
   1 -18 -25    2.49   13.40
  -1 -18  23    8.86    6.64
   1 -18 -23    1.78   13.34
  -1  18  23   28.65   14.67
   1 -18 -23   -3.32   16.72
  -1 -18  21    6.78    7.44
   1 -18 -21   -9.16   16.21
   1  18 -21   16.80    4.93
  -1 -18  21   17.95    4.31
   1 -18 -21   18.62   19.26
  -1 -18  19   -9.76    8.50
   1  18 -19    7.47    5.57
  -1 -18  19    6.95    5.15
   1 -18 -19   -9.61   17.64
  -1 -18  19    1.10   12.39
   1 -18 -19  -33.76   21.41
   1  18 -17  164.44    9.10
  -1 -18  17  206.35    9.17
  -1  18  17  159.99   11.33
  -1 -18  17  136.29   10.43
  -1 -18  17  157.92   12.26
  -1  18  17  165.67   11.66
  -1 -18  17  153.37   15.00
   1 -18 -17  173.18   24.30
   1 -18 -17  133.23   20.90
  -1 -18  17  168.45   11.60
   1  18 -15  439.02   16.13
   1  18 -15  473.27   16.68
  -1 -18  15  520.58   16.14
  -1  18  15  457.87   18.09
   1 -18 -15  432.07   16.98
  -1 -18  15  365.80   17.50
  -1  18  15  473.49   19.18
  -1 -18  15  509.42   16.92
  -1  18  15  451.67   17.51
  -1  18  15  406.98   26.96
   1 -18 -15  363.96   26.09
  -1 -18  15  390.08   18.04
  -1  18  15  462.76   16.56
  -1  18  15  446.50   16.18
  -1  18  15  401.10   16.03
  -1 -18  15  577.67   16.45
   1  18 -15  501.10   16.74
  -1 -18  15  361.01   20.07
   1 -18 -15  406.60   28.72
  -1 -18  13  111.31   14.11
  -1 -18  13  151.30    8.46
   1  18 -13  125.79    8.62
   1  18 -13  144.02    8.94
  -1 -18  13  118.49   10.76
  -1 -18  13  106.72    9.85
  -1  18  13  137.77    8.66
   1  18 -13  140.41    8.77
  -1  18  13  124.26    8.35
  -1 -18  13  157.94    8.41
  -1  18  13  127.39    8.41
  -1  18  13  141.41   10.84
  -1 -18  13  158.38    9.05
  -1  18  13  133.06   10.32
   1 -18 -13  122.55   19.89
  -1  18  13  164.20   21.44
  -1 -18  13   98.99   10.39
   1 -18 -11    0.24   17.54
  -1  18  11   -8.53   18.77
  -1  18  11    8.20    8.89
  -1 -18  11   14.29    6.23
  -1 -18  11   19.59    6.09
  -1  18  11   20.25    5.99
   1  18 -11   22.34    6.45
  -1  18  11   18.44    5.99
  -1 -18  11   12.84    8.78
  -1  18  11   23.80    7.72
  -1 -18  11   10.79    7.55
   1  18 -11   12.71    6.26
  -1 -18  11   20.26    6.18
  -1 -18  11   14.38   12.14
  -1 -18   9  211.35   21.73
  -1 -18   9  193.15    8.77
  -1 -18   9  196.36   11.30
   1  18  -9  198.91   13.19
  -1 -18   9  194.67    8.65
  -1  18   9  218.38   11.09
  -1 -18   9  196.55   10.42
  -1 -18   9  239.00   10.10
  -1  18   9  217.18   12.40
  -1  18   9  181.87   20.38
   1 -18  -9  164.86   19.44
  -1 -18   9  265.82   10.19
  -1  18   9  246.89   10.10
  -1  18   9  229.49    9.97
   1  18  -9  249.86   10.36
   1  18  -9  235.66   10.29
  -1 -18   9  237.02   10.08
  -1 -18   7  213.76   21.27
  -1 -18   7  217.22   13.86
   1  18  -7  184.23   13.05
  -1 -18   7  189.69    8.41
   1 -18  -7  261.57   10.72
  -1  18   7  240.66    9.90
   1  18  -7  239.57   10.05
  -1 -18   7  263.43   10.09
  -1 -18   7  190.70    8.49
  -1  18   7  222.70   12.53
  -1 -18   7  234.56    9.74
   1  18  -7  240.53   10.11
  -1 -18   7  236.71    9.97
  -1  18   7  243.73    9.96
   1 -18  -7  176.96   18.93
  -1 -18   5   13.22    3.91
  -1 -18   5   13.36    3.96
  -1 -18   5   19.03    5.81
   1  18  -5   16.77    5.70
   1  18  -5   21.30    5.65
  -1  18   5   22.22    5.35
   1 -18  -5   11.47    6.03
  -1  18   5   19.76    5.33
  -1 -18   5   18.08    5.54
  -1  18   5   22.17    9.35
  -1 -18   5   25.70    5.25
   1 -18  -3  184.52    8.52
   1  18  -3  171.52    7.90
   1 -18  -3  114.92    6.31
   1 -18  -3  114.84    6.38
   1  18  -3  170.44    7.93
  -1  18   3  145.49   11.26
  -1 -18   3  145.43    7.10
   1 -18  -1   24.15    5.79
   1  18  -1   15.28    5.08
   1  18  -1   12.06    5.04
   1 -18  -1    9.56    4.25
   1 -18  -1   12.17    4.07
  -1  18  -1   13.64    5.14
   1  18   1   16.76    5.03
   1 -18   1   19.09    5.57
   1  18   1   18.00    5.08
  -1 -18  -1   20.33    5.98
   1 -18   1   14.03    4.03
   1 -18   1   15.19    4.20
   1 -18   1   20.96    5.48
  -1  18  -1   20.83    5.26
  -1  18  -3    5.71    5.20
   1  18   3    3.57    5.09
  -1 -18  -3    3.75    5.89
   1 -18   3   12.53    5.47
   1  18   3   11.95    5.35
   1 -18   3   10.86    4.37
   1  18   3    9.01    8.97
   1 -18   3    3.78    3.97
   1 -18   3   12.53    4.22
   1 -18   3   14.03    5.58
  -1  18  -3    7.25    5.34
   1 -18   5  237.80   21.43
  -1 -18  -5  201.78   20.96
  -1  18  -5  229.96   13.92
   1 -18   5  236.50    8.98
  -1 -18  -5  285.99   11.03
  -1  18  -5  254.51   10.37
   1 -18   5  227.61    9.07
   1  18   5  225.19   12.45
   1 -18   5  241.25    9.43
  -1 -18  -5  219.10   19.23
  -1  18  -5  248.89   10.49
   1 -18   7  206.66   21.74
  -1 -18  -7  232.84   21.98
   1 -18   7  205.37    8.96
  -1  18  -7  219.56   13.58
   1  18   7  225.30   10.81
   1 -18   7  214.22    8.89
   1  18   7  227.73    9.89
  -1  18  -7  220.85   10.09
   1 -18   7  243.12    9.99
   1  18   7  215.54    9.84
   1  18   7  217.88   12.11
   1 -18   7  226.93    9.49
  -1  18  -7  225.00   10.17
   1 -18   7  208.62    9.87
   1  18   7  224.76   20.08
  -1 -18  -7  204.38   19.62
   1 -18   9    1.06   20.90
   1 -18   9   19.08   12.31
  -1 -18  -9   17.38   20.80
   1 -18   9    9.35    5.47
   1 -18   9   13.91    7.83
  -1  18  -9    5.58    9.82
   1  18   9   16.72    7.30
   1 -18   9   11.06    5.35
  -1 -18  -9   17.59    9.12
   1 -18   9   11.74    5.63
   1  18   9   10.74    8.54
   1  18   9    9.22   18.10
  -1 -18  -9   19.24   17.60
  -1  18  -9   10.03    6.13
   1 -18   9   11.42    6.05
   1  18   9    6.28    5.70
   1  18   9   13.02    5.96
  -1  18  -9    6.21    6.04
   1 -18   9   10.99    6.08
   1 -18  11   64.50   13.82
   1 -18  11   61.20    9.40
  -1  18 -11   67.88   11.03
   1 -18  11   82.06    7.01
   1  18  11   88.79    9.07
  -1  18 -11  116.18    8.21
   1 -18  11  138.28    7.97
   1 -18  11   78.02    7.13
   1 -18  11  101.80    7.51
   1  18  11   93.42    9.58
   1 -18  11  112.74    7.73
  -1  18 -11  105.00    8.12
   1  18  11   45.25   19.86
  -1 -18 -11   59.93   19.80
  -1  18 -13   10.00    6.89
   1 -18  13   10.21    6.38
  -1  18 -13   14.52    6.91
   1  18  13    4.28    8.19
   1 -18  13   18.43    6.39
  -1  18 -13    7.52    6.76
   1  18  13   10.35    6.55
   1 -18  13    3.04    8.40
  -1  18 -13   19.29    9.66
   1 -18  13   10.22    6.30
  -1 -18 -13    7.05    7.22
   1  18  13   10.96    8.15
   1 -18  13    9.09   13.50
   1  18  13   22.96   20.33
  -1 -18 -13   17.12   19.86
  -1  18 -15    2.68    6.81
   1 -18  15    0.97    5.90
  -1  18 -15   -0.79    6.78
   1 -18  15   -5.14    8.17
  -1 -18 -15   -6.88   19.39
   1  18  15   -0.23   20.17
   1 -18  15    3.86    6.32
  -1 -18 -15   -0.24    7.20
   1  18  15    1.99    6.34
  -1  18 -15    0.46    6.75
   1 -18  15    4.17    6.15
   1  18  15   10.10    8.42
   1 -18  15    5.79   13.52
   1 -18  17   22.17    7.61
   1 -18  17   20.86   13.56
   1  18  17   12.75    9.00
   1 -18  17   25.82    8.55
   1 -18  17   41.38    6.38
  -1  18 -17   26.40    6.58
  -1 -18 -17   34.60   19.58
   1  18  17   24.85   19.46
   1 -18  19   26.02   12.77
  -1  18 -19   61.50    6.48
  -1 -18 -19   20.97   18.54
   1  18  19   32.92   18.24
   1 -18  19   69.31    6.18
   1 -18  19   26.53    7.94
  -1 -18 -21   23.18   16.23
  -1  18 -21   20.96    4.99
   1 -18  21   20.52    4.61
  -1 -18 -23   15.36   13.32
  -1  18 -23   16.96   13.33
   1 -18  23   27.27    5.53
  -1 -18 -25   22.63    8.67
   1  18  25   14.74    9.67
  -1  18 -25   15.12    9.13
   1 -19 -24    8.98   14.03
  -1  19  24   12.51   12.01
   1 -19 -24   12.02    9.98
   1  19 -24    3.63   11.36
  -1 -19  24    9.48    5.25
   1 -19 -22    5.81   17.11
   1 -19 -22   15.46   13.78
  -1 -19  22    2.93    6.98
   1 -19 -20   10.00   19.28
  -1 -19  20    0.90    7.37
   1  19 -20    1.42    4.94
  -1 -19  20    7.95    4.67
   1 -19 -20   -2.83   15.81
   1 -19 -18   -9.93   21.03
  -1 -19  18   12.39   12.08
  -1 -19  18    4.80    8.36
  -1 -19  18    7.47    5.33
   1  19 -18    9.54    5.77
   1 -19 -18    2.11   17.86
  -1 -19  18    4.50    6.44
  -1  19  18   13.22    7.34
  -1 -19  16   23.14    6.08
   1  19 -16   19.14    6.64
  -1  19  16   13.32    9.50
  -1 -19  16    8.18    7.34
  -1 -19  16   16.05   12.83
   1 -19 -16   34.87   22.46
  -1 -19  16   18.10    8.75
   1 -19 -16    8.82   18.80
  -1  19  16   21.87   19.89
   1 -19 -14   -1.28   18.12
  -1  19  14    6.59   20.18
  -1 -19  14   39.05    9.13
  -1 -19  14   23.69    6.83
  -1  19  14   34.35    9.13
   1 -19 -14   25.60    7.75
   1  19 -14   37.19    6.96
  -1  19  14   34.26    6.84
  -1 -19  14   44.38    6.58
  -1  19  14   18.28    6.37
  -1  19  14   24.48    6.37
  -1  19  14   12.13    8.30
  -1 -19  14   18.89    7.94
  -1  19  14   25.99   10.30
  -1 -19  14   20.82   12.62
  -1 -19  14   33.00    6.46
   1  19 -14   21.34    6.84
   1  19 -14   33.05    6.89
  -1 -19  12    4.51    6.14
   1  19 -12   10.11    6.61
  -1 -19  12    9.36    8.87
  -1  19  12    2.59    8.06
   1  19 -12    8.00    6.52
  -1  19  12   -1.34    6.15
  -1 -19  12   12.32    6.26
  -1  19  12    0.61    5.92
  -1 -19  12    0.84    6.28
  -1  19  12   -8.14    9.42
  -1  19  12   -9.29   19.72
   1 -19 -12   12.11   17.95
  -1 -19  12   12.86   12.34
   1  19 -10   11.93    9.75
  -1 -19  10    4.49    8.39
  -1  19  10   10.23    7.52
  -1 -19  10    5.51    7.20
   1 -19 -10    6.59    8.71
  -1  19  10    3.13    9.21
  -1 -19  10   13.16    6.16
   1 -19 -10    5.60   17.39
  -1  19  10   13.56   18.92
   1  19 -10   15.16    6.37
  -1 -19  10   11.19    6.24
  -1  19  10   15.83    5.96
  -1 -19  10   25.27    6.36
  -1  19  10   18.44    6.07
   1  19 -10   18.13    6.34
  -1 -19   8  246.66   12.48
   1  19  -8  275.93   14.89
   1 -19  -8  274.33   12.05
  -1  19   8  264.64   11.27
   1  19  -8  275.53   11.56
  -1 -19   8  307.73   11.52
  -1  19   8  274.98   21.93
   1 -19  -8  210.23   20.72
  -1 -19   8  299.34   11.36
  -1  19   8  256.48   13.97
  -1 -19   8  276.97   11.40
  -1  19   8  277.80   11.44
   1  19  -8  279.13   11.63
  -1 -19   8  278.42   23.30
   1  19  -6  235.22   13.96
  -1 -19   6  192.75   13.65
   1 -19  -6  175.41   19.28
  -1  19   6  172.28   20.15
  -1  19   6  230.82   13.32
  -1 -19   6  225.32    9.85
  -1  19   6  258.87   10.44
  -1 -19   6  273.69   10.67
   1 -19  -6  262.34   11.16
   1  19  -6  253.85   10.68
   1  19  -6  239.00   10.59
  -1 -19   6  236.24   10.37
  -1  19   6  236.20   10.39
  -1 -19   6  177.13   21.47
   1  19  -4 1040.75   35.64
  -1 -19   4  919.13   34.71
  -1  19   4  874.69   38.11
   1 -19  -4  859.51   38.35
  -1  19   4 1133.81   34.72
  -1 -19   4 1117.49   32.51
  -1 -19   4 1281.90   33.43
   1  19  -4 1216.89   33.36
   1 -19  -4 1316.58   33.71
   1  19  -4 1129.37   34.80
  -1 -19   4  931.82   38.82
   1  19  -4 1170.92   33.30
  -1  19   2   18.21   16.43
  -1 -19   2    7.80   18.92
   1 -19  -2    3.17    5.87
   1  19  -2    7.54    5.42
   1  19  -2    5.08    5.45
  -1 -19   2    3.56    4.71
   1 -19   0  115.87    6.48
   1 -19   0  127.57    6.53
   1 -19   0  205.44    8.83
   1  19   0  188.78    8.49
  -1 -19   0  203.54    9.05
  -1  19   0  174.72    8.50
  -1  19   0  146.71   11.64
  -1 -19   0   93.71   19.80
  -1  19   0  168.39    8.57
   1  19   0  180.96    8.51
  -1  19  -2   12.08    5.52
   1 -19   2   14.26    5.81
   1 -19   2   14.19    4.23
   1 -19   2    8.24    4.05
  -1  19  -2   16.59   10.25
  -1  19  -2   11.89    9.03
   1  19   2    8.69    5.49
   1  19   2   12.18    5.60
   1 -19   2   13.76    5.95
  -1 -19  -2   11.87    6.32
  -1  19  -2   15.02    5.50
   1  19   2    7.03    9.28
  -1 -19  -2    0.92   16.55
  -1 -19  -2    0.32   18.84
  -1  19  -4    7.67    5.77
   1 -19   4   12.30    4.25
   1 -19   4    3.89    4.35
  -1  19  -4   16.66   10.21
  -1  19  -4  -11.95    8.87
  -1 -19  -4   21.75    6.66
  -1  19  -4    9.21    5.62
   1  19   4   11.26    9.58
   1  19   4    0.88   16.90
  -1 -19  -4    5.85   16.82
   1 -19   4   -5.33   19.50
  -1 -19  -4    1.47   19.65
  -1 -19  -6  225.98   22.92
   1 -19   6  240.58   15.28
   1 -19   6  241.39   22.75
   1 -19   6  246.40    9.94
  -1  19  -6  242.77   14.69
   1 -19   6  246.13    9.85
  -1 -19  -6  309.25   12.09
  -1  19  -6  298.95   11.52
   1 -19   6  281.72   10.47
   1  19   6  280.27   13.44
   1  19   6  240.90   21.05
  -1 -19  -6  246.07   21.06
  -1  19  -6  291.76   11.49
   1 -19   8   89.80   21.45
   1 -19   8   77.45   12.93
   1 -19   8   85.92    6.75
  -1  19  -8   80.58   11.57
   1  19   8  101.96    8.84
   1 -19   8   92.68    6.59
  -1 -19  -8   93.90   10.36
   1  19   8  106.92    7.80
   1 -19   8  140.79    8.09
  -1  19  -8  120.44    8.22
   1  19   8  126.68    7.90
   1 -19   8  118.82    7.29
   1  19   8  110.20   10.21
  -1  19  -8  112.26    8.08
   1 -19   8  120.85    8.12
   1 -19  10   18.79   12.78
   1 -19  10   29.74    6.01
   1 -19  10   24.36    8.44
  -1  19 -10   19.80   10.51
   1  19  10   29.68    7.93
   1 -19  10   30.70    5.76
  -1 -19 -10   27.99    9.15
   1 -19  10   40.70    6.24
   1  19  10   43.38    8.82
  -1  19 -10   44.90    7.05
   1 -19  10   42.44    6.80
  -1 -19 -10   25.26   18.73
   1  19  10   40.84   19.41
   1  19  10   41.21    6.73
   1  19  10   45.33    6.69
  -1  19 -10   51.98    7.15
   1 -19  10   48.62    6.81
   1 -19  12  112.46   14.48
  -1  19 -12  113.56   11.69
   1 -19  12   81.45    9.20
  -1  19 -12  135.78    9.12
   1 -19  12  151.29    8.61
   1  19  12  138.64    8.72
   1  19  12  121.32    8.55
   1  19  12  130.24    8.96
  -1 -19 -12  112.60    9.36
   1  19  12  131.71   10.19
   1 -19  12  134.94    8.38
   1  19  12  112.25    9.90
   1  19  12  111.17   21.34
  -1 -19 -12   89.72   21.00
  -1  19 -12  130.74    9.07
   1 -19  12  135.44    8.58
  -1  19 -12  116.75    8.67
  -1 -19 -14  124.09   10.04
   1  19  14  141.34   10.90
   1  19  14  172.98    9.70
   1 -19  14  209.09    9.48
   1  19  14  143.99    9.28
  -1  19 -14  179.45    9.84
   1  19  14  152.68    9.35
  -1 -19 -14   81.47   21.79
   1  19  14  119.14   21.56
   1 -19  14  137.12   15.24
  -1  19 -14  160.00    9.79
  -1  19 -14  141.25    9.28
   1 -19  14  191.27    9.24
   1 -19  16   86.65   14.12
   1 -19  16   83.72   10.23
  -1  19 -16  120.49    8.24
   1 -19  16  146.02    8.15
  -1 -19 -16   57.14   20.17
   1  19  16  103.64   20.68
   1 -19  18   16.13   12.30
   1 -19  18   13.19    7.78
   1 -19  18   16.07    5.49
  -1  19 -18   10.56    5.92
   1  19  18   11.03   18.06
  -1 -19 -18   -2.67   18.21
   1  19  18   -2.70    4.57
   1 -19  20    7.36   10.97
  -1 -19 -20    7.36   16.25
   1  19  20    1.94   16.03
   1 -19  20   17.59    4.79
  -1  19 -20   16.05    5.08
   1 -19  20    7.29    6.71
  -1 -19 -22   -1.83   13.42
  -1  19 -22   10.34    3.78
   1 -19  22   10.48    5.94
  -1  19 -24    4.62    9.86
  -1 -19 -24    0.17    9.38
   1 -20 -23   12.99   14.46
  -1  20  23   -5.98   12.52
   1 -20 -23    0.10   10.18
  -1 -20  23   12.48    5.72
   1 -20 -21   38.80   17.56
   1 -20 -21    9.51   14.11
  -1 -20  21   26.57    6.88
   1 -20 -19    3.08   19.17
  -1 -20  19   -3.39    7.65
   1  20 -19   -0.91    5.13
  -1 -20  19   -3.09    4.72
   1 -20 -19   11.98   15.74
   1 -20 -17  -12.81   21.47
  -1 -20  17   19.33   11.65
  -1 -20  17   23.41    8.82
   1  20 -17   27.01    6.18
  -1 -20  17   33.01    5.89
  -1  20  17   12.21   18.64
   1 -20 -17    9.82   17.35
  -1 -20  17   17.96    6.95
  -1  20  17   37.15    8.82
  -1 -20  15  122.43   13.79
  -1 -20  15  121.60   10.18
  -1  20  15  152.48   12.44
  -1 -20  15  126.41   10.56
  -1  20  15  114.89   21.32
   1 -20 -15  111.83   20.25
   1  20 -13   21.74    6.80
   1  20 -13   15.37    6.81
  -1 -20  13   15.42    6.41
  -1 -20  13   12.93    9.03
  -1  20  13   15.06    8.31
  -1  20  13   20.18   10.40
  -1 -20  13    9.88    7.68
  -1  20  13   19.49    6.50
  -1  20  13   19.63    6.39
  -1  20  13   16.69    6.20
  -1 -20  13   24.36    6.52
   1  20 -13   19.15    6.69
  -1 -20  13   24.99    6.55
  -1  20  13   22.17    8.80
   1 -20 -13   17.67    7.70
  -1  20  13   17.56   19.87
   1 -20 -13   32.52   18.84
  -1 -20  13   17.01   12.27
   1 -20 -11   24.63   18.48
  -1  20  11   30.54   19.59
  -1 -20  11   56.87    6.94
  -1  20  11   39.27    9.91
   1  20 -11   44.97    6.98
  -1  20  11   44.52    6.78
  -1 -20  11   51.23    6.99
  -1 -20  11   41.42    7.83
   1  20 -11   30.51   10.31
  -1 -20  11   30.05    8.90
  -1 -20  11   47.73    6.80
  -1  20  11   48.15    6.83
   1  20 -11   54.32    7.17
   1 -20  -9   42.37   18.23
  -1  20   9   55.22   19.64
  -1  20   9   93.58   10.58
  -1 -20   9   90.89    7.42
  -1  20   9   89.75    7.44
   1  20  -9   96.36    7.78
  -1 -20   9  124.97    8.06
  -1 -20   9   53.48    9.16
   1  20  -9   55.82   11.13
  -1 -20   9   45.45   21.54
   1  20  -9  102.15    7.84
  -1 -20   9   91.16    7.64
  -1  20   9   84.72    7.52
   1 -20  -7   -6.74   18.04
  -1  20   7   18.70   18.34
  -1  20   7    7.80   10.06
  -1 -20   7   14.23    5.68
   1  20  -7   17.44    6.19
  -1  20   7   14.94    5.89
  -1 -20   7   17.52    6.29
  -1  20   7   11.53    5.98
   1 -20  -7   16.45    6.99
   1  20  -7   15.83   10.36
  -1 -20   7   -1.40   20.42
   1  20  -7   17.67    6.16
  -1 -20   7    8.74    6.10
   1  20  -5   26.80    6.46
  -1 -20   5   30.97   10.68
   1  20  -5   28.57   10.70
   1  20  -5   18.28    9.25
  -1  20   5   23.66    6.01
  -1 -20   5   36.03    6.74
   1 -20  -5   26.43    7.01
  -1  20   5   22.40    6.03
   1  20  -5   21.46    6.24
  -1  20   5   27.38   10.61
  -1 -20   5   19.60    5.45
   1 -20  -5    0.24   17.20
  -1  20   5   11.43   18.08
  -1 -20   5   26.41   20.33
   1  20  -3   10.83    6.01
  -1 -20   3    0.28   10.39
   1  20  -3   13.27   10.41
   1  20  -3    7.36    9.41
   1 -20  -3   19.70    6.79
   1  20  -3   15.69    5.97
  -1 -20   3    7.22    5.00
  -1  20   3   14.93   10.33
   1 -20  -3   -2.79   16.70
  -1  20   3  -10.60   17.73
  -1 -20   3    3.85   19.66
  -1 -20   1   -2.86    9.99
  -1  20   1    4.58   16.87
   1 -20  -1    3.99    6.36
   1  20  -1    1.89    5.66
  -1  20   1    4.94    9.71
  -1 -20   1   -3.65   20.06
   1  20  -1    0.20    5.66
  -1  20  -1  115.37   12.38
  -1 -20  -1  108.45   20.56
  -1  20  -1  117.23   10.97
  -1 -20  -1   89.33    8.03
  -1  20  -1   89.19    7.21
   1  20   1   88.66    7.13
   1 -20   1   86.80    7.54
   1  20   1   96.20   11.01
  -1  20  -1   93.22    7.40
   1  20   1   82.23    7.20
   1  20   1  110.62   17.45
  -1 -20  -1  124.76   18.82
   1  20   3   75.59   17.97
  -1 -20  -3   56.90   18.81
   1  20   3  107.10   10.84
  -1 -20  -3  111.87    8.38
   1  20   3  107.29    7.42
  -1  20  -3  110.46    7.70
  -1  20  -3   97.62   11.95
  -1  20  -3   91.56   10.72
   1 -20   3   83.60   20.76
  -1 -20  -3   71.37   20.88
   1 -20   3  105.36    7.70
   1  20   3  114.44    7.61
  -1  20  -3  104.37    7.70
   1 -20   5  322.52   24.25
  -1 -20  -5  281.85   24.21
   1 -20   5  276.39   10.97
  -1  20  -5  307.78   16.40
  -1 -20  -5  279.78   22.42
   1  20   5  298.02   22.10
   1  20   5  333.24   14.97
  -1 -20  -5  391.03   13.70
  -1  20  -5  374.13   13.11
  -1  20  -5  312.74   14.96
  -1  20  -5  374.02   13.17
   1 -20   5  284.84   10.94
   1 -20   7   52.34   21.56
  -1 -20  -7   39.10   21.73
   1 -20   7   51.94   12.38
   1 -20   7   51.16    5.65
   1 -20   7   48.10    5.52
  -1  20  -7   61.69   11.57
   1 -20   7   59.20    7.13
  -1  20  -7   56.22    7.10
   1  20   7   57.92    6.79
   1  20   7   52.41    9.73
  -1 -20  -7   25.60   18.65
   1  20   7   57.87   19.03
   1  20   7   51.46    6.79
  -1  20  -7   58.54    7.25
  -1 -20  -9   18.46   22.05
   1 -20   9   24.12   21.68
   1 -20   9   19.22   12.56
   1 -20   9   10.39    5.40
  -1  20  -9   21.93   10.64
   1 -20   9    9.00    5.22
  -1 -20  -9    8.13    9.37
   1  20   9    8.47    8.84
  -1  20  -9   17.19    6.86
   1 -20   9    8.23    6.45
  -1  20  -9    8.76    6.50
   1  20   9    7.43    6.20
   1 -20   9   11.21    6.50
   1  20   9    7.08    6.28
  -1 -20  -9    2.13   18.50
   1  20   9   39.37   19.21
   1 -20  11   42.00    6.98
  -1  20 -11   37.15    7.26
  -1  20 -11   11.54   10.28
   1  20  11   18.54    7.91
   1  20  11   33.03    6.54
   1 -20  11   48.36    6.97
   1  20  11   33.44    6.74
  -1  20 -11   46.72    7.38
   1  20  11   27.50    8.85
   1 -20  11    8.94   12.97
  -1 -20 -11   12.82   19.70
   1  20  11   11.71   19.86
  -1  20 -13    4.88    6.68
   1 -20  13    0.90    6.27
  -1  20 -13   -0.20    6.79
  -1  20 -13    3.88    9.47
   1 -20  13    1.45   13.08
   1 -20  13   -5.75    7.18
  -1 -20 -13    5.03    7.19
  -1  20 -13    5.41    6.66
   1  20  13   -2.97    6.36
   1  20  13    2.17    6.62
   1  20  13    5.21    6.24
   1 -20  13   -0.70    6.35
  -1 -20 -13   -4.65   19.99
   1  20  13   -3.83   19.86
   1  20  13   -2.07    8.01
  -1  20 -15    8.63    6.39
   1 -20  15    8.46    6.13
   1 -20  15    5.81   12.68
   1  20  15   16.12   19.20
  -1 -20 -15    4.76   19.27
  -1 -20 -17    8.98   18.38
   1  20  17   29.01   18.29
   1 -20  17   31.17    8.47
   1 -20  17   13.74   12.43
  -1  20 -17   63.10    6.72
   1 -20  17   72.98    6.39
   1  20  17   54.00    9.01
   1  20  19  -11.33   16.29
  -1 -20 -19   -8.49   16.42
   1 -20  19   14.92   11.06
   1 -20  19   21.57    5.00
  -1  20 -19   18.88    5.19
   1 -20  19    5.73    6.85
  -1 -20 -21   12.05   13.69
   1  20  21   20.23   14.38
  -1  20 -21    8.32    4.08
   1 -20  21   -5.76    2.85
   1 -20  21    2.41    6.19
  -1  20 -23   10.23   10.77
  -1 -20 -23  -11.30   10.09
   1 -20  23   -0.53    3.97
  -1  21  24   12.86    9.03
   1  21 -24   -3.30    8.33
   1 -21 -24    8.70   11.00
   1 -21 -22   -8.99   10.68
   1 -21 -22   -2.31   14.84
  -1 -21  22    2.00    6.21
   1 -21 -20    5.76   13.96
   1 -21 -20   18.76   17.52
   1  21 -20   11.32    4.32
  -1 -21  20   10.61    6.75
   1 -21 -18    5.66   15.95
  -1  21  18   -0.58   16.55
  -1 -21  18    2.04    7.36
   1 -21 -18    7.04   19.46
   1  21 -18   -1.22    5.11
  -1 -21  18   -2.25    4.94
  -1  21  16   16.52   18.39
   1 -21 -16   16.22   17.67
  -1 -21  16   -0.91    8.49
  -1 -21  16  -10.29   10.78
  -1 -21  16   12.27    5.68
   1  21 -16   13.41    6.02
  -1  21  16   -0.89    9.04
  -1 -21  16    8.83    6.87
  -1  21  14   19.87   19.67
   1 -21 -14   -4.73   17.94
  -1  21  14    5.79    9.87
  -1 -21  14    8.98    7.49
  -1 -21  14    2.01   11.21
  -1 -21  14    3.71    5.90
   1  21 -14   -0.28    6.31
  -1  21  12   -1.60   19.83
   1 -21 -12   13.03   18.51
  -1  21  12   14.96    9.07
  -1  21  12   11.98    6.24
  -1 -21  12   18.52    6.59
  -1  21  12    7.42    6.27
   1  21 -12   21.34    6.75
  -1  21  12    3.22   10.49
  -1 -21  12   13.04    8.82
  -1 -21  12   11.28    6.17
   1  21 -12   11.19    6.59
   1 -21 -10    7.16   17.95
  -1  21  10    5.85   19.96
  -1  21  10    7.53    9.54
  -1 -21  10   -0.31    6.49
  -1  21  10    5.81    6.24
  -1  21  10    0.11    6.09
   1  21 -10    5.47    6.49
  -1  21  10    4.31   10.75
   1 -21 -10   -2.90    8.84
  -1 -21  10    9.23    8.43
   1  21 -10    3.27   10.18
  -1 -21  10   -4.01    6.37
   1  21 -10    2.20    6.50
  -1  21   8   69.42   19.93
   1 -21  -8   77.45   18.94
  -1  21   8   87.67   11.10
  -1  21   8  107.03    8.10
  -1 -21   8  122.34    8.41
   1  21  -8  118.48    8.30
   1  21  -8   94.14   11.71
  -1 -21   8   94.24   22.18
  -1 -21   8  123.53    8.34
  -1  21   8  106.70    8.20
   1  21  -8  113.08    8.41
  -1 -21   6  236.09   15.85
   1  21  -6  258.31   15.98
   1 -21  -6  155.56   21.41
  -1  21   6  233.25   22.29
  -1  21   6  294.76   15.38
  -1 -21   6  376.10   12.96
  -1  21   6  315.80   12.43
   1 -21  -6  332.15   13.15
   1  21  -6  313.85   12.54
   1  21  -6  265.21   14.36
  -1 -21   6  254.79   24.26
   1  21  -6  315.17   12.61
  -1  21   6  306.79   12.46
   1  21  -4  194.52   14.05
  -1 -21   4  187.91   13.73
  -1  21   4  187.38   20.53
   1 -21  -4  157.74   20.38
  -1  21   4  191.83   13.27
  -1 -21   4  204.06   10.03
  -1  21   4  185.93    9.62
   1  21  -4  183.29    9.79
   1 -21  -4  189.55   10.39
  -1  21   4  228.85   13.98
   1  21  -4  198.94   12.68
  -1 -21   4  203.94   22.80
  -1  21   4  190.50    9.76
   1  21  -4  186.47    9.82
   1  21  -2  202.97   14.57
  -1 -21   2  189.45   13.81
  -1  21   2  232.39   20.74
   1  21  -2  240.03   13.82
  -1  21   2  248.42   14.41
   1  21  -2  224.92   10.49
   1 -21  -2  245.30   11.08
   1  21  -2  226.02   10.47
  -1 -21   2  198.60   22.85
  -1  21   2  209.61   13.90
  -1  21   0    0.43    5.93
   1  21   0   -0.86    5.94
  -1 -21   0    0.42   10.20
  -1  21   0   -4.55   10.83
  -1  21   0    7.10   10.15
  -1 -21   0   -1.76   20.53
   1 -21   0    8.20    6.82
   1  21   0   -2.65    6.00
  -1  21   0    2.68    5.95
   1  21   2   31.64   18.32
  -1 -21  -2   21.95   17.80
   1  21   2   99.69   11.47
   1 -21   2  140.73    8.65
  -1  21  -2  120.83    8.10
   1  21   2  130.44    8.09
  -1 -21  -2  138.30    9.09
  -1  21  -2   64.97   12.12
  -1  21  -2   62.90   10.94
  -1 -21  -2   42.81   20.94
   1 -21   2   53.68   21.46
  -1  21  -2  116.06    8.19
   1  21   2  120.36    8.13
  -1 -21  -4  -14.62   18.39
   1  21   4   10.58   18.46
   1  21   4   10.47   10.17
  -1  21  -4   38.17    6.85
  -1 -21  -4   33.23    7.47
  -1  21  -4   18.79   10.98
  -1  21  -4   14.36    9.64
   1 -21   4   -2.40   21.30
  -1 -21  -4   42.58   21.82
  -1  21  -4   30.58    6.65
   1  21   6   -3.70   19.10
  -1 -21  -6   34.49   19.08
   1  21   6   42.79   10.05
  -1  21  -6   54.50    7.26
  -1  21  -6   28.98   11.34
  -1  21  -6   30.56    9.56
   1 -21   6   24.79   11.94
  -1 -21  -6    2.45   21.76
   1 -21   6   29.03   21.96
  -1  21  -6   47.38    7.20
  -1  21  -8    0.69   10.77
   1  21   8    5.12   18.95
  -1 -21  -8   -0.81   19.33
   1  21   8   11.01    9.07
  -1 -21  -8    5.24    9.72
  -1  21  -8    2.37    6.74
   1 -21   8   -0.31    6.43
   1 -21   8  -18.45   22.14
  -1 -21  -8   -0.39   22.33
   1 -21   8    4.93   12.09
   1  21   8    1.68    6.34
  -1  21  -8    1.28    6.69
   1 -21   8    5.55    6.82
   1  21   8    4.85    6.23
  -1 -21 -10   -0.55   19.70
   1  21  10   -9.07   19.80
   1  21  10    0.11    6.23
   1  21  10    1.01    6.26
  -1  21 -10    0.72    6.55
   1 -21  10   -3.57    6.71
  -1 -21 -10    1.23    9.02
  -1  21 -10   -0.16   10.43
   1 -21  10   -7.62   12.53
  -1 -21 -10  -19.11   22.71
   1 -21  10   -0.93    6.36
  -1  21 -10    0.97    6.61
  -1 -21 -12   27.82   19.96
   1  21  12   27.95   19.94
   1  21  12   33.48    6.80
   1 -21  12   53.83    7.02
  -1  21 -12   46.23    7.24
   1  21  12   24.96    6.67
   1  21  12   47.37    7.21
  -1  21 -12   34.27   10.19
   1 -21  12   11.39   13.14
  -1  21 -12   39.21    7.35
  -1  21 -12   41.50    7.37
   1 -21  12   49.86    6.80
   1 -21  12   23.77    7.47
   1 -21  14   60.90    6.84
  -1  21 -14   51.41    6.99
   1 -21  14   37.31   12.70
  -1 -21 -14   45.18   19.13
   1  21  14   33.57   19.65
   1  21  14   29.52   10.31
  -1 -21 -16   39.85   18.14
   1  21  16    2.26   18.61
   1 -21  16   17.93    7.92
   1 -21  16    2.17   11.80
  -1  21 -16   24.84    6.11
   1 -21  16   29.29    5.86
   1  21  16    0.98    8.92
  -1 -21 -18    6.65   16.59
   1  21  18   -5.63   16.53
   1 -21  18    4.97   10.63
  -1  21 -18    3.83    5.20
   1 -21  18   11.23    4.93
   1 -21  18    3.69    6.87
   1  21  20   -2.07   14.53
  -1 -21 -20    5.34   13.95
  -1  21 -20   10.62    4.34
   1 -21  20   10.53    4.02
   1 -21  20   11.13    5.59
  -1 -21 -22    2.78   10.52
   1 -21  22    4.54    4.68
   1  22 -23   16.89    9.04
  -1 -22  23    2.18    4.04
   1 -22 -21    7.25   10.88
   1 -22 -21    6.85   15.15
  -1 -22  21   -3.68    6.14
  -1  22  19   11.60   15.31
   1 -22 -19   -1.12   13.70
  -1 -22  19    7.46    6.75
   1 -22 -19   30.15   17.58
   1  22 -19    4.22    4.33
  -1 -22  17   11.05    7.59
   1 -22 -17    1.00   16.06
  -1  22  17    7.71   16.77
   1  22 -17   12.72    5.33
  -1  22  17    1.26    7.56
  -1 -22  17   12.05    6.01
   1 -22 -15   19.42   17.58
  -1  22  15   39.01   18.62
  -1 -22  15   -0.29    7.65
  -1  22  15   47.40    9.82
  -1 -22  15   29.04    7.36
  -1 -22  15   68.70    6.48
   1  22 -15   57.98    6.62
  -1  22  13   45.03   10.68
  -1 -22  13   36.69    7.89
   1  22 -13   50.46    6.96
  -1 -22  13   58.83    6.77
   1 -22 -13   15.74   18.28
  -1  22  13   44.82   19.89
  -1  22  11    9.53   19.45
   1 -22 -11    8.66   18.69
  -1  22  11    8.54    9.08
  -1 -22  11   38.16    7.01
  -1  22  11   20.80    6.51
  -1  22  11   20.52    6.41
   1  22 -11   23.11    6.71
  -1  22  11   13.34   10.62
   1  22 -11   10.27    9.67
  -1 -22  11    4.69    8.39
  -1 -22  11   21.83    6.47
   1  22 -11   20.79    6.77
  -1  22   9   13.05   19.62
   1 -22  -9   23.93   18.46
  -1  22   9   32.14   10.06
  -1  22   9   44.76    6.88
  -1  22   9   39.36    6.97
   1  22  -9   44.13    7.08
  -1 -22   9   52.51    7.41
   1 -22  -9   20.92    9.54
  -1  22   9   14.08   11.00
  -1 -22   9   25.05    8.53
   1  22  -9   10.51   10.43
   1  22  -9   43.99    7.01
   1 -22  -7   16.94   18.26
  -1  22   7    9.23   19.31
  -1  22   7   41.40   10.80
  -1  22   7   38.51    7.01
   1  22  -7   50.74    7.19
  -1  22   7   43.73    7.01
  -1 -22   7   54.82    7.54
   1  22  -7   25.67   11.10
  -1 -22   7   41.69   21.63
   1  22  -7   38.95    7.17
   1  22  -5    1.97    6.41
  -1 -22   5    6.27   11.12
   1  22  -5   -0.89   11.10
   1  22  -5   11.17    9.57
  -1  22   5   -2.52   10.80
  -1  22   5   -2.69    6.21
   1 -22  -5    2.17    7.18
  -1  22   5    8.34    6.32
  -1 -22   5    3.59    6.95
   1  22  -5    8.25    6.38
  -1  22   5    8.43   10.54
  -1  22   5    1.92   18.89
   1 -22  -5   -7.91   18.12
  -1 -22   5   -5.72   21.21
   1  22  -3    1.84    6.33
  -1 -22   3   26.28   10.95
   1  22  -3   21.46   11.24
  -1  22   3   16.78   10.86
   1  22  -3   12.00   10.28
   1  22  -3    3.63    6.29
   1 -22  -3    3.84    7.18
  -1  22   3    4.07   11.04
  -1  22   3    3.92   18.58
  -1 -22   3   13.21   21.18
   1  22  -1    9.19    6.33
  -1  22   1   15.30   11.61
  -1  22   1   -3.20   10.57
   1  22  -1    9.66   10.22
  -1 -22   1   21.10   10.91
   1 -22  -1    2.54    6.98
   1  22  -1    4.15    6.32
  -1 -22   1   37.95   21.22
  -1  22   1    8.68   11.09
   1  22   1    5.76    6.41
  -1  22  -1    4.04    6.39
  -1 -22  -1    4.35   10.48
  -1  22  -1    5.86   11.25
  -1  22  -1    6.98   10.08
   1  22   1   -4.46   10.34
   1  22   1    5.13    6.33
  -1 -22  -1   -0.23    7.01
   1 -22   1   -8.87    6.99
  -1  22  -1   -1.14    6.27
   1  22   1   -3.05   10.71
   1 -22   1    7.57   21.63
  -1 -22  -1    7.02   21.33
  -1  22  -3  381.84   20.36
  -1  22  -3  510.87   17.36
   1  22   3  528.92   17.49
  -1  22  -3  401.27   19.23
   1  22   3  540.29   17.47
  -1  22  -3  549.20   17.50
  -1 -22  -3  577.25   18.19
   1  22   3  454.94   19.16
  -1 -22  -3  379.46   27.30
   1 -22   3  383.01   27.49
   1  22   3  329.12   24.93
  -1 -22  -3  244.15   25.49
   1  22   5   33.84   19.29
  -1 -22  -5   38.89   19.83
   1  22   5   64.91   10.76
  -1 -22  -5   84.00    8.64
  -1  22  -5   86.49    7.85
  -1  22  -5   49.87   11.88
  -1  22  -5   50.81   10.38
  -1 -22  -5   19.00   22.24
   1 -22   5   40.78   22.20
  -1  22  -5   78.69    7.78
  -1  22  -7    8.34   10.85
  -1 -22  -7   -1.92   19.28
   1  22   7    8.56   19.81
   1  22   7   16.38    9.38
  -1 -22  -7   14.36   10.03
  -1  22  -7   19.36    6.97
  -1 -22  -7   21.56   22.24
   1 -22   7    1.17   21.78
   1 -22   7   12.71   11.93
   1  22   7   16.38    6.63
   1  22   7   21.03    6.49
  -1  22  -7   13.38    6.63
   1 -22   7   25.48    6.89
  -1 -22  -9  -15.95   19.57
   1  22   9    3.95   19.38
   1  22   9    1.26    6.34
   1 -22   9    8.68    6.63
  -1  22  -9   -0.60    6.68
   1  22   9    6.20    6.29
  -1 -22  -9    0.24    9.46
  -1  22  -9    3.03   10.70
   1 -22   9    7.60   11.98
  -1 -22  -9  -18.70   22.31
   1 -22   9   -3.25    6.58
  -1  22  -9   -3.54    6.94
  -1 -22 -11   18.98   19.22
   1  22  11    3.99   19.57
   1 -22  11   -0.31    6.60
   1  22  11   -4.65    6.33
  -1  22 -11    2.74    6.59
   1  22  11    7.53    6.41
   1  22  11   -1.62    6.89
  -1  22 -11    5.68    9.63
  -1 -22 -11   23.66   21.93
   1 -22  11    5.86   12.12
  -1  22 -11    7.45    6.56
   1 -22  11    6.10    6.31
  -1  22 -11    2.37    6.70
   1 -22  13    9.92    6.68
   1  22  13    4.82   10.02
  -1 -22 -13   -4.43   18.36
   1  22  13   21.66   19.51
  -1  22 -13    5.14    8.84
   1 -22  13   -3.25   11.94
   1 -22  13    4.77    6.08
  -1  22 -13    3.85    6.36
   1 -22  15   -6.51    7.99
  -1 -22 -15   -0.96   17.70
   1  22  15    4.88   17.98
   1  22  15    8.92    9.15
   1 -22  15    6.77   11.21
   1 -22  15    0.77    5.61
  -1  22 -15   -3.33    6.05
   1 -22  17    4.71    6.88
   1  22  17    6.34   16.32
  -1 -22 -17    7.64   16.37
   1  22  17   13.58    6.65
   1 -22  17   22.94    9.62
  -1  22 -17   15.62    5.30
   1 -22  17   21.00    5.11
   1 -22  19    0.49    5.85
  -1  22 -19    7.01    4.40
   1  22  19   18.61   14.62
  -1 -22 -19   -8.30   13.88
   1 -22  21    7.89    5.11
  -1  22 -21   -1.27    2.95
  -1 -22 -21    2.13   10.65
   1  22  21    1.32   12.01
  -1 -23  22   14.30    4.71
   1 -23 -22    2.12   11.77
  -1  23  20   13.74   13.27
   1 -23 -20  -13.31   10.78
  -1 -23  20   -1.63    5.48
   1  23 -18   -2.48    4.44
  -1  23  18    0.33   15.17
   1 -23 -18   -0.94   13.67
  -1 -23  18   -0.77    6.77
  -1 -23  16    5.02    6.08
  -1  23  16   15.81    8.29
   1  23 -16    7.23    5.23
   1 -23 -16   15.47   15.74
  -1  23  16   -4.38   16.95
  -1 -23  16    3.63    7.58
  -1 -23  14   -9.49    6.85
  -1  23  14   -5.83    9.44
   1 -23 -14   -3.81   16.92
  -1  23  14   22.25   18.22
   1  23 -14   -3.23    6.07
  -1 -23  12    7.72    7.48
  -1  23  12  -10.02   10.06
   1  23 -12    3.98    6.32
   1 -23 -12    2.18   17.17
  -1  23  12   15.67   18.94
   1 -23 -10   11.12   18.55
  -1  23  10   15.98   19.52
   1  23 -10   29.55    6.86
  -1  23  10   43.15   11.22
   1  23 -10   40.20    7.04
  -1 -23  10   18.58    8.12
   1  23 -10   16.95    9.94
   1  23  -8   -3.49   10.54
   1  23  -8    9.13    6.65
   1 -23  -8   -4.96    9.80
   1  23  -8    4.78    6.60
  -1 -23   8   15.30    6.85
  -1  23   8    4.18    6.30
  -1  23   8    1.25    6.27
  -1  23   8   -1.68    9.83
  -1 -23   8  -15.88   21.55
  -1  23   8   -0.67   19.49
   1 -23  -8   -2.57   18.58
  -1  23   6   -0.22   19.68
  -1  23   6    9.82   10.49
  -1  23   6   17.26    6.52
   1  23  -6   12.33    6.65
  -1 -23   6   19.16    7.11
   1 -23  -6   18.44    7.65
   1  23  -6    6.37   10.84
  -1  23   6   19.67   11.10
   1  23  -6   13.37    9.36
  -1 -23   6    1.50   21.31
   1  23  -6   13.69    6.80
  -1  23   6   18.93    6.61
  -1  23   4    3.84    6.31
   1  23  -4    6.91    6.72
  -1 -23   4   -1.52   10.91
   1  23  -4    2.21   11.05
   1  23  -4   10.33    9.91
  -1  23   4    5.47   10.80
   1  23  -4    2.24    6.65
   1 -23  -4    6.82    7.51
  -1 -23   4    3.38    7.08
  -1  23   4    3.45    6.38
  -1  23   4   -0.94   11.11
  -1  23   4   -4.49   18.98
  -1 -23   4   -5.27   21.28
   1  23  -2   24.00    6.96
   1  23  -2   10.41   11.88
  -1  23   2    3.17   12.05
  -1  23   2   16.71   10.82
   1  23  -2   16.68   10.48
  -1 -23   2   26.03   10.97
   1 -23  -2   28.64    7.58
   1  23  -2   20.31    6.83
  -1 -23   2   21.69   21.55
  -1  23   2   13.25   11.52
   1  23   0   23.30    6.73
  -1  23   0   27.43   11.85
  -1  23   0   33.43   10.81
   1  23   0   22.69   10.76
  -1 -23   0   24.49   10.96
   1  23   0   18.84    6.74
   1 -23   0   16.73    7.34
  -1 -23   0   39.05   21.53
   1 -23   0   17.37   22.04
  -1  23   0   17.39   11.74
   1  23   0   17.98   10.97
   1  23   2   52.52    7.41
  -1  23  -2   39.27    7.28
  -1 -23  -2   27.90   10.94
  -1  23  -2   18.89   12.02
  -1  23  -2   29.23   10.69
   1  23   2   33.79   11.31
  -1  23  -2   55.65    7.41
  -1 -23  -2   67.09    8.36
   1  23   2   58.39    7.30
   1 -23   2   65.01    8.06
  -1 -23  -2   54.92   21.96
   1 -23   2   38.61   21.94
   1  23   2   47.55   11.09
   1  23   4   -0.41   18.51
   1  23   4    2.14   10.00
  -1  23  -4   -3.96   11.44
   1  23   4    9.04   11.08
  -1  23  -4    1.18    9.80
  -1  23  -4    3.23    6.60
  -1 -23  -4    0.60    7.33
   1 -23   4    0.39   21.83
  -1 -23  -4  -24.06   22.22
  -1  23  -4    8.25    6.64
  -1  23  -6   68.25   12.00
  -1  23  -6   53.76   10.13
  -1  23  -6   61.50    7.65
  -1  23  -6   64.90    7.58
   1 -23   6   66.47   22.34
  -1 -23  -6   75.68   22.59
  -1 -23  -6   63.04   19.71
   1  23   6   80.48   20.03
   1  23   8    6.51   19.53
  -1 -23  -8   35.69   19.71
   1 -23   8    6.23    6.79
  -1  23  -8    6.60    6.66
   1  23   8    8.13    6.51
   1  23   8   10.49    6.45
  -1  23  -8   10.16   10.61
  -1  23  -8    2.56    6.76
   1 -23   8   -5.02   11.52
  -1 -23  -8  -15.44   22.65
   1 -23   8   -2.33   21.61
  -1 -23  -8    9.26    9.69
  -1 -23 -10   25.02    9.28
   1  23  10   25.99   10.99
  -1 -23 -10   14.80   18.75
   1  23  10   17.62   19.27
  -1  23 -10   26.99   10.23
   1 -23  10   24.11   11.99
  -1 -23 -10   20.62   21.59
   1 -23  10   31.74    6.70
   1 -23  12   -3.89    6.71
   1  23  12   -7.37   10.12
   1  23  12   14.84   18.68
  -1 -23 -12   19.48   18.54
  -1  23 -12  -10.28    9.34
  -1 -23 -12   10.08   21.28
   1 -23  12  -17.14   11.18
   1 -23  12   -1.24    5.90
  -1  23 -12   -2.40    6.25
  -1 -23 -14   24.92   18.07
   1  23  14   16.75   17.95
   1 -23  14   50.67    6.22
  -1  23 -14   45.57    6.45
   1 -23  14   29.57   10.27
   1  23  14   34.49    9.81
   1 -23  16   -3.93    6.99
  -1  23 -16    6.59    5.25
  -1 -23 -16   11.18   16.28
   1  23  16   -8.21   16.66
   1  23  16   -0.10    7.88
   1 -23  18    2.12    5.74
  -1 -23 -18   13.55   13.94
   1  23  18   -1.19   14.64
  -1  23 -18    1.05    4.39
   1 -23  20    6.00    5.53
  -1 -23 -20    3.76   10.76
   1  23  20   18.02   12.15
  -1  23 -20   10.58    3.23
  -1  24  21   12.44   10.11
  -1 -24  21   -2.77    4.73
  -1 -24  19   -0.28    5.45
   1  24 -19    5.26    3.34
  -1 -24  17   -0.89    6.71
   1  24 -17   12.54    4.59
   1 -24 -17    8.16   13.60
  -1  24  17  -14.90   15.27
  -1 -24  15    2.65    7.59
   1  24 -15   11.23    5.42
  -1  24  15   -2.98   16.93
   1 -24 -15  -11.55   15.62
  -1  24  15   -4.91    8.42
  -1 -24  15    1.21    5.91
   1  24 -13   49.43    6.41
  -1  24  13   24.10    9.61
  -1 -24  13   18.67    7.12
   1 -24 -13   19.78   16.90
  -1  24  13   32.11   18.08
  -1  24  11    1.89   10.24
   1  24 -11   16.50    8.89
   1 -24 -11   25.77   17.17
  -1  24  11    9.92   18.51
   1 -24  -9   23.95    9.34
  -1  24   9   19.26   10.74
   1 -24  -9   23.36   18.33
  -1  24   9   -2.42   19.40
   1  24  -9   21.51   10.18
   1  24  -7    4.58   10.79
   1  24  -7   10.44    6.55
  -1  24   7   12.09    6.33
   1  24  -7    8.07    6.39
  -1  24   7   12.31    6.38
  -1 -24   7   10.60    7.03
  -1  24   7    9.27    9.78
  -1 -24   7  -10.40   20.93
  -1  24   7   -1.32   19.02
  -1  24   5    0.86   19.24
   1  24  -5   -4.15   11.11
  -1  24   5    2.94   10.70
   1  24  -5   -5.44    9.69
  -1  24   5    9.86    6.44
   1  24  -5   -2.05    6.63
  -1  24   5   -4.41    6.33
   1  24  -5    1.78    6.62
   1 -24  -5   -2.85    7.45
  -1 -24   5    4.09    7.12
  -1 -24   5    7.73   21.23
  -1  24   5  -10.35   10.80
   1  24  -3   -1.69    6.66
   1  24  -3    2.63   11.39
  -1  24   3    3.02   11.86
   1  24  -3    1.96    9.98
  -1  24   3    6.34   10.92
  -1 -24   3   -1.04   10.86
  -1 -24   3   -2.94    7.38
   1  24  -3   -1.44    6.61
   1 -24  -3    5.48    7.52
  -1 -24   3    4.94   21.40
  -1  24   3    2.18   10.92
   1  24  -1    6.42    6.65
  -1  24   1    4.80   11.84
   1  24  -1   -4.65   11.72
   1  24  -1    4.95   10.41
  -1  24   1   10.88   10.62
  -1 -24   1    4.42   10.62
   1  24  -1    5.03    6.66
   1 -24  -1   -0.96    7.56
   1 -24  -1   12.50   21.96
  -1 -24   1    5.55   21.42
  -1  24   1   -1.70   11.20
   1  24  -1    4.40   10.94
   1  24   1    2.28    6.57
  -1  24  -1   -8.17    6.81
  -1  24  -1   -0.59   11.44
  -1  24  -1   11.13   10.22
   1  24   1    7.64   10.67
  -1 -24  -1   -0.15   10.65
  -1  24  -1    2.30    6.64
  -1 -24  -1   -9.29    7.70
   1  24   1    5.70    6.56
   1 -24   1   -2.22    7.45
  -1 -24  -1    4.44   21.44
   1 -24   1   14.22   21.66
   1  24   1   -6.53   10.83
  -1  24  -1    4.20   11.40
  -1  24  -3   -5.15    6.58
  -1  24  -3   -1.72   11.24
   1  24   3    7.83   10.95
  -1  24  -3    3.97   10.02
  -1 -24  -3   12.20   10.40
   1 -24   3    0.20   21.67
  -1 -24  -3   19.63   21.58
  -1  24  -3    5.68    6.48
  -1 -24  -3    0.24    7.44
  -1  24  -5    6.00    6.57
  -1  24  -5   18.30   11.28
  -1  24  -5   13.11    9.61
   1  24   5    0.69   10.93
  -1 -24  -5    8.89   10.38
  -1  24  -5    3.13    6.62
   1 -24   5    7.42   21.57
  -1 -24  -5   12.52   21.68
   1  24   5  -10.57   18.98
  -1 -24  -7   16.34   19.04
   1  24   7   10.77   18.78
  -1  24  -7    4.28    6.62
  -1  24  -7    5.91   10.74
  -1  24  -7    3.87    6.66
  -1 -24  -7    9.79   10.10
   1 -24   7   -0.19   21.06
  -1 -24  -7  -11.14   21.70
  -1  24  -9   -8.10   10.05
  -1 -24  -9    9.83   21.47
  -1 -24  -9   -1.06   18.27
   1  24   9   -6.76   18.74
  -1 -24  -9    2.92    9.21
   1  24   9   -4.14   10.53
   1 -24  11   -0.67    6.48
   1  24  11    5.70    9.94
  -1 -24 -11  -18.54   18.96
   1  24  11   30.29   18.47
  -1  24 -11   -1.65    8.99
   1 -24  11  -11.68    8.86
  -1 -24 -11   -1.86   20.73
  -1  24 -11    0.85    6.10
   1  24  13    9.23    9.44
   1  24  13   17.44   17.67
  -1 -24 -13   29.53   17.52
  -1  24 -13    1.85    7.89
  -1 -24 -13   -8.13   19.96
  -1  24 -13   11.02    5.93
   1  24  15    6.77   16.13
  -1 -24 -15  -11.88   15.69
   1 -24  15   -5.54    7.03
  -1  24 -15    4.17    5.16
   1  24  15    1.97    8.20
  -1 -24 -17  -15.59   13.94
   1  24  17   -1.45   14.44
   1 -24  17    0.51    5.88
  -1  24 -17    3.20    4.37
   1  24  19   -4.20   12.16
  -1 -24 -19   -1.37   10.49
  -1  24 -19    4.49    3.25
  -1 -25  20    5.12    4.90
  -1  25  20   11.80    9.91
  -1  25  18   13.33   12.99
   1  25 -18   17.22    3.49
  -1 -25  18   13.13    5.70
  -1  25  16   18.88   14.95
  -1  25  16    7.51    8.16
  -1 -25  16    6.51    6.60
  -1  25  16    9.85    7.09
   1  25 -16    8.13    4.51
  -1  25  14   10.09    8.76
  -1 -25  14   10.92    6.12
  -1  25  14   18.64   16.53
   1 -25 -14   -5.78   14.96
   1  25 -14   13.28    5.26
  -1  25  12   -6.63    9.30
  -1 -25  12   11.11    6.86
  -1  25  12   -0.20   17.36
   1  25 -12    5.65    5.74
  -1  25  10    6.64   17.94
   1  25 -10   -2.00    8.80
  -1  25  10  -16.10    9.96
  -1  25   8    0.85   18.41
   1 -25  -8    2.27    9.23
   1  25  -8   -8.04    9.81
  -1 -25   6    2.19   20.67
   1  25  -6    9.52   10.58
   1  25  -6   -1.02    8.85
  -1  25   6    8.85   10.70
  -1 -25   4    8.96   20.73
  -1  25   4   -5.29   10.53
   1  25  -4  -13.42   10.05
  -1  25   4    3.00   11.46
   1  25  -4    6.34   10.97
   1  25  -2    1.82    6.59
  -1  25   2    3.59   11.45
   1  25  -2   -8.51   11.05
   1  25  -2   11.53    9.97
  -1  25   2  -11.78   10.72
  -1 -25   2   -2.15   10.64
   1  25  -2    2.64    6.55
   1 -25  -2   -2.51    7.48
  -1 -25   2  -13.80   21.11
  -1  25   2   15.83   10.83
   1  25   0    4.49    6.44
   1  25   0    7.40   11.33
  -1  25   0    8.86   11.36
  -1  25   0   11.58   10.31
   1  25   0    2.75   10.23
  -1 -25   0   11.33   10.19
   1  25   0   -4.20    6.53
   1 -25   0   -5.75    7.40
   1 -25   0    3.94   21.37
  -1 -25   0  -20.99   21.46
  -1  25   0   -8.32   11.32
   1  25   2    3.72    6.47
  -1  25  -2    2.69    6.54
  -1 -25  -2  -11.42   10.64
  -1  25  -2    4.19    9.99
   1  25   2    0.50   10.71
   1  25   2   -0.99   11.57
  -1  25  -2   -7.69   11.37
   1  25   2   -4.39    6.61
   1 -25   2   -4.02    7.53
  -1  25  -2    7.48    6.50
  -1 -25  -2    4.37    7.48
  -1  25  -2   19.88   11.41
  -1 -25  -2    9.02   21.14
   1 -25   2    8.60   21.25
  -1  25  -4   11.50    9.61
   1  25   4   22.54   10.96
  -1  25  -4   14.41   11.02
   1 -25   4   19.50   21.06
  -1 -25  -4    8.84   21.74
  -1 -25  -4    5.84   10.30
   1  25   6   -2.02   18.38
  -1 -25  -6    9.36   21.22
   1 -25   6   23.62   20.99
  -1 -25  -6   23.08   10.16
   1  25   6   11.27   10.92
  -1  25  -6   10.17    8.85
  -1 -25  -6    0.66   10.11
  -1  25  -6   10.61   10.50
   1  25   8   -4.65   17.99
  -1 -25  -8   -5.61   21.17
  -1  25  -8   -0.16    9.84
  -1 -25  -8   -3.55    9.38
   1  25  10   13.89    9.98
  -1 -25 -10    6.82   20.59
   1  25  10   12.00   17.28
  -1 -25 -10  -13.59   18.38
  -1  25 -10    5.30    6.12
  -1  25 -10   -3.30    9.02
   1  25  12    1.09    9.23
   1 -25  12    2.93    5.79
  -1 -25 -12   -7.66   19.44
   1  25  12   -5.55   17.11
  -1 -25 -12    5.30   16.82
  -1  25 -12   -0.08    5.74
  -1  25 -12   -3.97    8.01
   1  25  14    6.04    8.18
   1 -25  14   -2.12    6.88
  -1 -25 -14   -8.57   15.87
   1  25  14  -19.43   16.13
  -1  25 -14   -0.84    5.15
  -1 -25 -14  -23.24   18.31
  -1 -25 -16    2.42   13.47
   1  25  16   10.35   14.27
   1 -25  16   -0.10    5.91
  -1  25 -16    7.06    4.41
   1  25  16   22.98    6.01
   1  25  18    3.10   11.81
   1 -25  18    4.32    4.45
  -1  25 -18    9.87    3.34
  -1 -26  19    1.26    4.74
   1  26 -17    2.83    3.33
  -1 -26  17   -3.05    5.49
  -1  26  15    6.17   14.40
  -1  26  15    6.67    8.23
  -1 -26  15   -2.67    6.42
   1  26 -15    0.53    4.35
  -1 -26  15    0.58    4.67
  -1  26  15   -0.09    7.21
  -1  26  13    3.39   15.77
  -1  26  13   12.15    9.22
   1  26 -13   10.33    5.17
  -1  26  13    9.21    8.40
  -1 -26  13    5.54    5.88
  -1 -26  11    7.51    6.61
  -1  26  11    4.01    9.14
  -1  26  11    5.00    9.99
  -1  26  11  -12.46   16.91
   1  26 -11    7.09    5.61
   1  26 -11    1.37    7.74
  -1  26   9   29.41   17.48
   1  26  -9   12.97    8.95
   1 -26  -9   13.66    8.45
  -1  26   9   22.09   10.63
   1  26  -7   15.71    9.87
   1 -26  -7   13.14    9.44
  -1  26   7   14.99   10.17
  -1 -26   5  -11.17   20.21
  -1  26   5  -10.06   10.38
   1  26  -5  -12.43    9.01
   1  26  -5    6.73   10.36
  -1  26   5   -5.96   10.84
  -1 -26   3    9.45   20.39
  -1  26   3   13.98   10.46
   1  26  -3    1.57    9.54
   1  26  -3   14.84   11.07
  -1  26   3    1.75   11.27
   1  26  -1   -7.04   10.19
  -1  26   1    0.81   10.14
  -1 -26   1    4.82   10.25
   1 -26  -1   34.02   21.06
  -1 -26   1   13.09   20.89
  -1  26   1    6.94   11.13
   1  26  -1    8.76   11.09
  -1  26  -1   -2.31    9.78
   1  26   1    1.60   10.22
  -1 -26  -1    0.53   10.01
   1 -26   1   21.18   20.91
  -1 -26  -1  -14.13   20.99
   1  26   1    3.82   11.25
  -1  26  -1   -0.76   10.97
   1  26   3    9.15   10.26
  -1  26  -3    7.47    9.37
  -1 -26  -3   -3.71    9.92
   1 -26   3    6.01   20.83
  -1 -26  -3   -2.23   21.21
   1  26   3    3.08   11.25
  -1  26  -3   15.62   10.65
  -1 -26  -5   -4.60   20.40
   1 -26   5  -21.24   20.66
  -1  26  -5   10.62    8.94
   1  26   5   -1.63   10.28
  -1 -26  -5    3.47    9.90
  -1  26  -5   12.30   10.25
   1  26   7   14.96   16.93
  -1 -26  -7   19.20   20.14
  -1 -26  -7   12.17    9.33
   1  26   7    2.69    9.94
  -1  26  -7    8.88    9.85
   1  26   9    2.21   16.94
  -1 -26  -9  -27.05   19.48
  -1  26  -9   -1.22    8.97
  -1 -26  -9    2.47    8.35
   1 -26  11    5.73    5.65
   1  26  11    7.60    8.97
  -1 -26 -11   28.87   18.88
   1  26  11   14.91   16.26
  -1  26 -11    5.21    5.51
  -1  26 -11   -3.82    7.77
   1  26  13   19.64   15.30
  -1 -26 -13   34.08   17.80
  -1  26 -13   22.45    5.25
   1  26  13   20.93    8.36
   1  26  15   -0.49    6.84
   1  26  15   -0.11    7.83
   1 -26  15    1.19    5.76
  -1  26 -15    0.88    4.34
  -1 -26 -15    1.41   15.87
   1  26  15   -8.16   13.70
   1  26  17   -4.03   11.50
  -1  26 -17    2.34    3.25
   1  26  17    2.47    6.15
   1 -26  17    2.58    4.31
  -1 -27  18    0.24    3.45
  -1 -27  18   -1.48    4.77
   1  27 -16    2.01    3.26
  -1 -27  16   -0.26    5.25
  -1  27  16   -4.39    6.37
   1  27 -14    5.26    4.26
  -1 -27  14   10.63    6.29
  -1  27  14    6.58    7.98
  -1 -27  14    5.39    4.58
  -1  27  14    7.10    7.16
   1  27 -12   34.59    5.36
  -1  27  12   25.93    9.41
  -1 -27  12    8.86    5.85
  -1  27  12   23.95    8.28
  -1  27  10   -1.85    9.62
   1  27 -10    1.23    5.33
   1  27 -10   -3.28    7.55
  -1 -27  10   -3.78    6.39
  -1  27  10    3.20    8.86
   1  27  -8    1.15    8.71
   1 -27  -8    3.51    8.39
   1  27  -6    7.56    9.56
  -1  27   6   17.44   10.62
  -1  27   6    7.68    9.94
   1 -27  -6    9.21    9.30
   1  27  -6    8.48    7.97
  -1 -27   4   16.70   19.46
   1  27  -4    6.84    9.81
  -1  27   4    2.74   10.51
  -1  27   4   -8.90    9.92
   1  27  -4    3.53    8.76
   1 -27  -2   -5.48   19.98
  -1 -27   2  -28.05   20.28
  -1  27   2  -11.40   10.69
   1  27  -2   -6.73   10.41
  -1  27   2   -6.35    9.65
   1  27  -2    1.53    9.22
  -1 -27   0    1.93   20.01
   1 -27   0   -9.29   20.69
   1  27   0    8.78   10.74
  -1  27   0   11.93   10.77
  -1  27   0   -1.95    9.76
   1  27   0    3.27    9.69
   1 -27   2   69.07   20.52
  -1 -27  -2   87.95   20.45
  -1  27  -2   68.01   11.39
   1  27   2   78.57   12.08
  -1  27  -2   85.44   10.45
   1  27   2   73.13   10.74
   1  27   4    1.45   10.60
  -1  27  -4    5.43    9.93
  -1 -27  -4   13.04   19.81
   1 -27   4    6.63   19.51
  -1  27  -4   12.44    8.74
   1  27   4    1.23    9.75
  -1 -27  -4   -3.50    9.96
   1  27   6   20.76   10.84
   1  27   6   32.80   10.23
  -1 -27  -6   32.48    9.68
  -1  27  -6   24.02    9.71
  -1 -27  -6   29.44   19.28
  -1 -27  -8   -1.89    8.43
  -1  27  -8   -0.13    8.59
  -1 -27  -8   24.48   19.03
   1 -27  10    2.64    5.65
   1  27  10   -5.65    8.77
  -1 -27 -10   -0.15   17.81
  -1  27 -10   -2.21    5.32
  -1  27 -10   15.02    7.78
   1  27  12    4.67    7.86
   1  27  12    0.52    8.90
   1  27  12   -0.29   14.50
  -1  27 -12   -1.61    4.79
  -1 -27 -12  -21.22   17.00
  -1 -27 -14   36.73   15.72
   1  27  14   28.24    7.06
   1  27  14    6.50    7.79
   1 -27  14   16.56    5.86
  -1  27 -14   28.29    4.48
   1  27  16    3.26    6.01
   1 -27  16    0.94    4.24
  -1  27 -16   11.41    3.25
  -1 -28  15    9.32    5.16
  -1  28  15   10.90    6.17
   1  28 -15   10.07    3.21
  -1  28  13    9.83    6.96
  -1 -28  13    6.07    4.32
  -1 -28  13    8.52    6.17
  -1  28  13   10.51    7.64
   1  28 -13    8.77    4.16
  -1  28  11    9.10    7.76
  -1 -28  11   -1.05    5.42
  -1  28  11   13.66    8.51
   1  28 -11    8.64    4.72
   1  28  -9    6.78    5.17
   1  28  -9    3.90    7.38
   1  28  -7   -0.36    8.49
   1 -28  -7    0.73    8.26
  -1  28   7   -0.27    8.73
   1  28  -5   -0.84    9.22
  -1  28   5   -2.65   10.12
  -1 -28   5   -7.65   18.44
   1 -28  -5  -27.48   19.40
   1 -28  -5   10.21    9.02
   1  28  -5    0.31    7.69
  -1  28   5   12.70    9.20
   1  28  -3   13.36    9.89
  -1  28   3   -1.35   10.26
   1 -28  -3   18.33   19.24
  -1 -28   3   21.16   18.83
   1  28  -3    8.20    8.56
  -1  28   3   -3.02    9.39
  -1  28   1    3.20    9.84
   1  28  -1   -2.11   10.09
   1 -28  -1   -5.91   19.47
  -1 -28   1  -13.65   19.09
   1  28  -1   13.13    9.19
  -1  28   1   14.34    9.42
  -1  28  -1  -10.83   10.03
   1  28   1    9.00   10.09
  -1 -28  -1   -2.75   18.82
   1 -28   1   -8.52   18.96
   1  28   1    7.94    9.24
  -1 -28  -1    0.13    9.58
  -1  28  -1    4.25    8.88
  -1  28  -3   40.93   10.32
   1  28   3   53.32   10.78
  -1 -28  -3   43.18   19.31
   1 -28   3   54.00   19.30
  -1 -28  -3   54.96   10.08
   1  28   3   45.45    9.86
  -1  28  -3   46.47    9.00
  -1  28  -5   23.52    9.34
   1  28   5   40.85   10.39
  -1 -28  -5   49.66   18.86
  -1 -28  -5   29.11    9.23
   1  28   5    0.42    9.27
  -1  28  -7   11.50    8.66
  -1 -28  -7   33.54   18.19
  -1 -28  -7   11.10    8.31
   1  28   7   15.28    8.66
   1  28   7    4.96    9.73
  -1  28  -9    1.10    7.30
   1 -28   9    3.13    5.23
  -1  28  -9    2.21    5.08
  -1 -28  -9   16.68   17.33
   1  28  11    5.38    8.65
  -1  28 -11    9.63    6.16
  -1  28 -11   23.79    4.83
   1  28  11   15.06    7.76
  -1 -28 -11   16.79   16.04
   1  28  13   14.53    6.78
  -1 -28 -13   14.13   14.56
   1  28  13   20.44    7.47
   1 -28  13    7.15    5.47
  -1  28 -13   30.70    4.31
  -1 -28 -15   10.56   12.01
  -1  28 -15    8.20    3.04
   1  28  15    0.06    5.67
   1 -28  15   -5.69    3.90
  -1  29  14   18.11    5.19
  -1  29  14   15.45    5.85
  -1 -29  14    9.94    4.81
   1  29 -14   30.65    3.12
  -1 -29  12   16.31    5.81
  -1  29  12   17.35    7.33
  -1  29  12   23.63    6.74
  -1 -29  12    7.56    4.09
   1  29 -12   21.29    4.03
  -1  29  10   16.37    8.32
  -1 -29  10    9.15    5.09
   1  29 -10   25.09    4.70
   1  29  -8   15.86    5.11
   1  29  -8    3.94    7.22
   1  29  -6   34.29    8.37
  -1  29   6   31.27    8.88
   1 -29  -6   30.47    8.21
  -1  29   6   38.36    9.75
   1 -29  -6   38.58   17.65
   1  29  -4   57.03    9.61
   1 -29  -4   72.30    9.52
   1  29  -4   62.27    8.40
  -1  29   4   56.14    9.53
  -1  29   4   46.44   10.13
   1 -29  -4   76.35   18.27
  -1 -29   4   88.69   17.95
   1 -29  -2    5.01    9.15
   1  29  -2   11.82    8.12
  -1  29   2   19.18    8.77
  -1  29   2   19.16    9.67
   1  29  -2   15.71    9.25
   1 -29  -2   14.70   17.88
  -1 -29   2   -4.52   17.71
   1  29   0   16.03    8.70
  -1  29   0   16.86    8.60
  -1 -29   0   15.04    9.33
   1  29   0   19.76    9.55
  -1  29   0   15.20    9.52
   1 -29   0   33.25   18.03
  -1 -29   0    5.62   17.61
  -1  29  -2   39.94    9.59
  -1  29  -2   32.13    8.42
   1  29   2   46.90    9.11
  -1 -29  -2   35.90    9.58
   1  29   2   31.01    9.96
  -1 -29  -2   48.71   17.96
   1 -29   2   53.15   18.14
  -1  29  -4   25.02    8.90
  -1 -29  -4   32.13    8.85
   1  29   4   36.21    9.19
   1  29   4   34.86    9.89
  -1 -29  -4   44.61   17.90
  -1  29  -6   -5.47    8.09
  -1 -29  -6  -12.94   17.41
   1  29   6    5.21    9.12
   1  29   6    1.33    8.30
  -1 -29  -6    3.40    7.87
   1 -29   8   -5.07    5.10
   1  29   8    2.33    7.92
   1  29   8   -5.55    8.61
  -1  29  -8   -6.74    7.31
  -1 -29  -8   -5.03   16.05
  -1  29  -8    1.30    4.85
  -1  29 -10    2.47    5.82
  -1  29 -10   13.31    4.51
  -1 -29 -10    3.88   15.16
  -1 -29 -12   15.66   13.46
   1  29  12   12.37    6.98
   1 -29  12    0.16    5.01
  -1  29 -12   13.59    3.84
   1  29  12   14.58    6.36
  -1 -29 -14   11.16   10.95
   1 -29  14   11.05    3.61
   1  29  14   12.85    5.38
   1  29  14    5.39    4.23
  -1  29 -14   14.78    2.81
  -1  30  13    3.32    4.52
  -1 -30  13   -1.59    4.07
  -1  30  13    2.20    4.94
  -1  30  11    5.82    6.55
  -1 -30  11    0.17    5.00
   1  30 -11    2.87    3.47
  -1 -30  11   -1.05    3.48
  -1  30  11    2.34    6.01
   1  30  -9    6.34    4.14
  -1 -30   9   12.53    4.67
  -1 -30   9    9.00    6.78
   1  30  -7   -0.71    6.49
   1 -30  -7    3.98   15.55
   1  30  -7   -3.06    4.59
  -1 -30   7   -1.03    7.55
  -1  30   7   -5.34    7.47
   1  30  -5   -3.78    7.47
  -1  30   5    7.00    7.86
   1 -30  -5    6.87    7.44
  -1  30   5    5.20    8.32
   1 -30  -5  -16.19   16.53
   1  30  -3   22.40    8.29
   1 -30  -3   38.08    8.37
   1  30  -3   25.19    7.18
  -1  30   3   33.38    8.28
  -1 -30   3   29.28    8.69
  -1  30   3   18.36    9.03
   1 -30  -3   41.02   16.75
   1  30  -1    7.94    7.59
  -1 -30   1    7.76    8.35
  -1  30   1   -3.99    7.82
   1 -30  -1   13.71    8.24
   1  30  -1    6.82    8.56
  -1  30   1    6.15    8.85
  -1 -30   1   17.75   16.21
   1 -30  -1   11.44   16.67
  -1  30  -1   25.33    8.73
  -1 -30  -1   26.79    8.38
   1  30   1   22.99    8.00
  -1  30  -1   23.00    7.68
   1  30   1    8.88    8.59
  -1 -30  -1   28.68   16.32
   1 -30   1   15.93   16.65
  -1  30  -3   34.72    8.40
   1  30   3   28.80    8.15
  -1 -30  -3   22.80    8.32
   1  30   3   25.97    9.01
  -1 -30  -3   39.59   16.49
  -1  30  -5   75.33    8.77
   1  30   5   80.34    9.84
  -1 -30  -5  100.88   16.61
   1  30   5   83.67    9.05
  -1 -30  -5   89.82    8.52
   1 -30   7    4.31    4.64
   1  30   7    4.34    7.31
   1  30   7    6.04    7.85
  -1  30  -7    6.04    6.67
  -1 -30  -7   -6.05   15.06
  -1  30  -7   -0.93    4.48
  -1  30  -9    2.47    5.19
  -1  30  -9    9.86    4.06
  -1 -30  -9    2.31   14.02
  -1 -30 -11   25.02   12.10
   1  30  11   12.44    6.51
   1 -30  11   12.15    4.61
  -1  30 -11   26.24    3.63
   1  30  11   12.39    5.74
   1 -31 -10   10.58   11.59
   1  31 -10    7.83    3.08
  -1  31  10    4.59    5.74
  -1 -31  10   10.08    4.54
   1 -31  -8    3.86   13.14
   1  31  -8    8.32    3.80
  -1  31   8   10.24    6.35
  -1 -31   8   -2.08    4.15
  -1  31   6   43.08    7.32
  -1 -31   6   36.46    5.59
  -1  31   6   41.45    7.99
   1  31  -6   39.65    6.34
   1  31  -6   63.80    4.89
   1 -31  -6   64.68   14.68
  -1 -31   4   97.97    8.40
   1 -31  -4   94.33    7.91
  -1  31   4   77.45    8.29
   1 -31  -4   89.70   15.49
   1  31  -4   72.21    8.03
  -1  31   4   71.38    8.89
   1 -31  -2   30.79    7.61
  -1  31   2   26.13    7.46
  -1 -31   2   31.47    7.76
   1 -31  -2   30.35   15.33
   1  31  -2   23.29    7.70
  -1  31   2   23.23    8.04
  -1 -31   0    3.56    7.29
   1  31   0    1.26    6.67
  -1  31   0   10.41    6.74
   1 -31   0    0.82    7.23
  -1 -31   0   15.64   14.45
   1 -31   0  -12.26   15.06
  -1  31   0   -4.05    7.66
   1  31   0    1.25    7.48
  -1  31  -2    4.76    7.23
   1  31   2   15.33    6.96
  -1 -31  -2   13.07    7.23
   1 -31   2   16.96    7.34
   1  31   2    7.99    7.72
  -1 -31  -2    7.97   14.42
  -1  31  -4    1.82    6.82
  -1 -31  -4   -0.86   14.34
   1  31   4    3.54    7.46
  -1 -31  -4    7.16    6.71
   1  31   4    2.49    6.81
   1 -31   4    3.22    6.89
   1 -31   6    6.91    4.24
   1  31   6   14.27    6.79
   1  31   6   19.40    7.40
  -1  31  -6   13.79    5.96
  -1  31  -6   25.23    4.33
  -1 -31  -6   31.54   13.53
   1  31   8   16.63    6.22
   1  31   8   21.74    6.78
  -1  31  -8   35.80    3.97
  -1 -31  -8   39.07   12.31
  -1  31  -8   12.12    4.50
  -1  31 -10   10.03    2.94
   1 -31  10    2.99    3.86
   1  32  -7   14.43    3.21
  -1 -32   7    4.69    3.24
  -1  32   7    8.04    5.32
   1  32  -5    6.63    4.74
  -1  32   5    6.71    6.23
   1 -32  -5    9.20   12.14
   1  32  -5   -1.61    3.63
  -1 -32   5   -0.94    4.08
  -1  32   5    1.58    5.72
   1  32  -3    0.20    5.66
  -1  32   3    2.54    6.57
   1 -32  -3   13.00   12.91
  -1 -32   3   -5.47    6.16
  -1  32   1    6.66    6.60
   1  32  -1    1.07    6.27
   1  32   1   -0.41    6.50
  -1  32  -1   -3.00    6.34
   1  32   1   -2.53    5.71
  -1  32  -3   28.03    6.31
   1  32   3   51.47    7.07
  -1 -32  -3   64.10   12.63
  -1  32  -3   54.43    4.50
   1  32   3   36.25    6.33
  -1  32  -5   15.97    5.03
   1  32   5   19.17    6.39
  -1 -32  -5   13.34   11.19
  -1  32  -5   32.16    3.79
   1 -32   5    7.86    3.25
   1  32   5    8.56    5.82
  -1 -32  -7   24.39    9.70
   1  32   7    7.94    5.60
  -1  32  -7   21.44    3.26
   1  32   7   12.83    5.03
   1  33   0    5.30    4.79
  -1  33   0    7.09    5.03
   2   0 -30   42.33   13.30
   2   0 -28   25.17   16.59
  -2   0  28    6.40    9.23
  -2   0  26    9.73    9.64
  -2   0  26    9.43   10.70
  -2   0  24  327.71   20.40
  -2   0  24  315.87   18.04
  -2   0  24  320.59   18.07
  -2   0  24  324.34   13.97
  -2   0  22   92.66    9.08
  -2   0  22   76.09    6.02
  -2   0  22   82.60    7.76
  -2   0  22   93.32   17.28
   2   0 -22   78.23   17.72
  -2   0  22   86.63    6.36
  -2   0  22   88.37   13.16
  -2   0  20    0.64    4.47
  -2   0  20    0.35    4.78
  -2   0  20    0.81    5.84
  -2   0  20   49.54   15.86
  -2   0  20   11.86    4.34
  -2   0  20    9.33    4.78
  -2   0  20   35.42   11.64
   2   0 -18  358.78   12.74
  -2   0  18  371.56   13.07
   2   0 -18  352.20   12.11
  -2   0  18  326.35   12.07
  -2   0  18  352.52   11.95
  -2   0  18  359.03   12.03
  -2   0  18  365.10   12.05
   2   0 -16  177.22    7.85
  -2   0  16  166.96    7.75
   2   0 -16  164.71    7.12
  -2   0  16  154.20    7.10
  -2   0  16  163.62    6.74
  -2   0  16  163.32    6.91
  -2   0  16  167.93    6.97
   2   0 -14  246.47    8.63
  -2   0  14  244.05    9.31
  -2   0  14  258.89    8.64
  -2   0  14  241.30    8.44
   2   0 -14  238.41    9.16
  -2   0  14  236.25    8.65
  -2   0  12  400.26   13.07
   2   0 -12  380.61   12.16
  -2   0  12  408.23   12.63
  -2   0  12  410.96   12.16
   2   0 -12  376.26   12.46
   2   0 -10 2507.21   68.00
  -2   0  10 2663.24   68.38
  -2   0  10 2529.32   68.42
  -2   0  10 2443.87   68.01
   2   0 -10 2483.53   68.09
  -2   0   8    9.54    2.91
  -2   0   8   11.97    3.35
   2   0  -8   12.27    2.99
  -2   0   6 5676.50  145.36
   2   0  -6 5525.40  145.14
  -2   0   6 5182.40  145.12
  -2   0   4   45.34    2.10
   2   0   0  538.04   13.89
   2   0   0  521.93   13.88
   2   0   2  596.78   16.67
   2   0   2  581.10   16.66
   2   0   2  629.90   16.84
   2   0   4  400.33   12.00
  -2   0  -4  446.25   12.29
   2   0   4  400.68   11.97
   2   0   4  452.07   12.28
   2   0   6 4543.06  122.53
   2   0   6 4613.34  122.56
  -2   0  -6 4551.12  122.68
  -2   0  -8 6680.39  179.19
   2   0  10 3223.77   86.16
  -2   0 -10 3132.10   86.07
  -2   0 -12  531.11   17.31
  -2   0 -12  527.12   16.80
  -2   0 -14    7.95    5.70
   2   0  14    2.36    4.27
  -2   0 -14    1.60    4.66
   2   0  16 1656.16   48.63
  -2   0 -16 1681.63   48.53
  -2   0 -16 1742.82   49.05
   2   0  18  123.09    7.68
  -2   0 -18  121.20    7.99
  -2   0 -18  132.50    7.81
  -2   0 -18  128.20    8.90
   2   0  18  141.68    7.61
   2   0  20    1.20    5.59
  -2   0 -20   14.77   19.20
  -2   0 -20   10.26    6.51
   2   0  20    2.49    6.27
  -2   0 -20    1.38    7.52
   2   0  20    4.46    5.44
   2   0  22  318.33   12.16
  -2   0 -22  218.77   22.66
   2   0  22  292.99   22.14
   2   0  22  236.49   12.86
  -2   0 -22  297.63   12.25
  -2   0 -22  285.91   13.44
   2   0  22  361.53   12.47
   2   0  24  113.10    7.24
  -2   0 -24  120.28    7.70
  -2   0 -24  102.81   18.47
   2   0  24  124.70   17.93
   2   0  26    0.97    2.27
  -2   0 -26   10.11   17.60
   2   0  26   -3.88   13.64
  -2   0 -26    2.62   14.30
  -2   0 -28   14.15   10.31
  -2   0 -28   21.31   14.19
   2   0  28   34.65    8.46
   2   1 -31    8.08    9.62
   2  -1 -31   16.43    9.73
   2  -1 -29   -6.37   14.43
   2   1 -29   16.13   14.91
   2  -1 -27   -9.23   18.02
  -2  -1  27   10.62    9.90
  -2   1  27   15.99   10.27
  -2  -1  27   13.95    8.98
  -2  -1  25   48.68   13.80
  -2   1  25   47.05   15.00
   2   1 -25   50.93   15.76
  -2   1  25   36.49   10.52
  -2   1  25   45.66   12.16
  -2  -1  25   54.34   11.93
  -2  -1  25   54.35   11.61
  -2   1  23   29.04    6.58
  -2  -1  23   34.92    6.94
  -2  -1  23   37.27    8.15
  -2   1  23   31.90    8.07
  -2  -1  23   20.53   15.98
  -2   1  23   33.27   16.75
   2   1 -23   33.48   17.22
  -2  -1  23   29.66    5.51
  -2   1  23   20.73    5.14
  -2   1  23   28.30   12.42
  -2   1  23   43.78   11.64
  -2  -1  23   21.94   11.84
  -2   1  21  337.37   18.02
  -2  -1  21  319.81   17.86
  -2   1  21  369.47   14.65
  -2   1  21  327.42   12.27
  -2  -1  21  327.10   12.25
  -2   1  21  338.05   13.61
  -2  -1  21  367.93   13.88
  -2  -1  21  368.05   20.91
   2   1 -21  316.83   21.71
  -2   1  21  374.27   21.45
  -2   1  21  377.94   12.48
  -2  -1  21  385.72   12.57
  -2  -1  21  324.27   12.40
  -2   1  21  327.31   12.26
  -2  -1  19  128.50   12.14
  -2   1  19  134.43   12.31
   2  -1 -19   87.99    7.13
   2   1 -19   93.55    7.13
  -2  -1  19   76.80    5.94
  -2   1  19   77.40    5.99
   2  -1 -19   90.04    6.21
  -2   1  19   82.30    6.90
  -2  -1  19   93.89    7.16
   2   1 -19  143.46   17.16
  -2   1  19   87.34    5.41
  -2  -1  19   88.74    5.74
  -2   1  19   84.90    5.83
  -2  -1  19   82.39    5.83
  -2  -1  19   79.08    5.76
  -2   1  19   76.14    5.68
   2  -1 -17   64.94    6.33
   2   1 -17   59.91    6.11
   2  -1 -17   58.18    5.26
  -2  -1  17   61.98    6.02
   2   1 -17   65.98    5.21
  -2   1  17   63.51    6.07
  -2   1  17   54.18    5.21
  -2  -1  17   56.91    5.17
  -2   1  17   61.05    4.75
  -2   1  17   60.52    5.10
  -2   1  17   64.01    5.02
  -2  -1  17   68.02    5.09
   2  -1 -15  127.03    6.77
   2   1 -15  128.95    6.69
  -2   1  15  121.68    6.54
  -2   1  15  117.22    7.40
   2   1 -15  119.67    5.84
  -2  -1  15  115.94    6.44
   2  -1 -15  116.62    6.03
  -2  -1  15  104.70    5.90
  -2   1  15  129.53    5.59
  -2  -1  15  125.33    5.67
  -2   1  15  128.87    5.88
  -2  -1  15  123.57    5.94
  -2   1  15  112.31    5.82
  -2  -1  15  111.72    5.76
   2  -1 -13 1402.18   39.46
  -2  -1  13 1520.98   40.03
  -2   1  13 1478.54   40.09
   2   1 -13 1414.82   39.37
  -2   1  13 1503.43   39.88
  -2  -1  13 1465.55   39.44
  -2   1  13 1470.44   39.49
  -2  -1  13 1756.53   40.36
   2  -1 -13 1415.51   39.60
   2   1 -13 1430.66   39.62
  -2  -1  13 1159.21   38.99
   2  -1 -11   43.86    4.66
  -2   1  11   48.47    3.99
  -2  -1  11   49.81    3.90
  -2   1  11   47.55    5.66
  -2  -1  11   51.12    5.60
   2  -1 -11   44.72    4.18
   2   1 -11   45.32    3.94
  -2  -1  11   51.62    4.60
  -2   1  11   42.98    4.38
   2  -1  -9 1009.08   28.60
  -2   1   9 1035.44   28.51
  -2  -1   9 1029.71   28.49
   2  -1  -9 1059.97   28.57
   2   1  -9 1042.91   28.48
  -2   1   9 1035.80   29.02
   2  -1  -7  246.84    7.51
   2  -1  -7  234.69    7.64
  -2  -1   7  243.77    7.39
  -2   1   7  237.38    7.40
   2   1  -7  241.63    7.38
   2   1  -5  102.56    3.98
   2  -1  -5  101.70    4.14
   2   1  -5  100.88    3.96
  -2   1   5  106.77    3.90
  -2  -1   5  100.94    3.84
   2   1  -5  117.11    3.79
   2   1  -3 4782.25  125.73
  -2   1   3 4780.91  125.80
   2   1  -3 4727.48  125.73
  -2  -1   3 4451.27  125.71
   2  -1  -3 4880.15  125.73
  -2  -1   1 2210.93   55.88
   2  -1  -1 1962.73   55.89
   2   1   1 5323.45  144.42
   2   1   1 5461.42  144.42
  -2   1  -1 5785.89  144.61
   2   1   1 5202.14  144.41
   2  -1   1 5621.39  144.59
   2   1   1 5374.73  144.57
   2  -1   3  908.80   23.25
   2   1   3  831.29   23.12
  -2  -1  -3  893.60   23.37
   2   1   3  822.12   23.28
  -2   1  -3  868.35   23.35
   2  -1   3  891.31   23.23
   2   1   3  809.02   23.10
   2  -1   3  820.46   23.33
   2   1   3  818.41   23.33
   2   1   5   76.77    3.94
   2   1   5   78.66    4.00
   2   1   5   73.03    4.80
  -2   1  -5   80.52    4.32
   2  -1   7  116.17    5.09
   2  -1   7  115.89    5.18
  -2   1  -7  111.42    5.32
  -2  -1  -7  111.25    5.32
   2   1   7  107.92    5.74
   2  -1   9    7.91    4.11
  -2  -1  -9   10.30    4.13
  -2   1  -9    8.25    4.05
   2   1   9    9.36    4.91
   2  -1   9    8.78    4.03
   2   1   9    5.60    3.99
  -2  -1  -9   15.54    5.01
   2  -1   9    8.70    3.91
  -2  -1 -11   90.22    5.75
  -2   1 -11   89.62    5.66
  -2  -1 -11   83.56    6.48
   2   1  11  104.47    5.72
   2  -1  11  111.64    5.74
   2  -1  13   61.91    5.38
   2  -1  13   52.17    4.32
  -2   1 -13   72.07    5.31
  -2  -1 -13   68.35    5.42
  -2  -1 -13   69.07    6.26
  -2   1 -13   68.24    6.18
   2   1  13   73.98    5.26
   2  -1  13   81.55    5.36
   2  -1  15  152.15    7.64
  -2  -1 -15  164.63    7.83
  -2   1 -15  153.96    7.62
   2  -1  15  124.84    6.59
  -2   1 -15  171.82    8.65
  -2  -1 -15  153.29    8.52
   2  -1  15  172.74    7.56
   2   1  15  185.56    7.73
   2   1  17  177.83    8.75
   2  -1  17  182.33    8.67
  -2   1 -17  187.29    8.70
  -2   1 -17  169.30    8.94
   2   1  17  167.87    8.95
  -2  -1 -17  168.73    8.88
  -2  -1 -17  186.86    8.83
   2  -1  17  164.81   15.41
  -2   1 -17  214.84   19.39
  -2  -1 -17  182.25   18.90
  -2  -1 -17  180.82    9.88
  -2   1 -17  190.50    9.78
   2   1  17  193.49    8.61
   2  -1  17  206.61    8.60
   2  -1  19   58.68    6.43
   2   1  19   52.69    6.36
  -2  -1 -19   76.71   19.25
  -2   1 -19   76.39   19.23
  -2  -1 -19   56.01    7.04
  -2  -1 -19   57.63    6.68
  -2   1 -19   50.27    7.04
   2   1  19   60.63    7.17
  -2   1 -19   61.93    8.13
  -2  -1 -19   61.91    8.25
   2   1  19   48.29    6.08
   2  -1  19   54.33    6.22
   2   1  21   15.26    5.94
   2  -1  21   11.64    5.81
   2   1  21   -1.61    6.57
  -2  -1 -21    8.92    6.53
  -2   1 -21   13.79    6.54
  -2  -1 -21    8.98   19.21
  -2  -1 -21   12.94    7.77
  -2   1 -21    6.88    7.81
   2  -1  21   18.17    5.74
   2   1  21   13.69    5.57
  -2   1 -23   55.24    6.77
  -2  -1 -23   48.40    6.75
  -2   1 -23   28.92   18.73
  -2  -1 -23   34.11   18.82
   2  -1  23   49.89   17.46
   2   1  23   62.93   17.92
   2  -1  23   34.61   12.44
   2   1  23   55.45    6.29
   2  -1  23   60.18    6.26
  -2   1 -25   39.03    5.72
  -2  -1 -25   26.62   19.30
   2  -1  25   38.38   11.27
   2  -1  25   40.12    5.14
   2   1  25   40.36    5.25
   2   1  25   36.78   15.70
  -2   1 -25   27.91   16.21
   2  -1  25   49.30   15.32
  -2  -1 -25   53.53   16.36
  -2  -1 -27   15.72   12.39
  -2   1 -27  -11.65   13.10
   2  -1  27   16.15    9.18
  -2   1 -27    9.84   16.22
  -2  -1 -27  -16.96   16.25
   2  -1  29   10.28    6.79
  -2   1 -29    6.95   11.85
  -2  -1 -29  -15.80   12.00
   2   2 -30   44.79   13.03
   2  -2 -30   45.96   12.88
  -2  -2  28   35.65    8.67
  -2  -2  28   45.63    9.54
  -2   2  28   47.86    9.83
   2  -2 -28   43.07   16.78
  -2   2  26   25.69   13.48
   2  -2 -26    1.97   18.60
  -2   2  26   13.84   10.89
  -2  -2  26   19.96   10.72
  -2  -2  26   21.95   10.16
  -2   2  24   86.90   17.20
   2   2 -24   73.71   17.42
  -2  -2  24   84.17   12.82
  -2   2  24   89.39   13.10
  -2   2  24   92.88    9.20
  -2  -2  24  104.07    8.71
  -2  -2  24   75.67    7.85
  -2   2  24   65.48    7.48
  -2   2  22  170.46   10.42
  -2   2  22  127.87    7.33
  -2  -2  22  136.50    7.25
  -2   2  22  134.12    8.88
  -2  -2  22  138.01    9.09
  -2   2  22  186.69   18.65
  -2  -2  22  183.17   17.34
   2   2 -22  155.00   19.05
  -2  -2  22  132.30    7.68
  -2   2  22  132.02    7.27
  -2   2  22  154.71   13.73
  -2   2  22  147.51   14.41
  -2  -2  22  144.03   13.87
  -2  -2  20    6.45   11.21
  -2   2  20   -5.06   11.67
  -2   2  20    4.53    7.36
  -2   2  20    1.92    4.78
  -2  -2  20   -0.70    4.81
  -2  -2  20    4.40    5.99
  -2   2  20    4.70    5.73
   2  -2 -20   -3.49    5.41
  -2   2  20   -4.43   16.49
   2   2 -20   -5.98   16.72
  -2   2  20    6.55    4.02
  -2  -2  20    5.02    4.42
  -2  -2  20    7.92    4.88
  -2   2  20    2.42    4.46
  -2   2  20    8.46    4.66
  -2  -2  20    9.49    4.74
   2   2 -18  189.77    8.72
   2  -2 -18  174.84    8.79
  -2  -2  18  201.60    9.19
   2  -2 -18  171.35    8.15
  -2   2  18  181.56    8.64
  -2   2  18  173.82    8.00
  -2  -2  18  171.23    7.94
  -2   2  18  173.85    7.45
  -2  -2  18  182.48    7.75
  -2   2  18  181.42    7.64
  -2  -2  18  187.81    8.10
  -2   2  18  201.62    7.96
  -2  -2  18  198.28    7.97
   2  -2 -16  243.89    9.68
   2   2 -16  260.07    9.68
   2   2 -16  252.60    8.94
  -2   2  16  260.33   10.49
   2  -2 -16  245.53    9.18
  -2   2  16  230.40    9.52
  -2  -2  16  271.20    9.99
  -2  -2  16  219.70    9.03
  -2   2  16  256.21    8.79
  -2  -2  16  259.57    9.00
  -2  -2  16  248.23    9.11
  -2   2  16  249.02    8.96
  -2   2  16  231.33    8.92
  -2  -2  16  239.33    8.94
   2  -2 -14   96.23    5.46
  -2  -2  14   94.30    5.89
  -2   2  14   97.04    6.70
  -2   2  14   92.03    5.71
   2   2 -14   92.55    5.10
  -2  -2  14   92.18    5.05
  -2   2  14   95.48    5.14
  -2   2  14  103.56    6.42
  -2  -2  14   85.22    4.83
   2  -2 -14   89.60    6.05
  -2   2  14   90.70    5.02
  -2  -2  14   88.65    5.11
  -2   2  14   70.05    4.52
   2  -2 -12  116.67    6.34
  -2  -2  12  144.11    5.81
  -2   2  12  145.62    5.91
  -2   2  12  138.71    7.30
   2   2 -12  127.14    5.70
   2  -2 -12  119.90    6.02
  -2   2  12  129.68    6.15
   2  -2 -10 1347.31   37.91
   2  -2 -10 1388.37   37.91
  -2   2  10 1354.34   37.80
  -2  -2  10 1379.80   37.79
  -2   2  10 1414.53   38.34
   2   2 -10 1404.30   37.71
   2   2  -8 1713.90   47.73
   2  -2  -8 1740.56   47.71
  -2  -2   8 1759.68   47.64
  -2   2   8 1760.59   47.67
   2   2  -8 1701.02   47.71
   2   2  -8 1840.17   47.59
  -2   2   8 1797.33   48.10
   2   2  -6   36.23    3.15
   2  -2  -6   38.90    3.44
  -2  -2   6   31.43    2.82
  -2   2   6   31.68    2.99
   2   2  -6   34.45    3.12
   2   2  -6   41.89    2.72
  -2   2   6   39.46    4.83
   2   2  -4   54.74    2.83
   2   2  -4   54.75    2.79
   2  -2  -4   57.81    2.80
  -2  -2   4   50.22    2.69
   2  -2  -4   48.69    3.14
  -2  -2   2  360.77    9.88
   2  -2  -2  344.31    9.87
  -2  -2   0  310.18    8.51
   2  -2   0  295.02    8.45
   2   2   2 2384.22   66.53
   2   2   2 2593.06   66.67
  -2   2  -2 2717.80   66.84
   2  -2   2 2673.69   66.81
   2   2   2 2344.33   66.52
   2   2   4  594.30   17.05
  -2   2  -4  630.18   17.10
  -2  -2  -4  628.88   17.13
   2  -2   4  599.78   17.05
   2   2   4  576.09   17.03
  -2   2  -6  380.13   12.05
   2  -2   6  431.55   11.81
   2   2   6  369.24   12.16
  -2   2  -6  400.33   11.94
  -2  -2  -6  394.36   12.01
   2  -2   6  416.68   11.76
  -2  -2  -6  403.21   12.18
  -2   2  -6  377.13   12.03
  -2   2  -8 2910.86   79.93
   2  -2   8 3055.71   79.71
  -2   2  -8 2912.88   79.72
   2   2   8 2899.55   79.72
  -2  -2  -8 2927.39   79.80
  -2  -2  -8 2941.45   79.91
   2  -2   8 3027.23   79.68
  -2   2  -8 2891.70   79.89
   2  -2  10  538.38   15.11
   2  -2  10  523.91   15.03
  -2  -2 -10  541.85   15.66
   2   2  10  436.39   14.93
   2  -2  10  444.64   14.93
  -2   2 -10  503.25   15.05
  -2  -2 -10  504.28   15.13
   2   2  10  486.97   15.32
   2  -2  12  302.19   10.98
  -2   2 -12  305.33   10.82
  -2  -2 -12  305.62   10.91
  -2  -2 -12  305.49   11.43
   2  -2  12  336.39   10.90
   2   2  12  348.79   11.02
   2  -2  14  516.29   16.96
   2   2  14  589.38   17.03
   2  -2  14  574.37   16.94
  -2  -2 -14  542.18   16.93
   2  -2  14  582.68   17.39
  -2   2 -14  567.23   16.87
  -2  -2 -14  551.08   17.44
  -2   2 -14  561.12   17.48
  -2  -2 -16  396.54   14.25
   2  -2  16  419.43   14.67
  -2   2 -16  416.42   14.11
  -2  -2 -16  442.23   15.23
  -2   2 -16  423.07   14.95
   2   2  16  448.38   14.44
   2  -2  16  433.66   14.22
   2  -2  16  386.26   14.20
   2   2  18   86.91   12.96
   2   2  18  107.88    7.33
   2  -2  18  107.56    7.22
  -2  -2 -18   91.52    7.43
  -2   2 -18   93.84    7.61
  -2  -2 -18  102.23    7.44
   2   2  18   95.01    7.59
  -2  -2 -18  105.67    8.71
  -2   2 -18  106.39    8.60
  -2   2 -18   72.29   18.61
  -2  -2 -18   97.85   18.52
   2  -2  18   85.51   14.80
   2   2  18  115.91    7.10
   2  -2  18  113.97    7.04
   2   2  20   93.25    7.16
   2  -2  20   88.29    7.19
  -2   2 -20   84.07    7.73
   2   2  20   69.11    7.87
  -2  -2 -20   85.50    7.72
  -2  -2 -20   78.24    7.37
  -2  -2 -20   96.08    9.04
  -2   2 -20   93.43    8.83
  -2   2 -20  113.11   20.40
  -2  -2 -20   74.15   19.58
   2   2  20   89.80   13.95
   2  -2  20   88.84   13.57
   2   2  20   91.12    7.06
   2  -2  20  102.96    7.25
   2   2  22  140.10    8.30
   2  -2  22  146.27    8.27
  -2   2 -22  135.15    8.57
   2   2  22   94.75    8.97
  -2  -2 -22  127.82    8.58
   2   2  22  132.90   10.71
   2   2  22  159.33   20.02
  -2   2 -22  198.50   21.74
  -2  -2 -22  148.49   20.83
   2  -2  22  154.51    8.34
   2   2  22  151.60    8.26
   2  -2  22  157.61   14.64
  -2   2 -24   38.84    6.19
   2  -2  24   44.47    5.65
   2   2  24   31.28    5.66
   2  -2  24   29.34   11.55
  -2  -2 -24   39.86   19.84
  -2  -2 -24   14.16   16.92
   2   2  24   47.92   17.30
   2  -2  24   35.83   16.18
  -2   2 -24   60.82   18.17
   2  -2  26    0.58    2.24
   2   2  26   -0.16    2.18
  -2   2 -26   -6.41   14.53
   2   2  26    9.07   14.07
  -2  -2 -26   -1.11   14.00
   2  -2  26   22.29   11.90
  -2  -2 -26    2.00   17.58
   2  -2  26   -4.41    9.80
  -2   2 -28   31.15   10.68
  -2   2 -28   38.32   14.32
  -2  -2 -28   36.46   14.18
   2  -2  28   41.34    8.35
   2  -3 -31    5.49    8.70
   2   3 -31  -11.98    9.96
  -2   3  31    4.26    6.54
   2  -3 -29  -12.47   14.13
   2   3 -29   -0.16   14.58
  -2  -3  29   -4.17    7.83
   2  -3 -27   -9.39   17.48
  -2  -3  27   17.77    9.50
  -2   3  27   15.95   10.47
  -2  -3  27    7.84    9.59
  -2   3  25   29.58   15.83
   2   3 -25    2.37   15.86
  -2  -3  25    9.92   10.96
  -2   3  25   -3.52   11.47
   2  -3 -25   13.03   19.66
  -2   3  23   25.74    6.40
  -2  -3  23   23.02    6.98
   2   3 -23   32.18   17.57
  -2   3  23   45.31   17.45
  -2   3  23   13.43   12.26
  -2  -3  23   15.29   11.92
  -2   3  23   43.64    8.38
  -2  -3  23   32.57    7.78
  -2   3  21  462.49   20.80
  -2  -3  21  499.41   20.56
  -2   3  21  520.17   17.49
  -2  -3  21  444.65   14.85
  -2   3  21  426.59   14.86
  -2   3  21  409.58   15.88
  -2  -3  21  495.98   16.67
  -2   3  21  551.36   24.42
   2   3 -21  469.97   24.50
  -2   3  21  382.67   14.35
  -2  -3  21  424.29   14.74
  -2  -3  21  427.26   15.22
  -2  -3  21  495.93   15.05
  -2   3  21  453.84   14.87
  -2  -3  19  409.37   14.11
  -2   3  19  393.65   13.58
  -2   3  19  445.47   19.42
  -2  -3  19  472.40   19.06
  -2   3  19  461.84   16.03
   2   3 -19  415.72   14.60
   2  -3 -19  417.71   14.81
  -2  -3  19  411.59   16.65
  -2   3  19  397.02   14.63
   2  -3 -19  407.19   14.11
  -2  -3  19  489.21   15.44
  -2   3  19  456.78   22.35
  -2  -3  19  410.63   13.83
  -2   3  19  378.75   13.44
  -2   3  19  395.34   13.95
  -2  -3  19  408.06   13.89
  -2  -3  19  463.45   14.10
  -2   3  19  438.13   13.99
   2   3 -17  216.62    8.99
   2  -3 -17  211.44    9.09
  -2   3  17  211.81   10.00
  -2   3  17  189.15    8.67
  -2  -3  17  199.72    9.10
   2  -3 -17  194.31    8.42
  -2  -3  17  183.00    8.14
  -2   3  17  201.44    7.76
  -2  -3  17  198.59    8.15
  -2   3  17  200.75    7.89
  -2  -3  17  200.20    8.25
  -2   3  17  192.46    8.07
  -2  -3  17  200.11    8.07
   2  -3 -15  159.82    7.55
   2  -3 -15  158.19    7.04
  -2   3  15  158.74    8.30
  -2   3  15  155.52    7.18
  -2  -3  15  146.44    6.78
  -2   3  15  154.08    6.36
  -2  -3  15  165.83    6.77
  -2  -3  15  159.76    6.79
  -2   3  15  167.33    6.74
  -2   3  15  139.42    6.65
  -2  -3  15  153.49    6.74
  -2   3  13  760.36   21.66
   2  -3 -13  701.35   20.89
   2   3 -13  717.41   20.59
  -2   3  13  740.72   20.81
  -2  -3  13  750.82   20.78
  -2  -3  13  714.03   20.84
   2  -3 -13  705.42   21.06
  -2  -3  13  717.70   20.86
   2  -3 -11  103.31    5.94
   2  -3 -11   93.35    5.43
  -2   3  11  110.41    5.21
  -2  -3  11  111.55    5.19
   2   3 -11  106.82    5.06
  -2   3  11  108.86    6.75
   2   3  -9  813.26   23.32
   2  -3  -9  828.04   23.34
  -2   3   9  814.69   23.19
   2   3  -9  809.55   23.29
  -2  -3   9  831.50   23.17
  -2   3   9  853.35   23.83
   2   3  -9  870.04   23.06
   2   3  -7 3694.44  100.50
   2  -3  -7 3759.21  100.49
   2   3  -7 3669.26  100.48
  -2  -3   7 3758.84  100.43
  -2   3   7 3873.57  100.83
   2   3  -5 1363.36   36.73
  -2   3   5 1358.29   37.21
   2  -3  -5 1384.48   36.77
   2  -3  -5 1312.62   36.67
   2   3  -5 1341.78   36.71
  -2  -3   5 1282.60   36.65
   2   3  -3   53.09    2.84
  -2  -3   3   62.15    2.94
  -2  -3   3   60.68    3.45
   2   3  -3   56.86    2.90
   2  -3  -3   49.56    2.78
  -2  -3   3   61.95    2.81
  -2  -3   1 4649.25  126.30
   2   3  -1 4755.82  126.09
   2  -3   1   20.85    2.63
   2   3   1   22.80    3.18
   2  -3   1   19.59    2.17
   2  -3   3   37.73    3.44
  -2  -3  -5  992.13   27.30
   2   3   5  960.87   27.23
  -2   3  -5 1006.48   27.26
  -2   3  -7 2255.30   62.43
   2  -3   7 2366.89   62.16
   2   3   7 2248.77   62.20
  -2  -3  -7 2282.56   62.32
  -2   3  -7 2307.46   62.24
  -2  -3  -7 2242.51   62.38
   2  -3   7 2370.11   62.14
  -2   3  -7 2252.23   62.41
  -2   3  -9  151.49    6.87
   2  -3   9  160.57    6.47
  -2   3  -9  159.41    6.59
   2   3   9  157.05    7.16
  -2  -3  -9  152.72    6.65
  -2  -3  -9  155.28    7.16
   2  -3   9  158.24    6.40
   2   3   9  147.44    6.57
  -2   3  -9  151.10    6.84
   2  -3   9  153.08    6.44
   2  -3  11   24.16    4.71
  -2   3 -11   24.15    4.67
   2  -3  11   23.07    4.63
  -2  -3 -11   24.52    4.83
   2   3  11   27.11    5.57
   2  -3  11   24.11    4.59
  -2  -3 -11   22.51    5.71
   2   3  11   23.62    4.52
   2  -3  11   26.71    4.35
   2  -3  13  683.18   21.16
  -2   3 -13  741.56   21.05
  -2  -3 -13  701.27   21.14
   2  -3  13  765.50   21.55
  -2  -3 -13  715.58   21.55
   2   3  13  755.37   21.22
   2  -3  13  760.94   21.18
   2  -3  15   74.17    6.02
   2  -3  15   68.10    6.23
  -2  -3 -15   70.91    6.05
   2  -3  15   64.56    5.19
   2  -3  15   74.71    5.79
   2   3  15   74.80    5.75
  -2  -3 -15   83.13    7.22
  -2  -3 -17  140.26    9.24
  -2   3 -17  154.49    9.06
   2  -3  17  146.84    7.98
   2   3  17  126.83    8.03
   2  -3  17  153.91    8.56
  -2  -3 -17  138.75    8.16
  -2  -3 -17  143.13    8.04
  -2   3 -17  137.75    8.34
   2  -3  17  143.58   11.74
   2   3  17  167.46   13.59
  -2  -3 -17  169.42   18.41
   2  -3  17  142.19   15.25
   2  -3  17  158.74    7.84
   2   3  17  157.03    7.95
  -2   3 -19  451.59   16.70
  -2  -3 -19  457.40   16.96
   2  -3  19  472.46   15.72
   2   3  19  441.51   15.67
  -2   3 -19  430.67   15.72
  -2  -3 -19  436.25   15.77
  -2  -3 -19  443.77   15.79
   2   3  19  392.93   15.99
   2   3  19  458.09   21.07
  -2   3 -19  450.47   25.80
  -2  -3 -19  442.05   25.14
   2  -3  19  366.20   21.54
   2   3  19  474.81   15.78
   2  -3  19  520.14   15.98
   2  -3  21  154.11    8.45
   2   3  21  140.00    8.45
  -2   3 -21  145.59    8.83
  -2  -3 -21  144.66    8.85
  -2  -3 -21  128.44    8.62
   2   3  21  109.67    8.97
   2  -3  21  159.32   14.63
   2   3  21  143.60   14.88
   2   3  21  147.18   20.35
  -2  -3 -21  103.54   20.03
  -2   3 -21  140.69   21.04
   2  -3  21  172.75    8.65
   2   3  21  149.95    8.38
   2   3  21  159.05   11.02
  -2  -3 -21  142.59   10.28
  -2   3 -21  134.59    9.91
  -2   3 -23    2.33    5.95
  -2  -3 -23   31.58   20.84
   2   3  23   12.44   17.86
  -2  -3 -23   13.87   17.51
  -2   3 -23   -6.29   18.40
   2   3  23    1.03    5.48
   2  -3  23    3.67    5.33
   2   3  23   -3.90   12.06
   2  -3  23    2.78   11.58
  -2   3 -25   22.96    5.30
  -2  -3 -25   36.35   19.04
   2  -3  25   20.92    4.69
   2   3  25   13.92    4.74
   2   3  25   33.69   15.95
   2  -3  25   13.06   14.41
  -2   3 -25    6.10   16.35
  -2  -3 -25   21.32   15.21
   2  -3  25   21.68   10.57
   2   3  25   11.65   10.72
  -2   3 -27  -26.09   13.08
   2   3  27   -5.36   12.69
  -2   3 -27   16.43   15.66
  -2  -3 -27    6.59   15.71
   2  -3  27   -3.92    8.69
  -2  -3 -29    8.15   11.38
  -2   3 -29   25.09   11.65
   2  -3  29   10.98    6.39
   2   4 -30   41.44   12.57
   2  -4 -30   31.52   11.93
   2  -4 -28   42.49   16.36
  -2  -4  28   39.79    9.00
  -2  -4  28   40.23    9.06
  -2   4  26    3.20   14.45
   2   4 -26    6.39   14.72
  -2   4  26   -0.35   10.81
  -2  -4  26   11.76   10.12
   2  -4 -26   -9.05   18.26
  -2   4  24   64.64   17.66
   2   4 -24   90.50   17.63
  -2   4  24   68.24   12.89
  -2  -4  24   76.59   12.41
  -2  -4  24   84.14    8.05
   2  -4 -24   59.96   20.68
  -2   4  22  162.47   10.52
  -2  -4  22  137.23    7.14
  -2   4  22  119.08    7.14
  -2   4  22  112.35    8.33
  -2  -4  22  136.15    9.21
   2   4 -22  128.55   19.33
  -2   4  22  158.41   19.19
  -2  -4  22  122.48    7.80
  -2  -4  22  144.10   13.80
  -2   4  22  131.05   14.39
  -2  -4  20   33.05    5.56
  -2   4  20   28.59   12.30
  -2  -4  20   33.31   11.43
  -2   4  20   43.20    8.25
  -2  -4  20   32.59    8.31
  -2  -4  20   26.49    9.01
  -2   4  20   29.97    5.97
   2  -4 -20   38.51    6.05
  -2  -4  20   49.25    6.94
  -2   4  20   35.65   17.08
  -2  -4  20   37.82    5.10
  -2  -4  20   35.92    5.37
  -2   4  20   39.33    5.47
  -2  -4  20   50.96    5.37
  -2   4  20   45.71    5.26
  -2   4  18  176.77   13.49
   2  -4 -18  176.11    9.01
  -2   4  18  207.69   10.21
   2   4 -18  188.13    8.76
  -2  -4  18  165.36   11.53
  -2   4  18  201.96    9.98
   2  -4 -18  173.00    8.22
  -2   4  18  164.68    8.42
  -2   4  18  162.12    7.41
  -2  -4  18  170.37    8.13
  -2  -4  18  171.52    7.72
  -2   4  18  160.95    7.20
  -2   4  18  202.50    8.04
  -2  -4  18  211.63    8.02
  -2  -4  18  174.29    7.92
  -2  -4  16  368.46   12.71
  -2   4  16  380.96   13.09
   2  -4 -16  391.35   12.99
  -2   4  16  431.42   14.07
  -2  -4  16  388.39   12.84
  -2   4  16  348.01   12.34
  -2  -4  16  395.46   12.77
  -2   4  16  358.67   12.17
  -2   4  16  413.18   14.30
   2  -4 -16  411.72   13.46
  -2  -4  16  421.23   12.79
  -2   4  16  404.29   12.72
  -2   4  14   93.32    6.86
   2  -4 -14   85.63    5.48
  -2   4  14   78.50    4.94
  -2  -4  14   79.49    5.13
  -2  -4  14   86.71    4.88
  -2   4  14   94.46    6.34
   2  -4 -14   82.07    6.10
  -2   4  14   82.01    5.11
  -2  -4  14   87.92    5.07
   2   4 -12   70.26    5.08
  -2   4  12   77.00    6.43
  -2   4  12   57.34    4.01
  -2   4  12   98.72    6.26
  -2  -4  12   84.00    4.81
  -2   4  12   78.53    4.84
   2   4 -12   72.28    5.01
   2  -4 -12   69.06    5.86
   2  -4 -12   65.85    5.22
  -2   4  10   48.73    5.81
   2   4 -10   50.46    4.31
   2   4 -10   46.80    4.25
  -2   4  10   44.27    4.11
  -2  -4  10   51.34    4.01
   2  -4 -10   49.50    4.77
  -2   4   8 1086.34   30.82
   2  -4  -8 1045.98   30.35
   2   4  -8 1075.90   30.35
   2   4  -8 1077.96   30.34
  -2  -4   8 1123.90   30.26
  -2  -4   6    9.62    3.45
  -2   4   6    9.00    5.17
   2  -4  -6    6.56    3.65
  -2  -4   6   11.74    3.09
  -2  -4   6   10.78    3.19
   2   4  -6    8.91    3.02
   2   4  -6    6.27    2.96
  -2  -4   6    9.00    2.88
  -2   4   4  274.56   10.18
  -2  -4   4  320.11    9.21
  -2  -4   4  305.48    8.74
  -2  -4   4  314.87    8.77
   2   4  -4  297.57    8.83
   2   4  -4  301.88    8.82
   2  -4  -4  264.40    8.74
  -2  -4   2 2182.02   55.88
  -2  -4   2 2167.94   55.88
  -2  -4   2 2143.84   56.25
  -2  -4   2 1930.54   56.03
   2  -4  -2 1930.68   56.03
  -2   4   2 2096.95   56.10
  -2   4   2 2062.82   56.09
   2  -4   0   63.63    2.69
  -2  -4   0   70.54    3.55
   2   4   0   59.25    3.43
  -2  -4  -2 1140.27   32.46
   2  -4   2 1182.43   32.44
   2  -4   2 1237.43   32.33
   2   4   2 1191.80   32.51
   2  -4   4   12.92    3.45
   2  -4   4   13.89    3.25
   2  -4   6   84.69    4.61
   2   4   6   80.20    5.49
  -2  -4  -6   81.45    4.80
   2  -4   6   84.53    4.05
  -2  -4  -6   82.27    5.21
   2  -4   6   89.77    4.12
  -2   4  -6   88.27    4.89
  -2   4  -6   94.75    4.89
   2  -4   8 1399.61   36.43
  -2  -4  -8 1268.50   36.27
   2   4   8 1253.14   36.17
  -2  -4  -8 1269.70   36.42
   2  -4   8 1402.26   36.13
   2  -4   8 1422.61   36.20
  -2   4  -8 1216.65   36.33
  -2   4  -8 1213.98   36.31
   2   4  10 2123.38   58.37
  -2  -4 -10 2000.52   58.32
   2  -4  10 2237.47   58.65
   2  -4  10 2173.48   58.28
  -2  -4 -10 2049.41   58.53
   2  -4  10 2178.18   58.31
  -2   4 -10 2114.76   58.57
   2  -4  10 2180.42   58.40
  -2   4 -10 2140.12   58.56
   2   4  10 2114.63   58.40
   2  -4  12  129.33    6.71
   2   4  12  120.08    7.14
  -2  -4 -12  131.23    6.64
  -2  -4 -12  130.86    7.28
   2  -4  12  122.03    5.91
   2  -4  12  120.06    6.50
   2   4  12  118.07    6.36
   2  -4  12  118.11    6.18
  -2  -4 -14  490.34   16.19
   2   4  14  492.17   15.58
   2  -4  14  502.78   15.61
   2  -4  14  464.16   15.57
  -2  -4 -14  462.74   15.55
   2  -4  14  497.75   16.01
   2  -4  16   68.22    6.21
   2  -4  16   84.74    6.73
  -2  -4 -16   76.36    6.50
  -2  -4 -16   75.75    7.60
   2  -4  16   90.03   13.69
   2   4  16   70.41    6.19
   2  -4  16   79.69    6.19
   2   4  18   91.50   13.18
   2  -4  18   84.29   11.30
   2  -4  18   95.23    7.13
  -2  -4 -18   85.52    7.35
  -2   4 -18   75.77    7.40
  -2  -4 -18   83.62    7.35
   2   4  18   64.26    7.11
   2  -4  18   88.99    7.65
  -2  -4 -18   87.59    8.80
  -2   4 -18   87.85    8.41
  -2  -4 -18   98.30   18.58
   2  -4  18   81.33   15.02
   2   4  18   97.88    6.87
   2  -4  18   99.88    6.91
  -2   4 -20   21.65    6.71
   2  -4  20   28.95    6.11
   2   4  20   24.55    6.17
   2  -4  20   23.19    6.74
  -2  -4 -20   28.21    6.83
   2   4  20   26.24    6.71
  -2  -4 -20   25.66    6.51
  -2   4 -20   25.05    7.88
  -2  -4 -20   19.91    8.14
  -2   4 -20   43.87   20.09
   2   4  20   19.32   19.46
  -2  -4 -20   15.91   18.72
   2   4  20   24.69   12.77
   2  -4  20   25.59    5.92
   2   4  20   23.77    5.89
   2  -4  22   51.54   12.43
   2   4  22   49.94   13.20
   2  -4  22   51.24    6.37
   2   4  22   46.23    6.44
   2   4  22   39.41    6.97
  -2  -4 -22   39.66    6.61
  -2   4 -22   58.19    7.05
   2   4  22   67.73    9.19
  -2  -4 -22   33.31   18.63
  -2   4 -22   52.41   19.68
   2   4  22   44.43   19.12
   2  -4  22   62.84    6.43
   2   4  22   54.40    6.30
  -2  -4 -22   27.39   21.60
  -2   4 -24   25.66    5.78
   2  -4  24   21.92    5.14
   2   4  24   16.47    5.19
  -2  -4 -24    5.08   16.31
   2  -4  24   27.56   15.28
   2   4  24   15.89   16.84
  -2   4 -24   19.47   17.51
  -2  -4 -24   25.31   19.78
   2  -4  24   31.12   11.33
   2   4  24    1.66   11.62
   2   4  26   16.92   14.35
  -2   4 -26   -6.70   14.49
  -2  -4 -26    9.31   13.10
  -2  -4 -26   -6.27   17.18
   2  -4  26    6.26    9.51
   2   4  26    8.94    9.85
  -2   4 -28   24.83   10.63
  -2   4 -28   48.80   13.94
  -2  -4 -28   32.13   13.99
   2  -4  28   38.52    7.88
   2   5 -31   -1.49    9.16
   2  -5 -31   -2.26    9.88
   2  -5 -29   17.98   13.50
  -2  -5  29    4.17    6.90
   2   5 -27   19.22   13.37
   2  -5 -27   31.37   17.17
  -2  -5  27   16.91    9.23
  -2  -5  27   14.14    9.63
   2   5 -25   11.60   16.09
  -2   5  25  -18.27   16.14
  -2  -5  25    4.09   10.61
  -2   5  25    8.79   11.37
   2  -5 -25   14.14   19.18
   2  -5 -23   33.94   20.87
  -2  -5  23   28.74    7.16
  -2   5  23   25.40    6.14
   2   5 -23   26.37   18.05
  -2   5  23   28.26   17.63
  -2  -5  23   30.22   11.31
  -2   5  23   29.94    8.47
  -2  -5  21  118.26    7.79
  -2  -5  21  116.81   13.25
  -2   5  21  151.07   10.26
  -2  -5  21  107.81   11.06
  -2  -5  21  156.80    9.19
  -2   5  21  110.78    8.11
  -2   5  21  140.86   19.14
  -2  -5  21  118.36    7.01
  -2   5  21  110.22    7.15
  -2  -5  21  128.87    7.09
  -2   5  21  123.67    7.00
  -2  -5  21  149.48    7.26
  -2  -5  19  296.83   11.53
  -2   5  19  342.96   13.69
   2  -5 -19  290.69   12.28
   2   5 -19  325.52   12.20
  -2  -5  19  277.78   13.72
  -2  -5  19  267.42   14.65
   2  -5 -19  313.01   11.83
  -2   5  19  267.12   11.73
  -2   5  19  311.53   20.91
  -2  -5  19  297.27   11.31
  -2  -5  19  318.28   11.40
  -2  -5  19  365.97   11.57
  -2   5  19  341.07   11.47
  -2   5  17   26.99    6.86
   2  -5 -17   19.00    5.92
   2  -5 -17   13.41    5.08
  -2   5  17   21.46    4.94
  -2   5  17   19.85    6.67
  -2  -5  17   17.00    4.62
  -2  -5  17   18.01    4.26
  -2   5  17   19.64    3.63
  -2  -5  17   19.67    4.60
  -2  -5  17   16.75    4.52
  -2   5  17   16.93    4.49
  -2   5  15  741.03   22.24
   2  -5 -15  701.11   21.39
   2  -5 -15  690.69   21.18
  -2   5  15  786.33   22.12
  -2   5  15  677.94   21.12
  -2  -5  15  689.73   20.98
  -2  -5  15  672.08   20.95
  -2  -5  15  671.93   21.05
  -2   5  15  670.47   20.68
  -2  -5  15  687.38   21.08
  -2   5  15  785.07   21.16
  -2  -5  15  824.41   21.22
   2  -5 -13  576.71   17.50
   2  -5 -13  565.78   17.65
  -2   5  13  617.03   18.17
   2   5 -13  555.35   17.45
  -2  -5  13  565.27   17.33
  -2  -5  13  595.54   17.36
   2   5 -13  570.19   17.44
  -2   5  13  582.96   17.27
  -2  -5  13  601.84   17.31
   2   5 -11    4.89    4.16
   2  -5 -11    6.89    4.80
   2   5 -11    2.29    4.07
  -2  -5  11    4.50    3.67
  -2   5  11    7.68    3.85
  -2  -5  11    4.66    4.32
  -2   5  11    5.32    5.66
   2  -5 -11    5.31    4.11
   2   5  -9   42.44    4.19
  -2  -5   9   53.97    4.62
  -2   5   9   51.62    5.98
   2  -5  -9   44.96    4.78
  -2  -5   9   44.61    3.83
   2   5  -9   43.88    4.19
   2   5  -7  856.96   24.46
  -2  -5   7  935.00   24.44
  -2  -5   7  956.48   24.79
  -2   5   7  854.16   25.05
   2  -5  -7  827.92   24.52
  -2  -5   7  910.80   24.39
   2   5  -7  851.03   24.44
  -2  -5   7  851.86   24.35
   2   5  -5   59.59    3.78
  -2  -5   5   71.66    3.65
  -2   5   5   59.85    5.99
  -2  -5   5   63.96    4.12
  -2  -5   5   69.96    3.56
   2  -5  -5   53.06    3.75
   2   5  -5   57.65    3.75
   2   5  -3   59.10    3.53
  -2  -5   3   74.71    3.08
  -2  -5   3   64.78    3.94
  -2  -5   3   72.76    2.99
  -2  -5   3   49.67    3.39
   2   5  -3   55.01    3.46
   2  -5  -3   44.20    3.40
  -2  -5   1 2441.90   67.02
  -2  -5   1 2501.45   67.01
   2   5  -1 2602.49   67.28
   2  -5  -1 2465.66   67.34
  -2  -5   1 2625.49   67.48
   2  -5  -1 2517.79   67.08
   2   5   1  242.94    7.93
   2  -5   1  261.74    7.92
   2  -5   1  249.35    7.53
  -2  -5  -1  252.90    7.86
  -2  -5  -3    2.10    3.41
   2  -5   3    0.45    3.33
   2  -5   3    1.60    3.05
   2   5   3   -0.24    4.92
  -2   5  -5  578.24   16.87
   2  -5   5  629.91   16.85
   2   5   5  565.91   16.98
  -2  -5  -5  587.36   17.01
  -2   5  -5  560.88   16.82
  -2   5  -7  359.10   11.79
   2  -5   7  386.28   11.34
   2  -5   7  400.16   11.71
   2   5   7  356.59   11.84
  -2  -5  -7  350.16   11.90
  -2  -5  -7  353.74   11.60
   2  -5   7  388.98   11.31
  -2   5  -7  356.39   11.75
  -2   5  -9   28.40    4.60
   2  -5   9   16.78    4.15
   2   5   9   24.57    5.38
  -2  -5  -9   14.90    4.52
   2  -5   9   24.61    4.46
  -2  -5  -9   15.02    5.43
   2  -5   9   12.49    3.97
   2  -5   9   25.79    4.29
  -2   5  -9   26.11    4.55
   2   5   9   26.71    4.46
  -2   5 -11  333.73   11.20
   2  -5  11  316.11   10.90
   2  -5  11  321.96   10.80
   2  -5  11  350.14   10.93
  -2   5 -11  338.68   11.21
   2   5  11  352.19   10.94
   2  -5  11  338.29   11.14
  -2  -5 -11  291.00   10.81
   2   5  11  326.59   11.20
   2  -5  11  310.97   10.67
  -2  -5 -11  302.00   11.41
   2   5  13  102.73    6.98
   2  -5  13  102.72    6.52
  -2  -5 -13   94.06    6.42
[truncated: 3,480,964 more chars]
