# Supplementary material for: A Consistent Approach to One Coordinate Pnictide Moieties M≡Pn− Using PnH2 − Salts (M = Zr, Ti; Pn = P, As, Sb)
Source: Angew Chem Int Ed Engl. 2026 Jan 1;65(6):e23745. doi: 10.1002/anie.202523745 (PMC12865143; doi:10.1002/anie.202523745)
Supplement: Supplementary file 2 — Supporting Information [file ANIE-65-e23745-s002.zip › anie70859-sup-0002-Data/2_90201.cif]

data_90201
#Crystallographer: Michael R. Gau
_audit_creation_date               2025-07-27
_audit_creation_method
;
Olex2 1.5
(compiled 2025.05.31 svn.r86d253d1 for OlexSys, GUI svn.r7254)
;
_shelx_SHELXL_version_number       '2019/3'
_audit_contact_author_address      ?
_audit_contact_author_email        ?
_audit_contact_author_name         ''
_audit_contact_author_phone        ?
_publ_contact_author_id_orcid      ?
_publ_section_references
;
Dolomanov, O.V., Bourhis, L.J., Gildea, R.J, Howard, J.A.K. & Puschmann, H.
 (2009), J. Appl. Cryst. 42, 339-341.

Sheldrick, G.M. (2015). Acta Cryst. A71, 3-8.

Sheldrick, G.M. (2015). Acta Cryst. C71, 3-8.
;
_chemical_formula_moiety          
 'C44 H62 N2 P2 Sb Zr, C20 H40 K O8, 2.5(C4 H8 O)'
_chemical_formula_sum              'C74 H122 K N2 O10.50 P2 Sb Zr'
_chemical_formula_weight           1521.74
loop_
  _atom_type_symbol
  _atom_type_description
  _atom_type_scat_dispersion_real
  _atom_type_scat_dispersion_imag
  _atom_type_scat_source
 'C' 'C' 0.0181 0.0091 'International Tables Vol C Tables 4.2.6.8 and 6.1.1.4'
 'H' 'H' 0.0000 0.0000 'International Tables Vol C Tables 4.2.6.8 and 6.1.1.4'
 'K' 'K' 0.3868 1.0657 'International Tables Vol C Tables 4.2.6.8 and 6.1.1.4'
 'N' 'N' 0.0311 0.0180 'International Tables Vol C Tables 4.2.6.8 and 6.1.1.4'
 'O' 'O' 0.0492 0.0322 'International Tables Vol C Tables 4.2.6.8 and 6.1.1.4'
 'P' 'P' 0.2955 0.4335 'International Tables Vol C Tables 4.2.6.8 and 6.1.1.4'
 'Sb' 'Sb' -0.0562 5.8946
 'International Tables Vol C Tables 4.2.6.8 and 6.1.1.4'
 'Zr' 'Zr' -0.1862 2.2449
 'International Tables Vol C Tables 4.2.6.8 and 6.1.1.4'

_shelx_space_group_comment
;
The symmetry employed for this shelxl refinement is uniquely defined
by the following loop, which should always be used as a source of
symmetry information in preference to the above space-group names.
They are only intended as comments.
;
_space_group_crystal_system        'triclinic'
_space_group_IT_number             2
_space_group_name_H-M_alt          'P -1'
_space_group_name_Hall             '-P 1'
loop_
  _space_group_symop_operation_xyz
 'x, y, z'
 '-x, -y, -z'

_cell_length_a                     12.8029(3)
_cell_length_b                     13.0246(3)
_cell_length_c                     24.7363(5)
_cell_angle_alpha                  88.7811(19)
_cell_angle_beta                   81.6304(19)
_cell_angle_gamma                  73.365(2)
_cell_volume                       3909.23(17)
_cell_formula_units_Z              2
_cell_measurement_reflns_used      27171
_cell_measurement_temperature      100
_cell_measurement_theta_max        74.4770
_cell_measurement_theta_min        3.4970
_exptl_absorpt_coefficient_mu      5.128
_exptl_absorpt_correction_T_max    1.00000
_exptl_absorpt_correction_T_min    0.57605
_exptl_absorpt_correction_type     multi-scan
_exptl_absorpt_process_details     'SCALE3 ABSPACK'
_exptl_crystal_colour              'dark brown'
_exptl_crystal_colour_modifier     dark
_exptl_crystal_colour_primary      brown
_exptl_crystal_density_diffrn      1.293
_exptl_crystal_description         plate
_exptl_crystal_F_000               1608
_exptl_crystal_size_max            0.24
_exptl_crystal_size_mid            0.17
_exptl_crystal_size_min            0.05
_diffrn_reflns_av_R_equivalents    0.1071
_diffrn_reflns_av_unetI/netI       0.0517
_diffrn_reflns_Laue_measured_fraction_full  0.989
_diffrn_reflns_Laue_measured_fraction_max  0.985
_diffrn_reflns_limit_h_max         12
_diffrn_reflns_limit_h_min         -15
_diffrn_reflns_limit_k_max         16
_diffrn_reflns_limit_k_min         -16
_diffrn_reflns_limit_l_max         30
_diffrn_reflns_limit_l_min         -30
_diffrn_reflns_number              87009
_diffrn_reflns_point_group_measured_fraction_full  0.989
_diffrn_reflns_point_group_measured_fraction_max  0.985
_diffrn_reflns_theta_full          67.684
_diffrn_reflns_theta_max           74.502
_diffrn_reflns_theta_min           3.543
_diffrn_ambient_environment        N~2~
_diffrn_ambient_temperature        100
_diffrn_detector                   'HPC area detector'
_diffrn_detector_area_resol_mean   10.0000
_diffrn_detector_type              HyPix-6000HE
_diffrn_measured_fraction_theta_full  0.989
_diffrn_measured_fraction_theta_max  0.985
_diffrn_measurement_details
;
List of Runs (angles in degrees, time in seconds):

  # Type    Start    End  Width  t~exp~   \w     \q     \k     \f   Frames
--------------------------------------------------------------------------
  1  \w   -121.00 -23.00   0.50    6.10    --  -47.12 -77.00 -90.00  196
  2  \w    -71.00  27.00   0.50    6.10    --  -47.12  77.00  60.00  196
  3  \w    -71.00  27.00   0.50    6.10    --  -47.12  77.00-180.00  196
  4  \w    -45.00  27.00   0.50    6.10    --  -47.12  37.00  30.00  144
  5  \w   -121.00 -31.00   0.50    6.10    --  -47.12 -57.00 -60.00  180
  6  \w    -28.00  24.00   0.50    6.10    --   47.12 -19.00  30.00  104
  7  \w    -28.00  24.00   0.50    6.10    --   47.12 -19.00 -30.00  104
  8  \w     33.00 124.00   0.50    6.10    --   47.12  19.00-120.00  182
  9  \w   -115.00 -16.00   0.50    6.10    --  -90.00  80.00-140.82  198
 10  \w     41.00 138.00   0.50    6.10    --  113.25 -80.00  -6.34  194
 11  \w     99.00 178.00   0.50    6.10    --  113.25  15.00   0.00  158
 12  \w     41.00 138.00   0.50    6.10    --  113.25 -80.00 -45.35  194
 13  \w     41.00  68.00   0.50    6.10    --  113.25 -61.00  90.00   54
 14  \w    100.00 178.00   0.50    6.10    --  113.25  30.00  90.00  156
 15  \w     41.00 138.00   0.50    6.10    --  113.25 -80.00 -25.46  194
 16  \w     41.00 138.00   0.50    6.10    --  113.25 -80.00 148.01  194
 17  \w     41.00 138.00   0.50    6.10    --  113.25 -80.00 -45.35  194
 18  \w     41.00  68.00   0.50    6.10    --  113.25 -61.00 -90.00   54
 19  \w    100.00 178.00   0.50    6.10    --  113.25  45.00 -60.00  156
 20  \w     41.00 138.00   0.50    6.10    --  113.25 -80.00 177.87  194
 21  \w    100.00 178.00   0.50    6.10    --  113.25  45.00   0.00  156
 22  \w     99.00 178.00   0.50    6.10    --  113.25  15.00-150.00  158
 23  \w     41.00  68.00   0.50    6.10    --  113.25 -61.00-150.00   54
 24  \w    100.00 178.00   0.50    6.10    --  113.25  30.00 -60.00  156
 25  \w     99.00 178.00   0.50    6.10    --  113.25  15.00  60.00  158
 26  \w     99.00 178.00   0.50    6.10    --  113.25  15.00  60.00  158
 27  \w     41.00 138.00   0.50    6.10    --  113.25 -80.00-156.35  194
 28  \w     41.00 102.00   0.50    6.10    --  113.25 -77.00 -90.00  122
 29  \w    100.00 178.00   0.50    6.10    --  113.25  30.00-150.00  156
 30  \w     99.00 178.00   0.50    6.10    --  113.25  15.00 150.00  158
 31  \w     90.00 178.00   0.50    6.10    --  113.25  77.00  30.00  176
 32  \w     41.00 138.00   0.50    6.10    --  113.25 -80.00 117.74  194
 33  \w     41.00 102.00   0.50    6.10    --  113.25 -77.00   0.00  122
 34  \w     90.00 178.00   0.50    6.10    --  113.25  77.00  30.00  176
 35  \w     41.00  68.00   0.50    6.10    --  113.25 -61.00 150.00   54
 36  \w     41.00  68.00   0.50    6.10    --  113.25 -61.00 -60.00   54
 37  \w     90.00 178.00   0.50    6.10    --  113.25  77.00  60.00  176
 38  \w     41.00 138.00   0.50    6.10    --  113.25 -80.00  56.58  194
 39  \w     41.00 102.00   0.50    6.10    --  113.25 -77.00-120.00  122
 40  \w     41.00 102.00   0.50    6.10    --  113.25 -77.00  90.00  122
 41  \w     41.00 102.00   0.50    6.10    --  113.25 -77.00  30.00  122
 42  \w     41.00 138.00   0.50    6.10    --  113.25 -80.00-110.29  194
 43  \w     41.00 138.00   0.50    6.10    --  113.25 -80.00  -6.34  194
 44  \w    100.00 178.00   0.50    6.10    --  113.25  30.00 150.00  156
 45  \w     41.00 138.00   0.50    6.10    --  113.25 -80.00-156.35  194
 46  \w     41.00 138.00   0.50    6.10    --  113.25 -80.00 148.01  194
 47  \w   -121.00 -23.00   0.50    6.10    --  -47.12 -77.00  90.00  196
;
_diffrn_measurement_device         '\k-geometry diffractometer'
_diffrn_measurement_device_type    'Rigaku XtaLAB Synergy-S'
_diffrn_measurement_method         '\w scans'
_diffrn_orient_matrix_type        
 'CrysAlisPro convention (1999,Acta A55,543-557)'
_diffrn_orient_matrix_UB_11        0.0721862000
_diffrn_orient_matrix_UB_12        -0.0639386000
_diffrn_orient_matrix_UB_13        -0.0504591000
_diffrn_orient_matrix_UB_21        0.0047658000
_diffrn_orient_matrix_UB_22        -0.1054589000
_diffrn_orient_matrix_UB_23        0.0302901000
_diffrn_orient_matrix_UB_31        -0.1043053000
_diffrn_orient_matrix_UB_32        -0.0060481000
_diffrn_orient_matrix_UB_33        -0.0223808000
_diffrn_radiation_monochromator    mirror
_diffrn_radiation_probe            x-ray
_diffrn_radiation_type             'Cu K\a'
_diffrn_radiation_wavelength       1.54184
_diffrn_source                     'micro-focus sealed X-ray tube'
_diffrn_source_type                'PhotonJet (Cu) X-ray Source'
_reflns_Friedel_coverage           0.000
_reflns_Friedel_fraction_full      .
_reflns_Friedel_fraction_max       .
_reflns_number_gt                  12558
_reflns_number_total               15737
_reflns_special_details
;
 Reflections were merged by SHELXL according to the crystal
 class for the calculation of statistics and refinement.
 
 _reflns_Friedel_fraction is defined as the number of unique
 Friedel pairs measured divided by the number that would be
 possible theoretically, ignoring centric projections and
 systematic absences.
;
_reflns_threshold_expression       'I > 2\s(I)'
_computing_cell_refinement         'CrysAlisPro 1.171.43.134a (Rigaku OD, 2024)'
_computing_data_collection         'CrysAlisPro 1.171.43.134a (Rigaku OD, 2024)'
_computing_data_reduction          'CrysAlisPro 1.171.43.134a (Rigaku OD, 2024)'
_computing_molecular_graphics      'Olex2 1.5 (Dolomanov et al., 2009)'
_computing_publication_material    'Olex2 1.5 (Dolomanov et al., 2009)'
_computing_structure_refinement    'SHELXL 2019/3 (Sheldrick, 2015)'
_computing_structure_solution      'SHELXT (Sheldrick, 2018)'
_refine_diff_density_max           1.483
_refine_diff_density_min           -1.489
_refine_diff_density_rms           0.125
_refine_ls_extinction_coef         .
_refine_ls_extinction_method       none
_refine_ls_goodness_of_fit_ref     1.058
_refine_ls_hydrogen_treatment      constr
_refine_ls_matrix_type             full
_refine_ls_number_parameters       911
_refine_ls_number_reflns           15737
_refine_ls_number_restraints       231
_refine_ls_R_factor_all            0.0956
_refine_ls_R_factor_gt             0.0789
_refine_ls_restrained_S_all        1.053
_refine_ls_shift/su_max            0.000
_refine_ls_shift/su_mean           0.000
_refine_ls_structure_factor_coef   Fsqd
_refine_ls_weighting_details      
 'w=1/[\s^2^(Fo^2^)+(0.0865P)^2^+23.3527P] where P=(Fo^2^+2Fc^2^)/3'
_refine_ls_weighting_scheme        calc
_refine_ls_wR_factor_gt            0.2047
_refine_ls_wR_factor_ref           0.2173
_olex2_refinement_description
;
1. Restrained distances
 C74-C73 = C75-C74 = C76-C75
 1.54 with sigma of 0.01
 C61-C62 = C62-C63 = C63-C64
 1.54 with sigma of 0.01
 C63*-C64* = C63*-C62* = C61*-C62*
 1.54 with sigma of 0.01
 O8-C61 = O8-C64
 1.45 with sigma of 0.02
 O8*-C64* = O8*-C61*
 1.45 with sigma of 0.02
 C62*-C64*
 2.4 with sigma of 0.01
 O8*-C62*
 2.4 with sigma of 0.01
2. Uiso/Uaniso restraints and constraints
O11 \\sim C73 \\sim C74 \\sim C75 \\sim C76: within 2A with sigma of 0.005 and
sigma for terminal atoms of 0.01 within 2A
O10 \\sim C69 \\sim C70 \\sim C71 \\sim C72: within 2A with sigma of 0.005 and
sigma for terminal atoms of 0.01 within 2A
O8 \\sim O8* \\sim C61 \\sim C61* \\sim C62 \\sim C62* \\sim C63 \\sim C63*
\\sim C64 \\sim C64*: within 2A with sigma of 0.005 and sigma for terminal
atoms of 0.01 within 2A
3. Others
 Fixed Sof: O8(0.5) O8*(0.5) C61(0.5) H61A(0.5) H61B(0.5) C61*(0.5) H61C(0.5)
 H61D(0.5) C62(0.5) H62A(0.5) H62B(0.5) C62*(0.5) H62C(0.5) H62D(0.5) C63(0.5)
 H63A(0.5) H63B(0.5) C63*(0.5) H63C(0.5) H63D(0.5) C64(0.5) H64A(0.5) H64B(0.5)
 C64*(0.5) H64C(0.5) H64D(0.5) O11(0.5) C73(0.5) H73A(0.5) H73B(0.5) C74(0.5)
 H74A(0.5) H74B(0.5) C75(0.5) H75A(0.5) H75B(0.5) C76(0.5) H76A(0.5) H76B(0.5)
4.a Ternary CH refined with riding coordinates:
 C8(H8), C11(H11), C30(H30), C33(H33)
4.b Secondary CH2 refined with riding coordinates:
 C45(H45A,H45B), C46(H46A,H46B), C47(H47A,H47B), C48(H48A,H48B), C49(H49A,
 H49B), C50(H50A,H50B), C51(H51A,H51B), C52(H52A,H52B), C53(H53A,H53B),
 C54(H54A,H54B), C55(H55A,H55B), C56(H56A,H56B), C57(H57A,H57B), C58(H58A,H58B),
  C59(H59A,H59B), C60(H60A,H60B), C61(H61A,H61B), C61*(H61C,H61D), C62(H62A,
 H62B), C62*(H62C,H62D), C63(H63A,H63B), C63*(H63C,H63D), C64(H64A,H64B), C64*
 (H64C,H64D), C65(H65A,H65B), C66(H66A,H66B), C67(H67A,H67B), C68(H68A,H68B),
 C69(H69A,H69B), C70(H70A,H70B), C71(H71A,H71B), C72(H72A,H72B), C73(H73A,H73B),
  C74(H74A,H74B), C75(H75A,H75B), C76(H76A,H76B)
4.c Aromatic/amide H refined with riding coordinates:
 C2(H2), C3(H3), C5(H5), C16(H16), C18(H18), C24(H24), C25(H25), C27(H27),
 C38(H38), C40(H40)
4.d Idealised Me refined as rotating group:
 C7(H7A,H7B,H7C), C9(H9A,H9B,H9C), C10(H10A,H10B,H10C), C12(H12A,H12B,H12C),
 C13(H13A,H13B,H13C), C20(H20A,H20B,H20C), C21(H21A,H21B,H21C), C22(H22A,H22B,
 H22C), C29(H29A,H29B,H29C), C31(H31A,H31B,H31C), C32(H32A,H32B,H32C), C34(H34A,
 H34B,H34C), C35(H35A,H35B,H35C), C42(H42A,H42B,H42C), C43(H43A,H43B,H43C),
 C44(H44A,H44B,H44C)
;
_atom_sites_solution_hydrogens     geom
_atom_sites_solution_primary       dual
loop_
  _atom_site_label
  _atom_site_type_symbol
  _atom_site_fract_x
  _atom_site_fract_y
  _atom_site_fract_z
  _atom_site_U_iso_or_equiv
  _atom_site_adp_type
  _atom_site_occupancy
  _atom_site_site_symmetry_order
  _atom_site_calc_flag
  _atom_site_refinement_flags_posn
  _atom_site_refinement_flags_adp
  _atom_site_refinement_flags_occupancy
  _atom_site_disorder_assembly
  _atom_site_disorder_group
 Sb1 Sb 0.20466(4) 0.31804(4) 0.27477(2) 0.04411(14) Uani 1 1 d . . . . .
 Zr1 Zr 0.41407(4) 0.31077(4) 0.25367(2) 0.03539(14) Uani 1 1 d . . . . .
 P1 P 0.38358(13) 0.53000(12) 0.25281(7) 0.0356(3) Uani 1 1 d . . . . .
 P2 P 0.48071(14) 0.09047(13) 0.25246(7) 0.0379(3) Uani 1 1 d . . . . .
 N1 N 0.4674(4) 0.3524(4) 0.1678(2) 0.0380(11) Uani 1 1 d . . . . .
 N2 N 0.5040(4) 0.2618(4) 0.3246(2) 0.0386(12) Uani 1 1 d . . . . .
 C1 C 0.4453(6) 0.4537(5) 0.1456(3) 0.0408(14) Uani 1 1 d . . . . .
 C2 C 0.4639(7) 0.4704(6) 0.0887(3) 0.0546(19) Uani 1 1 d . . . . .
 H2 H 0.492667 0.409931 0.064506 0.066 Uiso 1 1 calc R U . . .
 C3 C 0.4415(8) 0.5714(7) 0.0673(3) 0.060(2) Uani 1 1 d . . . . .
 H3 H 0.455717 0.578229 0.028794 0.072 Uiso 1 1 calc R U . . .
 C4 C 0.3993(7) 0.6630(6) 0.0994(3) 0.0540(18) Uani 1 1 d . . . . .
 C5 C 0.3778(6) 0.6483(6) 0.1560(3) 0.0452(15) Uani 1 1 d . . . . .
 H5 H 0.346509 0.709741 0.179368 0.054 Uiso 1 1 calc R U . . .
 C6 C 0.4008(5) 0.5472(5) 0.1792(3) 0.0388(14) Uani 1 1 d . . . . .
 C7 C 0.3773(9) 0.7737(6) 0.0754(3) 0.064(2) Uani 1 1 d . . . . .
 H7A H 0.429333 0.809189 0.086066 0.096 Uiso 1 1 calc R U . . .
 H7B H 0.301807 0.815919 0.089182 0.096 Uiso 1 1 calc R U . . .
 H7C H 0.386432 0.767543 0.035483 0.096 Uiso 1 1 calc R U . . .
 C8 C 0.4928(6) 0.5801(5) 0.2757(3) 0.0410(14) Uani 1 1 d . . . . .
 H8 H 0.498075 0.557352 0.314291 0.049 Uiso 1 1 calc R U . . .
 C9 C 0.6036(6) 0.5221(6) 0.2412(3) 0.0519(17) Uani 1 1 d . . . . .
 H9A H 0.612492 0.444798 0.240543 0.078 Uiso 1 1 calc R U . . .
 H9B H 0.663962 0.535882 0.257286 0.078 Uiso 1 1 calc R U . . .
 H9C H 0.604859 0.548586 0.203797 0.078 Uiso 1 1 calc R U . . .
 C10 C 0.4768(7) 0.7018(5) 0.2748(4) 0.0530(18) Uani 1 1 d . . . . .
 H10A H 0.467240 0.727813 0.237892 0.080 Uiso 1 1 calc R U . . .
 H10B H 0.541599 0.717059 0.285581 0.080 Uiso 1 1 calc R U . . .
 H10C H 0.411225 0.737985 0.300497 0.080 Uiso 1 1 calc R U . . .
 C11 C 0.2556(5) 0.6363(5) 0.2796(3) 0.0411(14) Uani 1 1 d . . . . .
 H11 H 0.269134 0.707326 0.271531 0.049 Uiso 1 1 calc R U . . .
 C12 C 0.1569(6) 0.6320(6) 0.2529(3) 0.0504(17) Uani 1 1 d . . . . .
 H12A H 0.172785 0.640592 0.213407 0.076 Uiso 1 1 calc R U . . .
 H12B H 0.092148 0.689933 0.268123 0.076 Uiso 1 1 calc R U . . .
 H12C H 0.142172 0.562801 0.260120 0.076 Uiso 1 1 calc R U . . .
 C13 C 0.2327(6) 0.6273(6) 0.3420(3) 0.0529(18) Uani 1 1 d . . . . .
 H13A H 0.217301 0.558999 0.350958 0.079 Uiso 1 1 calc R U . . .
 H13B H 0.168943 0.686598 0.356757 0.079 Uiso 1 1 calc R U . . .
 H13C H 0.297331 0.630762 0.358002 0.079 Uiso 1 1 calc R U . . .
 C14 C 0.5237(6) 0.2656(5) 0.1291(3) 0.0415(14) Uani 1 1 d . . . . .
 C15 C 0.6373(6) 0.2354(6) 0.1163(3) 0.0493(16) Uani 1 1 d . . . . .
 C16 C 0.6909(6) 0.1483(6) 0.0804(3) 0.0505(17) Uani 1 1 d . . . . .
 H16 H 0.768997 0.127572 0.072550 0.061 Uiso 1 1 calc R U . . .
 C17 C 0.6334(7) 0.0918(6) 0.0560(3) 0.0505(17) Uani 1 1 d . . . . .
 C18 C 0.5180(7) 0.1249(6) 0.0683(3) 0.0490(17) Uani 1 1 d . . . . .
 H18 H 0.476966 0.086835 0.052046 0.059 Uiso 1 1 calc R U . . .
 C19 C 0.4613(6) 0.2117(5) 0.1035(3) 0.0431(15) Uani 1 1 d . . . . .
 C20 C 0.7064(7) 0.2968(7) 0.1390(4) 0.063(2) Uani 1 1 d . . . . .
 H20A H 0.715329 0.354115 0.114089 0.095 Uiso 1 1 calc R U . . .
 H20B H 0.778922 0.247821 0.142699 0.095 Uiso 1 1 calc R U . . .
 H20C H 0.669470 0.327942 0.174925 0.095 Uiso 1 1 calc R U . . .
 C21 C 0.6909(8) -0.0008(6) 0.0170(4) 0.066(2) Uani 1 1 d . . . . .
 H21A H 0.692124 0.024453 -0.020576 0.098 Uiso 1 1 calc R U . . .
 H21B H 0.651473 -0.055451 0.021873 0.098 Uiso 1 1 calc R U . . .
 H21C H 0.766631 -0.031787 0.024442 0.098 Uiso 1 1 calc R U . . .
 C22 C 0.3385(6) 0.2512(6) 0.1110(3) 0.0513(17) Uani 1 1 d . . . . .
 H22A H 0.309792 0.256066 0.150130 0.077 Uiso 1 1 calc R U . . .
 H22B H 0.309483 0.201368 0.092855 0.077 Uiso 1 1 calc R U . . .
 H22C H 0.315474 0.322234 0.095056 0.077 Uiso 1 1 calc R U . . .
 C23 C 0.5246(5) 0.1622(5) 0.3487(3) 0.0396(14) Uani 1 1 d . . . . .
 C24 C 0.5574(6) 0.1452(5) 0.4014(3) 0.0467(16) Uani 1 1 d . . . . .
 H24 H 0.565605 0.203737 0.420920 0.056 Uiso 1 1 calc R U . . .
 C25 C 0.5775(6) 0.0457(6) 0.4248(3) 0.0494(17) Uani 1 1 d . . . . .
 H25 H 0.597808 0.038360 0.460470 0.059 Uiso 1 1 calc R U . . .
 C26 C 0.5692(6) -0.0441(6) 0.3986(3) 0.0459(16) Uani 1 1 d . . . . .
 C27 C 0.5365(5) -0.0282(5) 0.3469(3) 0.0404(14) Uani 1 1 d . . . . .
 H27 H 0.528527 -0.087488 0.327877 0.048 Uiso 1 1 calc R U . . .
 C28 C 0.5150(5) 0.0720(5) 0.3220(3) 0.0398(14) Uani 1 1 d . . . . .
 C29 C 0.5966(6) -0.1534(6) 0.4238(3) 0.0506(17) Uani 1 1 d . . . . .
 H29A H 0.564296 -0.200294 0.405530 0.076 Uiso 1 1 calc R U . . .
 H29B H 0.566642 -0.146668 0.462785 0.076 Uiso 1 1 calc R U . . .
 H29C H 0.676830 -0.184228 0.419552 0.076 Uiso 1 1 calc R U . . .
 C30 C 0.6140(6) 0.0225(5) 0.2080(3) 0.0427(15) Uani 1 1 d . . . . .
 H30 H 0.603630 0.041011 0.169352 0.051 Uiso 1 1 calc R U . . .
 C31 C 0.7008(6) 0.0717(6) 0.2224(3) 0.0515(17) Uani 1 1 d . . . . .
 H31A H 0.672238 0.150010 0.222622 0.077 Uiso 1 1 calc R U . . .
 H31B H 0.767132 0.048621 0.195145 0.077 Uiso 1 1 calc R U . . .
 H31C H 0.719211 0.048193 0.258595 0.077 Uiso 1 1 calc R U . . .
 C32 C 0.6551(7) -0.0994(6) 0.2104(4) 0.059(2) Uani 1 1 d . . . . .
 H32A H 0.661680 -0.120600 0.248308 0.089 Uiso 1 1 calc R U . . .
 H32B H 0.727248 -0.125146 0.187755 0.089 Uiso 1 1 calc R U . . .
 H32C H 0.602694 -0.130796 0.196727 0.089 Uiso 1 1 calc R U . . .
 C33 C 0.3975(6) -0.0027(6) 0.2450(3) 0.0441(15) Uani 1 1 d . . . . .
 H33 H 0.445834 -0.076801 0.249425 0.053 Uiso 1 1 calc R U . . .
 C34 C 0.3672(7) 0.0023(6) 0.1873(3) 0.0565(19) Uani 1 1 d . . . . .
 H34A H 0.333055 -0.054497 0.182152 0.085 Uiso 1 1 calc R U . . .
 H34B H 0.433850 -0.007576 0.160557 0.085 Uiso 1 1 calc R U . . .
 H34C H 0.315154 0.072248 0.182316 0.085 Uiso 1 1 calc R U . . .
 C35 C 0.2951(6) 0.0125(6) 0.2870(3) 0.0500(17) Uani 1 1 d . . . . .
 H35A H 0.316323 0.001266 0.323672 0.075 Uiso 1 1 calc R U . . .
 H35B H 0.256318 -0.039294 0.279556 0.075 Uiso 1 1 calc R U . . .
 H35C H 0.246525 0.085449 0.284962 0.075 Uiso 1 1 calc R U . . .
 C36 C 0.5307(6) 0.3417(5) 0.3545(3) 0.0408(14) Uani 1 1 d . . . . .
 C37 C 0.6389(6) 0.3519(5) 0.3454(3) 0.0447(15) Uani 1 1 d . . . . .
 C38 C 0.6633(7) 0.4308(6) 0.3744(3) 0.0473(16) Uani 1 1 d . . . . .
 H38 H 0.735652 0.438502 0.367385 0.057 Uiso 1 1 calc R U . . .
 C39 C 0.5874(7) 0.4975(5) 0.4123(3) 0.0477(17) Uani 1 1 d . . . . .
 C40 C 0.4816(6) 0.4852(5) 0.4222(3) 0.0450(15) Uani 1 1 d . . . . .
 H40 H 0.427939 0.531361 0.448309 0.054 Uiso 1 1 calc R U . . .
 C41 C 0.4516(6) 0.4065(5) 0.3946(3) 0.0425(15) Uani 1 1 d . . . . .
 C42 C 0.7276(6) 0.2771(6) 0.3075(3) 0.0510(17) Uani 1 1 d . . . . .
 H42A H 0.735608 0.203239 0.319237 0.077 Uiso 1 1 calc R U . . .
 H42B H 0.797205 0.294199 0.307821 0.077 Uiso 1 1 calc R U . . .
 H42C H 0.708363 0.284554 0.270374 0.077 Uiso 1 1 calc R U . . .
 C43 C 0.6201(7) 0.5785(6) 0.4442(3) 0.0559(19) Uani 1 1 d . . . . .
 H43A H 0.554152 0.626616 0.465240 0.084 Uiso 1 1 calc R U . . .
 H43B H 0.657004 0.620281 0.418818 0.084 Uiso 1 1 calc R U . . .
 H43C H 0.670456 0.540813 0.469222 0.084 Uiso 1 1 calc R U . . .
 C44 C 0.3416(6) 0.3876(6) 0.4111(3) 0.0492(17) Uani 1 1 d . . . . .
 H44A H 0.310402 0.377789 0.378380 0.074 Uiso 1 1 calc R U . . .
 H44B H 0.292096 0.449351 0.432630 0.074 Uiso 1 1 calc R U . . .
 H44C H 0.350335 0.323078 0.433213 0.074 Uiso 1 1 calc R U . . .
 K1 K 0.000000 0.000000 0.500000 0.0428(4) Uani 1 2 d S . P . .
 O1 O 0.1622(4) 0.0719(4) 0.4331(2) 0.0504(12) Uani 1 1 d . . . . .
 O2 O 0.2216(4) -0.1193(4) 0.4931(2) 0.0520(12) Uani 1 1 d . . . . .
 O3 O 0.0509(4) -0.2062(4) 0.5404(2) 0.0521(12) Uani 1 1 d . . . . .
 O4 O 0.0113(5) -0.1103(5) 0.4026(2) 0.0640(15) Uani 1 1 d . . . . .
 C45 C 0.1389(7) 0.1855(7) 0.4284(4) 0.062(2) Uani 1 1 d . . . . .
 H45A H 0.191661 0.203071 0.398885 0.074 Uiso 1 1 calc R U . . .
 H45B H 0.146143 0.217689 0.463088 0.074 Uiso 1 1 calc R U . . .
 C46 C 0.2698(6) 0.0242(7) 0.4450(3) 0.058(2) Uani 1 1 d . . . . .
 H46A H 0.278100 0.052120 0.480524 0.070 Uiso 1 1 calc R U . . .
 H46B H 0.324266 0.041733 0.416379 0.070 Uiso 1 1 calc R U . . .
 C47 C 0.2898(6) -0.0947(7) 0.4472(3) 0.058(2) Uani 1 1 d . . . . .
 H47A H 0.272992 -0.121501 0.413276 0.070 Uiso 1 1 calc R U . . .
 H47B H 0.368202 -0.130040 0.450209 0.070 Uiso 1 1 calc R U . . .
 C48 C 0.2343(7) -0.2314(6) 0.4968(4) 0.060(2) Uani 1 1 d . . . . .
 H48A H 0.312285 -0.270224 0.498937 0.072 Uiso 1 1 calc R U . . .
 H48B H 0.213503 -0.257634 0.463854 0.072 Uiso 1 1 calc R U . . .
 C49 C 0.1624(7) -0.2520(7) 0.5468(4) 0.058(2) Uani 1 1 d . . . . .
 H49A H 0.177020 -0.330181 0.552068 0.070 Uiso 1 1 calc R U . . .
 H49B H 0.178615 -0.220135 0.579443 0.070 Uiso 1 1 calc R U . . .
 C50 C -0.0244(7) -0.2293(6) 0.5841(3) 0.0577(19) Uani 1 1 d . . . . .
 H50A H -0.017212 -0.196486 0.618630 0.069 Uiso 1 1 calc R U . . .
 H50B H -0.007375 -0.307746 0.588795 0.069 Uiso 1 1 calc R U . . .
 C51 C 0.0437(7) -0.0640(7) 0.3531(3) 0.0555(18) Uani 1 1 d . . . . .
 H51A H 0.090342 -0.120289 0.326523 0.067 Uiso 1 1 calc R U . . .
 H51B H 0.085936 -0.013680 0.359555 0.067 Uiso 1 1 calc R U . . .
 C52 C -0.0612(7) -0.0056(8) 0.3318(4) 0.070(2) Uani 1 1 d . . . . .
 H52A H -0.094689 0.065807 0.349853 0.084 Uiso 1 1 calc R U . . .
 H52B H -0.048324 0.003210 0.291788 0.084 Uiso 1 1 calc R U . . .
 C53 C -0.1312(9) -0.0777(11) 0.3466(6) 0.103(4) Uani 1 1 d . . . . .
 H53A H -0.120419 -0.131639 0.317176 0.124 Uiso 1 1 calc R U . . .
 H53B H -0.210056 -0.036654 0.353746 0.124 Uiso 1 1 calc R U . . .
 C54 C -0.0920(9) -0.1305(10) 0.3979(4) 0.088(3) Uani 1 1 d . . . . .
 H54A H -0.146913 -0.100400 0.430283 0.106 Uiso 1 1 calc R U . . .
 H54B H -0.081961 -0.208572 0.395726 0.106 Uiso 1 1 calc R U . . .
 K2 K 1.000000 0.500000 0.000000 0.0546(5) Uani 1 2 d S . P . .
 O5 O 1.0835(5) 0.6382(5) 0.0555(2) 0.0627(14) Uani 1 1 d . . . . .
 O6 O 1.0820(5) 0.4360(5) 0.0969(2) 0.0613(14) Uani 1 1 d . . . . .
 O7 O 0.9593(5) 0.3217(5) 0.0540(2) 0.0603(14) Uani 1 1 d . . . . .
 O8 O 0.7378(19) 0.6084(17) 0.0263(8) 0.118(3) Uani 0.5 1 d D U P A 1
 O8* O 0.7955(17) 0.5806(13) 0.0445(7) 0.116(3) Uani 0.5 1 d D U P A 2
 C55 C 1.1309(8) 0.7038(8) 0.0198(4) 0.073(3) Uani 1 1 d . . . . .
 H55A H 1.200018 0.659916 -0.001814 0.088 Uiso 1 1 calc R U . . .
 H55B H 1.148493 0.758714 0.040938 0.088 Uiso 1 1 calc R U . . .
 C56 C 1.1583(9) 0.5810(9) 0.0907(4) 0.077(3) Uani 1 1 d . . . . .
 H56A H 1.181537 0.631813 0.112112 0.092 Uiso 1 1 calc R U . . .
 H56B H 1.224692 0.533043 0.068940 0.092 Uiso 1 1 calc R U . . .
 C57 C 1.1002(9) 0.5166(8) 0.1283(4) 0.072(3) Uani 1 1 d . . . . .
 H57A H 1.145881 0.483849 0.156700 0.086 Uiso 1 1 calc R U . . .
 H57B H 1.029120 0.563368 0.146679 0.086 Uiso 1 1 calc R U . . .
 C58 C 1.0331(8) 0.3673(8) 0.1298(4) 0.069(2) Uani 1 1 d . . . . .
 H58A H 0.957722 0.407286 0.146642 0.082 Uiso 1 1 calc R U . . .
 H58B H 1.077007 0.338679 0.159431 0.082 Uiso 1 1 calc R U . . .
 C59 C 1.0287(8) 0.2773(7) 0.0945(4) 0.068(2) Uani 1 1 d . . . . .
 H59A H 1.103770 0.238946 0.076538 0.081 Uiso 1 1 calc R U . . .
 H59B H 0.998501 0.225704 0.116953 0.081 Uiso 1 1 calc R U . . .
 C60 C 0.9507(8) 0.2428(7) 0.0180(4) 0.068(2) Uani 1 1 d . . . . .
 H60A H 0.925300 0.186747 0.039006 0.081 Uiso 1 1 calc R U . . .
 H60B H 1.023552 0.208545 -0.003572 0.081 Uiso 1 1 calc R U . . .
 C61 C 0.797(3) 0.689(2) 0.0301(9) 0.114(3) Uani 0.5 1 d D U P A 1
 H61A H 0.770443 0.747327 0.004787 0.137 Uiso 0.5 1 calc R U P A 1
 H61B H 0.876206 0.655209 0.017429 0.137 Uiso 0.5 1 calc R U P A 1
 C61* C 0.744(3) 0.5643(17) 0.0963(9) 0.116(3) Uani 0.5 1 d D U P A 2
 H61C H 0.797121 0.513655 0.116538 0.139 Uiso 0.5 1 calc R U P A 2
 H61D H 0.682848 0.533222 0.092927 0.139 Uiso 0.5 1 calc R U P A 2
 C62 C 0.785(3) 0.7382(18) 0.0869(8) 0.115(3) Uani 0.5 1 d D U P A 1
 H62A H 0.854330 0.749080 0.095179 0.138 Uiso 0.5 1 calc R U P A 1
 H62B H 0.724478 0.805987 0.092958 0.138 Uiso 0.5 1 calc R U P A 1
 C62* C 0.698(3) 0.6722(16) 0.1275(6) 0.116(3) Uani 0.5 1 d D U P A 2
 H62C H 0.630732 0.674254 0.153255 0.139 Uiso 0.5 1 calc R U P A 2
 H62D H 0.753664 0.686340 0.148111 0.139 Uiso 0.5 1 calc R U P A 2
 C63 C 0.756(3) 0.6454(19) 0.1176(10) 0.115(3) Uani 0.5 1 d D U P A 1
 H63A H 0.692426 0.673609 0.146396 0.138 Uiso 0.5 1 calc R U P A 1
 H63B H 0.819466 0.605001 0.135591 0.138 Uiso 0.5 1 calc R U P A 1
 C63* C 0.673(3) 0.7527(14) 0.0823(8) 0.115(3) Uani 0.5 1 d D U P A 2
 H63C H 0.713635 0.806769 0.083015 0.138 Uiso 0.5 1 calc R U P A 2
 H63D H 0.593148 0.789751 0.085840 0.138 Uiso 0.5 1 calc R U P A 2
 C64 C 0.729(3) 0.570(2) 0.0789(9) 0.116(3) Uani 0.5 1 d D U P A 1
 H64A H 0.779679 0.497020 0.079883 0.139 Uiso 0.5 1 calc R U P A 1
 H64B H 0.652502 0.565953 0.090558 0.139 Uiso 0.5 1 calc R U P A 1
 C64* C 0.712(2) 0.6843(19) 0.0298(7) 0.115(3) Uani 0.5 1 d D U P A 2
 H64C H 0.747259 0.722387 0.000943 0.137 Uiso 0.5 1 calc R U P A 2
 H64D H 0.649079 0.668002 0.016547 0.137 Uiso 0.5 1 calc R U P A 2
 O9 O 0.8482(5) 0.6373(5) 0.3554(3) 0.0706(16) Uani 1 1 d . . . . .
 C65 C 0.9248(7) 0.5391(7) 0.3335(4) 0.0579(19) Uani 1 1 d . . . . .
 H65A H 0.912880 0.477906 0.355485 0.069 Uiso 1 1 calc R U . . .
 H65B H 1.001338 0.541152 0.334023 0.069 Uiso 1 1 calc R U . . .
 C66 C 0.9051(7) 0.5268(7) 0.2748(4) 0.060(2) Uani 1 1 d . . . . .
 H66A H 0.975535 0.498488 0.250120 0.072 Uiso 1 1 calc R U . . .
 H66B H 0.858151 0.478889 0.272646 0.072 Uiso 1 1 calc R U . . .
 C67 C 0.8471(7) 0.6404(7) 0.2610(4) 0.059(2) Uani 1 1 d . . . . .
 H67A H 0.900388 0.680994 0.248307 0.071 Uiso 1 1 calc R U . . .
 H67B H 0.799314 0.642125 0.232757 0.071 Uiso 1 1 calc R U . . .
 C68 C 0.7806(8) 0.6834(8) 0.3149(4) 0.066(2) Uani 1 1 d . . . . .
 H68A H 0.762018 0.762536 0.316507 0.079 Uiso 1 1 calc R U . . .
 H68B H 0.711340 0.662477 0.320657 0.079 Uiso 1 1 calc R U . . .
 O10 O 0.9835(9) 0.0184(8) 0.1230(5) 0.130(2) Uani 1 1 d . U . . .
 C69 C 0.9578(13) -0.0776(12) 0.1180(7) 0.123(3) Uani 1 1 d . U . . .
 H69A H 0.999371 -0.117703 0.084386 0.148 Uiso 1 1 calc R U . . .
 H69B H 0.877969 -0.064417 0.117283 0.148 Uiso 1 1 calc R U . . .
 C70 C 0.9910(12) -0.1362(12) 0.1670(7) 0.118(3) Uani 1 1 d . U . . .
 H70A H 1.009163 -0.214436 0.160369 0.142 Uiso 1 1 calc R U . . .
 H70B H 0.931068 -0.115181 0.198314 0.142 Uiso 1 1 calc R U . . .
 C71 C 1.0909(12) -0.1059(11) 0.1782(7) 0.117(3) Uani 1 1 d . U . . .
 H71A H 1.095402 -0.105078 0.217751 0.140 Uiso 1 1 calc R U . . .
 H71B H 1.159830 -0.154557 0.158699 0.140 Uiso 1 1 calc R U . . .
 C72 C 1.0678(13) 0.0005(12) 0.1562(7) 0.124(3) Uani 1 1 d . U . . .
 H72A H 1.044945 0.054068 0.186605 0.149 Uiso 1 1 calc R U . . .
 H72B H 1.135546 0.009657 0.134267 0.149 Uiso 1 1 calc R U . . .
 O11 O -0.1070(9) 0.4628(9) 0.4961(5) 0.059(2) Uani 0.5 1 d . U P B -1
 C73 C -0.0925(14) 0.5649(18) 0.4814(11) 0.060(3) Uani 0.5 1 d D U P B -1
 H73A H -0.125094 0.617959 0.511711 0.073 Uiso 0.5 1 calc R U P B -1
 H73B H -0.127084 0.591709 0.448575 0.073 Uiso 0.5 1 calc R U P B -1
 C74 C 0.0334(14) 0.5441(15) 0.4695(9) 0.062(3) Uani 0.5 1 d D U P B -1
 H74A H 0.063089 0.515630 0.431875 0.074 Uiso 0.5 1 calc R U P B -1
 H74B H 0.054918 0.609808 0.475121 0.074 Uiso 0.5 1 calc R U P B -1
 C75 C 0.0716(15) 0.4595(18) 0.5124(10) 0.063(3) Uani 0.5 1 d D U P B -1
 H75A H 0.133740 0.399179 0.495817 0.075 Uiso 0.5 1 calc R U P B -1
 H75B H 0.094698 0.491415 0.542934 0.075 Uiso 0.5 1 calc R U P B -1
 C76 C -0.0309(17) 0.4220(16) 0.5322(10) 0.061(3) Uani 0.5 1 d D U P B -1
 H76A H -0.010918 0.342768 0.532052 0.074 Uiso 0.5 1 calc R U P B -1
 H76B H -0.062696 0.449248 0.569811 0.074 Uiso 0.5 1 calc R U P B -1

loop_
  _atom_site_aniso_label
  _atom_site_aniso_U_11
  _atom_site_aniso_U_22
  _atom_site_aniso_U_33
  _atom_site_aniso_U_23
  _atom_site_aniso_U_13
  _atom_site_aniso_U_12
 Sb1 0.0360(2) 0.0473(3) 0.0507(3) 0.00597(19) -0.00956(19) -0.01350(18)
 Zr1 0.0357(3) 0.0332(3) 0.0395(3) 0.0044(2) -0.0099(2) -0.0114(2)
 P1 0.0369(8) 0.0341(8) 0.0381(8) 0.0032(6) -0.0100(6) -0.0118(6)
 P2 0.0400(8) 0.0335(8) 0.0421(9) 0.0026(6) -0.0085(7) -0.0126(6)
 N1 0.042(3) 0.037(3) 0.036(3) 0.003(2) -0.008(2) -0.011(2)
 N2 0.041(3) 0.034(3) 0.042(3) 0.006(2) -0.015(2) -0.009(2)
 C1 0.044(4) 0.037(3) 0.044(4) 0.007(3) -0.011(3) -0.014(3)
 C2 0.079(5) 0.047(4) 0.039(4) 0.002(3) -0.006(4) -0.021(4)
 C3 0.091(6) 0.058(5) 0.034(4) 0.006(3) -0.003(4) -0.030(4)
 C4 0.077(5) 0.044(4) 0.046(4) 0.009(3) -0.012(4) -0.024(4)
 C5 0.054(4) 0.043(4) 0.042(4) 0.003(3) -0.012(3) -0.017(3)
 C6 0.036(3) 0.038(3) 0.047(4) 0.003(3) -0.012(3) -0.014(3)
 C7 0.103(7) 0.044(4) 0.047(4) 0.009(3) -0.010(4) -0.024(4)
 C8 0.045(4) 0.033(3) 0.049(4) 0.004(3) -0.018(3) -0.013(3)
 C9 0.043(4) 0.054(4) 0.062(5) 0.003(3) -0.014(3) -0.017(3)
 C10 0.058(4) 0.037(4) 0.073(5) 0.002(3) -0.025(4) -0.021(3)
 C11 0.039(3) 0.037(3) 0.044(4) 0.003(3) -0.009(3) -0.005(3)
 C12 0.038(4) 0.048(4) 0.062(5) 0.004(3) -0.011(3) -0.005(3)
 C13 0.048(4) 0.052(4) 0.051(4) 0.001(3) -0.009(3) -0.001(3)
 C14 0.046(4) 0.042(3) 0.036(3) 0.000(3) -0.006(3) -0.010(3)
 C15 0.053(4) 0.051(4) 0.048(4) 0.001(3) -0.004(3) -0.021(3)
 C16 0.051(4) 0.044(4) 0.052(4) 0.001(3) 0.002(3) -0.011(3)
 C17 0.066(5) 0.035(3) 0.046(4) 0.003(3) -0.005(3) -0.010(3)
 C18 0.063(5) 0.042(4) 0.044(4) 0.001(3) -0.015(3) -0.015(3)
 C19 0.053(4) 0.039(3) 0.039(3) 0.003(3) -0.012(3) -0.014(3)
 C20 0.058(5) 0.063(5) 0.073(6) -0.012(4) 0.002(4) -0.028(4)
 C21 0.084(6) 0.043(4) 0.061(5) -0.009(4) -0.004(4) -0.007(4)
 C22 0.058(4) 0.049(4) 0.050(4) 0.000(3) -0.019(3) -0.015(3)
 C23 0.036(3) 0.039(3) 0.043(3) 0.002(3) -0.009(3) -0.007(3)
 C24 0.057(4) 0.038(3) 0.047(4) 0.008(3) -0.019(3) -0.011(3)
 C25 0.051(4) 0.042(4) 0.051(4) 0.008(3) -0.017(3) -0.004(3)
 C26 0.038(3) 0.044(4) 0.053(4) 0.006(3) -0.002(3) -0.009(3)
 C27 0.042(3) 0.030(3) 0.049(4) 0.004(3) -0.006(3) -0.009(3)
 C28 0.038(3) 0.039(3) 0.043(4) 0.003(3) -0.009(3) -0.013(3)
 C29 0.044(4) 0.048(4) 0.056(4) 0.011(3) -0.007(3) -0.009(3)
 C30 0.046(4) 0.037(3) 0.046(4) 0.003(3) -0.007(3) -0.013(3)
 C31 0.037(4) 0.057(4) 0.056(4) 0.002(3) -0.005(3) -0.007(3)
 C32 0.064(5) 0.049(4) 0.059(5) 0.002(4) 0.009(4) -0.016(4)
 C33 0.046(4) 0.040(3) 0.051(4) 0.003(3) -0.011(3) -0.018(3)
 C34 0.073(5) 0.056(4) 0.056(5) -0.001(4) -0.016(4) -0.040(4)
 C35 0.051(4) 0.048(4) 0.057(4) 0.006(3) -0.010(3) -0.023(3)
 C36 0.049(4) 0.027(3) 0.049(4) 0.006(3) -0.018(3) -0.009(3)
 C37 0.048(4) 0.037(3) 0.052(4) 0.010(3) -0.021(3) -0.011(3)
 C38 0.058(4) 0.042(4) 0.051(4) 0.010(3) -0.021(3) -0.021(3)
 C39 0.065(5) 0.038(3) 0.047(4) 0.010(3) -0.021(3) -0.021(3)
 C40 0.057(4) 0.034(3) 0.041(4) 0.000(3) -0.010(3) -0.006(3)
 C41 0.048(4) 0.035(3) 0.044(4) 0.004(3) -0.015(3) -0.008(3)
 C42 0.041(4) 0.047(4) 0.067(5) 0.002(3) -0.018(3) -0.011(3)
 C43 0.076(5) 0.045(4) 0.056(4) 0.008(3) -0.015(4) -0.028(4)
 C44 0.054(4) 0.049(4) 0.042(4) -0.002(3) -0.011(3) -0.010(3)
 K1 0.0375(10) 0.0440(10) 0.0466(11) 0.0068(8) -0.0101(8) -0.0096(8)
 O1 0.048(3) 0.056(3) 0.052(3) 0.009(2) -0.011(2) -0.021(2)
 O2 0.039(3) 0.054(3) 0.060(3) -0.001(2) -0.013(2) -0.005(2)
 O3 0.054(3) 0.048(3) 0.057(3) 0.012(2) -0.018(2) -0.015(2)
 O4 0.067(4) 0.079(4) 0.054(3) 0.003(3) -0.007(3) -0.034(3)
 C45 0.072(6) 0.072(5) 0.055(5) 0.008(4) -0.011(4) -0.040(5)
 C46 0.042(4) 0.086(6) 0.053(4) 0.004(4) -0.006(3) -0.029(4)
 C47 0.041(4) 0.070(5) 0.059(5) -0.009(4) -0.001(3) -0.010(4)
 C48 0.045(4) 0.051(4) 0.077(6) -0.010(4) -0.018(4) 0.004(3)
 C49 0.059(5) 0.050(4) 0.066(5) 0.008(4) -0.029(4) -0.007(4)
 C50 0.077(6) 0.048(4) 0.054(4) 0.008(3) -0.015(4) -0.024(4)
 C51 0.050(4) 0.062(5) 0.056(5) 0.000(4) -0.007(3) -0.019(4)
 C52 0.052(5) 0.072(6) 0.081(6) 0.004(5) -0.016(4) -0.007(4)
 C53 0.062(6) 0.124(10) 0.136(11) 0.017(9) -0.033(7) -0.038(7)
 C54 0.091(7) 0.123(9) 0.073(6) -0.015(6) 0.006(6) -0.074(7)
 K2 0.0488(12) 0.0683(15) 0.0524(13) 0.0010(11) -0.0160(10) -0.0215(11)
 O5 0.064(4) 0.071(4) 0.062(3) -0.002(3) -0.020(3) -0.028(3)
 O6 0.068(4) 0.073(4) 0.051(3) 0.003(3) -0.021(3) -0.029(3)
 O7 0.057(3) 0.070(4) 0.063(3) 0.013(3) -0.020(3) -0.028(3)
 O8 0.158(9) 0.093(5) 0.091(6) 0.002(5) 0.012(6) -0.032(6)
 O8* 0.156(9) 0.089(5) 0.089(6) 0.005(4) 0.012(6) -0.030(6)
 C55 0.072(6) 0.079(6) 0.086(7) 0.008(5) -0.033(5) -0.038(5)
 C56 0.086(7) 0.092(7) 0.072(6) 0.006(5) -0.042(5) -0.044(6)
 C57 0.087(7) 0.074(6) 0.064(5) 0.000(4) -0.035(5) -0.024(5)
 C58 0.071(6) 0.082(6) 0.059(5) 0.021(5) -0.028(4) -0.023(5)
 C59 0.066(5) 0.059(5) 0.087(7) 0.019(5) -0.028(5) -0.024(4)
 C60 0.071(6) 0.065(5) 0.078(6) 0.008(4) -0.017(5) -0.035(5)
 C61 0.156(9) 0.087(5) 0.088(6) 0.003(5) 0.012(6) -0.033(6)
 C61* 0.156(9) 0.090(5) 0.090(6) 0.002(5) 0.012(6) -0.032(6)
 C62 0.156(9) 0.088(5) 0.089(6) 0.002(5) 0.012(6) -0.033(6)
 C62* 0.157(9) 0.089(5) 0.090(6) 0.002(5) 0.012(6) -0.032(6)
 C63 0.156(9) 0.089(5) 0.089(6) 0.001(4) 0.012(6) -0.031(6)
 C63* 0.157(9) 0.088(5) 0.089(6) 0.002(5) 0.011(6) -0.031(6)
 C64 0.156(9) 0.089(5) 0.089(6) 0.003(5) 0.012(6) -0.032(6)
 C64* 0.157(9) 0.088(5) 0.088(6) 0.003(5) 0.012(6) -0.032(6)
 O9 0.064(4) 0.072(4) 0.071(4) -0.006(3) -0.017(3) -0.008(3)
 C65 0.044(4) 0.060(5) 0.069(5) 0.007(4) -0.011(4) -0.013(4)
 C66 0.044(4) 0.065(5) 0.069(5) -0.006(4) -0.011(4) -0.009(4)
 C67 0.048(4) 0.068(5) 0.066(5) 0.012(4) -0.015(4) -0.019(4)
 C68 0.061(5) 0.068(5) 0.071(6) 0.005(4) -0.022(4) -0.018(4)
 O10 0.124(5) 0.124(5) 0.161(6) 0.055(5) -0.063(4) -0.048(4)
 C69 0.117(5) 0.116(5) 0.151(6) 0.040(5) -0.066(5) -0.036(5)
 C70 0.113(5) 0.108(5) 0.149(6) 0.042(5) -0.066(5) -0.036(5)
 C71 0.114(5) 0.106(5) 0.150(6) 0.047(5) -0.065(5) -0.043(5)
 C72 0.122(5) 0.114(5) 0.158(6) 0.050(5) -0.067(5) -0.047(5)
 O11 0.057(4) 0.059(5) 0.067(5) 0.001(4) -0.009(4) -0.026(4)
 C73 0.059(5) 0.060(6) 0.068(5) 0.002(4) -0.008(4) -0.025(5)
 C74 0.060(5) 0.061(7) 0.069(5) 0.002(5) -0.008(4) -0.025(5)
 C75 0.061(5) 0.062(7) 0.069(5) 0.003(5) -0.008(4) -0.023(5)
 C76 0.059(5) 0.060(6) 0.068(5) 0.002(5) -0.009(4) -0.024(5)

_geom_special_details
;
 All esds (except the esd in the dihedral angle between two l.s. planes)
 are estimated using the full covariance matrix.  The cell esds are taken
 into account individually in the estimation of esds in distances, angles
 and torsion angles; correlations between esds in cell parameters are only
 used when they are defined by crystal symmetry.  An approximate (isotropic)
 treatment of cell esds is used for estimating esds involving l.s. planes.
;
loop_
  _geom_bond_atom_site_label_1
  _geom_bond_atom_site_label_2
  _geom_bond_distance
  _geom_bond_site_symmetry_2
  _geom_bond_publ_flag
 Sb1 Zr1 2.6303(7) . ?
 Zr1 P1 2.7691(16) . ?
 Zr1 P2 2.7489(17) . ?
 Zr1 N1 2.239(5) . ?
 Zr1 N2 2.220(5) . ?
 P1 C6 1.819(7) . ?
 P1 C8 1.862(6) . ?
 P1 C11 1.861(7) . ?
 P2 C28 1.831(7) . ?
 P2 C30 1.879(7) . ?
 P2 C33 1.856(7) . ?
 N1 C1 1.387(8) . ?
 N1 C14 1.446(8) . ?
 N2 C23 1.388(8) . ?
 N2 C36 1.435(8) . ?
 C1 C2 1.416(10) . ?
 C1 C6 1.417(9) . ?
 C2 C3 1.376(11) . ?
 C3 C4 1.375(11) . ?
 C4 C5 1.407(10) . ?
 C4 C7 1.513(10) . ?
 C5 C6 1.394(9) . ?
 C8 C9 1.540(10) . ?
 C8 C10 1.539(9) . ?
 C11 C12 1.524(10) . ?
 C11 C13 1.536(10) . ?
 C14 C15 1.384(10) . ?
 C14 C19 1.423(9) . ?
 C15 C16 1.404(10) . ?
 C15 C20 1.517(11) . ?
 C16 C17 1.379(11) . ?
 C17 C18 1.404(11) . ?
 C17 C21 1.504(10) . ?
 C18 C19 1.396(10) . ?
 C19 C22 1.493(11) . ?
 C23 C24 1.421(9) . ?
 C23 C28 1.403(9) . ?
 C24 C25 1.380(9) . ?
 C25 C26 1.387(10) . ?
 C26 C27 1.395(10) . ?
 C26 C29 1.511(10) . ?
 C27 C28 1.403(9) . ?
 C30 C31 1.519(10) . ?
 C30 C32 1.526(10) . ?
 C33 C34 1.528(10) . ?
 C33 C35 1.516(10) . ?
 C36 C37 1.414(10) . ?
 C36 C41 1.406(10) . ?
 C37 C38 1.396(10) . ?
 C37 C42 1.488(10) . ?
 C38 C39 1.366(11) . ?
 C39 C40 1.395(11) . ?
 C39 C43 1.515(10) . ?
 C40 C41 1.411(9) . ?
 C41 C44 1.496(10) . ?
 K1 O1 2.824(5) 2_556 ?
 K1 O1 2.824(5) . ?
 K1 O2 2.799(5) 2_556 ?
 K1 O2 2.799(5) . ?
 K1 O3 2.776(5) 2_556 ?
 K1 O3 2.776(5) . ?
 K1 O4 2.795(6) 2_556 ?
 K1 O4 2.795(6) . ?
 O1 C45 1.429(10) . ?
 O1 C46 1.411(9) . ?
 O2 C47 1.418(10) . ?
 O2 C48 1.424(10) . ?
 O3 C49 1.412(9) . ?
 O3 C50 1.428(10) . ?
 O4 C51 1.415(10) . ?
 O4 C54 1.441(11) . ?
 C45 C50 1.488(12) 2_556 ?
 C46 C47 1.496(12) . ?
 C48 C49 1.499(13) . ?
 C51 C52 1.505(11) . ?
 C52 C53 1.480(15) . ?
 C53 C54 1.512(17) . ?
 K2 O5 2.811(5) 2_765 ?
 K2 O5 2.811(5) . ?
 K2 O6 2.774(5) 2_765 ?
 K2 O6 2.774(5) . ?
 K2 O7 2.793(6) . ?
 K2 O7 2.793(6) 2_765 ?
 K2 O8 3.22(2) . ?
 K2 O8 3.22(2) 2_765 ?
 K2 O8* 2.609(18) . ?
 K2 O8* 2.609(18) 2_765 ?
 K2 C61 3.04(3) . ?
 K2 C61 3.04(3) 2_765 ?
 O5 C55 1.410(11) . ?
 O5 C56 1.428(11) . ?
 O6 C57 1.410(10) . ?
 O6 C58 1.413(11) . ?
 O7 C59 1.439(10) . ?
 O7 C60 1.412(10) . ?
 O8 C61 1.471(18) . ?
 O8 C64 1.385(17) . ?
 O8* C61* 1.396(17) . ?
 O8* C64* 1.538(17) . ?
 C55 C60 1.512(13) 2_765 ?
 C56 C57 1.498(14) . ?
 C58 C59 1.495(13) . ?
 C61 C62 1.526(10) . ?
 C61* C62* 1.535(10) . ?
 C62 C63 1.518(10) . ?
 C62* C63* 1.522(10) . ?
 C63 C64 1.533(10) . ?
 C63* C64* 1.527(10) . ?
 O9 C65 1.432(10) . ?
 O9 C68 1.429(10) . ?
 C65 C66 1.529(12) . ?
 C66 C67 1.510(11) . ?
 C67 C68 1.498(13) . ?
 O10 C69 1.392(16) . ?
 O10 C72 1.413(15) . ?
 C69 C70 1.467(18) . ?
 C70 C71 1.505(18) . ?
 C71 C72 1.443(17) . ?
 O11 C73 1.43(2) . ?
 O11 C76 1.40(2) . ?
 C73 C74 1.540(10) . ?
 C74 C75 1.539(10) . ?
 C75 C76 1.539(10) . ?

loop_
  _geom_angle_atom_site_label_1
  _geom_angle_atom_site_label_2
  _geom_angle_atom_site_label_3
  _geom_angle
  _geom_angle_site_symmetry_1
  _geom_angle_site_symmetry_3
  _geom_angle_publ_flag
 Sb1 Zr1 P1 96.99(4) . . ?
 Sb1 Zr1 P2 92.42(4) . . ?
 P2 Zr1 P1 170.56(5) . . ?
 N1 Zr1 Sb1 114.07(14) . . ?
 N1 Zr1 P1 72.98(14) . . ?
 N1 Zr1 P2 103.88(14) . . ?
 N2 Zr1 Sb1 113.32(15) . . ?
 N2 Zr1 P1 102.12(14) . . ?
 N2 Zr1 P2 73.20(14) . . ?
 N2 Zr1 N1 132.6(2) . . ?
 C6 P1 Zr1 98.5(2) . . ?
 C6 P1 C8 104.0(3) . . ?
 C6 P1 C11 104.9(3) . . ?
 C8 P1 Zr1 117.4(2) . . ?
 C11 P1 Zr1 126.9(2) . . ?
 C11 P1 C8 102.3(3) . . ?
 C28 P2 Zr1 98.0(2) . . ?
 C28 P2 C30 103.9(3) . . ?
 C28 P2 C33 105.2(3) . . ?
 C30 P2 Zr1 116.9(2) . . ?
 C33 P2 Zr1 128.1(2) . . ?
 C33 P2 C30 101.7(3) . . ?
 C1 N1 Zr1 127.0(4) . . ?
 C1 N1 C14 114.7(5) . . ?
 C14 N1 Zr1 118.1(4) . . ?
 C23 N2 Zr1 126.0(4) . . ?
 C23 N2 C36 114.2(5) . . ?
 C36 N2 Zr1 119.1(4) . . ?
 N1 C1 C2 122.7(6) . . ?
 N1 C1 C6 121.2(6) . . ?
 C2 C1 C6 116.0(6) . . ?
 C3 C2 C1 122.0(7) . . ?
 C4 C3 C2 122.6(7) . . ?
 C3 C4 C5 116.4(7) . . ?
 C3 C4 C7 122.0(7) . . ?
 C5 C4 C7 121.6(7) . . ?
 C6 C5 C4 122.5(7) . . ?
 C1 C6 P1 117.5(5) . . ?
 C5 C6 P1 122.0(5) . . ?
 C5 C6 C1 120.4(6) . . ?
 C9 C8 P1 108.1(5) . . ?
 C10 C8 P1 117.6(5) . . ?
 C10 C8 C9 109.5(6) . . ?
 C12 C11 P1 112.8(5) . . ?
 C12 C11 C13 111.3(6) . . ?
 C13 C11 P1 109.0(4) . . ?
 C15 C14 N1 120.8(6) . . ?
 C15 C14 C19 119.7(6) . . ?
 C19 C14 N1 119.5(6) . . ?
 C14 C15 C16 120.0(7) . . ?
 C14 C15 C20 121.4(7) . . ?
 C16 C15 C20 118.6(7) . . ?
 C17 C16 C15 122.0(7) . . ?
 C16 C17 C18 117.5(7) . . ?
 C16 C17 C21 121.9(8) . . ?
 C18 C17 C21 120.6(7) . . ?
 C19 C18 C17 122.5(7) . . ?
 C14 C19 C22 120.8(6) . . ?
 C18 C19 C14 118.3(7) . . ?
 C18 C19 C22 120.8(6) . . ?
 N2 C23 C24 122.2(6) . . ?
 N2 C23 C28 121.7(6) . . ?
 C28 C23 C24 116.1(6) . . ?
 C25 C24 C23 121.5(7) . . ?
 C24 C25 C26 122.7(7) . . ?
 C25 C26 C27 116.3(6) . . ?
 C25 C26 C29 122.0(7) . . ?
 C27 C26 C29 121.8(7) . . ?
 C26 C27 C28 122.4(6) . . ?
 C23 C28 P2 116.8(5) . . ?
 C27 C28 P2 122.2(5) . . ?
 C27 C28 C23 121.0(6) . . ?
 C31 C30 P2 107.5(5) . . ?
 C31 C30 C32 110.1(6) . . ?
 C32 C30 P2 116.9(5) . . ?
 C34 C33 P2 110.2(5) . . ?
 C35 C33 P2 115.4(5) . . ?
 C35 C33 C34 110.1(6) . . ?
 C37 C36 N2 119.7(6) . . ?
 C41 C36 N2 120.5(6) . . ?
 C41 C36 C37 119.7(6) . . ?
 C36 C37 C42 121.2(6) . . ?
 C38 C37 C36 119.1(7) . . ?
 C38 C37 C42 119.7(7) . . ?
 C39 C38 C37 122.6(7) . . ?
 C38 C39 C40 118.1(6) . . ?
 C38 C39 C43 120.2(7) . . ?
 C40 C39 C43 121.7(7) . . ?
 C39 C40 C41 122.3(7) . . ?
 C36 C41 C40 118.2(7) . . ?
 C36 C41 C44 121.3(6) . . ?
 C40 C41 C44 120.4(6) . . ?
 O1 K1 O1 180.0 . 2_556 ?
 O2 K1 O1 60.68(15) 2_556 2_556 ?
 O2 K1 O1 60.69(15) . . ?
 O2 K1 O1 119.31(15) . 2_556 ?
 O2 K1 O1 119.32(15) 2_556 . ?
 O2 K1 O2 180.0 2_556 . ?
 O3 K1 O1 59.50(15) . 2_556 ?
 O3 K1 O1 120.50(15) . . ?
 O3 K1 O1 59.51(15) 2_556 . ?
 O3 K1 O1 120.49(15) 2_556 2_556 ?
 O3 K1 O2 61.14(16) 2_556 2_556 ?
 O3 K1 O2 118.86(16) . 2_556 ?
 O3 K1 O2 61.14(16) . . ?
 O3 K1 O2 118.86(16) 2_556 . ?
 O3 K1 O3 180.0(2) . 2_556 ?
 O3 K1 O4 82.10(17) . . ?
 O3 K1 O4 97.90(17) 2_556 . ?
 O3 K1 O4 97.90(17) . 2_556 ?
 O3 K1 O4 82.10(17) 2_556 2_556 ?
 O4 K1 O1 80.03(16) 2_556 2_556 ?
 O4 K1 O1 99.97(16) 2_556 . ?
 O4 K1 O1 99.97(16) . 2_556 ?
 O4 K1 O1 80.03(16) . . ?
 O4 K1 O2 96.67(17) 2_556 . ?
 O4 K1 O2 96.67(17) . 2_556 ?
 O4 K1 O2 83.33(17) 2_556 2_556 ?
 O4 K1 O2 83.33(17) . . ?
 O4 K1 O4 180.0 2_556 . ?
 C45 O1 K1 115.5(4) . . ?
 C46 O1 K1 113.3(4) . . ?
 C46 O1 C45 111.9(6) . . ?
 C47 O2 K1 113.7(4) . . ?
 C47 O2 C48 112.1(6) . . ?
 C48 O2 K1 112.0(4) . . ?
 C49 O3 K1 115.5(4) . . ?
 C49 O3 C50 113.2(6) . . ?
 C50 O3 K1 117.7(4) . . ?
 C51 O4 K1 117.7(5) . . ?
 C51 O4 C54 106.8(7) . . ?
 C54 O4 K1 111.5(5) . . ?
 O1 C45 C50 108.4(6) . 2_556 ?
 O1 C46 C47 109.0(6) . . ?
 O2 C47 C46 109.1(6) . . ?
 O2 C48 C49 109.3(6) . . ?
 O3 C49 C48 109.1(6) . . ?
 O3 C50 C45 109.3(6) . 2_556 ?
 O4 C51 C52 105.9(7) . . ?
 C53 C52 C51 102.3(8) . . ?
 C52 C53 C54 103.8(9) . . ?
 O4 C54 C53 107.8(8) . . ?
 O5 K2 O5 180.0 2_765 . ?
 O5 K2 O8 77.5(4) . 2_765 ?
 O5 K2 O8 102.5(4) 2_765 2_765 ?
 O5 K2 O8 77.5(4) 2_765 . ?
 O5 K2 O8 102.5(4) . . ?
 O5 K2 C61 102.0(5) . 2_765 ?
 O5 K2 C61 78.0(5) 2_765 2_765 ?
 O5 K2 C61 102.0(5) 2_765 . ?
 O5 K2 C61 78.0(5) . . ?
 O6 K2 O5 60.42(17) 2_765 2_765 ?
 O6 K2 O5 119.58(17) 2_765 . ?
 O6 K2 O5 60.42(17) . . ?
 O6 K2 O5 119.58(17) . 2_765 ?
 O6 K2 O6 180.00(9) 2_765 . ?
 O6 K2 O7 120.20(16) 2_765 . ?
 O6 K2 O7 59.80(16) . . ?
 O6 K2 O7 59.80(16) 2_765 2_765 ?
 O6 K2 O7 120.20(16) . 2_765 ?
 O6 K2 O8 109.1(4) 2_765 2_765 ?
 O6 K2 O8 109.1(4) . . ?
 O6 K2 O8 70.9(4) . 2_765 ?
 O6 K2 O8 70.9(4) 2_765 . ?
 O6 K2 C61 106.0(5) . . ?
 O6 K2 C61 74.0(5) . 2_765 ?
 O6 K2 C61 106.0(5) 2_765 2_765 ?
 O6 K2 C61 74.0(5) 2_765 . ?
 O7 K2 O5 61.09(17) . 2_765 ?
 O7 K2 O5 61.09(17) 2_765 . ?
 O7 K2 O5 118.91(17) . . ?
 O7 K2 O5 118.91(17) 2_765 2_765 ?
 O7 K2 O7 180.0 . 2_765 ?
 O7 K2 O8 94.3(4) 2_765 . ?
 O7 K2 O8 85.7(4) . . ?
 O7 K2 O8 85.7(4) 2_765 2_765 ?
 O7 K2 O8 94.3(4) . 2_765 ?
 O7 K2 C61 107.4(5) . . ?
 O7 K2 C61 107.4(5) 2_765 2_765 ?
 O7 K2 C61 72.6(5) . 2_765 ?
 O7 K2 C61 72.6(5) 2_765 . ?
 O8 K2 O8 180.0 . 2_765 ?
 O8* K2 O5 84.5(5) 2_765 . ?
 O8* K2 O5 95.5(5) . . ?
 O8* K2 O6 96.0(4) . . ?
 O8* K2 O6 84.0(4) 2_765 . ?
 O8* K2 O7 100.8(4) 2_765 . ?
 O8* K2 O7 79.2(4) . . ?
 O8* K2 C61 151.5(6) . 2_765 ?
 O8* K2 C61 28.6(6) 2_765 2_765 ?
 C61 K2 O8 27.0(4) 2_765 2_765 ?
 C61 K2 O8 153.0(4) . 2_765 ?
 C61 K2 O8 153.0(4) 2_765 . ?
 C61 K2 O8 27.0(4) . . ?
 C61 K2 C61 180.0 . 2_765 ?
 C55 O5 K2 112.6(5) . . ?
 C55 O5 C56 111.5(7) . . ?
 C56 O5 K2 111.7(5) . . ?
 C57 O6 K2 116.3(5) . . ?
 C57 O6 C58 111.9(7) . . ?
 C58 O6 K2 116.8(5) . . ?
 C59 O7 K2 115.7(5) . . ?
 C60 O7 K2 113.0(5) . . ?
 C60 O7 C59 112.6(7) . . ?
 C61 O8 K2 69.5(16) . . ?
 C64 O8 K2 95(2) . . ?
 C64 O8 C61 103(2) . . ?
 C61* O8* K2 129(2) . . ?
 C61* O8* C64* 99.6(17) . . ?
 C64* O8* K2 128.1(14) . . ?
 O5 C55 C60 108.4(7) . 2_765 ?
 O5 C56 C57 107.9(8) . . ?
 O6 C57 C56 108.1(8) . . ?
 O6 C58 C59 108.4(8) . . ?
 O7 C59 C58 108.2(7) . . ?
 O7 C60 C55 108.4(8) . 2_765 ?
 O8 C61 K2 83.5(16) . . ?
 O8 C61 C62 116(2) . . ?
 C62 C61 K2 115(2) . . ?
 O8* C61* C62* 109.0(12) . . ?
 C63 C62 C61 95.4(18) . . ?
 C63* C62* C61* 103.2(13) . . ?
 C62 C63 C64 111(2) . . ?
 C62* C63* C64* 104.0(9) . . ?
 O8 C64 C63 109(2) . . ?
 C63* C64* O8* 106.2(11) . . ?
 C68 O9 C65 108.3(7) . . ?
 O9 C65 C66 107.2(6) . . ?
 C67 C66 C65 102.5(7) . . ?
 C68 C67 C66 101.8(7) . . ?
 O9 C68 C67 105.9(7) . . ?
 C69 O10 C72 108.0(10) . . ?
 O10 C69 C70 103.9(12) . . ?
 C69 C70 C71 105.6(12) . . ?
 C72 C71 C70 100.1(11) . . ?
 O10 C72 C71 111.1(12) . . ?
 C76 O11 C73 104.7(14) . . ?
 O11 C73 C74 104.3(14) . . ?
 C75 C74 C73 101.2(13) . . ?
 C76 C75 C74 103.9(13) . . ?
 O11 C76 C75 107.1(15) . . ?

_shelx_res_file
;
TITL 90201 in P-1
    90201.res
    created by SHELXL-2019/3 at 12:17:21 on 09-Oct-2024
REM P-1 (#2 in standard setting)
CELL 1.54184 12.802915 13.024608 24.736324 88.7811 81.6304 73.3651
ZERR 2 0.000305 0.000343 0.000518 0.0019 0.0019 0.0022
LATT 1
SFAC C H K N O P Sb Zr
UNIT 148 244 2 4 21 4 2 2
SIMU 0.005 0.01 2 O11 > C76
DFIX 1.54 0.01 C74 C73 C75 C74 C76 C75
SIMU 0.005 0.01 2 O10 > C72
SIMU 0.005 0.01 2 O8 O8* C61 > C64*
DFIX 1.54 0.01 C61 C62 C62 C63 C63 C64
DFIX 1.54 0.01 C63* C64* C63* C62* C61* C62*
DFIX 1.45 O8 C61 O8 C64
DFIX 1.45 O8* C64* O8* C61*
DANG 2.4 0.01 C62* C64*
DANG 2.4 0.01 O8* C62*

L.S. 10
PLAN  28
TEMP -173
fmap 2
acta
WPDB -2
WPDB -2
REM <olex2.extras>
REM <HklSrc "%.\\90201.hkl">
REM </olex2.extras>

WGHT    0.086500   23.352699
FVAR       1.04420
SB1   7    0.204663    0.318036    0.274775    11.00000    0.03604    0.04733 =
         0.05074    0.00597   -0.00956   -0.01350
ZR1   8    0.414066    0.310770    0.253668    11.00000    0.03565    0.03317 =
         0.03954    0.00437   -0.00993   -0.01139
P1    6    0.383584    0.530004    0.252807    11.00000    0.03686    0.03407 =
         0.03807    0.00325   -0.00999   -0.01176
P2    6    0.480713    0.090468    0.252461    11.00000    0.04002    0.03352 =
         0.04210    0.00261   -0.00846   -0.01263
N1    4    0.467365    0.352422    0.167786    11.00000    0.04158    0.03683 =
         0.03600    0.00343   -0.00760   -0.01110
N2    4    0.503983    0.261823    0.324568    11.00000    0.04082    0.03402 =
         0.04250    0.00569   -0.01524   -0.00886
C1    1    0.445343    0.453718    0.145581    11.00000    0.04364    0.03736 =
         0.04391    0.00720   -0.01084   -0.01405
C2    1    0.463886    0.470377    0.088664    11.00000    0.07856    0.04714 =
         0.03918    0.00192   -0.00599   -0.02113
AFIX  43
H2    2    0.492667    0.409931    0.064506    11.00000   -1.20000
AFIX   0
C3    1    0.441499    0.571418    0.067280    11.00000    0.09116    0.05770 =
         0.03406    0.00630   -0.00298   -0.03045
AFIX  43
H3    2    0.455717    0.578229    0.028794    11.00000   -1.20000
AFIX   0
C4    1    0.399350    0.662967    0.099404    11.00000    0.07677    0.04436 =
         0.04563    0.00924   -0.01213   -0.02377
C5    1    0.377847    0.648347    0.156018    11.00000    0.05390    0.04295 =
         0.04225    0.00251   -0.01231   -0.01671
AFIX  43
H5    2    0.346509    0.709741    0.179368    11.00000   -1.20000
AFIX   0
C6    1    0.400752    0.547240    0.179174    11.00000    0.03588    0.03771 =
         0.04658    0.00285   -0.01242   -0.01357
C7    1    0.377287    0.773653    0.075421    11.00000    0.10269    0.04371 =
         0.04666    0.00932   -0.00973   -0.02429
AFIX 137
H7A   2    0.429333    0.809189    0.086066    11.00000   -1.50000
H7B   2    0.301807    0.815919    0.089182    11.00000   -1.50000
H7C   2    0.386432    0.767543    0.035483    11.00000   -1.50000
AFIX   0
C8    1    0.492799    0.580067    0.275672    11.00000    0.04485    0.03335 =
         0.04931    0.00362   -0.01761   -0.01327
AFIX  13
H8    2    0.498075    0.557352    0.314291    11.00000   -1.20000
AFIX   0
C9    1    0.603604    0.522058    0.241189    11.00000    0.04320    0.05397 =
         0.06235    0.00257   -0.01409   -0.01680
AFIX 137
H9A   2    0.612492    0.444798    0.240543    11.00000   -1.50000
H9B   2    0.663962    0.535882    0.257286    11.00000   -1.50000
H9C   2    0.604859    0.548586    0.203797    11.00000   -1.50000
AFIX   0
C10   1    0.476759    0.701787    0.274834    11.00000    0.05810    0.03699 =
         0.07319    0.00223   -0.02472   -0.02092
AFIX 137
H10A  2    0.467240    0.727813    0.237892    11.00000   -1.50000
H10B  2    0.541599    0.717059    0.285581    11.00000   -1.50000
H10C  2    0.411225    0.737985    0.300497    11.00000   -1.50000
AFIX   0
C11   1    0.255647    0.636264    0.279611    11.00000    0.03945    0.03713 =
         0.04382    0.00325   -0.00927   -0.00481
AFIX  13
H11   2    0.269134    0.707326    0.271531    11.00000   -1.20000
AFIX   0
C12   1    0.156876    0.632019    0.252935    11.00000    0.03756    0.04791 =
         0.06207    0.00382   -0.01070   -0.00506
AFIX 137
H12A  2    0.172785    0.640592    0.213407    11.00000   -1.50000
H12B  2    0.092148    0.689933    0.268123    11.00000   -1.50000
H12C  2    0.142172    0.562801    0.260120    11.00000   -1.50000
AFIX   0
C13   1    0.232732    0.627349    0.341976    11.00000    0.04785    0.05186 =
         0.05138    0.00136   -0.00901   -0.00130
AFIX 137
H13A  2    0.217301    0.558999    0.350958    11.00000   -1.50000
H13B  2    0.168943    0.686598    0.356757    11.00000   -1.50000
H13C  2    0.297331    0.630762    0.358002    11.00000   -1.50000
AFIX   0
C14   1    0.523705    0.265642    0.129145    11.00000    0.04578    0.04153 =
         0.03598   -0.00033   -0.00569   -0.01039
C15   1    0.637346    0.235443    0.116334    11.00000    0.05252    0.05062 =
         0.04777    0.00081   -0.00425   -0.02087
C16   1    0.690852    0.148281    0.080367    11.00000    0.05096    0.04433 =
         0.05171    0.00070    0.00218   -0.01118
AFIX  43
H16   2    0.768997    0.127572    0.072550    11.00000   -1.20000
AFIX   0
C17   1    0.633427    0.091794    0.056031    11.00000    0.06563    0.03530 =
         0.04630    0.00320   -0.00501   -0.00950
C18   1    0.518008    0.124899    0.068292    11.00000    0.06280    0.04179 =
         0.04450    0.00129   -0.01531   -0.01457
AFIX  43
H18   2    0.476966    0.086835    0.052046    11.00000   -1.20000
AFIX   0
C19   1    0.461315    0.211653    0.103462    11.00000    0.05314    0.03873 =
         0.03913    0.00257   -0.01170   -0.01365
C20   1    0.706375    0.296756    0.139019    11.00000    0.05770    0.06294 =
         0.07280   -0.01217    0.00157   -0.02826
AFIX 137
H20A  2    0.715329    0.354115    0.114089    11.00000   -1.50000
H20B  2    0.778922    0.247821    0.142699    11.00000   -1.50000
H20C  2    0.669470    0.327942    0.174925    11.00000   -1.50000
AFIX   0
C21   1    0.690919   -0.000810    0.017048    11.00000    0.08444    0.04280 =
         0.06086   -0.00851   -0.00406   -0.00672
AFIX 137
H21A  2    0.692124    0.024453   -0.020576    11.00000   -1.50000
H21B  2    0.651473   -0.055451    0.021873    11.00000   -1.50000
H21C  2    0.766631   -0.031787    0.024442    11.00000   -1.50000
AFIX   0
C22   1    0.338464    0.251230    0.111025    11.00000    0.05760    0.04949 =
         0.05025   -0.00047   -0.01926   -0.01520
AFIX 137
H22A  2    0.309792    0.256066    0.150130    11.00000   -1.50000
H22B  2    0.309483    0.201368    0.092855    11.00000   -1.50000
H22C  2    0.315474    0.322234    0.095056    11.00000   -1.50000
AFIX   0
C23   1    0.524645    0.162185    0.348667    11.00000    0.03611    0.03852 =
         0.04296    0.00180   -0.00931   -0.00701
C24   1    0.557366    0.145209    0.401376    11.00000    0.05681    0.03791 =
         0.04720    0.00827   -0.01877   -0.01124
AFIX  43
H24   2    0.565605    0.203737    0.420920    11.00000   -1.20000
AFIX   0
C25   1    0.577458    0.045699    0.424846    11.00000    0.05120    0.04241 =
         0.05127    0.00820   -0.01720   -0.00379
AFIX  43
H25   2    0.597808    0.038360    0.460470    11.00000   -1.20000
AFIX   0
C26   1    0.569173   -0.044051    0.398578    11.00000    0.03772    0.04401 =
         0.05252    0.00579   -0.00183   -0.00881
C27   1    0.536493   -0.028221    0.346912    11.00000    0.04159    0.02979 =
         0.04893    0.00444   -0.00595   -0.00932
AFIX  43
H27   2    0.528527   -0.087488    0.327877    11.00000   -1.20000
AFIX   0
C28   1    0.514964    0.071983    0.322036    11.00000    0.03847    0.03913 =
         0.04350    0.00294   -0.00880   -0.01257
C29   1    0.596648   -0.153414    0.423829    11.00000    0.04415    0.04848 =
         0.05594    0.01051   -0.00726   -0.00892
AFIX 137
H29A  2    0.564296   -0.200294    0.405530    11.00000   -1.50000
H29B  2    0.566642   -0.146668    0.462785    11.00000   -1.50000
H29C  2    0.676830   -0.184228    0.419552    11.00000   -1.50000
AFIX   0
C30   1    0.613956    0.022493    0.208035    11.00000    0.04615    0.03697 =
         0.04576    0.00313   -0.00662   -0.01336
AFIX  13
H30   2    0.603630    0.041011    0.169352    11.00000   -1.20000
AFIX   0
C31   1    0.700838    0.071692    0.222370    11.00000    0.03729    0.05682 =
         0.05612    0.00164   -0.00492   -0.00749
AFIX 137
H31A  2    0.672238    0.150010    0.222622    11.00000   -1.50000
H31B  2    0.767132    0.048621    0.195145    11.00000   -1.50000
H31C  2    0.719211    0.048193    0.258595    11.00000   -1.50000
AFIX   0
C32   1    0.655072   -0.099415    0.210420    11.00000    0.06414    0.04949 =
         0.05874    0.00167    0.00872   -0.01557
AFIX 137
H32A  2    0.661680   -0.120600    0.248308    11.00000   -1.50000
H32B  2    0.727248   -0.125146    0.187755    11.00000   -1.50000
H32C  2    0.602694   -0.130796    0.196727    11.00000   -1.50000
AFIX   0
C33   1    0.397496   -0.002665    0.245048    11.00000    0.04649    0.04018 =
         0.05061    0.00340   -0.01141   -0.01849
AFIX  13
H33   2    0.445834   -0.076801    0.249425    11.00000   -1.20000
AFIX   0
C34   1    0.367169    0.002325    0.187343    11.00000    0.07304    0.05605 =
         0.05566   -0.00087   -0.01554   -0.03966
AFIX 137
H34A  2    0.333055   -0.054497    0.182152    11.00000   -1.50000
H34B  2    0.433850   -0.007576    0.160557    11.00000   -1.50000
H34C  2    0.315154    0.072248    0.182316    11.00000   -1.50000
AFIX   0
C35   1    0.295112    0.012533    0.287021    11.00000    0.05065    0.04815 =
         0.05687    0.00614   -0.00994   -0.02262
AFIX 137
H35A  2    0.316323    0.001266    0.323672    11.00000   -1.50000
H35B  2    0.256318   -0.039294    0.279556    11.00000   -1.50000
H35C  2    0.246525    0.085449    0.284962    11.00000   -1.50000
AFIX   0
C36   1    0.530657    0.341747    0.354521    11.00000    0.04895    0.02698 =
         0.04850    0.00573   -0.01772   -0.00941
C37   1    0.638875    0.351852    0.345410    11.00000    0.04771    0.03729 =
         0.05214    0.01037   -0.02062   -0.01126
C38   1    0.663339    0.430842    0.374352    11.00000    0.05767    0.04151 =
         0.05051    0.01013   -0.02147   -0.02059
AFIX  43
H38   2    0.735652    0.438502    0.367385    11.00000   -1.20000
AFIX   0
C39   1    0.587386    0.497524    0.412285    11.00000    0.06468    0.03839 =
         0.04729    0.01045   -0.02122   -0.02065
C40   1    0.481615    0.485214    0.422162    11.00000    0.05687    0.03381 =
         0.04096    0.00039   -0.01027   -0.00591
AFIX  43
H40   2    0.427939    0.531361    0.448309    11.00000   -1.20000
AFIX   0
C41   1    0.451594    0.406548    0.394643    11.00000    0.04847    0.03535 =
         0.04365    0.00441   -0.01490   -0.00841
C42   1    0.727585    0.277078    0.307472    11.00000    0.04057    0.04718 =
         0.06736    0.00204   -0.01821   -0.01072
AFIX 137
H42A  2    0.735608    0.203239    0.319237    11.00000   -1.50000
H42B  2    0.797205    0.294199    0.307821    11.00000   -1.50000
H42C  2    0.708363    0.284554    0.270374    11.00000   -1.50000
AFIX   0
C43   1    0.620142    0.578454    0.444210    11.00000    0.07563    0.04470 =
         0.05551    0.00784   -0.01454   -0.02827
AFIX 137
H43A  2    0.554152    0.626616    0.465240    11.00000   -1.50000
H43B  2    0.657004    0.620281    0.418818    11.00000   -1.50000
H43C  2    0.670456    0.540813    0.469222    11.00000   -1.50000
AFIX   0
C44   1    0.341625    0.387554    0.411139    11.00000    0.05444    0.04920 =
         0.04246   -0.00173   -0.01107   -0.01040
AFIX 137
H44A  2    0.310402    0.377789    0.378380    11.00000   -1.50000
H44B  2    0.292096    0.449351    0.432630    11.00000   -1.50000
H44C  2    0.350335    0.323078    0.433213    11.00000   -1.50000
AFIX   0

K1    3    0.000000    0.000000    0.500000    10.50000    0.03746    0.04399 =
         0.04663    0.00682   -0.01011   -0.00956
O1    5    0.162173    0.071910    0.433074    11.00000    0.04843    0.05563 =
         0.05224    0.00864   -0.01140   -0.02143
O2    5    0.221559   -0.119280    0.493093    11.00000    0.03886    0.05422 =
         0.05966   -0.00096   -0.01308   -0.00510
O3    5    0.050869   -0.206162    0.540385    11.00000    0.05388    0.04823 =
         0.05674    0.01234   -0.01778   -0.01477
O4    5    0.011285   -0.110269    0.402644    11.00000    0.06718    0.07893 =
         0.05361    0.00347   -0.00720   -0.03391
C45   1    0.138876    0.185545    0.428421    11.00000    0.07182    0.07201 =
         0.05488    0.00782   -0.01115   -0.04038
AFIX  23
H45A  2    0.191661    0.203071    0.398885    11.00000   -1.20000
H45B  2    0.146143    0.217689    0.463088    11.00000   -1.20000
AFIX   0
C46   1    0.269795    0.024156    0.444978    11.00000    0.04193    0.08636 =
         0.05291    0.00437   -0.00620   -0.02899
AFIX  23
H46A  2    0.278100    0.052120    0.480524    11.00000   -1.20000
H46B  2    0.324266    0.041733    0.416379    11.00000   -1.20000
AFIX   0
C47   1    0.289831   -0.094709    0.447188    11.00000    0.04090    0.06958 =
         0.05875   -0.00877   -0.00089   -0.01036
AFIX  23
H47A  2    0.272992   -0.121501    0.413276    11.00000   -1.20000
H47B  2    0.368202   -0.130040    0.450209    11.00000   -1.20000
AFIX   0
C48   1    0.234321   -0.231372    0.496814    11.00000    0.04483    0.05109 =
         0.07707   -0.01014   -0.01824    0.00436
AFIX  23
H48A  2    0.312285   -0.270224    0.498937    11.00000   -1.20000
H48B  2    0.213503   -0.257634    0.463854    11.00000   -1.20000
AFIX   0
C49   1    0.162352   -0.252037    0.546816    11.00000    0.05894    0.05045 =
         0.06610    0.00757   -0.02885   -0.00711
AFIX  23
H49A  2    0.177020   -0.330181    0.552068    11.00000   -1.20000
H49B  2    0.178615   -0.220135    0.579443    11.00000   -1.20000
AFIX   0
C50   1   -0.024414   -0.229277    0.584132    11.00000    0.07699    0.04783 =
         0.05365    0.00788   -0.01534   -0.02380
AFIX  23
H50A  2   -0.017212   -0.196486    0.618630    11.00000   -1.20000
H50B  2   -0.007375   -0.307746    0.588795    11.00000   -1.20000
AFIX   0
C51   1    0.043741   -0.064022    0.353062    11.00000    0.04973    0.06225 =
         0.05620   -0.00030   -0.00654   -0.01934
AFIX  23
H51A  2    0.090342   -0.120289    0.326523    11.00000   -1.20000
H51B  2    0.085936   -0.013680    0.359555    11.00000   -1.20000
AFIX   0
C52   1   -0.061218   -0.005554    0.331837    11.00000    0.05178    0.07211 =
         0.08097    0.00380   -0.01573   -0.00685
AFIX  23
H52A  2   -0.094689    0.065807    0.349853    11.00000   -1.20000
H52B  2   -0.048324    0.003210    0.291788    11.00000   -1.20000
AFIX   0
C53   1   -0.131163   -0.077696    0.346614    11.00000    0.06219    0.12404 =
         0.13562    0.01677   -0.03286   -0.03787
AFIX  23
H53A  2   -0.120419   -0.131639    0.317176    11.00000   -1.20000
H53B  2   -0.210056   -0.036654    0.353746    11.00000   -1.20000
AFIX   0
C54   1   -0.091965   -0.130463    0.397939    11.00000    0.09064    0.12322 =
         0.07329   -0.01495    0.00631   -0.07385
AFIX  23
H54A  2   -0.146913   -0.100400    0.430283    11.00000   -1.20000
H54B  2   -0.081961   -0.208572    0.395726    11.00000   -1.20000
AFIX   0

K2    3    1.000000    0.500000    0.000000    10.50000    0.04876    0.06826 =
         0.05239    0.00096   -0.01599   -0.02147
O5    5    1.083512    0.638157    0.055490    11.00000    0.06410    0.07066 =
         0.06223   -0.00170   -0.01950   -0.02802
O6    5    1.081984    0.435961    0.096938    11.00000    0.06844    0.07346 =
         0.05097    0.00337   -0.02056   -0.02871
O7    5    0.959277    0.321747    0.053964    11.00000    0.05705    0.07002 =
         0.06343    0.01348   -0.02018   -0.02848
PART 1
O8    5    0.737803    0.608352    0.026262    10.50000    0.15808    0.09294 =
         0.09127    0.00188    0.01207   -0.03158
PART 2
O8*   5    0.795482    0.580571    0.044504    10.50000    0.15560    0.08921 =
         0.08913    0.00451    0.01234   -0.03009
PART 0
C55   1    1.130899    0.703766    0.019755    11.00000    0.07164    0.07897 =
         0.08586    0.00761   -0.03275   -0.03849
AFIX  23
H55A  2    1.200018    0.659916   -0.001814    11.00000   -1.20000
H55B  2    1.148493    0.758714    0.040938    11.00000   -1.20000
AFIX   0
C56   1    1.158293    0.580981    0.090732    11.00000    0.08641    0.09222 =
         0.07190    0.00615   -0.04182   -0.04387
AFIX  23
H56A  2    1.181537    0.631813    0.112112    11.00000   -1.20000
H56B  2    1.224692    0.533043    0.068940    11.00000   -1.20000
AFIX   0
C57   1    1.100240    0.516604    0.128323    11.00000    0.08652    0.07404 =
         0.06355   -0.00004   -0.03498   -0.02403
AFIX  23
H57A  2    1.145881    0.483849    0.156700    11.00000   -1.20000
H57B  2    1.029120    0.563368    0.146679    11.00000   -1.20000
AFIX   0
C58   1    1.033073    0.367257    0.129815    11.00000    0.07050    0.08160 =
         0.05929    0.02096   -0.02806   -0.02278
AFIX  23
H58A  2    0.957722    0.407286    0.146642    11.00000   -1.20000
H58B  2    1.077007    0.338679    0.159431    11.00000   -1.20000
AFIX   0
C59   1    1.028743    0.277286    0.094505    11.00000    0.06579    0.05860 =
         0.08712    0.01929   -0.02772   -0.02389
AFIX  23
H59A  2    1.103770    0.238946    0.076538    11.00000   -1.20000
H59B  2    0.998501    0.225704    0.116953    11.00000   -1.20000
AFIX   0
C60   1    0.950717    0.242807    0.017982    11.00000    0.07129    0.06540 =
         0.07792    0.00750   -0.01659   -0.03455
AFIX  23
H60A  2    0.925300    0.186747    0.039006    11.00000   -1.20000
H60B  2    1.023552    0.208545   -0.003572    11.00000   -1.20000
AFIX   0
PART 1
C61   1    0.796898    0.688916    0.030118    10.50000    0.15599    0.08711 =
         0.08822    0.00322    0.01242   -0.03310
AFIX  23
H61A  2    0.770443    0.747327    0.004787    10.50000   -1.20000
H61B  2    0.876206    0.655209    0.017429    10.50000   -1.20000
AFIX   0
PART 2
C61*  1    0.743709    0.564348    0.096341    10.50000    0.15642    0.09015 =
         0.08999    0.00204    0.01217   -0.03155
AFIX  23
H61C  2    0.797121    0.513655    0.116538    10.50000   -1.20000
H61D  2    0.682848    0.533222    0.092927    10.50000   -1.20000
AFIX   0
PART 1
C62   1    0.784823    0.738206    0.086915    10.50000    0.15627    0.08833 =
         0.08861    0.00156    0.01240   -0.03277
AFIX  23
H62A  2    0.854330    0.749080    0.095179    10.50000   -1.20000
H62B  2    0.724478    0.805987    0.092958    10.50000   -1.20000
AFIX   0
PART 2
C62*  1    0.698241    0.672229    0.127535    10.50000    0.15743    0.08907 =
         0.08982    0.00183    0.01182   -0.03188
AFIX  23
H62C  2    0.630732    0.674254    0.153255    10.50000   -1.20000
H62D  2    0.753664    0.686340    0.148111    10.50000   -1.20000
AFIX   0
PART 1
C63   1    0.756295    0.645430    0.117612    10.50000    0.15568    0.08860 =
         0.08865    0.00149    0.01169   -0.03134
AFIX  23
H63A  2    0.692426    0.673609    0.146396    10.50000   -1.20000
H63B  2    0.819466    0.605001    0.135591    10.50000   -1.20000
AFIX   0
PART 2
C63*  1    0.673044    0.752660    0.082274    10.50000    0.15698    0.08809 =
         0.08902    0.00222    0.01108   -0.03149
AFIX  23
H63C  2    0.713635    0.806769    0.083015    10.50000   -1.20000
H63D  2    0.593148    0.789751    0.085840    10.50000   -1.20000
AFIX   0
PART 1
C64   1    0.728514    0.569977    0.078863    10.50000    0.15637    0.08942 =
         0.08921    0.00302    0.01211   -0.03177
AFIX  23
H64A  2    0.779679    0.497020    0.079883    10.50000   -1.20000
H64B  2    0.652502    0.565953    0.090558    10.50000   -1.20000
AFIX   0
PART 2
C64*  1    0.712001    0.684295    0.029841    10.50000    0.15653    0.08787 =
         0.08816    0.00333    0.01162   -0.03190
AFIX  23
H64C  2    0.747259    0.722387    0.000943    10.50000   -1.20000
H64D  2    0.649079    0.668002    0.016547    10.50000   -1.20000
AFIX   0

PART 0
O9    5    0.848196    0.637346    0.355431    11.00000    0.06423    0.07228 =
         0.07056   -0.00639   -0.01684   -0.00780
C65   1    0.924800    0.539052    0.333509    11.00000    0.04407    0.06011 =
         0.06875    0.00716   -0.01084   -0.01294
AFIX  23
H65A  2    0.912880    0.477906    0.355485    11.00000   -1.20000
H65B  2    1.001338    0.541152    0.334023    11.00000   -1.20000
AFIX   0
C66   1    0.905136    0.526818    0.274796    11.00000    0.04350    0.06452 =
         0.06888   -0.00572   -0.01134   -0.00886
AFIX  23
H66A  2    0.975535    0.498488    0.250120    11.00000   -1.20000
H66B  2    0.858151    0.478889    0.272646    11.00000   -1.20000
AFIX   0
C67   1    0.847131    0.640408    0.261019    11.00000    0.04816    0.06779 =
         0.06565    0.01239   -0.01467   -0.01925
AFIX  23
H67A  2    0.900388    0.680994    0.248307    11.00000   -1.20000
H67B  2    0.799314    0.642125    0.232757    11.00000   -1.20000
AFIX   0
C68   1    0.780594    0.683361    0.314927    11.00000    0.06100    0.06843 =
         0.07149    0.00498   -0.02169   -0.01790
AFIX  23
H68A  2    0.762018    0.762536    0.316507    11.00000   -1.20000
H68B  2    0.711340    0.662477    0.320657    11.00000   -1.20000
AFIX   0

O10   5    0.983514    0.018358    0.123030    11.00000    0.12380    0.12429 =
         0.16115    0.05496   -0.06333   -0.04754
C69   1    0.957819   -0.077560    0.118050    11.00000    0.11713    0.11562 =
         0.15121    0.03959   -0.06587   -0.03564
AFIX  23
H69A  2    0.999371   -0.117703    0.084386    11.00000   -1.20000
H69B  2    0.877969   -0.064417    0.117283    11.00000   -1.20000
AFIX   0
C70   1    0.991002   -0.136177    0.166980    11.00000    0.11289    0.10777 =
         0.14913    0.04177   -0.06566   -0.03648
AFIX  23
H70A  2    1.009163   -0.214436    0.160369    11.00000   -1.20000
H70B  2    0.931068   -0.115181    0.198314    11.00000   -1.20000
AFIX   0
C71   1    1.090932   -0.105947    0.178151    11.00000    0.11433    0.10632 =
         0.14971    0.04732   -0.06509   -0.04254
AFIX  23
H71A  2    1.095402   -0.105078    0.217751    11.00000   -1.20000
H71B  2    1.159830   -0.154557    0.158699    11.00000   -1.20000
AFIX   0
C72   1    1.067819    0.000472    0.156194    11.00000    0.12234    0.11396 =
         0.15790    0.05025   -0.06676   -0.04748
AFIX  23
H72A  2    1.044945    0.054068    0.186605    11.00000   -1.20000
H72B  2    1.135546    0.009657    0.134267    11.00000   -1.20000
AFIX   0

PART -1
O11   5   -0.106983    0.462803    0.496123    10.50000    0.05662    0.05886 =
         0.06666    0.00130   -0.00909   -0.02572
C73   1   -0.092512    0.564925    0.481378    10.50000    0.05874    0.05977 =
         0.06766    0.00208   -0.00801   -0.02523
AFIX  23
H73A  2   -0.125094    0.617959    0.511711    10.50000   -1.20000
H73B  2   -0.127084    0.591709    0.448575    10.50000   -1.20000
AFIX   0
C74   1    0.033356    0.544066    0.469523    10.50000    0.06034    0.06084 =
         0.06861    0.00210   -0.00779   -0.02526
AFIX  23
H74A  2    0.063089    0.515630    0.431875    10.50000   -1.20000
H74B  2    0.054918    0.609808    0.475121    10.50000   -1.20000
AFIX   0
C75   1    0.071569    0.459550    0.512378    10.50000    0.06109    0.06176 =
         0.06859    0.00257   -0.00763   -0.02284
AFIX  23
H75A  2    0.133740    0.399179    0.495817    10.50000   -1.20000
H75B  2    0.094698    0.491415    0.542934    10.50000   -1.20000
AFIX   0
C76   1   -0.030855    0.422036    0.532157    10.50000    0.05943    0.06041 =
         0.06832    0.00189   -0.00886   -0.02371
AFIX  23
H76A  2   -0.010918    0.342768    0.532052    10.50000   -1.20000
H76B  2   -0.062696    0.449248    0.569811    10.50000   -1.20000
AFIX   0
HKLF 4


REM  90201 in P-1
REM wR2 = 0.2173, GooF = S = 1.058, Restrained GooF = 1.053 for all data
REM R1 = 0.0789 for 12558 Fo > 4sig(Fo) and 0.0956 for all 15737 data
REM 911 parameters refined using 231 restraints

END

WGHT      0.0864     23.3675

REM Highest difference peak  1.483,  deepest hole -1.489,  1-sigma level  0.125
Q1    1   0.1964  0.3961  0.2882  11.00000  0.05    1.48
Q2    1   0.4259  0.2356  0.2401  11.00000  0.05    1.40
Q3    1   0.2188  0.2402  0.2605  11.00000  0.05    1.30
Q4    1   0.2001  0.3213  0.3178  11.00000  0.05    1.29
Q5    1   0.4084  0.3899  0.2690  11.00000  0.05    1.23
Q6    1   0.1408  0.3950  0.2799  11.00000  0.05    1.03
Q7    1   0.3080  0.3204  0.2802  11.00000  0.05    1.03
Q8    1   0.6435  0.7111  0.0355  11.00000  0.05    0.99
Q9    1   0.4698  0.1844  0.2610  11.00000  0.05    0.95
Q10   1   0.3102  0.3084  0.2485  11.00000  0.05    0.93
Q11   1   0.2550  0.1947  0.2813  11.00000  0.05    0.91
Q12   1   0.4241  0.3068  0.2086  11.00000  0.05    0.89
Q13   1   1.0575 -0.0290  0.0910  11.00000  0.05    0.88
Q14   1   0.2767  0.2500  0.2860  11.00000  0.05    0.81
Q15   1   0.7617  0.6651  0.1082  11.00000  0.05    0.80
Q16   1   0.8037  0.6956  0.0920  11.00000  0.05    0.79
Q17   1   0.3849  0.2337  0.2802  11.00000  0.05    0.78
Q18   1   0.3790  0.4502  0.2478  11.00000  0.05    0.77
Q19   1   0.1990  0.3153  0.2323  11.00000  0.05    0.76
Q20   1   0.4248  0.3116  0.2964  11.00000  0.05    0.75
Q21   1   0.2010  0.2311  0.2954  11.00000  0.05    0.71
Q22   1   0.5030  0.3083  0.2683  11.00000  0.05    0.71
Q23   1   0.3551  0.3282  0.2289  11.00000  0.05    0.69
Q24   1   0.4362  0.4650  0.2477  11.00000  0.05    0.66
Q25   1   0.8157  0.5872  0.0705  11.00000  0.05    0.64
Q26   1   0.4615  0.3770  0.2181  11.00000  0.05    0.62
Q27   1   0.1536  0.3364  0.2418  11.00000  0.05    0.62
Q28   1   0.6574  0.6757  0.1003  11.00000  0.05    0.61
;
_shelx_res_checksum                18979
_shelx_hkl_file
;
   0   0  -2 13303.8 502.581   4
   0   0  -3 2120.76 82.1892   2
   0   0  -3 2118.08 83.8400   4
   0   0  -4 6662.59 254.382   4
   0   0  -4 6634.56 252.712   2
   0   0  -5 25204.9 947.089   2
   0   0  -5 24889.6 948.877   4
   0   0  -6 49058.3 1852.17   4
   0   0   7 10522.5 422.867   3
   0   0  -7 11359.5 420.945   4
   0   0   8 15185.4 619.619   3
   0   0  -8 17079.8 618.135   4
   0   0  -9 3741.56 147.047   4
   0   0   9 3377.47 147.445   3
   0   0  10 7323.75 303.545   3
   0   0 -10 8154.59 303.312   4
   0   0  11 6687.31 284.431   3
   0   0 -11 7924.29 286.469   4
   0   0  12 22547.8 920.309   3
   0   0 -12 26391.4 923.442   4
   0   0 -13 21832.4 835.608   4
   0   0 -14 215.323 46.0880   4
   0   0  14 172.698 38.8135   5
   0   0 -15 6058.67 223.771   4
   0   0  15 4886.22 217.916   5
   0   0 -16 282.574 50.6074   4
   0   0  16 184.175 44.1583   5
   0   0 -17 1711.40 88.0622   4
   0   0  17 1273.37 80.1719   5
   0   0 -18 56.1249 114.225  44
   0   0  18-11.1657 43.5468   5
   0   0 -18 163.745 125.128  30
   0   0 -18-41.9422 179.246  27
   0   0 -18 135.537 86.4111  18
   0   0  18 82.9987 50.6908  19
   0   0 -18-108.793 108.192  20
   0   0 -18 62.0848 49.5536   4
   0   0 -18 176.402 232.960  45
   0   0 -19 310.468 126.154  44
   0   0  19 178.328 48.4530   5
   0   0 -19 161.702 131.136  30
   0   0 -19 205.555 190.075  27
   0   0 -19 191.983 91.0839  18
   0   0  19 178.666 55.9542  19
   0   0  19 239.222 58.4404  24
   0   0 -19 270.966 56.3800   4
   0   0 -19 131.560 242.459  45
   0   0 -20 803.217 153.124  44
   0   0  20 819.204 69.5221   5
   0   0 -20 397.940 102.307   8
   0   0 -20 1027.97 161.666  30
   0   0 -20 871.327 226.334  27
   0   0  20 725.582 72.5421  19
   0   0 -20 878.223 114.487  18
   0   0  20 726.686 74.9102  24
   0   0 -20 1145.53 76.4046   4
   0   0 -20 991.906 292.456  45
   0   0 -21 509.091 149.078  44
   0   0  21 551.584 70.0378   5
   0   0 -21 532.391 162.736  30
   0   0 -21 718.693 236.413  27
   0   0  21 798.948 75.5232  19
   0   0 -21 695.759 113.686  18
   0   0  21 823.144 78.4543  24
   0   0 -21 1247.23 79.2334   4
   0   0 -21 762.563 299.957  45
   0   0 -22 58.8377 127.855  44
   0   0  22 3.22465 47.7366   5
   0   0 -22-12.1905 61.3121   7
   0   0 -22 52.4339 139.701  30
   0   0 -22 134.975 215.027  27
   0   0  22 104.416 57.2359  19
   0   0 -22 24.1907 96.0541  18
   0   0  22 21.9905 59.6523  24
   0   0 -22 42.9757 56.3594   4
   0   0 -22 14.0801 284.398  45
   0   0 -23 34.8206 125.371  44
   0   0  23 1.62040 44.8462   5
   0   0 -23 63.6505 59.5451   7
   0   0 -23 134.901 135.244  30
   0   0 -23 99.3683 218.525  27
   0   0  23 46.5677 57.4719  24
   0   0 -23 21.0028 284.086  45
   0   0 -23 13.6444 51.0380   4
   0   0 -23 39.7631 94.6922  18
   0   0  23 11.4059 58.0059  19
   0   0  24 178.578 60.6504  24
   0   0 -24 313.317 126.002  44
   0   0 -24 184.662 131.121  30
   0   0  24 232.408 58.8032  19
   0   0 -25 17.5401 123.415  30
   0   0 -25-115.993 117.163  44
   0   0  25-5.98291 52.8860  19
   0   0  25 89.7878 64.8352  11
   0   0 -26 148.773 111.920  30
   0   0  26 275.350 66.2871  11
   0   0 -26 98.6923 83.5278  12
   0   0 -26 283.969 106.108  44
   0   0 -27 138.617 104.841  36
   0   0 -27 164.057 77.3657  17
   0   0 -27 134.967 79.7820  12
   0   0  27 139.822 61.2416  11
   0   0 -27 176.207 91.2663  30
   0   0 -28 303.053 70.1208  17
   0   0  28 336.720 58.5829  11
   0   0 -28 259.231 70.6446  12
   0   0 -29 40.8545 73.1047  36
   0   0  29-32.0093 43.1719  11
   0   0 -30 335.153 53.3909  36
   0   0  30 52.9732 32.2733  11
   0   1 -30 112.507 55.3575  36
   0  -1  30 34.0032 31.6116  11
   0   1 -29 25.2775 59.1688  17
   0   1 -29-88.5265 76.9414  36
   0   1 -29 20.4385 59.3473  12
   0  -1  29 8.49621 42.7938  11
   0   1 -28 519.433 77.2552  17
   0   1 -28 59.1647 94.0680  36
   0   1 -28 483.138 78.5267  12
   0  -1  28-8.98888 52.5419  11
   0   1 -27 18.2649 65.3113  30
   0  -1  27 99.1091 49.2558  19
   0  -1  27 62.3207 59.0050  11
   0   1 -26 61.9483 119.805  30
   0  -1  26 125.091 57.5772  24
   0  -1  26 136.427 55.4642  19
   0   1 -26-83.6393 89.1468  44
   0   1 -25-182.541 129.037  30
   0   1 -25 87.0882 114.233  44
   0  -1  25 51.7885 56.6331  24
   0  -1  25 40.3796 56.3474  19
   0   1 -25 8.86492 91.6144  18
   0   1 -24 175.421 139.018  30
   0   1 -24 47.6768 215.966  27
   0   1 -24 2.71318 122.578  44
   0  -1  24 31.8079 59.4914  24
   0   1 -24 94.0502 277.565  45
   0  -1  24 10.7778 56.9084  19
   0   1 -24 96.0849 95.0182  18
   0   1 -23 94.5272 75.9540  37
   0  -1  23 124.720 48.2478   5
   0   1 -23 110.115 138.511  30
   0   1 -23 98.6281 218.156  27
   0   1 -23 104.891 131.498  44
   0  -1  23 83.2165 62.3114  24
   0   1 -23 6.94469 276.439  45
   0   1 -23-18.0208 97.9411  18
   0  -1  23 118.937 59.9304  19
   0   1 -22 201.935 79.2381  37
   0  -1  22 60.5280 48.8753   5
   0   1 -22 181.159 144.426  30
   0   1 -22-154.113 221.158  27
   0   1 -22 26.5984 131.019  44
   0  -1  22 112.672 62.3289  24
   0   1 -22 77.0133 276.585  45
   0  -1  22 99.9500 60.8336  19
   0   1 -22 117.193 99.8886  18
   0   1 -21 418.164 287.812  45
   0  -1  21 371.867 69.3712  24
   0   1 -21 495.402 88.0018  37
   0  -1  21 354.622 62.6339   5
   0   1 -21 456.549 158.604  30
   0   1 -21 224.308 221.039  27
   0   1 -21 235.552 138.676  44
   0  -1  21 394.080 67.6334  19
   0   1 -21 417.116 106.024  18
   0   1 -21 752.672 67.0902   4
   0   1 -20 1203.55 103.532  37
   0   1 -20 1547.13 85.1827   4
   0   1 -20 989.896 184.053  30
   0   1 -20 1191.72 241.990  27
   0   1 -20 692.358 157.672  44
   0  -1  20 939.855 86.1280  24
   0   1 -20 1441.47 315.374  45
   0   1 -20 1046.14 127.642  18
   0  -1  20 950.889 83.8996  19
   0   1 -19 1213.62 278.655  45
   0  -1  19 892.604 79.2242  24
   0   1 -19 1100.15 95.9629  37
   0  -1  19 957.872 73.1249   5
   0   1 -19 1089.25 167.621  30
   0   1 -19 838.992 220.266  27
   0   1 -19 1051.00 151.392  44
   0   1 -19 1519.41 81.3623   4
   0   1 -19 947.812 115.038  18
   0   1 -18 11.5015 218.486  45
   0  -1  18 169.629 54.3986  24
   0   1 -18 92.5047 117.125  44
   0  -1  18 90.6299 45.0348   5
   0   1 -18 201.700 177.004  27
   0   1 -18 84.7936 125.845  30
   0  -1  18 31.0178 51.6505  19
   0   1 -18 93.7185 68.9086  37
   0   1 -18 138.592 51.5762   4
   0  -1  18 78.9133 37.7156   1
   0  -1  17 41.8283 42.9567   5
   0  -1  17 37.5186 36.5254   1
   0   1 -16 2951.27 133.880   4
   0   1 -15 4579.61 191.743   4
   0   1 -14 1654.54 85.1021   4
   0   1 -13 152.325 41.4429   4
   0   1 -12 1027.89 61.9135   4
   0   1 -11 17455.0 667.415   4
   0  -1  10 886.911 39.9380   3
   0   1 -10 986.242 53.5878   4
   0   1  -9 13100.9 484.022   4
   0  -1   9 12453.9 479.041   3
   0  -1   8 1739.14 70.0198   3
   0   1  -8 1779.19 77.7330   4
   0   1  -7 35468.4 1273.85  47
   0  -1   7 33070.4 1272.17   3
   0   1  -7 32870.0 1275.16   4
   0  -1   6 1407.37 58.9726   5
   0  -1   6 1421.31 54.7369   3
   0   1  -6 1314.08 61.0406   4
   0   1  -5 32442.5 1334.71   4
   0  -1   5 35298.8 1332.77   3
   0   1  -4 1677.97 72.1489  47
   0  -1   4 1562.45 61.7031   5
   0  -1   4 1545.66 58.8148   3
   0  -1   3 19741.0 777.960   6
   0  -1   3 21572.7 776.994   5
   0  -1   3 22134.3 775.892   3
   0  -1   2 508.790 30.0339   8
   0  -1   2 563.498 23.7475   5
   0  -1   2 535.335 25.1410   6
   0  -1   1 4580.59 182.961   6
   0  -1   1 4963.02 182.349   5
   0   1   0 10688.9 435.296  47
   0  -1   0 12038.1 434.205   5
   0  -1   0 11413.0 434.239   1
   0   1   1 65225.0 2190.31  47
   0  -1  -1 58652.7 2189.56   1
   0  -1  -2 6961.96 264.397   1
   0  -1  -4 5618.21 219.654   4
   0  -1  -5 1110.08 60.0722   4
   0  -1  -6 39695.5 1501.88   4
   0  -1  -7 2568.03 111.913   4
   0  -1  -8 21745.5 827.610   4
   0  -1  -8 21711.8 822.666   2
   0  -1  -9 75.7688 30.5811   2
   0  -1  -9 110.055 42.4642   4
   0  -1 -10 7851.56 309.458   4
   0  -1 -11 1318.59 70.7404   4
   0   1  11 964.213 74.9410   3
   0  -1 -12 4749.44 188.994   4
   0   1  12 4609.67 183.472   5
   0  -1 -13 70.5748 48.0511   4
   0   1  13 128.405 52.6283   3
   0  -1 -14 4674.18 183.317   4
   0   1  14 4284.10 177.369   5
   0  -1 -15 65.2515 46.6260   4
   0   1  15 6.21869 38.3875   5
   0  -1 -16 444.949 55.8122   4
   0   1  16 299.869 46.9089   5
   0  -1 -17 22.2314 209.783  45
   0  -1 -17 26.8461 49.6486   4
   0  -1 -17-114.974 168.146  27
   0  -1 -17 81.3175 81.9370   8
   0   1  17-33.7528 43.2677   5
   0  -1 -18 598.436 100.163  18
   0  -1 -18 710.795 137.913  30
   0  -1 -18 706.249 198.103  27
   0  -1 -18 814.514 67.3887   4
   0  -1 -18 926.598 262.335  45
   0  -1 -18 427.998 97.6603   8
   0   1  18 658.124 59.6406   5
   0  -1 -18 687.302 134.757  44
   0  -1 -19 976.127 159.343  30
   0  -1 -19 976.412 221.316  27
   0  -1 -19 1492.00 85.1257   4
   0  -1 -19 1283.19 284.930  45
   0  -1 -19 1157.22 154.783  44
   0  -1 -19 759.583 112.220  18
   0   1  19 1176.09 76.3363   5
   0  -1 -19 784.196 112.203   8
   0  -1 -20 250.353 97.2190  18
   0   1  20 249.951 57.5238  19
   0  -1 -20 291.969 138.078  30
   0  -1 -20 100.316 204.560  27
   0  -1 -20 428.525 60.3013   4
   0  -1 -20 437.259 274.191  45
   0  -1 -20 187.518 68.8651   7
   0   1  20 219.312 50.9637   5
   0  -1 -20 57.8574 83.7657   8
   0  -1 -20 254.542 133.915  44
   0  -1 -21 148.507 96.3395  18
   0   1  21 121.091 55.8116  19
   0  -1 -21 68.1285 135.790  30
   0  -1 -21 118.218 209.792  27
   0  -1 -21 62.3738 55.2966   4
   0  -1 -21-20.8099 280.556  45
   0   1  21 78.9093 47.8942   5
   0  -1 -21 159.346 65.4289   7
   0  -1 -21 11.8873 127.816  44
   0   1  22 217.229 57.6517  19
   0  -1 -22 548.839 63.1985   4
   0  -1 -22 319.419 142.630  30
   0  -1 -22 369.158 223.798  27
   0  -1 -22 414.730 288.286  45
   0  -1 -22 177.804 129.749  44
   0   1  22 222.980 50.7866   5
   0  -1 -22 226.423 67.7851   7
   0   1  23 200.331 68.5182  11
   0  -1 -23 70.0527 61.6941   7
   0   1  23 40.1807 45.0881   5
   0  -1 -23 171.633 54.4043   4
   0  -1 -23 157.430 126.493  44
   0  -1 -23 85.4882 127.946  30
   0  -1 -24 42.4191 119.240  44
   0  -1 -24 100.727 123.799  30
   0   1  24 27.5363 65.6300  11
   0  -1 -25 94.6303 114.790  44
   0   1  25-22.7304 64.7770  11
   0  -1 -25 73.5408 83.3001  12
   0  -1 -25-46.5040 118.823  30
   0  -1 -25-21.0310 81.1734  17
   0  -1 -26 63.8534 74.4524  17
   0  -1 -26 24.6087 99.2714  36
   0  -1 -26-24.1425 104.562  30
   0  -1 -26-102.847 102.100  44
   0  -1 -26-46.0867 76.4247  12
   0   1  26 40.0168 60.0390  11
   0  -1 -27 15.9254 92.1429  36
   0  -1 -27 150.655 90.0124  30
   0  -1 -27-103.328 69.3423  44
   0   1  27 46.7602 54.0181  11
   0   1  28 101.799 49.5096  11
   0  -1 -28 134.612 79.6464  36
   0   1  29 211.831 45.6953  11
   0  -1 -29 554.573 71.5266  36
   0  -1 -30 71.2869 46.6037  15
   0   2 -30 61.7810 44.6577  12
   0  -2  30 3.96869 30.8610  11
   0   2 -30 61.9554 57.1934  36
   0   2 -30 38.0020 45.0338  17
   0   2 -29 2.95158 64.4259  12
   0  -2  29 28.1338 42.4690  11
   0   2 -29 12.1905 78.3515  36
   0   2 -29 14.1176 62.7242  17
   0  -2  28 161.277 45.6823  19
   0  -2  28 76.2923 53.6597  11
   0  -2  27 97.8699 53.3402  19
   0  -2  27 208.554 53.0401  24
   0   2 -26 271.595 118.958  30
   0  -2  26 244.837 60.7903  24
   0  -2  26 263.394 59.1958  19
   0   2 -26 289.156 91.5634  18
   0   2 -25-42.2243 129.002  30
   0   2 -25 103.504 105.218  44
   0  -2  25 84.5602 59.9910  19
   0   2 -25 110.271 93.1240  18
   0  -2  25 123.573 61.1593  24
   0   2 -24 476.023 278.007  45
   0  -2  24 217.542 66.4893  24
   0   2 -24 210.819 142.131  30
   0   2 -24 231.405 216.961  27
   0   2 -24 269.378 123.340  44
   0   2 -24 300.472 101.674  18
   0  -2  24 297.192 66.4073  19
   0   2 -24 272.006 81.2292  37
   0   2 -23 51.1568 80.1147  37
   0  -2  23 147.399 49.2725   5
   0   2 -23 260.351 150.005  30
   0   2 -23 255.510 219.000  27
   0   2 -23-59.5029 128.706  44
   0  -2  23 88.7106 65.1665  24
   0   2 -23-162.934 286.639  45
   0  -2  23 99.0630 63.0337  19
   0   2 -23 232.842 102.334  18
   0   2 -22-40.5563 81.0864  37
   0  -2  22-18.3748 49.2122   5
   0   2 -22 97.4174 146.082  30
   0   2 -22-77.8931 208.152  27
   0   2 -22 88.6496 130.338  44
   0  -2  22 50.0878 63.5809  24
   0   2 -22 143.719 271.925  45
   0  -2  22 28.5085 63.3792  19
   0   2 -22 105.620 103.572  18
   0   2 -21 1228.89 106.428  37
   0  -2  21 1117.46 78.1879   5
   0   2 -21 988.697 179.700  30
   0   2 -21 1146.40 242.775  27
   0   2 -21 1026.93 161.069  44
   0  -2  21 1079.44 89.4673  24
   0   2 -21 1273.07 305.765  45
   0  -2  21 1052.35 88.0568  19
   0   2 -21 931.934 124.089  18
   0   2 -20 643.111 272.471  45
   0  -2  20 588.824 73.5316  24
   0   2 -20 521.568 142.461  20
   0   2 -20 680.394 92.7361  37
   0  -2  20 744.170 66.3795   5
   0   2 -20 684.488 170.160  30
   0   2 -20 560.630 215.305  27
   0   2 -20 496.082 144.714  44
   0  -2  20 690.172 74.0740  19
   0  -2  20 731.101 56.3067   1
   0   2 -19 1573.54 294.636  45
   0  -2  19 760.647 76.2119  24
   0   2 -19 860.805 181.809  30
   0   2 -19 1388.22 233.019  27
   0   2 -19 640.694 150.773  44
   0  -2  19 741.947 74.6605  19
   0   2 -19 928.317 96.9699  37
   0   2 -18 68.0380 70.7008  37
   0  -2  18-2.19171 38.0159   1
   0   2 -18 189.307 134.907  30
   0   2 -18 12.2995 169.853  27
   0  -2  18 67.2635 54.8133  24
   0   2 -18 37.2684 121.021  44
   0   2 -18 43.3714 111.561  20
   0  -2  18 74.8610 52.3752  19
   0   2 -18-85.9190 227.858  45
   0   2 -17 1990.45 93.1214   4
   0   2 -17 669.320 135.054  20
   0  -2  16 17.2320 35.9710   1
   0   2 -16 138.012 46.0366   4
   0   2 -15 2312.71 109.656   4
   0   2 -14 5369.91 194.620   4
   0  -2  14 4200.12 187.912   1
   0   2 -13 290.035 42.6940   4
   0  -2  13 198.404 34.7628   1
   0  -2  12 312.580 37.4078   1
   0   2 -12 408.250 43.2001   4
   0  -2  11 3737.24 160.546   1
   0  -2  11 4026.46 161.795   5
   0   2 -10 5626.37 214.427   4
   0  -2  10 5136.17 211.667   1
   0  -2  10 5481.29 212.475   5
   0   2  -9 1569.86 70.3748   4
   0  -2   9 1398.10 67.6617   1
   0  -2   9 1502.60 67.4617   5
   0  -2   8 8342.89 333.751   1
   0   2  -8 8739.88 335.140   4
   0  -2   8 9068.51 334.459   5
   0  -2   7 58.0317 25.6476   1
   0   2  -7 69.1842 28.4739   4
   0  -2   7 82.5461 23.5703   5
   0   2  -6 7667.88 329.425  47
   0  -2   6 8263.30 323.331   1
   0   2  -6 8115.35 323.864   4
   0  -2   6 9243.61 323.786   5
   0  -2   6 8667.77 326.326   6
   0   2  -5 36188.4 1402.42  47
   0  -2   5 36368.9 1401.70   6
   0  -2   5 38047.8 1399.57   5
   0   2  -4 2224.13 106.182  47
   0  -2   4 2350.15 89.6640   5
   0  -2   4 2095.19 91.7178   6
   0  -2   3 75.8901 17.2710   5
   0  -2   3 63.1032 20.8665   6
   0  -2   3 54.0180 32.4299   8
   0  -2   2 8245.76 320.463   6
   0  -2   2 8617.83 318.905   5
   0  -2   2 7974.73 325.347   8
   0  -2   1 10600.3 411.995   1
   0  -2   1 11101.4 411.744   5
   0   2   0 2479.54 114.886  47
   0  -2   0 2875.72 106.466   5
   0  -2   0 2429.34 111.060   7
   0  -2   0 2767.92 106.661   1
   0  -2  -1 1002.84 48.7983   7
   0  -2  -1 901.432 42.1211   1
   0  -2  -2 355.807 27.1546   1
   0  -2  -3 11217.0 426.566   1
   0  -2  -4 8043.34 310.108   8
   0  -2  -4 7466.40 289.617   1
   0  -2  -5 1704.98 108.680   8
   0  -2  -6 3425.33 141.068   8
   0  -2  -6 2066.05 112.927   4
   0  -2  -7 21983.4 781.195   8
   0  -2  -7 20398.5 759.708   2
   0  -2  -8 5615.95 228.602   8
   0  -2  -8 4844.85 208.210   4
   0  -2  -9 2784.30 141.708   8
   0  -2  -9 2319.43 115.142   4
   0  -2 -10 574.361 87.3492   8
   0  -2 -10 598.608 60.0972   4
   0  -2 -11 430.346 84.4790   8
   0  -2 -11 428.685 57.2476   4
   0  -2 -12 3632.96 187.927   8
   0  -2 -12 3688.23 160.592   4
   0  -2 -12 3612.79 148.030   2
   0  -2 -13 1480.63 116.529   8
   0  -2 -13 1300.42 80.3981   4
   0   2  14 16.2600 40.6293   5
   0  -2 -14 120.457 79.4258   8
   0   2  14 117.193 60.5766   3
   0  -2 -14 112.853 52.6140   4
   0  -2 -15 77.9260 81.9973   8
   0   2  15 106.659 40.3212   5
   0   2  15 57.9259 55.3655   3
   0  -2 -15 70.9148 51.8961   4
   0  -2 -16 1722.21 136.985   8
   0   2  16 1888.65 98.0723   5
   0  -2 -17 33.1485 112.496  30
   0  -2 -17-32.7017 170.697  27
   0  -2 -17 25.7753 51.9915   4
   0  -2 -17-91.9328 220.339  45
   0  -2 -17 23.5677 82.1448   8
   0  -2 -17 22.5299 58.4294   7
   0   2  17 12.6811 41.9277   5
   0  -2 -17 71.1837 112.952  44
   0  -2 -18 31.4588 86.0656  18
   0  -2 -18 121.592 125.137  30
   0  -2 -18 91.7576 185.154  27
   0  -2 -18 125.696 54.1602   4
   0  -2 -18 55.3749 237.140  45
   0  -2 -18 58.6407 83.9507   8
   0   2  18 99.5055 44.5898   5
   0  -2 -18 44.4291 61.1211   7
   0  -2 -18 106.596 120.770  44
   0  -2 -19 360.002 97.5827  18
   0  -2 -19 245.006 57.3452   4
   0  -2 -19 271.654 196.356  27
   0  -2 -19 366.818 135.151  30
   0  -2 -19 259.343 252.086  45
   0  -2 -19 166.693 87.4357   8
   0  -2 -19 275.699 68.7259   7
   0   2  19 353.293 52.9427   5
   0  -2 -19 103.425 125.359  44
   0  -2 -20 763.646 69.7805   4
   0  -2 -20 485.761 140.547  30
   0  -2 -20 997.290 222.988  27
   0  -2 -20 1047.13 290.056  45
   0   2  20 515.872 58.4982   5
   0  -2 -20 596.617 79.1357   7
   0  -2 -20 530.904 137.072  44
   0  -2 -21 52.2668 54.3938   4
   0  -2 -21 181.855 131.003  30
   0  -2 -21 161.929 210.341  27
   0   2  21 43.9728 63.2883  11
   0  -2 -21-5.91548 123.663  44
   0  -2 -21 338.781 276.946  45
   0  -2 -21 84.3961 64.0428   7
   0   2  21 54.2470 44.2862   5
   0  -2 -22 255.018 57.9786   4
   0  -2 -22 215.326 128.363  44
   0  -2 -22 171.866 66.3369   7
   0   2  22 225.426 48.2446   5
   0  -2 -22 232.136 84.9173  12
   0   2  22 127.614 69.6271  11
   0  -2 -22 287.585 134.168  30
   0  -2 -23 351.390 86.1061  17
   0  -2 -23 217.107 85.3109  12
   0   2  23 368.786 71.7301  11
   0  -2 -23 356.237 134.626  30
   0  -2 -23 339.404 127.473  44
   0  -2 -24 361.662 122.971  44
   0  -2 -24 114.269 79.1803  17
   0   2  24 46.9694 64.3436  11
   0  -2 -24 46.8764 106.400  36
   0  -2 -24 198.681 120.860  30
   0   2  25 28.1636 60.9522  11
   0  -2 -25-77.8000 109.087  30
   0  -2 -25-30.3277 99.6830  36
   0  -2 -25 52.2403 104.977  44
   0   2  26 32.4426 56.3743  11
   0  -2 -26 24.2784 94.7982  30
   0  -2 -26 36.7096 91.7147  36
   0  -2 -26-3.85186 91.8388  44
   0   2  27 181.452 54.6143  11
   0  -2 -27 188.332 88.9256  30
   0  -2 -27 186.070 86.2128  36
   0  -2 -27 53.9125 84.5008  44
   0   2  28-46.5156 45.6352  11
   0  -2 -28-106.855 71.2930  36
   0   2  29-14.5327 37.4126  11
   0  -2 -29-17.0619 52.6558  15
   0  -2 -30 59.9839 35.6455  15
   0   3 -30 72.6426 54.5117  36
   0   3 -30 63.1933 44.8845  12
   0   3 -30 106.913 44.1353  17
   0  -3  29-10.0918 41.2176  11
   0   3 -29-61.2723 65.4696  12
   0   3 -29 27.7250 63.9376  17
   0  -3  29 17.6876 34.0080  19
   0  -3  28 66.8700 44.8754  24
   0  -3  28-14.1305 49.6167  11
   0  -3  28 70.3378 45.4767  19
   0  -3  27 455.007 60.8816  19
   0  -3  27 462.999 59.9984  24
   0   3 -26-22.0625 94.5891  30
   0   3 -26-66.0055 87.7441  18
   0  -3  26 40.6362 58.0776  19
   0  -3  26-13.8810 57.8974  24
   0  -3  25 4.71207 63.1005  24
   0   3 -25-180.604 129.207  30
   0   3 -25-28.2140 64.3192  44
   0   3 -25 73.8491 92.3974  18
   0  -3  25-33.9816 62.0823  19
   0   3 -25 115.663 74.4845  37
   0   3 -24 214.725 260.903  45
   0  -3  24 135.140 67.0928  24
   0   3 -24 32.7155 139.611  30
   0   3 -24 78.3851 195.098  27
   0   3 -24 45.5194 109.631  44
   0  -3  24 176.476 65.4582  19
   0   3 -24 176.350 99.9037  18
   0   3 -24 89.6502 81.0913  37
   0   3 -23 110.129 271.682  45
   0  -3  23 122.012 67.5295  24
   0   3 -23 56.3289 148.376  30
   0   3 -23 92.0130 210.196  27
   0   3 -23 44.5089 125.339  44
   0  -3  23 68.1180 65.7418  19
   0   3 -23 217.265 104.415  18
   0   3 -23 130.552 84.5828  37
   0   3 -22 370.058 274.501  45
   0  -3  22 306.638 73.4081  24
   0   3 -22 179.187 160.285  30
   0   3 -22 23.5050 218.675  27
   0   3 -22 310.602 144.459  44
   0   3 -22 634.449 118.085  18
   0  -3  22 218.486 69.3223  19
   0   3 -22 593.117 98.8083  37
   0   3 -21 817.183 277.486  45
   0  -3  21 447.022 73.8719  24
   0   3 -21 508.586 166.739  30
   0   3 -21 181.861 211.220  27
   0   3 -21 533.325 149.329  44
   0  -3  21 492.075 74.9375  19
   0   3 -21 631.384 97.3492  37
   0   3 -20 766.641 274.054  45
   0   3 -20 629.872 146.584  20
   0  -3  20 446.266 71.7672  24
   0   3 -20 644.514 173.564  30
   0   3 -20 382.768 207.878  27
   0   3 -20 479.737 145.878  44
   0  -3  20 296.324 67.5521  19
   0   3 -20 501.856 94.5786  37
   0   3 -19 106.315 82.0916  37
   0  -3  19 108.823 40.9416   1
   0   3 -19-73.1236 147.962  30
   0   3 -19 354.492 190.721  27
   0   3 -19 121.971 128.435  44
   0  -3  19 101.812 62.8276  24
   0   3 -19 386.548 242.923  45
   0   3 -19 59.3235 126.588  20
   0   3 -18 444.501 86.1331  37
   0  -3  18 208.186 46.1146   1
   0   3 -18 355.298 149.944  30
   0   3 -18 301.873 182.724  27
   0   3 -18 294.464 128.976  44
   0  -3  18 327.972 62.9534  24
   0   3 -18 232.728 129.015  20
   0   3 -18 750.443 236.434  45
   0  -3  17 261.553 44.0795   1
   0   3 -17 456.313 136.290  30
   0   3 -17 255.296 167.924  27
   0   3 -17 495.898 82.0657  37
   0  -3  17 381.618 62.2946  24
   0   3 -17 298.370 116.891  20
   0   3 -17 318.652 219.865  45
   0  -3  16 502.802 49.7217   1
   0  -3  15 1618.34 83.0685   1
   0  -3  15 1650.00 84.7310   5
   0  -3  14 1949.24 90.3326   1
   0  -3  14 1832.50 91.7143   5
   0  -3  13 14558.2 554.186   1
   0  -3  13 14275.5 555.351   5
   0  -3  12 4724.37 189.304   1
   0  -3  12 4698.64 190.562   5
   0  -3  11 3268.93 132.299   1
   0  -3  11 3124.69 133.048   5
   0  -3  10 4504.46 182.320   1
   0  -3  10 4656.51 183.320   5
   0  -3   9 18056.8 689.874   1
   0  -3   9 18198.5 690.239   5
   0  -3   8 7571.67 295.409   1
   0  -3   8 7734.20 295.647   5
   0  -3   7 3936.44 161.056   1
   0   3  -7 3947.09 174.478  47
   0  -3   7 4213.56 161.206   5
   0  -3   7 4163.64 165.783   6
   0  -3   6 6082.17 235.234   1
   0   3  -6 5879.96 245.609  47
   0  -3   6 6046.55 234.931   5
   0  -3   6 6213.95 238.747   6
   0  -3   5 17538.7 652.186   5
   0  -3   5 16662.5 654.737   6
   0   3  -4 6918.99 300.640  47
   0  -3   4 7676.02 290.893   5
   0  -3   4 7731.07 301.469   8
   0  -3   4 7750.56 293.874   6
   0  -3   3 9164.76 368.409   6
   0  -3   3 9886.88 366.099   5
   0  -3   2 38263.8 1477.99   6
   0  -3   2 39619.1 1475.69   5
   0  -3   1 12240.9 486.033   1
   0  -3   1 13312.0 485.947   5
   0  -3   0 48845.0 1812.20   1
   0   3   0 44774.7 1815.04  47
   0  -3   0 49171.4 1812.07   5
   0  -3  -1 36167.4 1347.21   1
   0   3   1 34834.6 1350.16  47
   0  -3  -2 51532.0 1945.19   1
   0  -3  -3 7374.10 276.220   1
   0  -3  -3 6705.98 283.553   2
   0   3   3 7150.50 282.893  47
   0  -3  -4 11899.5 457.167   1
   0  -3  -4 12342.6 480.214   8
   0  -3  -5 3757.11 152.366   1
   0  -3  -5 4174.04 187.937   8
   0  -3  -6 4895.83 206.552   2
   0  -3  -6 5448.30 237.438   8
   0  -3  -6 5622.81 215.152   7
   0  -3  -7 4279.62 207.227   8
   0  -3  -8 2368.37 123.477   4
   0  -3  -8 2951.44 153.737   8
   0  -3  -9 341.355 61.4897   4
   0  -3  -9 438.684 92.6307   8
   0  -3 -10 7005.80 294.346   4
   0  -3 -10 7739.19 319.943   8
   0  -3 -11 3259.50 157.516   4
   0  -3 -11 3566.65 142.869   2
   0  -3 -11 3347.10 184.362   8
   0  -3 -12 477.974 42.7540   2
   0  -3 -12 481.737 64.7965   4
   0  -3 -13 4495.97 201.379   4
   0  -3 -13 4930.20 206.090   7
   0  -3 -13 4427.41 230.030   8
   0  -3 -14 1832.19 102.637   4
   0  -3 -14 1723.41 134.969   8
   0  -3 -14 1855.14 107.197   7
   0  -3 -15 35.1879 53.2321   4
   0   3  15 102.269 67.2428   3
   0  -3 -15 117.993 86.5880   8
   0  -3 -15 45.5331 58.5684   7
   0  -3 -16 35.9336 54.2447   4
   0   3  16 15.8809 66.6724   3
   0  -3 -16-83.6895 87.1893   8
   0  -3 -16 12.7740 60.6005   7
   0   3  16 37.8373 41.8501   5
   0  -3 -17 2181.04 186.397  30
   0  -3 -17 2171.77 162.754  42
   0  -3 -17 1861.71 176.635  44
   0  -3 -17 2338.39 132.198   7
   0   3  17 2196.22 113.022   5
   0  -3 -17 2049.31 156.113   8
   0  -3 -18 1156.23 80.4975   4
   0  -3 -18 969.038 149.707  30
   0  -3 -18 846.470 141.795  44
   0  -3 -18 986.151 128.392  42
   0   3  18 904.871 68.2835   5
   0  -3 -18 875.750 112.718   8
   0  -3 -18 930.070 88.5564   7
   0  -3 -19 43.3316 55.8154   4
   0  -3 -19 164.090 126.060  30
   0   3  19 77.3728 63.7188  11
   0  -3 -19 224.227 113.831  42
   0  -3 -19 70.8253 121.526  44
   0  -3 -19 116.211 83.3429   8
   0   3  19 190.021 49.5117   5
   0  -3 -19 165.458 67.9206   7
   0  -3 -20 80.2110 105.953  36
   0  -3 -20 22.7873 53.1912   4
   0  -3 -20 88.9270 123.763  30
   0   3  20 20.6065 63.1807  11
   0  -3 -20 81.3122 124.978  44
   0  -3 -20 206.263 109.708  42
   0   3  20 0.74152 43.7988   5
   0  -3 -20 40.1525 63.8871   7
   0  -3 -21 126.593 108.751  36
   0  -3 -21 148.076 55.2768   4
   0  -3 -21 180.380 125.409  30
   0   3  21-4.36805 66.6757  11
   0  -3 -21 159.136 122.164  44
   0  -3 -21 97.9793 66.8633   7
   0   3  21 88.6855 45.2515   5
   0  -3 -22 46.9779 103.575  36
   0  -3 -22 9.98192 50.6704   4
   0  -3 -22-22.4113 120.559  44
   0   3  22-25.8424 65.7625  11
   0  -3 -22 50.2093 62.3802   7
   0   3  22 40.9468 42.3717   5
   0  -3 -22-34.8776 123.546  30
   0  -3 -23 146.454 118.304  44
   0   3  23-14.4746 64.5539  11
   0  -3 -23 24.2893 102.862  36
   0  -3 -23-47.3763 119.415  30
   0  -3 -24 334.152 121.139  44
   0  -3 -24 13.8315 44.0934  22
   0  -3 -24 337.603 104.357  36
   0  -3 -24 225.994 119.410  30
   0   3  24 246.943 67.7673  11
   0  -3 -25 89.6506 103.584  44
   0  -3 -25 60.8717 90.5300  36
   0  -3 -25 9.65072 102.848  30
   0   3  25 128.283 60.4627  11
   0  -3 -26-10.7513 89.4846  44
   0  -3 -26 13.6716 82.8810  36
   0  -3 -26 48.6598 92.6998  30
   0   3  26 27.2489 53.9784  11
   0  -3 -27 296.429 85.1447  44
   0  -3 -27 305.338 76.3234  36
   0   3  27 297.059 56.0364  11
   0  -3 -27 477.738 89.4119  30
   0  -3 -28 52.4758 54.5998  15
   0   3  28-50.1101 53.6352  21
   0   3  28 61.6320 41.6672  11
   0  -3 -29 53.5000 40.7303  15
   0   3  29 52.1157 30.2580  11
   0   3  29 22.6190 43.3829  21
   0  -4  29-17.0854 38.4495  11
   0  -4  29 116.018 36.7788  19
   0  -4  28 66.9700 42.7962  24
   0  -4  28 28.7961 45.6324  19
   0  -4  27 113.737 53.9545  24
   0  -4  27 69.4058 54.9012  19
   0   4 -27 110.234 74.0553  18
   0  -4  26 73.3521 58.8011  24
   0   4 -26 112.892 85.3740  18
   0  -4  26 35.2879 59.5428  19
   0   4 -26 32.3370 69.3057  37
   0   4 -26 70.0700 98.6560  14
   0   4 -25-30.9142 128.327  30
   0  -4  25 37.1515 64.4569  24
   0  -4  25 91.3464 65.0965  19
   0   4 -25-119.699 99.2234  18
   0   4 -25 81.6577 78.0654  37
   0   4 -24 648.119 95.6344  37
   0   4 -24 786.780 122.217  14
   0   4 -24 456.492 154.767  30
   0   4 -24 607.892 194.067  27
   0   4 -24 911.091 250.482  45
   0  -4  24 763.278 80.9285  24
   0  -4  24 885.272 80.6704  19
   0   4 -24 740.409 118.310  18
   0   4 -23 583.647 99.8005  37
   0   4 -23 734.813 123.106  14
   0   4 -23 617.093 163.407  30
   0   4 -23 299.623 196.478  27
   0   4 -23 392.115 258.461  45
   0  -4  23 548.900 79.6115  24
   0   4 -23 596.990 131.791  44
   0  -4  23 502.749 77.4883  19
   0   4 -23 725.598 120.864  18
   0   4 -22 129.033 90.7781  37
   0   4 -22 42.4514 107.304  14
   0   4 -22 25.7675 152.117  30
   0   4 -22-21.9997 195.911  27
   0   4 -22 272.100 253.041  45
   0  -4  22 54.4771 69.8101  24
   0   4 -22 145.845 131.063  44
   0  -4  22 69.2108 69.6087  19
   0   4 -21 142.049 210.153  27
   0   4 -21 49.7813 263.603  45
   0  -4  21 164.890 72.7914  24
   0   4 -21 560.127 162.426  44
   0  -4  21 265.594 73.2879  19
   0   4 -20 353.569 107.583  14
   0   4 -20 489.513 165.926  30
   0   4 -20 272.834 198.053  27
   0   4 -20 289.952 247.159  45
   0  -4  20 116.650 68.1021  24
   0   4 -20 439.182 146.074  20
   0   4 -20 229.410 140.075  44
   0   4 -20 328.378 96.3014  37
   0   4 -19 571.543 101.482  37
   0   4 -19 826.929 115.662  14
   0   4 -19 764.991 187.734  30
   0   4 -19 731.087 203.588  27
   0   4 -19 832.436 266.644  45
   0  -4  19 163.791 68.3841  24
   0   4 -19 105.634 146.355  44
   0   4 -19 917.662 155.088  20
   0   4 -18 2139.78 135.659  37
   0   4 -18 1938.65 141.767  14
   0  -4  18 2200.46 103.220   5
   0   4 -18 2327.97 209.104  30
   0   4 -18 1340.66 168.933  20
   0  -4  18 1824.89 112.143  24
   0   4 -18 1736.59 277.345  45
   0   4 -18 1629.73 223.695  27
   0  -4  18 1703.18 95.7138   1
   0   4 -17 775.261 178.381  27
   0   4 -17 773.345 104.013  37
   0  -4  17 476.025 69.4836  24
   0   4 -17 850.274 227.783  45
   0   4 -16 4268.74 212.491  14
   0   4 -16 4196.99 208.386  37
   0  -4  16 4224.54 180.703   1
   0  -4  16 4781.05 184.081   5
   0  -4  14 5178.04 212.283   1
   0  -4  14 5238.58 213.579   5
   0  -4  13 117.070 40.2035   1
   0  -4  13 148.159 43.6408   5
   0  -4  12 3364.87 139.546   1
   0  -4  12 3270.94 140.368   5
   0  -4  11 11863.5 463.647   1
   0  -4  11 12198.7 464.965   5
   0  -4  10 874.408 51.0678   1
   0   4 -10 706.682 82.8203  47
   0  -4  10 753.358 50.9018   5
   0  -4   9 19265.5 697.386   1
   0  -4   9 17347.0 696.567   5
   0  -4   8 13392.1 500.592   1
   0   4  -8 12622.9 509.044  47
   0  -4   8 13492.7 505.911   6
   0  -4   8 12703.6 499.902   5
   0  -4   7 137.999 30.6514   1
   0   4  -7 49.9357 78.4517  47
   0  -4   7 120.937 33.9611   6
   0  -4   7 141.104 28.7874   5
   0  -4   6 2274.73 95.2554   1
   0  -4   6 2165.08 98.5357   6
   0  -4   6 2176.31 93.8129   5
   0   4  -5 18764.5 751.984  47
   0  -4   5 19081.4 744.313   6
   0  -4   5 20273.7 753.802   8
   0  -4   5 19804.2 740.893   5
   0  -4   4 7376.11 288.112   5
   0  -4   4 7465.34 292.031   6
   0  -4   4 7778.30 302.689   8
   0  -4   3 46459.0 1769.61   8
   0  -4   3 46238.4 1761.53   6
   0  -4   3 46762.1 1757.96   5
   0  -4   2 1453.80 66.8958   5
   0  -4   2 1496.67 71.8178   6
   0  -4   2 1563.37 85.4240   8
   0  -4   1 38328.1 1468.77   1
   0  -4   1 39351.6 1468.56   5
   0  -4   0 1662.16 74.9682   1
   0  -4  -1 17870.0 767.875   2
   0  -4  -1 20916.2 760.115   1
   0   4   1 20306.4 765.502  47
   0  -4  -1 19859.9 767.837   7
   0  -4  -2 2171.87 82.8519   1
   0  -4  -2 1265.07 91.4167   7
   0  -4  -3 25276.6 985.121   2
   0  -4  -3 26144.1 979.265   1
   0   4   3 25407.2 983.433  47
   0  -4  -3 26323.6 988.114   7
   0  -4  -4 219.292 33.4772   1
   0   4   4 194.346 77.6198  47
   0  -4  -4 246.591 52.3324   7
   0  -4  -4 237.120 84.2179   8
   0  -4  -5 47258.7 1753.22   8
   0  -4  -5 47143.4 1738.42   7
   0  -4  -5 45896.4 1728.11   1
   0  -4  -5 44148.0 1730.66   2
   0  -4  -6 13485.6 525.336   8
   0  -4  -6 13295.1 506.759   7
   0  -4  -6 12207.7 497.826   2
   0  -4  -6 13189.1 495.383   1
   0  -4  -7 8506.46 337.446   7
   0  -4  -7 8025.57 356.289   8
   0  -4  -8 1193.97 118.598   8
   0  -4  -9 105.342 86.8615   8
   0  -4  -9 75.2353 62.3503   4
   0  -4 -10 13283.6 529.760   8
   0  -4 -10 13444.9 492.520   2
   0  -4 -11 6069.62 271.800   8
   0  -4 -11 5499.69 242.723   4
   0  -4 -12 311.822 96.8232   8
   0  -4 -12 440.190 67.8919   4
   0  -4 -13 114.635 59.6442   4
   0  -4 -13 203.115 39.7675   2
   0  -4 -14 2946.27 151.897   7
   0  -4 -14 2810.22 179.123   8
   0  -4 -14 2845.99 145.058   4
   0  -4 -14 3051.53 126.318   2
   0  -4 -15 320.444 95.3595   8
   0  -4 -15 386.992 69.9142   7
   0  -4 -15 358.629 63.3048   4
   0   4  15 242.086 76.8851   3
   0  -4 -15 350.799 40.8329   2
   0  -4 -16 169.920 89.0612   8
   0  -4 -16-2.61105 64.3129   7
   0  -4 -16-33.0325 111.456  30
   0   4  16 57.4324 58.3215  11
   0  -4 -16 65.8939 112.206  44
   0  -4 -16-13.7742 110.119  42
   0   4  16 65.0760 73.9767   3
   0  -4 -16 63.3932 56.8205   4
   0  -4 -16 147.679 94.4664  36
   0  -4 -17 1113.11 118.910   8
   0   4  17 925.171 75.3981   5
   0  -4 -17 1228.15 99.6570   7
   0  -4 -17 1262.95 154.275  30
   0  -4 -17 1297.47 126.921  36
   0  -4 -17 1310.23 90.5780   4
   0  -4 -17 1407.56 153.398  44
   0  -4 -17 1453.02 139.563  42
   0  -4 -18 261.011 108.241  36
   0   4  18 174.309 71.1987  11
   0  -4 -18 189.537 133.598  30
   0  -4 -18 254.899 90.8580   8
   0   4  18 160.065 53.1465   5
   0  -4 -18 164.428 74.7077   7
   0  -4 -18 312.599 62.6827   4
   0  -4 -18 141.883 130.523  44
   0  -4 -18 275.489 122.478  42
   0  -4 -19 361.693 108.812  36
   0   4  19 555.319 76.6325  11
   0  -4 -19 607.756 138.973  30
   0  -4 -19 593.604 82.5355   7
   0  -4 -19 400.333 65.5235   4
   0  -4 -19 379.441 130.532  44
   0  -4 -19 435.054 119.156  42
   0  -4 -20 138.654 105.843  36
   0   4  20 88.7548 66.9441  11
   0  -4 -20 133.226 122.527  30
   0   4  20 51.0005 44.6882   5
   0  -4 -20 105.031 65.5107   7
   0  -4 -20 107.505 55.6005   4
   0  -4 -20 235.106 114.841  42
   0  -4 -20 153.988 122.903  44
   0  -4 -21 111.900 103.248  36
   0  -4 -21 103.568 125.366  30
   0   4  21 96.1609 67.6996  11
   0  -4 -21 170.180 66.9631   7
   0   4  21 72.5390 43.0391   5
   0  -4 -21 178.595 110.582  42
   0  -4 -21 105.510 121.689  44
   0  -4 -21 203.126 56.7162   4
   0   4  22 133.367 66.0014  11
   0  -4 -22 177.637 119.358  30
   0  -4 -22 157.366 72.3310  22
   0  -4 -22 251.379 120.507  44
   0  -4 -22 187.664 106.803  42
   0  -4 -22 165.846 101.689  36
   0   4  23-49.5739 63.1854  11
   0  -4 -23 75.3102 113.249  30
   0  -4 -23 63.9392 59.1844  22
   0  -4 -23-7.42457 111.100  44
   0  -4 -23 76.8013 96.3385  36
   0  -4 -24 17.4635 109.459  30
   0  -4 -24-44.2334 109.059  44
   0  -4 -24 211.438 93.3610  36
   0   4  24 89.8369 66.6677  11
   0  -4 -25 703.285 112.527  30
   0  -4 -25 545.873 112.265  44
   0  -4 -25 516.912 93.6673  36
   0   4  25 671.715 69.9324  11
   0   4  26 48.1854 50.3664  11
   0  -4 -26-4.84882 84.6244  44
   0  -4 -26 7.72538 58.2930  15
   0  -4 -26-43.3669 85.2895  30
   0  -4 -27 425.869 73.2571  30
   0   4  27 285.290 49.3696  11
   0  -4 -27 451.560 80.3374  44
   0   4  27 190.573 60.4779  21
   0  -4 -27 127.753 53.6877  15
   0   4  28 71.4543 36.1078  11
   0  -4 -28 116.221 39.3026  15
   0   4  28-10.7137 48.3514  21
   0   4  29 89.6512 38.9943  21
   0  -5  29 11.0670 31.2788  19
   0  -5  28 48.6942 40.5383  24
   0  -5  28 81.8624 45.0662  19
   0  -5  27-0.63609 51.8882  24
   0  -5  27-33.6042 53.5785  19
   0   5 -27 31.9745 66.9167  18
   0  -5  26 93.4583 60.0897  19
   0   5 -26 48.5473 84.9970  18
   0   5 -26-84.5787 95.5025  14
   0  -5  26 112.408 60.4183  24
   0   5 -26 196.111 71.6414  37
   0   5 -25 55.9182 77.5637  37
   0   5 -25-105.867 98.5233  14
   0   5 -25-27.5014 94.3746  18
   0  -5  25 27.5711 63.4098  19
   0   5 -25 38.2595 76.8449  30
   0  -5  25-93.9234 66.1862  24
   0   5 -24 123.920 86.4429  37
   0   5 -24-108.193 109.500  14
   0  -5  24-44.8094 68.9297  19
   0   5 -24 60.2189 103.226  18
   0   5 -24 24.5703 143.106  30
   0  -5  24 75.6143 67.7759  24
   0   5 -23 347.566 95.1287  37
   0  -5  23 324.806 75.2370  19
   0   5 -23 196.171 112.256  14
   0  -5  23 350.440 76.3782  24
   0   5 -23 335.249 155.217  30
   0   5 -22 625.687 112.463  37
   0   5 -22 394.106 133.720  44
   0   5 -22 516.354 127.585  14
   0  -5  22 624.665 83.4384  19
   0  -5  22 580.365 84.2843  24
   0  -5  21 54.7210 72.3742  24
   0   5 -21-7.54239 166.265  30
   0   5 -21 83.9333 98.6581  37
   0   5 -21 8.52035 129.745  44
   0  -5  21 81.7990 71.2401  19
   0   5 -21-20.2084 110.257  14
   0  -5  21 25.9680 51.4897   5
   0  -5  20 258.530 73.7761   5
   0  -5  20 119.367 76.8973  24
   0   5 -19 1474.63 130.931  37
   0   5 -19 1230.83 197.287  30
   0   5 -19 1702.12 140.985  14
   0  -5  19 1472.60 105.167  24
   0  -5  19 1546.30 90.4082   5
   0  -5  18 354.399 57.4104   5
   0  -5  18 236.546 49.8329   1
   0   5 -18 325.936 106.578  14
   0   5 -18 622.367 105.909  37
   0   5 -18 622.258 148.081  20
   0  -5  18 194.876 70.3653  24
   0   5 -17 717.655 106.862  14
   0  -5  17 800.161 64.6348   5
   0  -5  17 730.149 58.7329   1
   0   5 -17 821.076 104.804  37
   0   5 -16 4839.06 239.546  37
   0  -5  15 3913.87 163.667   5
   0  -5  15 3827.75 161.993   1
   0   5 -15 3493.74 192.089  37
   0   5 -15 3431.86 190.535  14
   0  -5  14 11951.8 465.773   1
   0  -5  13 1059.04 65.6037   5
   0  -5  13 1096.75 64.8709   1
   0  -5  12 5607.68 223.719   5
   0  -5  12 5391.15 222.336   1
   0  -5  11 114.367 38.7179   5
   0  -5  11 120.279 38.2848   1
   0  -5  10 26671.4 954.768   5
   0  -5  10 25424.3 954.079   1
   0  -5   9 194.405 41.3059   6
   0  -5   9 198.090 38.7420   5
   0  -5   9 183.008 39.0594   1
   0  -5   8 7304.07 302.561   5
   0  -5   8 7889.26 309.624   6
   0   5  -8 7724.14 317.703  47
   0  -5   8 8124.11 303.617   1
   0  -5   7 3921.48 161.203   6
   0  -5   7 3723.39 155.007   5
   0   5  -7 3620.20 177.181  47
   0  -5   7 3866.24 156.124   1
   0  -5   6 5246.81 211.825   5
   0  -5   6 5402.83 217.729   6
   0   5  -6 5190.92 230.224  47
   0  -5   6 5545.86 213.164   1
   0  -5   5 180.716 37.4231   6
   0  -5   5 161.046 55.8744   8
   0   5  -5 46.2728 86.8529  47
   0  -5   5 82.6537 31.6339   5
   0  -5   4 41271.2 1544.44   8
   0  -5   4 40497.3 1528.98   5
   0  -5   4 39802.3 1533.29   6
   0  -5   3 516.218 45.5119   6
   0  -5   3 621.814 65.8965   8
   0  -5   2 32513.0 1276.20   5
   0  -5   2 34943.2 1281.47   6
   0  -5   2 35216.5 1293.25   8
   0  -5   1 2383.93 109.059   6
   0  -5   1 2281.99 126.307   8
   0  -5   1 2532.92 105.538   1
   0  -5   0 22670.6 880.027   8
   0   5   0 23883.7 869.509  47
   0  -5   0 22044.6 861.345   1
   0   5   1 89.3389 82.3347  47
   0  -5  -1 88.2853 77.6958   2
   0  -5  -1 91.7787 34.9788   1
   0  -5  -2 17399.4 698.901   7
   0   5   2 18438.4 696.088  47
   0  -5  -2 18897.8 688.331   1
   0  -5  -2 16572.0 696.188   2
   0  -5  -3 15253.8 595.427   7
   0  -5  -3 15021.1 591.490   2
   0  -5  -3 16576.8 583.564   1
   0  -5  -4 6148.84 254.907   7
   0  -5  -4 6136.15 271.633   8
   0  -5  -4 5931.91 249.262   2
   0  -5  -4 6065.86 238.681   1
   0  -5  -5 5871.77 243.762   7
   0  -5  -5 5981.88 264.116   8
   0  -5  -5 6000.31 227.766   1
   0  -5  -6 14858.3 595.735   7
   0  -5  -6 14827.3 612.629   8
   0   5   6 15121.6 587.410  47
   0  -5  -6 15588.6 585.536   2
   0  -5  -6 15112.9 581.563   1
   0  -5  -7 9870.56 383.059   2
   0  -5  -7 9819.07 396.161   7
   0  -5  -7 9491.54 414.205   8
   0  -5  -8 2945.79 128.551   2
   0  -5  -8 2622.26 166.620   8
   0  -5  -8 2767.39 144.070   7
   0  -5  -9 6754.65 309.334   8
   0  -5 -10 453.263 72.2044   4
   0  -5 -10 524.226 97.7955   8
   0  -5 -11 4099.82 192.161   4
   0  -5 -11 4400.08 220.617   8
   0  -5 -12 574.151 73.2765   4
   0  -5 -12 581.450 100.302   8
   0  -5 -13 1810.35 109.769   4
   0  -5 -13 1754.59 138.706   8
   0  -5 -14 45.0337 87.3844   8
   0  -5 -14 112.440 62.7927   4
   0  -5 -14 129.674 106.287  44
   0  -5 -15 1200.88 98.9875   7
   0  -5 -15 1482.66 126.492   8
   0  -5 -15 1581.25 154.300  30
   0   5  15 1032.85 91.3073  11
   0  -5 -15 1041.76 120.210  36
   0  -5 -15 1287.18 92.3977   4
   0  -5 -15 1287.69 144.404  44
   0  -5 -15 1494.46 139.530  42
   0  -5 -16 185.774 87.0838   8
   0  -5 -16 48.5870 67.9899   7
   0   5  16 73.4899 63.9206  11
   0  -5 -16 267.464 119.919  30
   0  -5 -16 94.7697 98.8629  36
   0  -5 -16 63.8972 59.7270   4
   0   5  16 95.2656 81.4317   3
   0  -5 -16 179.374 115.103  42
   0  -5 -16 277.059 119.496  44
   0  -5 -17 284.953 88.4243   8
   0  -5 -17 239.786 73.7176   7
   0   5  17 190.132 48.7191   5
   0  -5 -17 272.367 126.727  30
   0   5  17 146.989 69.7398  11
   0  -5 -17 575.771 125.324  42
   0  -5 -17 418.164 126.823  44
   0   5  17 125.626 82.1859   3
   0  -5 -17 307.457 64.8863   4
   0  -5 -17 303.954 103.780  36
   0   5  18 645.164 67.4627   5
   0  -5 -18 912.384 95.5775   7
   0  -5 -18 736.626 106.686   8
   0  -5 -18 1011.98 122.638  36
   0  -5 -18 1434.76 158.134  30
   0  -5 -18 1140.78 85.7794   4
   0  -5 -18 1473.05 143.652  42
   0  -5 -18 1352.58 155.722  44
   0  -5 -19 719.509 115.063  36
   0  -5 -19 939.371 145.892  30
   0   5  19 715.102 84.1773  11
   0  -5 -19 757.996 86.4196   7
   0   5  19 488.698 60.6911   5
   0  -5 -19 857.366 76.2528   4
   0  -5 -19 576.172 92.0417  22
   0  -5 -19 1067.98 135.008  42
   0  -5 -19 1009.44 143.345  44
   0  -5 -20 95.3141 98.5262  36
   0  -5 -20 111.557 121.194  30
   0   5  20 104.700 70.0439  11
   0  -5 -20 137.445 66.9045   7
   0   5  20 115.143 44.0394   5
   0  -5 -20 115.020 55.7335   4
   0  -5 -20 148.601 114.450  42
   0  -5 -20 54.7486 119.742  44
   0  -5 -20 192.065 76.5645  22
   0  -5 -21 55.9421 117.338  30
   0   5  21 36.8661 65.2390  11
   0  -5 -21 3.33192 97.3311  36
   0  -5 -21 43.9206 51.6376   4
   0  -5 -21 62.6155 72.0884  22
   0  -5 -21-93.2508 117.748  44
   0  -5 -21 184.036 107.617  42
   0   5  22 259.893 67.6015  11
   0  -5 -22 443.569 121.576  30
   0  -5 -22 363.061 120.080  44
   0  -5 -22 333.726 106.231  42
   0  -5 -22 203.501 70.1356  22
   0  -5 -22 394.163 97.7539  36
   0  -5 -23 352.824 91.7900  36
   0  -5 -23 336.230 113.628  30
   0  -5 -23 393.459 114.967  44
   0  -5 -23 529.444 101.558  42
   0   5  23 252.419 65.6343  11
   0  -5 -23 129.282 69.3953  15
   0  -5 -23 161.420 57.6993  22
   0  -5 -24 173.657 102.057  30
   0   5  24 48.1198 58.2487  11
   0  -5 -24 144.531 99.8363  44
   0  -5 -24 18.7553 62.3467  15
   0   5  24 95.3856 69.3500  21
   0  -5 -25 171.821 90.3752  30
   0   5  25 36.3023 64.1163  21
   0   5  25 208.834 53.9427  11
   0  -5 -25 82.8461 55.8591  15
   0  -5 -25 100.518 89.2283  44
   0   5  26 397.776 53.9538  11
   0  -5 -26 597.941 90.0720  30
   0  -5 -26 444.881 86.0572  44
   0   5  26 323.647 64.2431  21
   0   5  27 69.4010 48.5535  21
   0  -5 -27 40.5391 62.6506  44
   0   5  27 24.4531 37.5076  11
   0   5  28 8.98849 40.4427  21
   0  -6  28-18.7561 39.1114  19
   0  -6  28 27.1663 34.9799  24
   0  -6  27 222.970 52.3924  19
   0  -6  27 251.892 51.4377  24
   0  -6  26 82.4345 56.5808  19
   0   6 -26 52.7362 75.2775  18
   0  -6  26 52.8881 55.8028  24
   0   6 -26-30.9479 85.6543  14
   0   6 -26 119.781 67.3640  37
   0   6 -25 149.097 92.3445  18
   0  -6  25 62.7712 63.6441  19
   0  -6  25-41.9305 64.0195  24
   0   6 -25-32.8442 94.6146  14
   0   6 -25 4.80430 77.0659  37
   0   6 -24 68.2699 82.8583  37
   0   6 -24-46.9638 103.130  30
   0  -6  24 0.98308 65.4915  19
   0   6 -24-8.57278 96.2345  18
   0   6 -24 19.0252 99.2700  14
   0  -6  24 61.0103 68.0887  24
   0   6 -23 10.0014 92.6741  37
   0   6 -23 92.5370 145.513  30
   0  -6  23 70.9464 71.8895  19
   0   6 -23-110.950 110.981  14
   0  -6  23 91.6660 70.1255  24
   0   6 -22 158.448 98.0478  37
   0  -6  22 229.794 75.7880  19
   0   6 -22 266.361 157.896  30
   0   6 -22 121.529 110.034  14
   0  -6  22 271.996 76.7343  24
   0   6 -21 48.1779 166.211  30
   0   6 -21 12.8792 102.096  37
   0   6 -21-182.650 124.531  44
   0   6 -21-89.5552 115.869  14
   0  -6  21 71.9823 73.9831  24
   0   6 -20-95.0097 161.265  30
   0  -6  20-47.5304 50.4870   5
   0   6 -20 54.8867 106.732  14
   0   6 -20 17.7634 103.538  37
   0   6 -20 35.5597 135.170  20
   0  -6  20-24.0212 73.7173  24
   0   6 -20 33.5469 129.209  44
   0   6 -19 532.123 135.257  14
   0   6 -19 476.695 130.521  37
   0   6 -19 398.021 184.874  20
   0  -6  19 608.468 88.4207  24
   0  -6  19 378.975 56.1822   1
   0  -6  19 430.423 70.6889   5
   0   6 -18 656.649 114.578  37
   0  -6  18 658.977 57.9240   1
   0  -6  18 726.974 65.3230   5
   0   6 -18 479.867 112.814  14
   0  -6  18 651.347 83.3083  24
   0   6 -17 262.278 100.303  14
   0  -6  17 25.0241 51.4523   5
   0  -6  17 59.6323 46.4902   1
   0   6 -17 114.720 103.790  37
   0  -6  16 1418.16 82.0777   5
   0  -6  16 1346.91 78.2361   1
   0   6 -16 1507.55 131.148  37
   0   6 -16 1181.66 123.230  14
   0  -6  15 366.054 53.1528   5
   0  -6  15 411.191 49.7675   1
   0   6 -15 221.516 94.2068  14
   0   6 -15 313.208 101.850  37
   0   6 -14 2109.33 147.840  37
   0  -6  14 2358.95 106.467   5
   0  -6  14 2218.85 104.200   1
   0   6 -14 2017.99 138.753  14
   0   6 -14 1741.41 208.150  46
   0   6 -14 2046.51 161.528  16
   0  -6  13 4809.34 203.789   1
   0  -6  13 4812.90 204.783   5
   0  -6  12 386.338 47.2144   5
   0  -6  12 452.556 47.1685   1
   0  -6  11 7588.69 310.422   5
   0  -6  11 8063.92 310.943   1
   0  -6  10 519.877 53.6375   6
   0  -6  10 410.108 44.5135   5
   0  -6  10 432.003 46.0133   1
   0  -6   9 11223.5 419.899   1
   0  -6   9 9934.38 426.100   6
   0  -6   9 11447.2 419.496   5
   0   6  -9 9727.04 432.500  47
   0  -6   8 2012.69 91.7617   1
   0  -6   8 1794.60 90.2892   5
   0  -6   8 2134.02 98.8142   6
   0   6  -8 1754.44 121.581  47
   0  -6   7 17949.1 656.321   1
   0  -6   7 16047.0 654.403   5
   0  -6   7 17687.4 662.923   6
   0   6  -7 17081.6 668.637  47
   0  -6   6 167.854 36.9067   5
   0  -6   6 101.812 38.7059   1
   0  -6   6 224.336 42.4765   6
   0  -6   5 1547.70 79.0608   6
   0  -6   5 1400.06 71.9185   5
   0   6  -5 1459.53 111.966  47
   0  -6   4 543.567 71.7629   8
   0  -6   4 644.109 51.2729   6
   0  -6   4 465.414 44.5543   5
   0  -6   3 7024.30 292.604   5
   0  -6   3 7717.94 299.332   6
   0  -6   2 11564.8 454.726   6
   0  -6   2 11742.4 470.334   8
   0  -6   1 2292.96 106.256   1
   0  -6   1 2204.05 111.689   6
   0  -6   1 2260.40 132.361   8
   0  -6   0 9255.62 346.923   1
   0   6   0 9355.98 360.404  47
   0  -6  -1 1653.82 80.8907   1
   0   6   1 1915.54 114.588  47
   0  -6  -2 7847.94 298.934   1
   0   6   2 7136.45 311.421  47
   0  -6  -3 194.760 40.9811   1
   0  -6  -3 164.865 66.1347   7
   0   6   3 62.4054 88.8047  47
   0  -6  -4 35291.2 1320.01   2
   0  -6  -4 36069.1 1313.60   1
   0  -6  -4 35497.5 1342.83   8
   0  -6  -4 35397.9 1329.51   7
   0   6   4 30927.4 1318.93  47
   0  -6  -5 45.7464 82.3822   8
   0  -6  -5 75.9992 63.9080   7
   0  -6  -5 102.272 37.3478   1
   0  -6  -6 510.469 91.5726   8
   0  -6  -6 631.696 76.0666   7
   0  -6  -6 626.924 65.1460   2
   0  -6  -6 568.765 46.9277   1
   0  -6  -7 57.4647 81.3694   8
   0  -6  -7 89.4373 65.0243   7
   0  -6  -7 32.9802 54.9590   2
   0  -6  -8 6617.02 271.191   7
   0  -6  -8 5980.15 287.765   8
   0   6   8 6039.52 257.492  47
   0  -6  -9 517.704 78.6793   7
   0  -6  -9 360.196 94.7946   8
   0  -6 -10 5274.32 233.824   7
   0  -6 -10 4965.90 254.357   8
   0  -6 -11 65.8112 83.7711   8
   0  -6 -11 109.797 41.6674   2
   0  -6 -12 2304.72 155.599   8
   0  -6 -13 3190.79 198.853  30
   0   6  13 2125.30 131.356  11
   0  -6 -13 2001.04 144.959  22
   0  -6 -13 3089.80 178.870  42
   0  -6 -13 2856.48 166.952   8
   0  -6 -14 53.1111 73.9173  22
   0  -6 -14 7.66049 64.9565   4
   0  -6 -14 11.6288 106.440  30
   0   6  14 21.0595 61.3110  11
   0  -6 -14 82.6540 91.5351  36
   0  -6 -14 7.41218 114.826  42
   0  -6 -14 2.22805 83.6154   8
   0  -6 -15 466.821 91.0582  22
   0  -6 -15 709.971 78.2163   4
   0  -6 -15 832.316 136.866  30
   0  -6 -15 471.074 94.6641  29
   0   6  15 462.839 80.2442  11
   0  -6 -15 425.159 106.566  36
   0  -6 -15 698.539 128.971  42
   0  -6 -15 644.736 102.268   8
   0  -6 -16 70.7833 77.2855  22
   0   6  16 144.455 86.7963   3
   0  -6 -16 165.005 64.1941   4
   0  -6 -16 376.585 124.197  30
   0  -6 -16 228.969 83.2588  29
   0   6  16 95.7207 68.0506  11
   0  -6 -16 309.950 99.3005  36
   0  -6 -16 255.021 119.027  42
   0  -6 -16 144.583 71.1300   7
   0  -6 -16 188.789 83.6949   8
   0  -6 -17 15.9421 79.6607  22
   0  -6 -17 38.6949 59.9200   4
   0   6  17 83.5751 81.9397   3
   0  -6 -17-46.5260 117.377  30
   0  -6 -17-116.540 83.2764  29
   0   6  17 46.7733 66.3871  11
   0  -6 -17 17.3209 95.4160  36
   0  -6 -17 55.2994 117.564  42
   0  -6 -17-83.9958 117.408  44
   0  -6 -17-19.2068 66.9073   7
   0  -6 -17 13.0767 74.0750   8
   0  -6 -18 48.6738 75.9371  22
   0  -6 -18 49.2706 59.1893   4
   0  -6 -18 117.981 120.111  30
   0  -6 -18 13.8844 78.0765  29
   0   6  18 64.7269 69.5776  11
   0  -6 -18 53.2746 96.2499  36
   0  -6 -18 198.595 121.359  44
   0  -6 -18 5.65167 119.722  42
   0   6  18 53.2172 40.9488   5
   0  -6 -18 29.0084 66.5791   7
   0  -6 -19 94.5648 66.8701   7
   0   6  19 29.6735 39.4819   5
   0  -6 -19-27.4623 71.0953  29
   0  -6 -19 57.1933 116.159  30
   0  -6 -19 79.6889 55.9996   4
   0  -6 -19 62.3107 76.9067  22
   0  -6 -19 105.408 115.488  42
   0  -6 -19 29.6077 117.490  44
   0   6  19-43.6616 66.9345  11
   0  -6 -20 8.74609 113.945  30
   0   6  20 2.62251 75.4886  21
   0  -6 -20 94.0570 71.6723  22
   0  -6 -20-84.5865 112.743  42
   0  -6 -20 51.1359 111.873  44
   0   6  20 53.1649 65.4519  11
   0  -6 -21-27.6399 112.117  30
   0  -6 -21 95.9276 68.1003  22
   0   6  21-38.7979 73.9630  21
   0  -6 -21 185.022 113.166  44
   0  -6 -21 23.8760 105.812  42
   0   6  21 104.163 63.8812  11
   0  -6 -22 154.077 107.419  30
   0   6  22 32.9436 59.8600  11
   0   6  22 53.7168 70.8878  21
   0  -6 -22 1.27254 57.6279  22
   0  -6 -22 220.794 99.9893  42
   0  -6 -22 36.2145 106.456  44
   0   6  23 169.029 69.6370  21
   0   6  23 104.447 57.1783  11
   0  -6 -23-26.1117 96.7912  44
   0  -6 -23-4.53753 97.1561  30
   0   6  24-62.0665 63.8483  21
   0   6  24 33.7335 50.3249  11
   0  -6 -24-61.5587 90.6271  44
   0  -6 -24 127.150 91.8729  30
   0   6  25 0.80536 56.3820  21
   0   6  25-27.3723 45.5376  11
   0  -6 -25 75.7169 78.4480  44
   0  -6 -25-22.6100 77.8419  30
   0  -6 -26 68.4465 66.7309  44
   0   6  26 54.0998 49.6887  21
   0   6  26 61.4610 37.3230  11
   0   6  27 131.798 28.2868  11
   0  -6 -27 83.5641 41.7280  10
   0   6  27 114.372 41.4834  21
   0  -6 -27 202.456 53.8034  44
   0  -6 -27 73.9204 49.0211  43
   0  -7  27 50.7678 41.4811  19
   0  -7  27 26.5244 41.7044  24
   0  -7  26-21.4480 51.5543  19
   0   7 -26 39.0058 63.3124  18
   0   7 -26 114.655 59.5490  37
   0   7 -26 18.6265 75.7260  14
   0  -7  26 12.9720 51.0718  24
   0  -7  25 136.937 59.8166  19
   0   7 -25 58.2808 80.9341  18
   0   7 -25 168.186 73.7784  37
   0   7 -25 24.9550 85.5473  14
   0  -7  25 65.4241 59.3438  24
   0  -7  24 25.4523 64.2315  19
   0   7 -24 35.5063 92.1997  18
   0   7 -24 144.300 82.3860  37
   0   7 -24 4.28785 95.6685  14
   0  -7  24-14.2047 65.1328  24
   0   7 -23 93.3643 109.457  30
   0  -7  23 100.507 69.4785  19
   0   7 -23-18.0139 89.4494  37
   0   7 -23-53.7008 101.380  14
   0  -7  23 93.6779 69.7006  24
   0   7 -22-90.6164 146.335  30
   0  -7  22 18.7300 70.7741  19
   0   7 -22 27.0991 105.253  14
   0  -7  22 9.27975 72.6515  24
   0   7 -22 124.068 96.4434  37
   0   7 -21 369.468 163.808  30
   0   7 -21 141.769 110.466  14
   0  -7  21 297.116 78.6675  24
   0   7 -21 303.052 104.146  37
   0   7 -20-134.359 164.462  30
   0   7 -20-105.197 108.871  14
   0  -7  20 29.4162 75.8872  24
   0   7 -20 58.0099 104.284  37
   0  -7  19 80.7178 49.6650   5
   0   7 -19-3.11893 107.974  37
   0   7 -19 142.019 105.732  14
   0  -7  19 65.2386 76.2000  24
   0   7 -19-11.0415 126.362  20
   0  -7  18 712.404 61.9074   1
   0   7 -18 506.364 132.083  37
   0  -7  18 650.755 70.7058   5
   0  -7  18 854.123 94.0176  24
   0   7 -17 2168.55 163.954  37
   0  -7  17 2497.33 118.190   5
   0  -7  17 2435.29 113.736   1
   0   7 -17 2239.53 164.961  14
   0  -7  16 588.908 58.4945   1
   0   7 -16 658.311 89.0096  31
   0   7 -16 304.667 128.499  20
   0   7 -16 610.275 118.744  37
   0  -7  16 613.339 62.3960   5
   0   7 -16 686.541 87.1841  34
   0   7 -16 719.822 112.516  14
   0  -7  15 855.613 65.0138   1
   0   7 -15 931.576 92.0353  31
   0   7 -15 642.692 121.431  37
   0  -7  15 864.823 67.4355   5
   0   7 -15 876.914 89.0871  34
   0   7 -15 866.605 113.212  14
   0  -7  14 1390.28 78.0998   1
   0   7 -14 1207.90 98.2187  34
   0   7 -14 1181.55 98.8909  31
   0   7 -14 1220.07 130.696  37
   0  -7  14 1369.65 79.0459   5
   0   7 -14 1245.93 121.860  14
   0   7 -13 498.683 110.819  37
   0   7 -13 376.212 77.8611  34
   0   7 -13 424.159 78.6676  31
   0   7 -13 672.306 124.502  16
   0  -7  13 467.430 53.8510   1
   0  -7  13 626.995 56.9996   5
   0   7 -13 454.303 84.5406  47
   0   7 -13 566.936 173.786  46
   0   7 -13 739.350 97.8917  14
   0   7 -12 2679.71 143.464  31
   0   7 -12 2761.69 143.402  34
   0  -7  12 2980.22 128.281   1
   0   7 -12 2723.14 150.357  47
   0  -7  12 2810.11 127.526   5
   0   7 -12 2643.89 170.897  37
   0   7 -11 245.296 93.8038  37
   0   7 -11 150.077 143.668  46
   0  -7  11 380.910 47.1219   1
   0  -7  11 316.729 45.5337   5
   0   7 -11 118.955 96.8014  16
   0   7 -11 241.336 76.2585  14
   0  -7  10 1800.98 97.6823   6
   0  -7  10 1628.56 87.4696   5
   0  -7  10 1715.21 88.4744   1
   0  -7   9 1153.94 67.4930   1
   0  -7   9 1158.33 75.7716   6
   0  -7   9 1044.77 65.6041   5
   0   7  -9 1095.04 107.200  47
   0  -7   8 2784.20 123.249   1
   0  -7   8 2673.80 121.937   5
   0  -7   8 2782.49 131.968   6
   0   7  -8 2865.64 153.793  47
   0  -7   7 1445.59 74.0723   1
   0  -7   7 1476.48 81.9325   6
   0  -7   7 1187.45 71.9859   5
   0   7  -7 1346.07 113.052  47
   0  -7   6 1422.41 79.6651   6
   0   7  -6 1576.45 114.021  47
   0  -7   5 1572.48 82.3949   6
   0  -7   5 1246.66 71.6734   5
   0   7  -5 1358.04 113.736  47
   0  -7   4 1439.98 76.5997   6
   0  -7   4 1010.73 66.0864   5
   0  -7   3 5113.58 212.150   6
   0  -7   3 4830.84 230.401   8
   0  -7   2 1066.18 95.0576   8
   0  -7   2 943.423 69.5245   6
   0  -7   1 6254.30 246.391   1
   0  -7   1 6208.38 275.415   8
   0  -7   1 6307.59 254.763   6
   0   7  -1 6598.56 266.687  47
   0  -7   0 276.773 49.2713   6
   0  -7   0 482.378 90.7173   2
   0  -7  -1 4005.93 200.550   2
   0   7   1 4156.54 199.877  47
   0  -7  -2 83.6895 76.0745   2
   0  -7  -2 95.9431 39.2806   1
   0   7   2-8.07742 85.7714  47
   0  -7  -3 2725.90 120.812   1
   0  -7  -3 2661.13 141.683   2
   0   7   3 2778.22 147.859  47
   0  -7  -4 529.181 49.8208   1
   0  -7  -4 621.658 79.4519   2
   0  -7  -4 657.446 94.8156   8
   0   7   4 430.036 89.0931  47
   0  -7  -5 10010.4 379.720   1
   0  -7  -5 9813.70 415.816   8
   0  -7  -5 10099.1 401.293   7
   0   7   5 8765.49 389.456  47
   0  -7  -6 741.995 52.7477   1
   0  -7  -6 713.253 70.0513   2
   0  -7  -6 630.220 95.0475   8
   0  -7  -6 697.539 81.9673   7
   0   7   6 492.450 86.8736  47
   0  -7  -7 288.938 71.7464   7
   0  -7  -7 328.994 87.6940   8
   0  -7  -7 489.571 60.0330   2
   0   7   8 1041.48 93.1364  47
   0  -7  -8 1327.79 98.9819   7
   0  -7  -8 1117.57 113.945   8
   0   7   9 2835.70 141.006  47
   0  -7  -9 2803.82 151.524   7
   0  -7 -10 7149.57 326.773  44
   0  -7 -10 6328.19 309.616   8
   0  -7 -10 6623.82 294.764   7
   0  -7 -11 452.108 94.6297   8
   0  -7 -11 453.140 79.3291   7
   0  -7 -11 322.521 88.9870  29
   0   7  11 339.954 71.7481  11
   0  -7 -11 552.671 53.7430   2
   0  -7 -11 629.012 124.246  42
   0  -7 -11 595.390 116.020  44
   0  -7 -11 390.885 85.9970  22
   0   7  11 398.920 78.9036  21
   0  -7 -12 1501.82 125.375   8
   0   7  12 1456.72 101.192  11
   0  -7 -12 1939.10 163.225  30
   0  -7 -12 1101.54 117.464  29
   0   7  12 1264.31 108.080  21
   0  -7 -12 1334.51 116.103  22
   0  -7 -12 1879.86 154.495  42
   0  -7 -12 1884.61 154.198  44
   0  -7 -13 631.137 96.6733   8
   0  -7 -13 594.233 98.4077  29
   0  -7 -13 872.381 136.618  30
   0  -7 -13 690.588 131.238  42
   0  -7 -13 635.351 123.749  44
   0   7  13 587.388 86.7091  21
   0  -7 -13 488.181 88.7080  22
   0   7  13 589.327 79.8779  11
   0  -7 -14 304.020 87.9224   8
   0  -7 -14 347.265 91.0405  29
   0  -7 -14 418.159 128.063  30
   0  -7 -14 340.487 126.833  42
   0   7  14 475.633 84.8361  21
   0  -7 -14 414.462 87.5939  22
   0   7  14 577.117 80.4576  11
   0  -7 -15 579.318 93.8702   8
   0   7  15 481.356 82.1071  11
   0  -7 -15 490.447 95.3778  29
   0  -7 -15 726.281 136.574  42
   0  -7 -15 520.752 92.7880  22
   0   7  15 498.541 87.0557  21
   0  -7 -16 161.069 79.2484   8
   0  -7 -16 275.573 77.7070   7
   0   7  16 291.488 73.6692  11
   0  -7 -16 259.770 89.0427  29
   0  -7 -16 588.310 131.045  30
   0   7  16 145.442 92.1318   3
   0  -7 -16 348.964 126.153  42
   0  -7 -16 206.483 84.6120  22
   0   7  16 284.731 80.8917  21
   0  -7 -17 271.859 74.0008   7
   0   7  17 86.4187 69.4927  11
   0  -7 -17 328.748 127.325  30
   0  -7 -17 232.675 85.3980  29
   0   7  17 144.323 88.0044   3
   0  -7 -17 402.458 125.858  42
   0  -7 -17 147.774 78.5979  22
   0   7  17 181.220 80.2431  21
   0  -7 -18 220.683 121.349  30
   0  -7 -18 269.176 79.9578  29
   0   7  18 205.088 70.4642  11
   0  -7 -18 169.481 79.6092  22
   0   7  18 187.355 80.0437  21
   0  -7 -18 306.825 122.354  42
   0  -7 -18 176.467 69.6884   7
   0   7  18 149.712 41.1970   5
   0   7  19 547.754 79.7089  11
   0  -7 -19 866.426 128.529  42
   0  -7 -19 1010.04 134.190  44
   0  -7 -19 512.834 87.4735  22
   0   7  19 472.555 88.1892  21
   0  -7 -19 959.721 142.361  30
   0  -7 -19 565.327 83.6258  29
   0   7  20 56.3139 62.8306  11
   0  -7 -20 59.3273 108.754  44
   0   7  20 36.0957 73.3438  21
   0  -7 -20 75.6154 68.0980  22
   0  -7 -20 21.7192 110.612  30
   0   7  21 39.9322 59.0423  11
   0  -7 -21 145.471 105.665  44
   0  -7 -21 50.9989 62.2785  22
   0   7  21 4.47557 70.1322  21
   0  -7 -21 109.723 107.172  30
   0   7  22-2.20747 54.4439  11
   0  -7 -22 112.111 98.3668  44
   0  -7 -22-19.4253 43.3581  22
   0   7  22 131.086 67.4013  21
   0  -7 -22 17.9414 100.034  30
   0   7  23 166.737 63.6866  21
   0   7  23 213.308 53.3336  11
   0  -7 -23 299.404 94.3951  44
   0   7  24 26.1020 55.2313  21
   0  -7 -24 52.3211 78.6023  44
   0   7  24 14.8331 43.6931  11
   0   7  25 5.02449 46.8000  21
   0  -7 -25 28.0807 53.7548  43
   0  -7 -25 43.1116 66.3988  44
   0   7  25 4.18081 36.3028  11
   0  -7 -25-2.61623 43.2625  10
   0  -7 -26 65.0813 42.9324  43
   0   7  26 127.102 41.6376  21
   0  -7 -26 71.3990 37.7110  10
   0  -7 -27-15.5523 35.0365  33
   0   7  27 21.5529 27.7600  21
   0  -8  26-20.4704 43.5699  19
   0   8 -26 35.6426 47.0628  37
   0  -8  26 7.56416 42.2266  24
   0   8 -25 132.917 69.3967  18
   0  -8  25 95.0540 52.6160  19
   0   8 -25 51.3247 63.8645  37
   0   8 -25-4.01702 75.3443  14
   0  -8  25 93.2236 54.4842  24
   0   8 -24 316.009 87.0740  18
   0  -8  24 290.456 63.8847  19
   0   8 -24 315.846 78.8025  37
   0   8 -24 113.975 87.0145  14
   0  -8  24 145.413 63.3028  24
   0  -8  23 227.015 69.2622  19
   0   8 -23 253.193 90.5105  37
   0   8 -23 137.601 96.2647  14
   0  -8  23 387.528 72.7552  24
   0   8 -22-39.2252 108.322  30
   0  -8  22-23.2333 71.0800  19
   0   8 -22 207.537 96.1096  37
   0   8 -22-69.1188 102.117  14
   0  -8  22 116.371 70.7337  24
   0   8 -21 4.95399 104.308  14
   0   8 -21 157.828 150.204  30
   0   8 -21-62.0376 101.307  37
   0  -8  21 12.8979 74.5059  24
   0   8 -20-109.248 107.944  14
   0   8 -20 45.6099 157.642  30
   0  -8  20 64.7059 76.9288  24
   0   8 -20 110.522 110.148  37
   0  -8  19 1371.72 109.048  24
   0   8 -19 1015.31 135.177  14
   0   8 -19 1370.66 139.411  37
   0  -8  18 134.013 78.2917  24
   0   8 -18 32.5891 112.280  37
   0   8 -18 72.1524 104.547  14
   0   8 -17 2455.98 131.377  31
   0  -8  17 2091.96 103.150   1
   0   8 -17 2214.24 128.054  34
   0  -8  17 1824.83 109.437   5
   0   8 -17 1942.31 168.109  37
   0   8 -16 179.109 84.5644  31
   0  -8  16 247.116 48.7553   1
   0  -8  16 102.610 52.9128   5
   0   8 -16 301.233 121.734  37
   0   8 -16 313.470 82.3627  34
   0   8 -16 223.997 107.516  14
   0   8 -15 922.371 100.281  31
   0  -8  15 1021.13 70.9341   1
   0   8 -15 983.922 135.915  37
   0  -8  15 975.161 73.8046   5
   0   8 -15 908.278 98.2068  34
   0   8 -15 1009.35 122.636  14
   0   8 -14 460.528 88.0885  31
   0  -8  14 481.136 55.0717   1
   0  -8  14 441.934 56.2313   5
   0   8 -14 456.665 124.239  37
   0   8 -14 498.314 87.0537  34
   0   8 -14 498.792 106.421  14
   0   8 -13 861.498 107.708  31
   0  -8  13 1173.16 76.9068   1
   0  -8  13 1180.37 79.2051   5
   0   8 -13 1146.96 109.361  47
   0   8 -13 863.607 107.479  34
   0   8 -13 986.095 146.736  37
   0   8 -13 1083.99 129.842  14
   0  -8  12 311.648 71.9510  29
   0   8 -12 76.9247 83.6031  31
   0   8 -12 256.759 92.9524  14
   0  -8  12 314.910 49.1549   1
   0  -8  12 246.326 50.0609   5
   0   8 -12 178.271 115.578  16
   0   8 -12 63.0375 166.156  46
   0   8 -12 261.871 92.6369  47
   0   8 -12 60.7857 82.9993  34
   0   8 -12 107.081 110.664  37
   0   8 -11 2891.94 160.333  47
   0   8 -11 1541.53 230.479  46
   0   8 -11 2516.09 184.998  37
   0   8 -11 2570.54 152.524  34
   0   8 -11 2738.39 154.216  31
   0  -8  11 3303.46 151.901  29
   0  -8  11 2960.54 130.481   1
   0   8 -11 1474.55 179.187  16
   0   8 -11 2877.39 172.202  14
   0  -8  11 2817.40 129.446   5
   0  -8  10 4444.21 184.857   6
   0  -8  10 3736.71 169.133   5
   0   8 -10 3414.84 186.830  34
   0  -8  10 4301.02 190.397  29
   0   8 -10 3738.85 188.424  31
   0  -8  10 4282.19 170.852   1
   0   8 -10 2565.04 205.360  16
   0  -8  10 4430.28 191.178  22
   0   8 -10 2589.58 251.164  46
   0   8 -10 3765.24 195.976  47
   0   8 -10 4113.57 204.167  14
   0  -8   9 1172.93 81.6232   6
   0  -8   9 1016.66 68.7278   5
   0  -8   9 1083.59 91.7273  29
   0   8  -9 1060.18 101.269  31
   0  -8   9 1034.74 68.8773   1
   0   8  -9 992.747 98.3980  34
   0  -8   9 1193.34 88.6407  22
   0   8  -9 664.999 161.383  46
   0   8  -9 1099.28 115.297  47
   0   8  -9 778.575 116.437  16
   0  -8   8 1453.14 81.0846   1
   0   8  -8 1505.73 122.575  47
   0  -8   8 1593.41 101.757  22
   0  -8   8 1598.73 92.4740   6
   0  -8   8 1265.31 79.4021   5
   0   8  -8 1645.95 116.084  14
   0  -8   7 3978.58 155.387   1
   0  -8   7 4066.11 155.582   5
   0   8  -6 8704.37 348.706  47
   0  -8   6 8868.81 336.192   6
   0   8  -5 457.657 105.340  47
   0  -8   5 509.443 59.0723   6
   0  -8   4 6487.73 289.671   8
   0  -8   4 6256.11 265.645   6
   0  -8   3 1878.43 126.581   8
   0  -8   3 1849.59 100.098   6
   0  -8   2 9603.44 375.297   1
   0  -8   2 9980.92 385.797   6
   0  -8   2 10169.5 409.003   8
   0  -8   1 353.502 97.6552   2
   0  -8   1 428.398 57.7845   6
   0  -8   1 440.952 84.1543   8
   0  -8   0 2546.35 149.983   2
   0  -8   0 2857.82 125.793   1
   0   8   0 2727.71 155.277  47
   0  -8   0 2914.30 135.549   6
   0  -8  -1 275.190 83.5430   2
   0  -8  -1 31.4676 49.1170   6
   0  -8  -2 7817.67 313.757   1
   0  -8  -2 7600.50 328.742   2
   0   8   2 7621.79 330.703  47
   0  -8  -2 8643.19 327.371   6
   0  -8  -3 468.942 50.4158   1
   0  -8  -3 570.630 81.7199   2
   0  -8  -3 456.120 91.9478   8
   0  -8  -4 3432.67 146.205   1
   0  -8  -4 3469.59 161.579   2
   0   8   4 3450.47 174.327  47
   0  -8  -5 2773.95 121.009   1
   0  -8  -5 2833.20 163.771   8
   0  -8  -6 5597.16 237.859   1
   0  -8  -6 5731.29 277.286   8
   0   8   6 5468.48 252.685  47
   0  -8  -7 750.209 104.748  29
   0  -8  -7 1159.15 76.0518   2
   0  -8  -7 836.690 98.8925  22
   0  -8  -7 876.075 104.916   8
   0   8   7 761.573 93.7599  47
   0  -8  -7 1169.56 130.698  44
   0  -8  -8 113.179 87.3352  29
   0   8   8 12.3792 65.3942  11
   0  -8  -8 72.8051 53.5239   2
   0  -8  -8 153.325 76.8204  22
   0   8   8 108.316 67.6889  21
   0  -8  -8 6.38707 79.4665   8
   0  -8  -8-32.4722 70.7438   7
   0   8   8 89.8563 79.7260  47
   0  -8  -8 184.369 101.443  44
   0   8   9 1548.94 105.696  11
   0  -8  -9 1066.77 118.340  29
   0   8   9 1336.16 107.992  21
   0  -8  -9 1130.51 112.510  22
   0   8   9 1316.76 104.232  47
   0  -8  -9 1744.71 148.158  44
   0  -8  -9 1384.16 110.062   7
   0  -8  -9 1260.61 118.563   8
   0  -8 -10 1493.77 114.940   7
   0  -8 -10 1344.93 122.631   8
   0   8  10 1321.86 105.835  11
   0  -8 -10 1115.10 121.288  29
   0  -8 -10 1170.69 116.248  22
   0   8  10 1259.81 109.485  21
   0  -8 -10 2177.18 162.221  42
   0  -8 -10 2367.13 161.412  44
   0  -8 -11 3020.63 183.307   8
   0  -8 -11 3500.02 173.080   7
   0   8  11 2888.17 156.463  11
   0  -8 -11 2402.11 172.621  29
   0  -8 -11 2621.45 170.347  22
   0   8  11 2465.82 158.111  21
   0  -8 -11 4201.97 213.155  42
   0  -8 -11 4317.18 215.792  44
   0  -8 -12 434.749 91.8261   8
   0  -8 -12 539.418 85.8153   7
   0   8  12 507.865 79.9497  11
   0  -8 -12 438.701 101.453  29
   0   8  12 289.000 82.7935  21
   0  -8 -12 421.183 90.9701  22
   0  -8 -12 662.567 138.189  42
   0  -8 -13 409.933 88.7933   8
   0   8  13 520.782 78.4964  11
   0  -8 -13 282.310 94.7569  29
   0  -8 -13 391.931 91.3486  22
   0   8  13 329.650 83.7273  21
   0  -8 -13 668.370 136.380  42
   0  -8 -13 643.086 126.643  44
   0   8  14 201.956 81.0626  11
   0  -8 -14 327.984 95.3695  29
   0  -8 -14 451.743 134.291  30
   0   8  14 479.344 90.2405  21
   0  -8 -14 380.033 89.8852  22
   0  -8 -14 648.812 138.409  42
   0  -8 -14 558.394 128.639  44
   0  -8 -15-35.6325 70.9617   8
   0  -8 -15-95.4057 91.2794  29
   0  -8 -15-113.883 127.378  30
   0   8  15 140.170 82.6420  11
   0  -8 -15-5.44082 80.8233  22
   0   8  15-19.5044 88.0061  21
   0  -8 -15-207.690 134.778  42
   0  -8 -15 15.6996 119.318  44
   0   8  16-19.9366 87.4826   3
   0  -8 -16 63.1488 84.4123  29
   0  -8 -16 99.9397 119.211  30
   0   8  16 34.2909 71.3492  11
   0   8  16 33.3721 77.2460  21
   0  -8 -16-22.8818 78.9820  22
   0   8  17 215.039 71.7632  11
   0  -8 -17 330.699 84.5170  29
   0  -8 -17 496.967 133.521  30
   0  -8 -17 225.356 71.6233   7
   0   8  17 395.082 83.0486  21
   0  -8 -17 355.298 82.0288  22
   0   8  18-20.3064 64.2702  11
   0  -8 -18 44.8926 114.934  30
   0  -8 -18 90.3893 74.3771  29
   0  -8 -18 65.3042 71.6911  22
   0   8  18 23.9821 73.3860  21
   0   8  19 143.375 64.6660  11
   0   8  19 56.4815 73.0824  21
   0  -8 -19 221.663 71.6454  22
   0  -8 -19 213.313 116.269  30
   0  -8 -19 213.842 65.3087  29
   0  -8 -20 156.372 68.4741  22
   0   8  20 800.721 82.9805  21
   0  -8 -21 207.169 53.3514  22
   0   8  21 104.042 65.5881  21
   0  -8 -21 110.326 68.7642  43
   0  -8 -21 146.944 96.2830  44
   0   8  21 137.430 56.5597  11
   0  -8 -21 50.8645 56.7766  10
   0   8  22 18.9439 59.8594  21
   0  -8 -22 192.978 61.3970  43
   0  -8 -22 187.204 88.7624  44
   0   8  22 132.446 50.6675  11
   0  -8 -22 80.0958 52.1566  10
   0   8  23 69.6582 52.5503  21
   0  -8 -23 8.25303 54.1965  43
   0  -8 -23 29.3953 76.5944  44
   0  -8 -23 51.4601 44.5936  10
   0   8  23 65.2128 42.0272  11
   0  -8 -24 213.570 47.3174  43
   0   8  24 218.901 48.1511  21
   0   8  24 228.153 38.4147  11
   0  -8 -24 139.263 37.6192  10
   0  -8 -25 92.9232 43.5634  33
   0   8  25-77.9667 38.6410  21
   0  -9  25 117.534 42.0087  19
   0   9 -25 84.9520 49.7628  37
   0   9 -25 29.2106 54.1992  14
   0  -9  25 185.276 44.8457  24
   0   9 -24 155.012 69.0944  18
   0   9 -24 128.024 67.2051  37
   0   9 -24 97.5734 71.0340  14
   0  -9  24 173.725 55.3285  24
   0   9 -23 61.7404 76.7711  37
   0   9 -23-13.5497 81.7307  14
   0  -9  23 72.3497 59.0502  24
   0   9 -22-46.2788 88.6662  37
   0   9 -22 10.4372 90.4506  14
   0  -9  22 83.7028 66.7437  24
   0   9 -21 313.742 110.845  14
   0  -9  21 960.322 87.1913  24
   0   9 -21 1052.12 115.344  37
   0   9 -21 29.3380 82.5590  30
   0   9 -20-14.1525 104.925  14
   0  -9  20 89.4919 75.3190  24
   0   9 -20-1.36631 106.687  37
   0   9 -20-101.571 155.277  30
   0  -9  19 246.425 82.1937  24
   0   9 -19 108.178 108.242  14
   0   9 -19 166.475 115.015  37
   0  -9  18 1780.98 120.580  24
   0   9 -18 1697.26 154.683  37
   0   9 -17 969.545 97.8802  34
   0   9 -17 983.350 139.096  37
   0   9 -17 863.032 128.779  14
   0   9 -17 999.567 100.137  31
   0   9 -16 128.318 86.6365  34
   0   9 -16 93.2562 88.0353  31
   0   9 -16 69.4222 132.153  37
   0   9 -15 1669.11 158.562  37
   0   9 -15 1541.91 114.859  34
   0  -9  15 1091.56 84.4877   5
   0   9 -15 1520.98 116.938  31
   0  -9  15 1275.16 82.1240   1
   0   9 -15 1335.84 139.696  14
   0   9 -14 751.587 99.2289  34
   0   9 -14 835.245 139.552  37
   0  -9  14 637.307 67.1594   5
   0   9 -14 744.758 100.856  31
   0   9 -14 583.624 121.331  14
   0  -9  14 830.785 65.1705   1
   0   9 -13 3341.16 209.652  37
   0   9 -13 3216.48 172.782  34
   0   9 -13 3182.39 173.925  31
   0  -9  13 3366.75 149.413   1
   0  -9  13 2812.82 148.478   5
   0   9 -13 3522.37 196.821  14
   0   9 -12 189.225 99.2708  47
   0  -9  12 248.131 79.4276  29
   0   9 -12 168.890 100.357  31
   0  -9  12 149.307 52.6109   1
   0  -9  12 66.4512 58.1007   5
   0   9 -12-116.543 121.624  14
   0   9 -12 200.058 98.1300  34
   0   9 -12-39.0484 139.894  37
   0   9 -11 6615.92 297.118  34
   0   9 -11 5959.88 297.615  47
   0   9 -11 6261.64 296.019  31
   0  -9  11 8100.19 302.126  29
   0  -9  11 7025.85 276.308   1
   0  -9  11 6071.95 274.369   5
   0   9 -11 7248.80 319.907  14
   0   9 -10 973.947 116.653  34
   0  -9  10 1282.71 105.211  29
   0   9 -10 1011.08 116.572  31
   0   9 -10 1051.87 127.726  47
   0  -9  10 984.338 74.6844   1
   0   9 -10 850.753 128.261  14
   0  -9  10 1175.92 87.7342   6
   0  -9  10 852.144 73.2342   5
   0  -9   9 13005.1 487.587   6
   0  -9   9 10679.3 468.953   5
   0   9  -9 11434.8 488.375  34
   0  -9   9 13175.5 495.196  29
   0   9  -9 11783.1 489.414  31
   0   9  -9 8659.75 532.047  46
   0   9  -9 11699.0 493.670  47
   0  -9   9 14414.2 498.077  22
   0   9  -9 9079.62 494.585  16
   0   9  -9 13695.6 507.079  14
   0  -9   9 12999.9 471.984   1
   0  -9   8 79.7582 54.2709   6
   0   9  -8 115.790 91.3000  34
   0   9  -8 41.2759 93.2102  31
   0  -9   8 143.513 78.7961  29
   0   9  -8-28.0945 109.513  47
   0   9  -8-16.4784 142.011  46
   0  -9   8 119.849 70.4083  22
   0   9  -8 101.351 99.4464  16
   0  -9   8 31.5152 47.9331   1
   0   9  -8 135.120 93.9327  14
   0  -9   7 4250.27 189.466   6
   0  -9   7 4201.34 204.344  29
   0   9  -7 3804.38 201.132  31
   0   9  -7 3702.46 225.553  37
   0  -9   7 4696.15 203.252  22
   0   9  -7 3626.94 200.005  34
   0   9  -7 3946.16 208.969  47
   0  -9   7 4008.36 175.401   1
   0  -9   6 48.0429 56.4376   6
   0   9  -6 1066.11 110.188  34
   0   9  -6 1023.20 111.530  31
   0  -9   6 145.111 86.3048  29
   0   9  -6 914.049 145.233  37
   0  -9   6 77.8956 73.5539  22
   0   9  -6 45.0914 114.969  47
   0  -9   6-115.108 61.0005   1
   0  -9   6 92.6665 115.185   2
   0  -9   5 17407.2 625.996   6
   0   9  -5 14925.9 627.909  34
   0  -9   5 16150.6 638.259  29
   0   9  -5 14719.5 628.219  31
   0   9  -5 15662.6 625.823  26
   0   9  -5 16619.6 627.607  25
   0   9  -5 16697.7 647.282  37
   0   9  -5 14006.7 615.841  21
   0  -9   5 17411.2 637.689  22
   0   9  -5 16264.2 632.232  47
   0  -9   5 14739.9 632.651   2
   0  -9   4 728.886 99.1511   8
   0  -9   4 719.666 70.8883   6
   0   9  -4 521.649 91.6998  25
   0   9  -4 477.170 93.3433  26
   0  -9   4 615.520 97.8990  29
   0   9  -4 447.128 108.061  31
   0   9  -4 497.533 126.511  37
   0   9  -4 443.362 108.108  34
   0   9  -4 638.580 75.7793  21
   0  -9   4 611.783 87.0462  22
   0  -9   4 348.401 112.729   2
   0  -9   3 6246.69 254.206   6
   0  -9   3 6436.28 282.864   8
   0   9  -3 5930.99 258.952  25
   0   9  -3 5817.22 258.738  26
   0   9  -3 5426.39 265.129  34
   0  -9   3 5843.78 271.937  29
   0   9  -3 5179.64 266.241  31
   0  -9   3 6212.78 267.692  22
   0  -9   3 5545.49 267.228   2
   0  -9   2 132.905 92.3111  29
   0  -9   2 142.232 59.3659   6
   0  -9   2 259.270 83.8251   8
   0  -9   2 112.863 78.4966  22
   0  -9   2 365.864 109.222   2
   0  -9   1 9229.86 375.037   6
   0   9  -1 9418.94 387.366  34
   0   9  -1 9415.83 388.380  31
   0  -9   1 7600.68 390.608  29
   0   9  -1 9844.87 382.672  26
   0   9  -1 10017.8 382.998  25
   0  -9   1 8187.86 386.921  22
   0  -9   1 8783.72 382.451   2
   0  -9   1 9097.57 362.701   1
   0   9  -1 9466.31 385.355  47
   0  -9   0 7693.74 340.481   6
   0   9   0 9923.50 361.855  34
   0   9   0 10159.7 363.099  31
   0  -9   0 5969.25 354.286  29
   0   9   0 9711.00 353.631  25
   0   9   0 9601.64 353.794  26
   0   9   0 6270.99 340.986  11
   0  -9   0 6609.36 352.377  22
   0  -9   0 7975.47 349.092   2
   0  -9   0 8765.10 330.213   1
   0   9   0 9062.52 354.641  47
   0  -9  -1 10370.9 405.974   6
   0   9   1 10883.0 420.345  34
   0  -9  -1 8808.85 424.363  29
   0   9   1 10481.2 419.481  31
   0   9   1 10692.2 412.935  25
   0   9   1 11050.1 413.787  26
   0   9   1 7403.36 402.102  11
   0  -9  -1 9242.83 420.207  22
   0   9   1 10928.7 414.442  47
   0  -9  -1 9780.29 407.167   2
   0  -9  -1 10114.1 391.681   1
   0  -9  -2 3869.34 179.182   2
   0  -9  -2 4235.05 160.323   1
   0  -9  -2 2399.49 193.132  29
   0   9   2 4282.13 196.502  25
   0   9   2 3623.34 193.067  26
   0  -9  -2 2482.66 186.624  22
   0   9   2 3056.79 189.365  47
   0  -9  -2 3667.66 173.034   6
   0  -9  -3 15125.2 533.980   6
   0  -9  -3 14669.6 561.972   8
   0   9   3 13266.6 537.897  26
   0   9   3 13438.3 538.155  25
   0   9   3 11057.0 526.399  21
   0   9   3 11158.0 529.518  11
   0  -9  -3 13996.5 528.161   2
   0  -9  -3 13973.2 517.256   1
   0   9   3 13512.1 534.328  47
   0   9   4 5209.27 283.202  47
   0  -9  -4 4918.47 294.855   8
   0  -9  -4 5651.94 274.273   6
   0  -9  -4 6170.22 273.354   2
   0  -9  -4 6435.00 263.051   1
   0   9   5 693.586 94.8930  11
   0   9   5 692.336 111.879  47
   0   9   5 575.989 92.1536  21
   0  -9  -5 909.342 105.031   8
   0  -9  -5 781.469 62.6132   1
   0  -9  -5 959.206 82.3815   2
   0  -9  -6 833.591 115.574  29
   0   9   6 985.451 97.1653  11
   0   9   6 927.074 107.242  47
   0  -9  -6 979.091 109.979  22
   0   9   6 892.723 94.5404  21
   0  -9  -6 1229.09 116.386   8
   0  -9  -6 1395.02 85.3386   2
   0  -9  -7 5038.02 276.782  29
   0   9   7 5992.35 257.044  11
   0   9   7 5790.45 256.699  47
   0   9   7 4882.61 254.991  21
   0  -9  -7 5244.46 273.865  22
   0  -9  -7 5887.74 282.586   8
   0  -9  -7 6840.97 246.170   2
   0   9   8 3493.39 170.483  11
   0   9   8 3041.00 168.932  47
   0   9   8 3110.09 170.478  21
   0  -9  -8 3188.99 186.733  22
   0  -9  -8 3398.35 193.257   8
   0  -9  -8 3099.15 192.206  29
   0   9   9 141.738 81.2554  11
   0   9   9 324.437 86.3914  47
   0   9   9 158.430 83.0455  21
   0  -9  -9 333.619 91.6968  22
   0  -9  -9 156.430 85.8206   8
   0  -9  -9 215.729 101.693  29
   0   9  10 3456.72 155.092  11
   0  -9 -10 3568.24 203.560  44
   0   9  10 2656.88 153.532  21
   0  -9 -10 2139.57 157.435  22
   0  -9 -10 2199.58 162.053   8
   0  -9 -10 1807.82 161.748  29
   0   9  11 407.254 81.7477  11
   0   9  11 447.774 86.0265  21
   0  -9 -11 375.868 92.6956  22
   0  -9 -11 404.171 89.3475   8
   0  -9 -11 551.501 106.322  29
   0   9  12 697.591 85.9714  11
   0   9  12 506.001 87.6247  21
   0  -9 -12 550.547 95.6525  22
   0  -9 -12 572.826 92.1853   8
   0  -9 -12 458.399 105.696  29
   0   9  13 131.145 72.4656  11
   0  -9 -13 187.025 121.140  44
   0   9  13 113.291 78.0459  21
   0  -9 -13 83.9843 82.6388  22
   0  -9 -13 81.2327 72.7227   8
   0  -9 -13 315.527 94.2484  29
   0   9  14 1253.65 102.512  11
   0  -9 -14 1110.45 110.139  22
   0   9  14 1196.60 105.893  21
   0  -9 -14 823.409 105.318   8
   0  -9 -14 1210.12 118.028  29
   0  -9 -15 609.264 94.8338  22
   0  -9 -15 781.082 103.935  29
   0  -9 -16 340.837 82.6763  22
   0   9  16 559.711 86.8176  21
   0  -9 -16 248.618 87.3582  29
   0  -9 -16 598.900 125.770  44
   0  -9 -17 47.6928 68.8633  22
   0   9  17 24.0749 70.3599  21
   0  -9 -17-43.6146 109.506  44
   0  -9 -17-19.2214 73.9074  29
   0   9  17 83.8420 63.7261  11
   0  -9 -18 96.5455 66.2146  29
   0   9  18 12.2370 65.8205  21
   0  -9 -18 6.64247 64.2508  22
   0   9  18 40.8463 59.3067  11
   0  -9 -19 267.346 64.4087  22
   0   9  19 238.422 67.3123  21
   0   9  19 151.631 58.7278  11
   0   9  20 211.867 61.3457  21
   0  -9 -20 111.115 53.9968  22
   0   9  20 103.230 53.4132  11
   0   9  21 103.047 54.7517  21
   0   9  21 30.6197 46.7410  11
   0   9  22 50.3978 47.1593  21
   0  -9 -22-21.9642 52.3809  33
   0   9  23 187.098 45.3556  21
   0  -9 -23 176.122 46.9321  33
   0  -9 -24 73.8885 31.2519  33
   0   9  24 20.8269 30.7575  21
   0 -10  23 51.0794 48.8503  24
   0  10 -23 25.3702 60.8898  37
   0  10 -23-2.32453 61.4219  14
   0  10 -23 24.9850 61.0115  18
   0  10 -22 145.309 75.6873  37
   0  10 -22-64.4762 76.0653  14
   0 -10  22-38.2472 55.8342  24
   0  10 -21-43.1775 85.4291  37
   0  10 -21-50.3762 84.3634  14
   0 -10  21 24.4700 61.0237  24
   0  10 -20 688.280 110.966  37
   0 -10  20 684.129 82.3438  24
   0  10 -19 1.32434 105.181  37
   0  10 -19 60.8045 100.603  14
   0 -10  19 136.270 73.5247  24
   0  10 -18 177.338 114.884  37
   0  10 -18 13.9508 99.7392  14
   0 -10  18 167.135 77.2647  24
   0  10 -17 397.261 80.1710  34
   0  10 -17 474.163 82.5214  31
   0  10 -17 218.263 109.308  14
   0  10 -17 421.720 124.685  37
   0  10 -16 1254.82 103.149  34
   0  10 -16 1197.75 104.920  31
   0  10 -16 1169.18 135.957  14
   0  10 -16 1075.08 142.462  37
   0  10 -15 268.062 86.8882  34
   0  10 -15 136.300 88.7341  31
   0  10 -15 200.666 128.941  37
   0  10 -14 1864.77 129.783  34
   0  10 -14 1682.80 167.712  37
   0  10 -14 1674.09 154.644  14
   0  10 -14 1816.16 130.544  31
   0  10 -13 285.842 94.0276  31
   0 -10  13 286.128 49.9152   1
   0  10 -13 280.902 91.3949  34
   0  10 -13 243.419 131.475  37
   0  10 -13 225.994 108.628  14
   0  10 -12 2271.91 155.866  47
   0  10 -12 2474.43 159.011  31
   0 -10  12 2853.65 130.598   1
   0 -10  12 2574.39 178.665   2
   0  10 -12 2591.57 158.785  34
   0 -10  11 3.92675 51.5198   1
   0  10 -11-11.8403 99.9926  47
   0 -10  11 23.8937 79.1806  29
   0  10 -11 67.6052 103.303  31
   0  10 -11 79.0701 98.7924  34
   0  10 -10 2121.36 146.294  34
   0  10 -10 2023.81 146.726  31
   0 -10  10 2249.44 129.493   6
   0 -10  10 2162.58 113.793   1
   0 -10  10 1947.85 160.551   2
   0  10 -10 2026.86 150.355  47
   0  10 -10 2441.69 163.132  14
   0  10  -9 166.900 98.3194  34
   0  10  -9 264.188 102.364  31
   0 -10   9 250.194 86.5476  29
   0 -10   9 323.953 63.6161   6
   0 -10   9 203.059 109.603   2
   0 -10   9 319.532 52.9084   1
   0 -10   9 230.722 82.0516  22
   0  10  -9 208.548 106.014  14
   0  10  -9 134.568 106.726  47
   0  10  -8 4055.49 237.649  47
   0 -10   8 5780.51 234.713  22
   0  10  -8 4384.92 260.797  37
   0  10  -8 4356.54 231.543  34
   0  10  -8 4371.04 233.025  31
   0 -10   8 5232.10 234.520  29
   0 -10   8 4914.15 220.247   6
   0  10  -8 4708.52 246.069  14
   0 -10   8 4044.19 239.718   2
   0 -10   8 4662.93 203.324   1
   0 -10   7 356.707 109.802   2
   0 -10   7 377.914 56.2158   1
   0  10  -7 329.183 105.924  34
   0  10  -7 114.869 133.129  37
   0 -10   7 423.322 93.6125  29
   0  10  -7 166.824 105.107  31
   0  10  -7-6.21756 98.9958  26
   0  10  -7-1.25321 97.0506  25
   0 -10   7 363.608 65.2006   6
   0 -10   7 556.702 85.7303  22
   0  10  -7 153.409 108.281  14
   0  10  -7 301.053 114.358  47
   0 -10   6 3984.44 185.653   6
   0  10  -6 3419.29 200.168  34
   0 -10   6 4022.25 204.760  29
   0  10  -6 3490.34 201.251  31
   0  10  -6 4111.96 196.985  25
   0  10  -6 3974.39 196.912  26
   0  10  -6 3700.87 227.503  37
   0 -10   6 4503.08 202.106  22
   0  10  -6 3651.95 207.166  47
   0 -10   6 3504.97 204.579   2
   0 -10   6 3674.65 169.651   1
   0  10  -5 1387.61 147.945  34
   0  10  -5 1067.06 178.716  37
   0  10  -5 1285.46 148.563  31
   0 -10   5 2047.12 145.780  29
   0  10  -5 1941.15 141.311  25
   0  10  -5 1585.20 138.573  26
   0  10  -5 1548.31 153.222  47
   0 -10   5 2418.63 139.646  22
   0  10  -5 1916.05 120.106  21
   0 -10   5 2420.29 121.429   6
   0 -10   5 1843.29 146.698   2
   0 -10   4 10703.1 414.884   6
   0  10  -4 9436.88 422.834  31
   0 -10   4 10679.8 433.420  29
   0  10  -4 10358.8 418.968  26
   0  10  -4 10413.2 419.266  25
   0  10  -4 9347.45 421.570  34
   0  10  -4 9323.54 441.391  37
   0  10  -4 9086.78 404.602  21
   0 -10   4 11582.3 430.885  22
   0 -10   4 9353.21 421.846   2
   0 -10   3 3288.23 155.394   6
   0  10  -3 2518.28 178.848  31
   0 -10   3 2912.15 178.113  29
   0  10  -3 2956.34 167.725  25
   0  10  -3 2972.64 167.118  26
   0  10  -3 2747.65 178.441  34
   0  10  -3 2574.96 196.642  37
   0  10  -3 2941.21 151.221  21
   0 -10   3 3324.64 171.855  22
   0 -10   3 2774.21 171.626   2
   0 -10   2 2037.43 124.129   6
   0  10  -2 2599.58 162.768  31
   0 -10   2 2024.28 152.728  29
   0  10  -2 2674.32 147.766  25
   0  10  -2 2688.50 148.634  26
   0  10  -2 2208.01 159.817  34
   0  10  -2 2206.43 126.758  21
   0 -10   2 2281.26 143.474  22
   0 -10   2 1922.95 110.007   1
   0 -10   2 1972.90 146.898   2
   0 -10   1 3196.25 166.073   6
   0 -10   1 2659.34 188.598  29
   0  10  -1 3972.47 199.022  31
   0  10  -1 3992.41 189.629  25
   0  10  -1 4249.32 190.523  26
   0  10  -1 3624.90 169.578  21
   0 -10   1 2909.99 180.781  22
   0 -10   1 3269.84 180.584   2
   0 -10   1 3261.93 151.986   1
   0  10  -1 2998.77 188.432  47
   0  10  -1 3746.06 196.846  34
   0 -10   0 1624.03 116.253   6
   0  10   0 3371.91 163.046  34
   0 -10   0 1721.52 148.072  29
   0  10   0 3410.91 163.794  31
   0 -10   0 1728.97 134.643  22
   0 -10   0 1823.90 131.981   2
   0 -10   0 1871.87 102.791   1
   0  10   0 2290.12 151.076  47
   0 -10  -1 3699.16 174.628   6
   0  10   1 3721.38 197.801  34
   0  10   1 3701.40 198.975  31
   0 -10  -1 3306.15 199.410  29
   0  10   1 3743.97 186.817  26
   0  10   1 3756.47 186.182  25
   0 -10  -1 3809.32 194.129  22
   0  10   1 3233.09 170.763  21
   0  10   1 3460.97 189.789  47
   0 -10  -1 3640.17 178.069   2
   0 -10  -1 3686.58 157.410   1
   0  10   1 2945.10 177.219  11
   0 -10  -2 561.971 83.4572   2
   0 -10  -2 351.116 110.458  29
   0  10   2 393.947 91.4252  21
   0 -10  -2 320.158 97.2098  22
   0 -10  -2 396.933 70.7298   6
   0 -10  -2 247.366 92.3195   8
   0  10   2 562.495 111.304  47
   0 -10  -3 5652.83 227.833   1
   0 -10  -3 5792.18 241.082   2
   0 -10  -3 4946.99 271.068  29
   0  10   3 5221.29 255.194  25
   0  10   3 5221.97 254.998  26
   0  10   3 5958.45 250.741  11
   0  10   3 4559.75 242.095  21
   0 -10  -3 6134.53 276.855   8
   0 -10  -3 6002.99 246.502   6
   0  10   3 4979.03 252.455  47
   0  10   4 2988.36 169.986  47
   0  10   4 2350.37 155.372  21
   0  10   4 2718.53 163.516  11
   0  10   4 3078.31 173.427  25
   0  10   4 3092.70 173.811  26
   0 -10  -4 3189.39 184.300   8
   0 -10  -4 3324.72 154.198   6
   0 -10  -4 2716.53 134.221   1
   0 -10  -4 2981.20 148.412   2
   0 -10  -5 2662.53 189.499   8
   0 -10  -5 3133.74 162.864   2
   0  10   6 308.920 96.9202  25
   0  10   6 394.187 99.4909  26
   0  10   6 212.496 87.4747  11
   0  10   6 205.044 82.4600  21
   0  10   6 436.350 97.4067  47
   0 -10  -6 353.184 85.8636   8
   0 -10  -7 4279.57 233.432  29
   0  10   7 4500.22 218.176  26
   0  10   7 4567.43 218.317  25
   0 -10  -7 4454.09 227.361  22
   0  10   7 4175.28 206.000  21
   0  10   7 5028.65 210.702  11
   0  10   7 3758.12 206.551  47
   0 -10  -7 4342.42 232.977   8
   0 -10  -8-25.5757 100.282  29
   0  10   8-66.8409 76.7036  21
   0 -10  -8 20.8304 84.9685  22
   0  10   8-59.6218 77.9401  11
   0  10   8 35.3901 82.7249  47
   0 -10  -8-12.4300 52.2593   6
   0 -10  -8 87.8641 77.1170   8
   0 -10  -9 2967.87 187.287  29
   0  10   9 3019.34 163.292  21
   0 -10  -9 3131.74 181.130  22
   0  10   9 3515.03 165.722  11
   0 -10  -9 3168.23 158.107   6
   0 -10  -9 2665.21 179.476   8
   0 -10 -10 809.854 116.249  29
   0 -10 -10 765.521 104.773  22
   0  10  10 1037.86 98.2643  21
   0 -10 -10 662.765 98.7838   8
   0 -10 -11 343.913 98.6430  29
   0  10  11 113.768 76.9976  21
   0 -10 -11 331.750 89.2736  22
   0  10  11 394.714 80.0865  11
   0 -10 -11 214.381 77.2928   8
   0 -10 -12 384.773 98.2514  29
   0 -10 -12 429.826 87.3323  22
   0  10  12 353.951 80.6848  21
   0  10  12 470.523 77.3727  11
   0 -10 -12 278.873 76.0440   8
   0  10  13 117.234 69.3804  11
   0 -10 -13 78.0211 87.7759  29
   0  10  13 94.4803 71.8707  21
   0 -10 -13 97.1884 77.3362  22
   0  10  14 230.183 68.4970  11
   0 -10 -14 31.8309 83.0201  29
   0  10  14 9.62853 70.2536  21
   0 -10 -14 165.029 76.9346  22
   0  10  15 478.598 72.8422  11
   0 -10 -15 370.994 87.7050  29
   0  10  15 476.513 76.5560  21
   0 -10 -15 506.134 81.4160  22
   0  10  16 189.784 62.3655  11
   0 -10 -16 37.5569 72.9755  29
   0  10  16 127.323 65.6630  21
   0 -10 -16 65.0315 67.1359  22
   0  10  17 14.6352 56.3574  11
   0 -10 -17 80.1612 66.5051  29
   0 -10 -17 3.63568 62.4701  22
   0  10  17 96.9033 60.5918  21
   0  10  18 29.4570 50.1725  11
   0  10  18 11.0023 56.7827  21
   0 -10 -18-6.18349 54.3733  22
   0  10  19 18.8497 45.7685  11
   0  10  19-47.5891 52.0237  21
   0 -10 -19 14.5502 48.1216  22
   0  10  20 20.7523 40.2821  11
   0  10  20 19.6839 45.4886  21
   0  10  21 74.2030 34.0973  11
   0  10  21 82.2085 40.6064  21
   0  10  22 24.5980 32.5584  21
   0  10  22 78.7110 41.6938  26
   0  10  22 142.968 41.0948  25
   0  10  23 6.60407 28.3003  25
   0  10  23 5.21365 29.8550  26
   0 -11  22-16.4712 34.8560  19
   0  11 -22 45.7833 49.0331  18
   0  11 -22-2.69476 43.4805  14
   0  11 -22 37.1813 50.0132  37
   0 -11  22 43.0341 39.4260  24
   0 -11  21 46.7258 45.2614  19
   0  11 -21 32.3042 61.8731  14
   0  11 -21-0.74698 65.8045  37
   0 -11  21 66.2234 49.6394  24
   0 -11  20 176.705 54.3411  19
   0  11 -20 94.8284 77.0022  14
   0  11 -20 258.918 82.3575  37
   0 -11  20 276.735 61.2193  24
   0  11 -19 202.967 92.7244  37
   0 -11  19 239.734 59.5593  19
   0  11 -19 106.851 89.7240  14
   0  11 -18-10.1715 92.1890  14
   0  11 -18 191.202 99.6041  37
   0  11 -17-53.9986 92.6497  14
   0  11 -17-45.3100 105.748  37
   0  11 -16 734.248 83.9053  31
   0  11 -16 707.774 82.7475  34
   0  11 -15 505.902 126.716  37
   0  11 -15 520.386 86.9807  31
   0  11 -15 396.718 111.784  14
   0  11 -15 491.930 85.8856  34
   0  11 -14 42.5910 84.5795  31
   0  11 -14 200.378 109.681  14
   0  11 -14 62.3444 81.5952  34
   0  11 -13 458.676 95.9012  31
   0  11 -13 650.882 116.003  14
   0  11 -13 430.380 92.7543  34
   0  11 -12 56.2908 89.7655  31
   0  11 -12 31.6040 99.3359  14
   0  11 -12-36.7385 88.8100  34
   0  11 -11 666.122 108.086  31
   0  11 -11 836.170 107.363  34
   0  11 -10 635.599 106.287  31
   0 -11  10 273.056 86.5818  29
   0  11 -10 497.162 103.253  34
   0 -11   9 492.581 106.741   2
   0 -11   9 627.940 56.9011   1
   0  11  -9 422.517 100.991  34
   0  11  -9 376.056 129.913  37
   0  11  -9 298.613 103.152  31
   0 -11   9 654.197 94.5653  29
   0 -11   9 485.523 71.8087   6
   0  11  -9 500.309 109.490  14
   0  11  -9 423.056 104.642  47
   0 -11   8 60.6657 95.8957   2
   0 -11   8 225.703 46.4242   1
   0  11  -8 138.114 99.5549  34
   0  11  -8 27.3233 124.387  37
   0  11  -8 86.8016 100.384  31
   0 -11   8 102.414 85.7619  29
   0  11  -8 71.9069 92.1589  25
   0  11  -8-16.8624 91.3347  26
   0 -11   8 212.207 61.5655   6
   0 -11   8 199.798 83.0682  22
   0  11  -8 118.760 102.763  14
   0  11  -8 149.202 103.674  47
   0 -11   7 2236.76 133.207   6
   0  11  -7 1951.00 154.558  34
   0 -11   7 2533.87 154.263  29
   0  11  -7 1906.93 155.176  31
   0  11  -7 2647.73 153.081  26
   0  11  -7 2718.28 153.794  25
   0  11  -7 1641.66 179.229  37
   0 -11   7 2924.71 152.223  22
   0  11  -7 2095.50 156.875  47
   0 -11   7 2187.63 154.069   2
   0 -11   7 2141.35 114.456   1
   0  11  -6 1363.63 135.487  47
   0 -11   6 1992.70 126.687  22
   0  11  -6 1071.46 134.687  31
   0 -11   6 1823.70 131.538  29
   0  11  -6 1357.43 126.411  26
   0  11  -6 1425.67 125.738  25
   0  11  -6 1003.65 132.975  34
   0  11  -6 832.489 157.411  37
   0 -11   6 1663.90 106.097   6
   0 -11   6 1448.12 86.6370   1
   0 -11   6 1587.31 127.900   2
   0  11  -5 487.691 119.499  47
   0 -11   5 937.122 101.033  22
   0  11  -5 995.293 109.430  26
   0  11  -5 1123.24 110.215  25
   0  11  -5 650.634 120.748  31
   0 -11   5 712.646 108.427  29
   0  11  -5 565.744 117.085  34
   0  11  -5 856.075 143.406  37
   0 -11   5 614.763 75.4917   6
   0 -11   5 667.907 106.264   2
   0 -11   4 1497.67 114.515  22
   0  11  -4 950.784 90.4354  21
   0  11  -4 1115.24 115.509  26
   0  11  -4 992.135 113.618  25
   0 -11   4 1369.02 124.127  29
   0  11  -4 777.138 125.480  31
   0  11  -4 554.834 140.670  37
   0  11  -4 751.898 123.348  34
   0 -11   4 1356.83 93.0881   6
   0 -11   4 1146.27 111.775   2
   0  11  -3 410.410 74.4250  21
   0 -11   3 481.988 92.2645  22
   0  11  -3 479.057 99.2269  25
   0  11  -3 583.977 100.735  26
   0  11  -3 458.612 115.776  31
   0 -11   3 495.810 104.564  29
   0  11  -3 417.006 112.693  34
   0  11  -3 386.684 129.211  37
   0 -11   3 499.012 69.5383   6
   0 -11   3 500.470 94.8555   2
   0  11  -2 911.188 84.8975  21
   0 -11   2 1145.16 108.037  22
   0  11  -2 868.773 123.786  31
   0 -11   2 1036.84 118.341  29
   0  11  -2 1080.46 107.709  25
   0  11  -2 876.028 107.473  26
   0  11  -2 957.390 121.803  34
   0  11  -2 721.986 131.823  37
   0 -11   2 922.662 82.7758   6
   0 -11   2 1005.80 99.3773   2
   0 -11   2 873.003 65.3984   1
   0  11  -1 261.075 107.653  47
   0  11  -1 251.085 70.0692  21
   0 -11   1 76.8486 84.8611  22
   0 -11   1 3.72881 96.6607  29
   0  11  -1 392.707 114.240  31
   0  11  -1 479.206 96.8337  25
   0  11  -1 382.580 98.0499  26
   0  11  -1 383.483 112.766  34
   0  11  -1 404.947 120.562  37
   0 -11   1 62.0202 56.8377   6
   0 -11   1 109.614 76.7961   2
   0 -11   1 136.917 44.8484   1
   0  11   0 836.983 112.251  47
   0  11   0 825.505 82.8216  21
   0 -11   0 1045.06 104.981  22
   0 -11   0 826.087 116.287  29
   0  11   0 910.281 123.233  31
   0  11   0 917.596 105.759  26
   0  11   0 936.178 105.110  25
   0  11   0 919.281 121.730  34
   0 -11   0 879.849 79.1768   6
   0 -11   0 698.987 61.6512   1
   0 -11   0 924.748 91.3771   2
   0  11   1 57.7541 99.3004  47
   0  11   1 195.463 68.1646  21
   0 -11  -1 138.706 85.4647  22
   0 -11  -1-5.74763 96.1422  29
   0  11   1 209.712 112.574  31
   0  11   1 403.003 93.8100  26
   0  11   1 278.153 89.7240  25
   0  11   1 378.750 109.538  34
   0 -11  -1 63.1807 80.9463   8
   0 -11  -1 96.8709 55.0761   6
   0 -11  -1 147.104 43.0359   1
   0 -11  -1 170.333 70.7185   2
   0  11   2-9.41453 98.8236  47
   0 -11  -2 89.1846 85.5203  22
   0  11   2 83.8105 68.5962  21
   0  11   2 84.7368 112.463  31
   0 -11  -2 52.9772 101.443  29
   0  11   2 185.203 91.3513  25
   0  11   2 220.755 93.2772  26
   0  11   2 319.447 112.536  34
   0 -11  -2 22.8899 55.2647   6
   0 -11  -2 72.6236 78.3644   8
   0 -11  -2 74.3754 41.0517   1
   0 -11  -2 156.653 65.6534   2
   0  11   3 633.565 106.076  47
   0  11   3 715.507 82.1288  21
   0  11   3 742.256 122.203  34
   0 -11  -3 785.016 115.777  29
   0  11   3 635.490 121.290  31
   0  11   3 759.066 101.920  25
   0  11   3 859.335 102.895  26
   0 -11  -3 765.873 75.4536   6
   0 -11  -3 729.894 100.413   8
   0 -11  -3 797.080 76.0443   2
   0 -11  -3 598.821 57.7659   1
   0  11   4 471.177 94.8026  25
   0  11   4 451.705 96.9784  26
   0  11   4 469.794 86.3267  11
   0  11   4 319.043 75.4422  21
   0 -11  -4 491.743 91.3228   8
   0 -11  -4 546.109 66.9434   6
   0  11   4 336.594 96.5821  47
   0  11   5 141.829 99.8112  26
   0  11   5 81.1023 96.8888  25
   0  11   5 194.996 90.9899  11
   0  11   5-24.7571 78.4465  21
   0 -11  -5 121.238 76.9801   8
   0  11   5 172.470 91.5867  47
   0  11   6 3278.17 181.946  26
   0  11   6 3307.23 180.701  25
   0  11   6 3518.70 173.111  11
   0  11   6 3302.18 166.297  21
   0 -11  -6 3238.75 191.212   8
   0  11   6 2970.61 170.569  47
   0 -11  -7 669.581 113.719  29
   0  11   7 568.768 100.675  25
   0  11   7 646.915 102.504  26
   0  11   7 758.021 91.5501  11
   0 -11  -7 740.334 102.010  22
   0  11   7 574.270 82.5087  21
   0 -11  -7 745.590 95.5921   8
   0  11   7 682.969 91.8313  47
   0  11   8 382.777 107.818  34
   0 -11  -8 421.221 106.075  29
   0  11   8 272.687 110.915  31
   0  11   8 440.734 93.9632  25
   0  11   8 375.348 94.7883  26
   0 -11  -8 521.948 92.2784  22
   0  11   8 368.697 76.3468  21
   0  11   8 456.468 82.3156  11
   0 -11  -8 336.745 80.4141   8
   0 -11  -8 422.740 60.7653   6
   0 -11  -8 381.279 72.1332   4
   0  11   9 1271.72 111.625  25
   0  11   9 1338.40 113.763  26
   0 -11  -9 1261.15 115.177  22
   0  11   9 1214.99 96.8315  21
   0  11   9 1356.93 102.488  11
   0  11   9 1050.91 122.059  34
   0  11   9 961.067 124.131  31
   0 -11  -9 1298.11 125.119  29
   0  11  10-109.094 86.2184  26
   0  11  10-135.094 85.5095  25
   0  11  10-95.5475 67.5855  21
   0 -11 -10 39.1478 79.6603  22
   0  11  10-35.9271 71.0725  11
   0  11  10 102.876 94.9801  34
   0  11  10-22.2645 98.8215  31
   0 -11 -10-63.6196 93.7108  29
   0  11  11 468.839 91.6634  26
   0  11  11 687.034 92.1959  25
   0  11  11 398.809 73.5108  21
   0 -11 -11 476.908 86.5094  22
   0  11  11 455.286 77.5185  11
   0  11  11 414.434 99.5095  34
   0 -11 -11 464.158 96.7880  29
   0  11  12 97.7090 79.7522  26
   0  11  12 25.9152 76.9264  25
   0 -11 -12-109.325 73.5415  22
   0  11  12 47.3334 63.2187  21
   0  11  12 70.3107 63.6920  11
   0  11  12-25.2978 85.8967  34
   0 -11 -12-26.8807 83.0379  29
   0  11  13 466.773 81.3131  25
   0  11  13 337.655 82.1117  26
   0 -11 -13 373.868 77.4586  22
   0  11  13 205.395 65.4555  21
   0  11  13 372.973 67.4529  11
   0  11  13 258.551 86.0887  34
   0  11  13 282.932 88.5611  31
   0 -11 -13 331.008 84.2382  29
   0  11  14-27.9965 72.1322  25
   0  11  14-4.98873 71.8263  26
   0 -11 -14 11.8992 65.1727  22
   0  11  14 9.21683 57.4119  21
   0  11  14 100.512 58.1704  11
   0  11  14-15.8711 77.7587  34
   0 -11 -14 10.4272 73.2865  29
   0  11  14 54.7272 80.7820  31
   0  11  15 330.879 74.6633  26
   0  11  15 350.702 75.5599  25
   0 -11 -15 433.000 68.2086  22
   0  11  15 337.228 61.0037  21
   0  11  15 392.450 61.3181  11
   0  11  15 283.175 77.9649  34
   0 -11 -15 365.835 74.7705  29
   0  11  15 313.991 79.8847  31
   0  11  16 252.933 68.2370  26
   0  11  16 178.445 66.2086  25
   0  11  16 93.6520 52.9911  21
   0 -11 -16 74.9970 55.3521  22
   0  11  16 223.378 53.2342  11
   0  11  16 74.1548 66.9586  34
   0 -11 -16 1.94022 60.2178  29
   0  11  16 46.3039 68.1564  31
   0  11  17 61.1911 58.3912  25
   0  11  17-29.1294 59.4505  26
   0  11  17-28.6667 46.9847  21
   0 -11 -17 40.2260 48.9829  22
   0  11  17-76.4067 46.0195  11
   0  11  17 14.6048 58.1986  34
   0  11  17-28.9378 60.9316  31
   0  11  18-27.9775 53.2476  26
   0  11  18 9.08678 52.0234  25
   0  11  18 32.2901 41.6082  21
   0 -11 -18 44.1843 39.3263  22
   0  11  18 17.0828 40.1163  11
   0  11  19 76.3756 47.1053  26
   0  11  19 35.0050 45.8908  25
   0  11  19-17.8649 36.3090  21
   0  11  19-9.44300 32.7885  11
   0  11  20 43.4273 29.0759  21
   0  11  20 70.2137 39.9312  25
   0  11  20 57.5002 39.6810  26
   0  11  21 48.3321 31.0734  25
   0  11  21 8.51700 31.3022  26
   0  12 -20 94.1971 51.8209  37
   0 -12  19 6.57786 36.6032  19
   0  12 -19 29.0913 57.4799  14
   0  12 -19-19.8071 64.9730  37
   0 -12  18 177.720 46.4294  19
   0  12 -18 113.253 78.5995  14
   0  12 -18 275.635 82.7376  37
   0 -12  17 11.7617 47.3492  19
   0  12 -17 5.07749 84.8124  37
   0  12 -17 26.7794 76.2394  14
   0  12 -16 166.641 94.0816  37
   0  12 -16 157.900 84.7984  14
   0  12 -15-5.84949 65.5843  34
   0  12 -15-2.51270 85.9852  14
   0  12 -15 104.111 69.2060  31
   0  12 -14 988.404 91.5393  34
   0  12 -14 913.674 118.386  14
   0  12 -14 1097.19 93.2962  31
   0  12 -13 205.863 80.1940  34
   0  12 -13 210.199 98.4342  14
   0  12 -13 281.012 83.8546  31
   0  12 -12 510.706 91.9258  34
   0  12 -12 521.798 94.3348  31
   0  12 -11 271.712 91.7439  34
   0  12 -11 363.158 124.244  37
   0  12 -11 493.094 104.341  14
   0  12 -11 261.026 93.3294  31
   0  12 -10 593.874 129.932  37
   0  12 -10 550.030 101.908  34
   0  12 -10 770.339 116.203  14
   0  12 -10 593.671 103.965  31
   0  12  -9 598.901 100.896  25
   0  12  -9 184.071 96.2463  34
   0  12  -9 171.547 124.848  37
   0  12  -9 614.721 114.225  14
   0  12  -9 228.321 99.0083  31
   0 -12   9 216.276 82.6472  29
   0  12  -8 487.861 98.2414  25
   0  12  -8 531.617 101.027  26
   0 -12   8 610.820 93.7317  29
   0  12  -8 361.780 104.479  31
   0  12  -8 290.717 101.121  34
   0  12  -8 181.081 126.287  37
   0  12  -8 485.423 111.776  14
   0 -12   7 2314.46 130.171  22
   0 -12   7 1949.11 129.317  29
   0  12  -7 1257.71 130.665  31
   0  12  -7 1229.97 128.251  34
   0  12  -7 974.729 149.686  37
   0  12  -7 1472.38 124.673  26
   0  12  -7 1529.33 123.580  25
   0  12  -6 523.200 104.959  26
   0  12  -6 613.373 105.778  25
   0  12  -6 306.105 112.357  31
   0 -12   6 328.257 96.2303  29
   0 -12   6 287.783 88.6343  22
   0  12  -6 519.283 118.553  14
   0  12  -6 315.609 111.374  34
   0  12  -6 524.296 136.957  37
   0  12  -5 1915.51 159.951  31
   0 -12   5 2942.34 161.817  29
   0 -12   5 2971.04 157.018  22
   0  12  -5 2848.39 158.000  26
   0  12  -5 2772.58 156.503  25
   0  12  -5 1306.63 174.236  37
   0  12  -5 1919.84 158.498  34
   0 -12   4 92.2884 84.5762  22
   0  12  -4 178.307 95.6353  25
   0  12  -4 165.537 95.9464  26
   0 -12   4 5.10459 96.0576  29
   0  12  -4 97.8113 112.051  31
   0  12  -4 104.117 108.966  34
   0  12  -4 298.603 124.788  37
   0  12  -3 1358.65 138.620  31
   0 -12   3 1756.85 136.511  29
   0 -12   3 1997.53 129.054  22
   0  12  -3 1487.66 125.394  26
   0  12  -3 1645.07 125.927  25
   0  12  -3 1194.93 146.860  37
   0  12  -3 1345.40 137.844  34
   0 -12   2 454.453 105.949  29
   0  12  -2 840.549 122.710  31
   0 -12   2 308.609 91.6066  22
   0  12  -2 767.361 129.488  37
   0  12  -2 552.916 117.730  34
   0  12  -1 1717.65 111.815  21
   0 -12   1 2034.33 135.714  22
   0  12  -1 2042.22 137.299  26
   0  12  -1 1956.27 135.956  25
   0 -12   1 2088.98 147.894  29
   0  12  -1 1967.80 151.104  31
   0  12  -1 1690.06 148.081  34
   0 -12   0 766.140 102.275  22
   0  12   0 608.669 132.235  37
   0 -12   0 782.797 116.324  29
   0  12   1 2009.20 137.687  26
   0  12   1 2119.39 138.450  25
   0  12   1 1743.15 149.680  34
   0 -12  -1 1831.47 145.654  29
   0  12   1 1836.00 151.825  31
   0 -12  -1 2046.37 137.199  22
   0  12   1 1808.16 113.277  21
   0  12   2 680.906 98.2887  25
   0  12   2 498.214 97.5050  26
   0  12   2 303.759 112.106  34
   0  12   2 148.753 105.123  37
   0  12   2 293.438 115.007  31
   0 -12  -2 147.999 102.640  29
   0  12   2 336.504 68.4737  21
   0 -12  -2-1.72064 83.4505  22
   0  12   3 343.179 92.8141  26
   0  12   3 363.952 92.0115  25
   0  12   3 271.174 108.812  34
   0  12   3 146.363 99.7046  37
   0  12   3 147.250 110.245  31
   0 -12  -3 248.536 100.987  29
   0 -12  -3 244.645 87.0115  22
   0  12   3 188.517 65.1377  21
   0  12   4 281.869 69.9784  21
   0  12   4 380.892 93.9134  26
   0  12   4 432.607 94.4188  25
   0  12   5 1047.35 86.0986  21
   0  12   5 1191.47 111.938  26
   0  12   5 1102.22 110.573  25
   0  12   6 527.254 72.9288  21
   0  12   6 577.246 98.1162  26
   0  12   6 651.810 98.3304  25
   0  12   7 401.465 68.0623  21
   0  12   7 555.230 93.8340  26
   0  12   7 464.346 91.5886  25
   0  12   8 647.192 94.4876  26
   0  12   8 636.323 92.0749  25
   0  12   8 690.601 72.9356  21
   0 -12  -8 717.260 92.4111  22
   0  12   8 563.619 81.1107  11
   0  12   8 509.883 104.940  34
   0 -12  -8 676.931 103.047  29
   0  12   8 482.406 105.859  31
   0  12   9 94.5763 79.6760  25
   0  12   9 220.916 84.0308  26
   0 -12  -9 110.986 74.7722  22
   0  12   9 97.2282 59.0665  21
   0  12   9 125.388 66.9498  11
   0  12   9 232.635 93.3201  34
   0  12   9 198.837 95.0304  31
   0 -12  -9 185.563 86.2784  29
   0  12  10 293.446 79.0168  25
   0  12  10 394.741 82.0864  26
   0  12  10 230.431 59.8528  21
   0 -12 -10 287.735 76.0259  22
   0  12  10 345.572 68.9467  11
   0  12  10 231.587 89.0738  34
   0  12  10 366.116 93.2342  31
   0 -12 -10 264.604 85.5430  29
   0  12  11 810.676 86.8848  26
   0 -12 -11 11.7292 67.1565  22
   0  12  11 475.221 63.9028  21
   0  12  11 480.288 91.1206  34
   0 -12 -11 53.9808 78.3134  29
   0  12  11 422.796 93.5619  31
   0  12  12 149.399 72.8993  25
   0  12  12 276.247 76.4566  26
   0 -12 -12 291.429 68.1255  22
   0  12  12 216.635 55.2290  21
   0  12  12 210.503 60.4397  11
   0  12  12 190.292 80.6780  34
   0 -12 -12 147.983 74.9130  29
   0  12  12 126.494 81.7684  31
   0  12  13-39.7384 65.2889  25
   0  12  13-65.0196 66.7799  26
   0  12  13 22.0495 47.9086  21
   0 -12 -13 35.8099 56.9855  22
   0  12  13 4.88053 51.5299  11
   0  12  13-7.20214 71.1639  34
   0  12  13 46.8395 72.8254  31
   0 -12 -13-23.2003 65.6871  29
   0  12  14 109.828 62.9364  26
   0  12  14 112.947 61.8784  25
   0  12  14 185.317 47.2237  21
   0 -12 -14 129.736 55.1208  22
   0  12  14 52.1239 49.7432  11
   0  12  14 130.155 66.2052  34
   0 -12 -14 189.638 60.1777  29
   0  12  14 131.402 68.8807  31
   0  12  15 75.4342 56.8806  25
   0  12  15-19.9009 56.7223  26
   0 -12 -15 25.0373 46.6667  22
   0  12  15 51.2527 40.7210  21
   0  12  15 8.71028 44.2816  11
   0  12  15 2.38962 59.1498  34
   0  12  15 59.0898 59.7552  31
   0 -12 -15 0.78776 52.9376  29
   0  12  16 193.315 41.1204  21
   0 -12 -16 151.592 44.1666  22
   0  12  16 241.376 56.4149  31
   0  12  16 262.188 57.8660  26
   0  12  16 138.795 54.4959  34
   0  12  17 84.0814 31.4649  21
   0  12  17 163.452 47.5706  26
   0  12  17 67.7604 45.0973  25
   0  12  18 55.5235 23.0529  21
   0  12  18 37.8461 38.0896  26
   0  12  18 59.2205 37.5898  25
   0  12  19 52.6471 29.6387  26
   0  12  19 13.8826 28.1141  25
   0 -13  17 191.918 42.9271  24
   0  13 -17 81.0495 52.4310  14
   0 -13  16 139.652 47.9494  24
   0  13 -16 238.677 63.0609  14
   0 -13  15 93.9296 51.5839  24
   0  13 -15 212.753 74.0372  14
   0 -13  14 361.418 65.6970  24
   0  13 -14 841.283 68.5889  34
   0  13 -14 472.897 91.9986  14
   0  13 -14 989.353 71.4323  31
   0  13 -13 407.090 70.6500  34
   0  13 -13 491.215 91.8271  14
   0  13 -13 358.737 72.2857  31
   0  13 -12 1510.83 104.207  34
   0  13 -12 1536.45 134.098  37
   0  13 -12 1594.12 125.490  14
   0  13 -12 1489.67 106.128  31
   0  13 -11 852.356 93.9787  31
   0  13 -10 1382.77 114.322  34
   0  13 -10 1477.07 116.187  31
   0  13 -10 1573.92 142.645  37
   0  13 -10 1860.05 134.471  14
   0  13  -9 204.470 93.0010  31
   0  13  -9 312.982 98.9997  14
   0  13  -9 128.928 112.469  37
   0  13  -9 248.142 91.2978  34
   0  13  -9 264.186 90.6198  25
   0  13  -9 376.316 93.8347  26
   0  13  -8 2377.11 165.162  34
   0  13  -8 2227.14 165.980  31
   0 -13   8 4472.45 174.094  29
   0  13  -8 2230.03 183.196  37
   0  13  -8 3343.97 183.174  14
   0  13  -8 3167.54 169.884  26
   0  13  -8 3387.08 169.924  25
   0  13  -7-120.317 102.359  31
   0 -13   7-65.5537 82.6921  29
   0  13  -7-56.2554 99.5055  14
   0  13  -7-122.159 100.145  34
   0  13  -7 56.8228 92.1869  26
   0  13  -7-41.0897 93.1485  25
   0  13  -6 1580.88 134.288  34
   0  13  -6 2018.84 131.380  26
   0  13  -6 1921.75 130.531  25
   0 -13   6 2546.01 136.077  29
   0  13  -6 1392.06 133.038  31
   0  13  -6 1281.78 150.269  37
   0  13  -6 1804.24 142.155  14
   0  13  -5 156.331 104.045  25
   0  13  -5 191.656 101.899  26
   0  13  -5-49.6163 115.409  31
   0 -13   5-48.7284 92.9304  29
   0 -13   5 126.004 86.4366  22
   0  13  -5 72.6542 111.391  34
   0  13  -4 6837.83 267.051  25
   0  13  -4 6959.70 268.461  26
   0  13  -4 4703.27 265.504  31
   0 -13   4 5947.10 268.324  29
   0  13  -4 4411.91 273.885  37
   0 -13   4 6648.55 269.318  22
   0  13  -4 4698.31 264.112  34
   0 -13   3 732.005 101.446  22
   0 -13   3 715.572 111.008  29
   0  13  -2 4035.09 201.066  26
   0  13  -2 3930.12 199.845  25
   0  13  -2 3681.73 207.810  31
   0 -13   2 4292.93 209.225  29
   0 -13   2 4818.89 207.776  22
   0  13  -2 3256.51 209.019  37
   0  13  -2 3716.56 206.847  34
   0  13  -1 2656.45 158.859  31
   0 -13   1 1268.65 138.872  29
   0  13  -1 2657.16 157.601  34
   0  13  -1 3149.83 152.283  26
   0  13  -1 2835.65 150.082  25
   0  13   0 3408.33 172.092  25
   0  13   0 3490.93 172.373  26
   0  13   0 3152.25 180.098  31
   0 -13   0 2928.48 173.893  29
   0  13   0 3036.13 145.388  21
   0 -13   0 2931.49 167.442  22
   0  13   0 3139.61 177.771  34
   0  13   1 2543.56 118.753  21
   0 -13  -1 1417.65 134.081  22
   0 -13  -1 1546.45 142.115  29
   0  13   1 2795.70 159.413  31
   0  13   1 2994.80 149.059  25
   0  13   1 3215.62 150.782  26
   0  13   1 2623.25 155.831  34
   0  13   2 1705.40 97.3058  21
   0 -13  -2 1434.12 118.485  22
   0 -13  -2 1465.29 128.740  29
   0  13   2 1809.98 139.925  31
   0  13   2 2185.47 128.965  26
   0  13   2 2040.84 126.740  25
   0  13   2 1855.02 139.150  34
   0 -13  -3 832.349 100.367  22
   0  13   3 984.306 77.9700  21
   0 -13  -3 888.756 110.136  29
   0  13   3 1090.26 122.756  31
   0  13   3 1267.08 109.603  25
   0  13   3 1325.41 111.051  26
   0  13   3 1149.88 122.156  34
   0  13   4 1350.13 83.5416  21
   0 -13  -4 1585.07 122.479  29
   0  13   4 1659.51 113.179  26
   0  13   4 1660.84 111.833  25
   0  13   5 1573.91 117.239  25
   0  13   5 1609.88 119.244  26
   0  13   5 1392.38 90.8298  21
   0  13   6 1462.22 112.639  26
   0  13   6 1668.94 112.896  25
   0  13   7 480.097 85.9233  26
   0  13   7 520.090 85.7587  25
   0  13   7 264.181 56.8620  21
   0 -13  -8 174.663 67.9128  22
   0 -13  -8 170.368 77.8496  29
   0  13   8 233.630 76.5362  25
   0  13   8 345.958 77.9585  26
   0  13   8 444.537 92.3264  34
   0  13   9 639.267 59.4142  21
   0 -13  -9 757.291 78.4248  22
   0  13   9 713.401 92.1054  31
   0 -13  -9 841.112 88.0651  29
   0  13   9 776.365 81.8074  25
   0  13   9 711.953 81.4013  26
   0  13   9 734.577 90.6482  34
   0 -13 -10-14.2512 55.7596  22
   0  13  10 69.9408 42.4536  21
   0  13  10 99.0657 75.5516  31
   0 -13 -10 23.2705 64.8864  29
   0  13  10 66.2843 65.2701  26
   0  13  10 44.3137 64.1242  25
   0  13  10 4.72378 72.8558  34
   0  13  11 60.3071 40.5253  21
   0 -13 -11 187.822 56.0351  22
   0  13  11 119.371 71.6216  31
   0 -13 -11 147.351 62.9118  29
   0  13  11 113.639 63.5351  25
   0  13  11 70.5445 63.2405  26
   0  13  11 135.590 69.5825  34
   0  13  12 105.612 39.0209  21
   0 -13 -12 105.185 48.9853  22
   0 -13 -12 144.227 58.0142  29
   0  13  12 195.463 69.2336  31
   0  13  12 353.591 66.2588  26
   0  13  12 281.898 64.0774  25
   0  13  12 133.960 65.3244  34
   0 -13 -13 292.511 49.3132  22
   0  13  13 281.983 36.0289  21
   0  13  13 216.810 60.0976  31
   0 -13 -13 337.889 53.6357  29
   0  13  13 224.211 55.1693  25
   0  13  13 256.467 56.2467  26
   0  13  13 293.264 59.9099  34
   0 -13 -14-16.9417 36.4327  22
   0  13  14 27.5388 48.7259  31
   0 -13 -14 40.0224 40.4856  29
   0  13  14 52.5667 45.8934  26
   0  13  14 69.3076 45.4773  25
   0  13  14-39.0483 48.2167  34
   0 -13 -15 12.8040 28.1820  22
   0  13  15 15.3853 39.3767  25
   0  13  15 48.4776 39.8758  26
   0  13  15 55.8969 30.7643  34
   0  13  15 40.5436 31.9094  31
   0  13  16 38.9143 32.5536  25
   0  13  16 43.6646 33.7403  26
   0  14 -14 27.4121 50.0701  37
   0  14 -13 485.146 70.5993  37
   0  14 -13 439.148 64.5122  14
   0 -14  12-38.7779 41.0238  24
   0  14 -12 42.3009 46.3418  31
   0  14 -12-25.3981 67.2099  37
   0  14 -12-68.2950 59.9942  14
   0  14 -11 446.955 59.5734  34
   0  14 -11 319.800 79.0078  37
   0  14 -11 438.234 71.5835  14
   0  14 -11 515.331 61.8044  31
   0  14 -10 179.093 65.9188  34
   0  14 -10 232.727 67.6888  31
   0  14 -10 348.357 84.2731  37
   0  14  -9 1169.30 94.3243  34
   0  14  -9 1065.39 92.6557  31
   0  14  -9 1036.10 107.779  37
   0  14  -9 1452.71 105.193  14
   0  14  -9 1358.54 96.9493  26
   0  14  -9 1362.84 97.3581  25
   0  14  -8 42.5893 73.0221  34
   0  14  -8 42.6204 75.7994  31
   0  14  -8-73.6992 92.0913  37
   0  14  -8 71.5569 77.7133  14
   0  14  -8 55.9826 73.3820  26
   0  14  -8-14.9177 72.7060  25
   0  14  -7 1564.52 119.723  34
   0  14  -7 1762.17 121.890  31
   0  14  -7 1549.19 130.815  37
   0  14  -7 2263.33 121.768  25
   0  14  -7 2248.47 122.835  26
   0  14  -7 2242.62 131.726  14
   0  14  -6 366.441 81.4359  25
   0  14  -6 453.976 82.5356  26
   0  14  -6 37.0074 98.3571  37
   0  14  -6 186.292 85.0335  34
   0  14  -6 484.176 89.4963  14
   0  14  -6 112.256 87.1116  31
   0 -14   6 524.066 77.8322  29
   0  14  -5 1647.99 106.831  25
   0  14  -5 1635.13 107.274  26
   0  14  -5 1036.41 108.441  34
   0  14  -5 753.079 113.578  37
   0  14  -5 1316.71 113.896  14
   0  14  -5 1091.07 109.903  31
   0 -14   5 1677.70 106.415  29
   0  14  -4 858.328 95.8639  25
   0  14  -4 929.049 96.5904  26
   0 -14   4 893.790 93.3008  29
   0  14  -4 374.956 101.774  31
   0  14  -4 1180.92 107.261  14
   0  14  -4 339.326 99.9655  34
   0  14  -4 699.998 107.502  37
   0  14  -3 1136.06 129.213  34
   0  14  -3 2205.12 130.233  25
   0  14  -3 1899.36 128.762  26
   0  14  -3 1276.73 131.115  31
   0 -14   3 1823.81 123.725  29
   0 -14   3 2216.65 123.937  22
   0  14  -3 1923.64 135.444  37
   0  14  -3 3159.23 148.674  14
   0  14  -2 1936.05 136.718  34
   0  14  -2 2666.98 135.742  25
   0  14  -2 2438.16 135.379  26
   0  14  -2 1942.44 137.393  31
   0 -14   2 2293.17 135.971  29
   0 -14   2 2448.91 132.211  22
   0  14  -2 1655.07 132.405  37
   0  14  -2 2075.17 143.607  14
   0  14  -1 1431.75 112.806  34
   0  14  -1 1761.25 107.184  25
   0  14  -1 1826.35 108.401  26
   0  14  -1 1442.79 115.058  31
   0 -14   1 1285.78 106.239  29
   0 -14   1 1298.59 101.312  22
   0  14  -1 864.378 102.819  37
   0  14  -1 704.368 108.173  14
   0  14   0 900.166 89.8327  25
   0  14   0 873.752 89.9879  26
   0 -14   0 508.464 85.6413  29
   0  14   0 637.375 99.5826  31
   0 -14   0 388.156 75.9306  22
   0  14   0 596.077 97.1991  34
   0  14   0 194.263 90.6617  14
   0 -14  -1 705.762 83.1112  22
   0  14   1 834.544 105.532  31
   0 -14  -1 642.897 90.8443  29
   0  14   1 1079.18 95.5537  25
   0  14   1 1120.10 96.1021  26
   0  14   1 711.827 102.041  34
   0 -14  -2 1001.32 92.7145  22
   0  14   2 1328.11 110.238  31
   0 -14  -2 1050.28 99.5992  29
   0  14   2 1251.92 99.5658  25
   0  14   2 1115.95 107.871  34
   0 -14  -3 601.246 81.1600  22
   0 -14  -3 665.170 89.2920  29
   0  14   3 899.651 99.5546  31
   0  14   3 891.935 97.4628  34
   0  14   3 932.132 88.2411  25
   0  14   3 1064.60 89.3911  26
   0  14   4 938.489 84.6778  25
   0  14   4 832.774 85.5242  26
   0 -14  -4 953.207 90.7281  29
   0  14   5 310.076 72.8114  26
   0  14   5 313.162 71.3271  25
   0  14   6 950.835 85.3120  25
   0  14   6 1077.93 85.9118  26
   0  14   7 576.963 72.5460  25
   0  14   7 636.739 73.1647  26
   0 -14  -8 633.294 63.2285  22
   0 -14  -8 685.020 69.5163  29
   0  14   8 368.813 74.8985  31
   0  14   8 531.068 66.7020  26
   0  14   8 580.732 66.7835  25
   0  14   8 536.416 73.4357  34
   0 -14  -9 92.4816 44.9095  22
   0  14   9 101.278 60.2497  31
   0 -14  -9 127.170 52.9502  29
   0  14   9 171.106 53.5919  26
   0  14   9 101.734 51.8244  25
   0  14   9 43.0756 58.0934  34
   0 -14 -10 437.665 48.7764  22
   0  14  10 308.814 58.0553  31
   0 -14 -10 365.117 53.7620  29
   0  14  10 386.151 53.6297  26
   0  14  10 295.690 51.8226  25
   0  14  10 293.599 57.1814  34
   0 -14 -11 12.6761 34.1301  22
   0 -14 -11-7.01464 39.9948  29
   0  14  11 33.2912 48.0077  31
   0  14  11 15.7704 42.2088  26
   0  14  11 67.5589 41.4619  25
   0  14  11 18.0333 45.7634  34
   0 -14 -12 34.6689 29.2387  22
   0  14  12 153.186 41.2990  31
   0 -14 -12 35.4934 33.2330  29
   0  14  12 161.640 40.6198  34
   0  14  12 269.280 41.0863  26
   0  14  12 278.498 40.2972  25
   0  15  -9 224.248 38.0221  37
   0  15  -8 442.325 49.7933  14
   0  15  -8 376.454 43.2183  37
   0  15  -8 414.133 47.8106  34
   0  15  -8 510.549 55.3748  26
   0  15  -8 518.947 54.8502  25
   0  15  -7 246.760 51.5614  26
   0  15  -7 175.720 50.8743  25
   0  15  -7 132.961 49.1631  34
   0  15  -7 265.800 51.3327  14
   0  15  -7 97.3113 50.1935  31
   0  15  -6 768.939 66.4024  26
   0  15  -6 849.863 66.8706  25
   0  15  -6 569.148 65.1957  34
   0  15  -6 710.263 68.5436  14
   0  15  -6 575.703 66.3751  31
   0  15  -5 1085.00 75.8038  26
   0  15  -5 1098.31 74.9858  25
   0  15  -5 819.354 75.7447  34
   0  15  -5 1084.14 80.5520  14
   0  15  -5 798.067 76.8313  31
   0  15  -4 505.003 61.5317  25
   0  15  -4 526.085 61.7579  26
   0  15  -4 336.183 64.9000  34
   0  15  -4 590.002 65.1620  14
   0 -15   4 354.761 58.0465  29
   0  15  -4 284.211 64.6537  31
   0  15  -3 561.141 62.7118  26
   0  15  -3 620.238 62.5452  25
   0  15  -3 288.879 65.3241  34
   0  15  -3 567.474 65.1965  14
   0  15  -3 293.578 66.2152  31
   0 -15   3 471.551 60.2952  29
   0  15  -2 383.438 60.1846  26
   0  15  -2 361.862 59.8168  25
   0  15  -2 244.857 62.8692  34
   0  15  -2 391.590 64.1611  14
   0 -15   2 47.4225 53.9658  29
   0  15  -2 171.716 64.6522  31
   0  15  -1 693.962 65.8139  26
   0  15  -1 626.239 64.8054  25
   0  15  -1 596.994 70.8389  34
   0  15  -1 408.496 67.8651  14
   0  15  -1 584.505 71.2566  31
   0 -15   1 881.049 68.8505  29
   0  15   0 440.323 58.4192  25
   0  15   0 573.289 60.3052  26
   0  15   0 386.604 65.7564  31
   0 -15   0 92.9531 55.8103  29
   0  15   0 353.471 63.8630  34
   0  15   0 109.152 59.5648  14
   0  15   1 685.670 62.0581  26
   0  15   1 523.388 68.7156  31
   0 -15  -1 452.112 60.5939  29
   0 -15  -1 457.364 56.1879  22
   0  15   1 658.826 67.8868  34
   0  15   2 1007.76 63.5952  26
   0  15   2 1089.04 63.7495  25
   0 -15  -2 41.1490 55.4495  29
   0  15   2 691.630 69.3393  31
   0 -15  -2 54.2120 49.2220  22
   0  15   2 589.897 67.4034  34
   0  15   2 360.900 62.1163  14
   0  15   3 768.935 61.9741  25
   0  15   3 769.563 62.1318  26
   0  15   3 664.505 68.4247  31
   0 -15  -3 794.679 65.1557  29
   0 -15  -3 738.888 60.0089  22
   0  15   3 610.721 66.6853  34
   0 -15  -4-26.3335 47.0665  29
   0  15   4 193.917 46.8738  26
   0  15   4 50.1770 45.1620  25
   0  15   4 271.372 52.4492  14
   0  15   5 251.136 46.0205  26
   0  15   5 326.107 46.0092  25
   0  15   6 43.8329 39.8368  26
   0  15   6 0.41483 38.7118  25
   0  15   6 54.6397 42.5627  14
   0 -15  -7 239.318 36.0534  22
   0  15   7 362.904 40.3562  25
   0  15   7 266.414 40.5317  26
   1 -15  -4 26.7992 31.0710  22
   1 -15  -4 36.1146 35.0861  29
  -1  15   4 29.5198 34.8933  25
  -1  15   4 66.3693 36.1252  26
   1 -15  -3-9.27319 33.2662  22
   1 -15  -3-1.56597 37.5151  29
  -1  15   3-8.51777 38.1906  26
  -1  15   3 20.3725 37.7400  25
   1 -15  -2 189.580 43.2739  29
   1 -15  -2 169.716 38.8573  22
   1 -15  -1 100.965 44.1582  29
  -1  15   0 203.258 51.9243  34
   1 -15   0 187.834 45.8130  29
  -1  15   0 250.139 53.6188  31
  -1  15  -1 174.370 51.7321  34
   1 -15   1 50.2910 43.8107  29
  -1  15  -1 172.628 53.7283  31
  -1  15  -2 208.869 53.1202  34
  -1  15  -2 159.062 54.8053  31
  -1  15  -3 253.842 55.5498  34
   1 -15   3 423.129 48.0868  29
  -1  15  -3 248.779 55.8852  31
  -1  15  -4 12.4408 49.4540  34
  -1  15  -4 87.9564 50.7299  31
  -1  15  -5 208.111 49.8185  34
  -1  15  -5 227.314 51.3639  31
  -1  15  -6 23.7646 43.7136  34
  -1  15  -6 124.807 45.0612  31
   1 -14 -11 30.6762 27.3729  22
   1 -14 -11 52.5524 31.8753  29
  -1  14  11 65.7386 33.8741  25
  -1  14  11 93.9759 35.0012  26
   1 -14 -10-13.3193 33.4770  22
   1 -14 -10 11.0608 38.4190  29
  -1  14  10 23.5127 40.0587  31
  -1  14  10 110.744 39.8081  25
  -1  14  10 34.4564 39.7517  26
  -1  14  10 110.531 40.5390  34
  -1  14   9 167.285 48.2345  31
  -1  14   9 193.582 46.4720  26
  -1  14   9 162.938 45.0362  25
  -1  14   9 128.181 46.9176  34
  -1  14   8 143.242 53.1272  31
  -1  14   8 91.2702 47.9983  25
  -1  14   8 64.2438 48.4632  26
  -1  14   8 89.5830 52.7011  34
  -1  14   7 36.2238 56.3711  31
  -1  14   7 1.09497 55.7553  34
  -1  14   7-49.9474 50.5740  26
  -1  14   7 55.2996 50.5097  25
   1 -14  -6 24.2010 47.6075  22
   1 -14  -6 11.7656 55.1929  29
  -1  14   6-33.2940 63.0718  31
  -1  14   6 116.565 60.4616  34
  -1  14   6 25.4390 53.3122  25
  -1  14   6 66.7412 54.7732  26
   1 -14  -5-24.1215 49.9084  22
   1 -14  -5-9.86537 59.3974  29
  -1  14   5 26.8711 67.0432  31
  -1  14   5 47.7420 65.3470  34
  -1  14   5 183.986 59.3011  26
  -1  14   5 143.900 57.6148  25
   1 -14  -4 249.551 56.6000  22
   1 -14  -4 206.852 64.0658  29
  -1  14   4 177.679 63.0766  26
  -1  14   4 228.595 61.8317  25
   1 -14  -3 83.9944 54.8209  22
   1 -14  -3 67.8360 65.1001  29
  -1  14   3 138.972 64.0568  26
  -1  14   3 6.51826 60.8749  25
   1 -14  -2 54.9607 57.5601  22
   1 -14  -2 43.5296 66.2964  29
  -1  14   2 61.7125 63.4457  14
  -1  14   2 122.065 63.4835  26
  -1  14   2 86.8677 62.3647  25
  -1  14   1 193.972 69.9151  14
   1 -14  -1 97.5592 59.2005  22
  -1  14   1 175.267 77.9606  31
   1 -14  -1 157.263 67.7748  29
   1 -14   0 541.535 71.1808  22
  -1  14   0 571.002 86.7790  31
   1 -14   0 581.835 78.1050  29
  -1  14   0 555.823 83.7855  34
  -1  14   0 431.128 76.5753  14
   1 -14   1 85.8109 61.9358  22
   1 -14   1 118.510 69.6586  29
  -1  14  -1 691.955 88.1617  31
  -1  14  -1 582.142 85.0938  34
  -1  14  -1 228.837 75.1324  14
   1 -14   2 1309.45 86.2657  22
  -1  14  -2 873.512 97.0379  31
   1 -14   2 1164.44 88.9484  29
  -1  14  -2 784.166 94.2335  34
  -1  14  -2 524.088 85.9927  14
   1 -14   3 101.886 62.9703  22
  -1  14  -3 201.371 81.6378  34
  -1  14  -3 530.893 78.5831  14
   1 -14   3 155.314 67.3019  29
  -1  14  -3 403.353 85.1997  31
  -1  14  -4 751.403 93.9718  34
  -1  14  -4 805.234 95.1891  31
  -1  14  -5 198.260 80.4358  34
   1 -14   5 181.120 64.5537  29
  -1  14  -5 191.672 82.6795  31
  -1  14  -6 412.574 82.0184  34
  -1  14  -6 352.307 84.0436  31
  -1  14  -7 40.3652 72.3262  34
  -1  14  -7-21.5195 60.2854  37
  -1  14  -7-101.450 67.4990  14
  -1  14  -7 75.2241 73.6098  31
  -1  14  -8 1293.69 98.1208  34
  -1  14  -8 1490.88 96.9217  37
  -1  14  -8 1502.21 91.1310  14
  -1  14  -8 1317.12 100.395  31
  -1  14  -9 69.6020 64.1269  37
  -1  14  -9 27.7737 64.4981  34
  -1  14  -9 106.993 65.9677  31
  -1  14 -10 562.483 65.5764  25
  -1  14 -10 482.673 66.5544  26
  -1  14 -10 362.925 65.8272  31
  -1  14 -10 356.329 68.4980  37
  -1  14 -10 476.147 64.7418  34
  -1  14 -11 183.844 53.5404  25
  -1  14 -11 121.497 53.9946  26
  -1  14 -11 93.1157 54.1270  31
   1 -14  11-45.0321 40.4496  24
  -1  14 -11 125.353 57.8763  37
  -1  14 -11 156.950 52.1500  34
  -1  14 -12 830.548 63.1421  25
  -1  14 -12 745.561 62.8756  26
  -1  14 -12 833.750 56.2096  31
  -1  14 -12 664.670 63.5144  37
  -1  14 -12 864.849 56.3104  34
  -1  13  15 252.165 35.4623  25
  -1  13  15 228.785 35.6697  26
  -1  13  14 119.871 40.8891  25
  -1  13  14 156.275 42.0933  26
   1 -13 -14 187.376 37.7518  29
   1 -13 -14 145.247 34.4373  22
  -1  13  13-45.0469 45.0706  26
  -1  13  13-19.2761 43.4826  25
   1 -13 -13 75.0090 43.8131  29
   1 -13 -13 0.60533 37.1306  22
  -1  13  13 4.85525 28.1577  21
  -1  13  12 27.0936 33.3215  21
   1 -13 -12 2.15176 43.1617  22
   1 -13 -12 16.8077 49.0185  29
  -1  13  12 106.916 51.1624  31
  -1  13  12 36.3195 49.0990  25
  -1  13  12 100.443 50.6545  26
  -1  13  12-93.6474 49.8588  34
  -1  13  11 56.5320 38.8731  21
   1 -13 -11 105.047 49.6479  22
   1 -13 -11 177.506 56.7371  29
  -1  13  11 77.3842 58.2731  31
  -1  13  11 183.687 57.7709  26
  -1  13  11 113.904 55.9916  25
  -1  13  11 90.1207 57.3291  34
  -1  13  10 778.330 55.4822  21
   1 -13 -10 52.2437 58.2143  22
  -1  13  10 614.738 73.8050  31
   1 -13 -10 17.1065 64.3797  29
  -1  13  10 1219.24 77.4099  25
  -1  13  10 1206.28 77.3291  26
  -1  13  10 643.062 72.5752  34
  -1  13   9 4.20493 43.5565  21
  -1  13   9-49.2810 70.0418  31
  -1  13   9-10.6162 63.3311  26
  -1  13   9 25.8525 64.3328  25
  -1  13   9-22.0258 67.2031  34
  -1  13   8 26.2556 46.6081  21
  -1  13   8-3.92360 73.7740  31
  -1  13   8-102.355 67.5693  26
  -1  13   8 70.0910 65.6465  25
  -1  13   8 83.5452 71.6012  34
  -1  13   7 281.602 53.1778  21
  -1  13   7 253.735 81.5324  31
  -1  13   7 343.167 73.2048  25
  -1  13   7 205.821 73.6048  26
  -1  13   7 223.792 80.4389  34
   1 -13  -6 110.116 67.1553  22
  -1  13   6 72.3214 50.9446  21
  -1  13   6 1.81169 83.6242  31
   1 -13  -6 47.4133 78.5056  29
  -1  13   6-22.5889 74.5222  26
  -1  13   6 53.5428 73.2675  25
  -1  13   6-17.1296 82.9865  34
   1 -13  -5 163.834 71.0270  22
  -1  13   5 299.086 58.0682  21
   1 -13  -5 91.1855 80.5766  29
  -1  13   5 205.615 91.8918  31
  -1  13   5 447.245 83.0331  26
  -1  13   5 550.559 82.3069  25
  -1  13   5 185.624 89.9514  34
  -1  13   4 208.479 81.1119  26
  -1  13   4 131.189 79.2825  25
   1 -13  -4 50.0676 83.0386  29
  -1  13   4 140.114 56.8224  21
   1 -13  -4 41.5897 68.9061  22
  -1  13   3 319.102 83.8732  26
  -1  13   3 306.760 82.0583  25
   1 -13  -3 281.850 89.6258  29
  -1  13   3 307.647 59.0087  21
   1 -13  -3 329.241 77.8953  22
  -1  13   2 296.149 82.9927  25
  -1  13   2 369.137 85.3878  26
   1 -13  -2 171.102 74.5871  22
  -1  13   2 204.110 59.7522  21
   1 -13  -2 166.706 87.6246  29
   1 -13  -1 420.861 81.1446  22
  -1  13   1 510.108 65.6420  21
   1 -13  -1 528.594 94.9645  29
   1 -13   0 357.480 83.5737  22
   1 -13   0 251.492 92.9869  29
  -1  13   0 962.712 114.275  31
  -1  13   0-65.0116 60.1917  37
  -1  13   0 864.818 112.120  34
   1 -13   1 3282.48 153.969  22
   1 -13   1 3114.93 159.537  29
  -1  13  -1 2552.88 160.680  31
  -1  13  -1 2630.49 158.883  34
   1 -13   2 730.088 92.4468  22
   1 -13   2 587.047 100.663  29
  -1  13  -3 1575.17 132.366  34
   1 -13   3 2165.97 124.247  22
   1 -13   3 1888.88 127.293  29
  -1  13  -3 1618.16 136.626  31
  -1  13  -3 1476.84 128.342  37
  -1  13  -3 1257.92 128.314  14
   1 -13   4 351.118 81.6422  22
  -1  13  -4 243.885 106.545  31
   1 -13   4 253.074 87.7717  29
  -1  13  -4 438.063 105.723  37
  -1  13  -4 415.877 107.689  34
   1 -13   5 2809.13 131.512  22
  -1  13  -5 1106.73 131.592  37
  -1  13  -5 1351.06 132.421  34
  -1  13  -5 1332.45 134.132  31
   1 -13   5 2308.86 129.857  29
  -1  13  -6 644.596 110.816  34
  -1  13  -6 724.531 110.313  14
  -1  13  -6 669.464 114.156  31
  -1  13  -7 1353.89 123.116  34
  -1  13  -7 1337.55 132.707  37
  -1  13  -7 1728.68 127.927  14
   1 -13   7 1785.68 113.205  29
  -1  13  -7 1272.97 124.737  31
  -1  13  -8 562.722 101.634  34
  -1  13  -8 578.722 110.038  37
  -1  13  -8 733.401 101.872  14
  -1  13  -8 684.742 103.536  31
  -1  13  -9 916.566 104.847  34
  -1  13  -9 940.174 115.520  37
  -1  13  -9 1227.79 108.356  14
  -1  13  -9 957.441 107.159  31
  -1  13 -10 822.047 100.126  34
  -1  13 -10 786.851 100.912  31
  -1  13 -10 885.361 111.540  37
  -1  13 -10 1138.75 106.919  14
  -1  13 -11 430.034 81.9521  34
  -1  13 -11 333.275 83.7267  31
  -1  13 -11 443.715 98.2707  37
  -1  13 -11 300.717 83.4414  14
  -1  13 -11 399.126 81.3548  25
  -1  13 -11 321.411 80.6824  26
  -1  13 -12 770.556 86.6909  34
  -1  13 -12 810.905 88.6120  31
  -1  13 -12 721.717 104.831  37
  -1  13 -12 690.284 89.7601  14
  -1  13 -12 898.072 88.1582  25
  -1  13 -12 944.783 89.3199  26
  -1  13 -13 561.219 76.6464  34
  -1  13 -13 678.438 79.1121  31
  -1  13 -13 557.499 93.7286  37
  -1  13 -13 402.204 80.9307  14
  -1  13 -13 627.246 79.3879  25
  -1  13 -13 692.538 79.8608  26
  -1  13 -14 1808.00 101.982  31
  -1  13 -14 1848.71 120.814  37
  -1  13 -14 1657.66 100.219  34
  -1  13 -14 1795.70 109.459  25
  -1  13 -14 1877.26 110.092  26
  -1  13 -15 51.3986 69.5228  37
  -1  13 -15 84.6593 50.0038  31
  -1  13 -16 892.375 78.3804  37
  -1  12  17 35.7984 37.4969  25
  -1  12  17 17.1771 38.5738  26
   1 -12 -17 89.9076 29.0300  22
  -1  12  17 63.5988 26.7229  21
  -1  12  16-7.94884 33.3578  21
   1 -12 -16 9.38951 36.1457  22
   1 -12 -16 74.2623 35.5110  29
  -1  12  16 23.9334 44.2561  25
  -1  12  16 6.13280 45.3553  26
  -1  12  15 415.152 46.9878  11
   1 -12 -15-32.7334 44.6662  22
  -1  12  15 263.707 42.2402  21
   1 -12 -15 69.3312 49.7424  29
  -1  12  15 315.168 56.0888  26
  -1  12  15 333.747 54.9544  25
  -1  12  14-65.3393 57.5818  25
  -1  12  14 70.8052 58.6589  26
  -1  12  14 69.8340 43.1855  21
   1 -12 -14 5.26385 49.9700  22
  -1  12  14 1.00665 48.2269  11
  -1  12  14-13.1759 57.3286  31
   1 -12 -14 32.5215 54.7914  29
  -1  12  14 24.5677 54.5243  34
  -1  12  13 32.6417 61.4219  26
  -1  12  13 19.7519 59.2955  25
   1 -12 -13 12.0140 53.9780  22
  -1  12  13 16.5665 45.7854  21
  -1  12  13 20.7829 50.0608  11
  -1  12  13-35.4828 62.8373  31
   1 -12 -13 51.9273 63.6502  29
  -1  12  13 48.4241 60.0573  34
  -1  12  12 15.0063 64.3376  25
  -1  12  12 9.15586 65.4882  26
   1 -12 -12-13.3976 58.9614  22
  -1  12  12-1.31296 50.3733  21
  -1  12  12 67.2103 53.9735  11
  -1  12  12 1.46199 69.3604  31
   1 -12 -12-29.8156 68.1835  29
  -1  12  12-0.72585 66.2624  34
  -1  12  11-6.31396 67.0322  25
  -1  12  11 25.1983 69.5570  26
   1 -12 -11 25.6811 62.2470  22
  -1  12  11 10.0152 52.2105  21
  -1  12  11 2.13025 57.5311  11
  -1  12  11-46.1742 74.2124  31
   1 -12 -11-32.8829 74.9825  29
  -1  12  11 35.9960 70.8026  34
  -1  12  10-46.2768 75.8877  25
  -1  12  10-6.72953 75.7281  26
  -1  12  10 52.9893 56.7016  21
  -1  12  10 13.8346 63.4437  11
  -1  12  10 17.2237 81.2481  31
   1 -12 -10 60.3670 77.4956  29
  -1  12  10-66.5708 79.1810  34
  -1  12   9 228.401 81.9850  25
  -1  12   9 19.3094 80.1957  26
  -1  12   9 57.8004 61.8785  21
  -1  12   9 150.044 89.0186  31
  -1  12   9 20.4406 84.9399  34
  -1  12   8 40.6028 77.7450  25
  -1  12   8 19.1622 78.4061  26
  -1  12   8 39.6512 59.1035  21
  -1  12   8 100.271 67.7063  11
  -1  12   8 76.9122 85.4979  34
  -1  12   8 84.8100 87.7938  31
  -1  12   7 87.7217 62.1713  21
  -1  12   7 103.179 90.3316  34
  -1  12   7 180.133 82.2965  26
  -1  12   7 154.261 80.0628  25
  -1  12   7 59.7055 92.0300  31
  -1  12   6 46.1539 62.3573  21
   1 -12  -6 119.173 82.4536  22
  -1  12   6 77.7762 91.9567  34
  -1  12   6 63.0068 80.5927  25
  -1  12   6 137.996 83.4818  26
  -1  12   6 180.673 96.5400  31
  -1  12   5 43.1876 63.9812  21
   1 -12  -5 8.10400 78.3994  22
  -1  12   5-22.5553 98.2810  34
  -1  12   5-131.376 104.747  31
   1 -12  -5-41.8477 94.7980  29
  -1  12   5 136.876 87.5310  26
  -1  12   5 17.6304 85.2644  25
   1 -12  -4 267.180 89.8636  22
  -1  12   4 911.366 82.2007  21
  -1  12   4 1047.81 104.879  25
  -1  12   4 903.944 104.207  26
   1 -12  -4 235.776 103.406  29
   1 -12  -3 594.885 97.2751  22
  -1  12   3 657.754 79.8176  21
  -1  12   3 620.322 99.8060  26
  -1  12   3 811.281 100.323  25
   1 -12  -3 605.915 109.912  29
   1 -12  -2 1275.70 113.001  22
  -1  12   2 1410.21 93.9770  21
   1 -12  -2 1047.93 121.755  29
   1 -12  -1 126.707 87.1075  22
  -1  12   1 73.2927 97.5590  37
   1 -12  -1 182.635 103.620  29
  -1  12   0 1508.26 102.872  21
   1 -12   0 1881.26 126.424  22
  -1  12   0 1518.76 133.606  34
   1 -12   0 1536.98 132.616  29
  -1  12   0 1587.18 136.651  31
  -1  12  -1 1526.83 98.4132  21
   1 -12   1 492.583 101.512  22
  -1  12  -1 1660.59 133.724  34
  -1  12  -1 1850.03 137.028  31
   1 -12   1 596.017 115.544  29
  -1  12  -2 2241.71 124.486  21
   1 -12   2 2488.85 145.428  22
  -1  12  -2 1965.62 153.461  34
  -1  12  -2 1675.70 151.228  37
  -1  12  -2 2112.05 155.103  31
   1 -12   2 2197.41 150.419  29
  -1  12  -3 509.900 81.2247  21
   1 -12   3 477.171 90.7336  22
  -1  12  -3 392.746 116.123  34
  -1  12  -3 769.508 121.210  37
  -1  12  -3 702.730 120.734  31
   1 -12   3 420.431 100.927  29
   1 -12   4 644.834 92.9064  22
  -1  12  -4 514.789 115.864  37
  -1  12  -4 319.078 111.181  34
   1 -12   4 609.512 101.351  29
  -1  12  -4 519.918 113.312  31
  -1  12  -4 290.245 101.114  14
   1 -12   5 338.959 84.9011  22
  -1  12  -5 345.178 108.768  34
  -1  12  -5 71.5523 110.150  37
  -1  12  -5 197.044 108.902  31
   1 -12   5 335.940 91.1541  29
  -1  12  -5 338.166 100.898  14
   1 -12   6 1236.04 110.333  29
  -1  12  -6 726.994 119.727  31
   1 -12   6 1402.24 106.831  22
  -1  12  -6 710.109 128.769  37
  -1  12  -6 903.358 119.993  34
   1 -12   7 1342.06 104.266  22
  -1  12  -7 612.297 116.272  31
   1 -12   7 1301.46 107.341  29
  -1  12  -7 734.350 114.174  14
  -1  12  -7 619.492 127.451  37
  -1  12  -7 574.730 114.351  34
   1 -12   8 485.456 88.5429  29
  -1  12  -8 364.232 106.939  31
  -1  12  -8 460.364 103.539  14
  -1  12  -8 458.160 121.224  37
  -1  12  -8 369.399 104.039  34
  -1  12  -9 484.233 109.239  31
  -1  12  -9 595.391 106.248  14
  -1  12  -9 510.443 106.026  34
  -1  12  -9 490.316 120.650  37
  -1  12 -10 685.865 108.993  31
  -1  12 -10 668.478 107.015  34
  -1  12 -10 805.167 124.063  37
  -1  12 -10 727.602 110.124  14
  -1  12 -11 767.290 106.351  31
  -1  12 -11 661.888 103.612  34
  -1  12 -11 1240.60 106.801  25
  -1  12 -11 1196.05 106.798  26
  -1  12 -11 827.041 127.487  37
  -1  12 -11 884.366 112.470  14
  -1  12 -12 68.7150 88.4558  31
  -1  12 -12-48.5987 85.0064  34
  -1  12 -12-9.50186 80.3769  25
  -1  12 -12-2.09124 83.4889  26
  -1  12 -12-5.50887 105.659  37
  -1  12 -12 36.7240 86.8246  14
  -1  12 -13 1127.71 109.376  31
  -1  12 -13 1213.46 108.460  34
  -1  12 -13 1559.90 111.367  25
  -1  12 -13 1378.61 111.146  26
  -1  12 -13 1060.68 129.805  37
  -1  12 -13 1218.88 119.710  14
  -1  12 -14 55.4583 80.2690  31
  -1  12 -14 148.744 77.2812  34
  -1  12 -14 185.702 79.5455  26
  -1  12 -14 97.5562 78.1484  25
  -1  12 -14 164.812 101.577  37
  -1  12 -14 91.3071 83.9869  14
  -1  12 -15 698.567 82.9766  31
  -1  12 -15 707.368 81.1826  34
  -1  12 -15 894.853 88.3923  25
  -1  12 -15 771.178 89.0820  26
  -1  12 -15 692.940 106.208  37
  -1  12 -15 503.766 93.4711  14
  -1  12 -16 58.7028 64.5265  31
  -1  12 -16-137.031 76.7332  14
  -1  12 -16 40.6379 61.8836  34
  -1  12 -17 238.149 57.4339  31
  -1  12 -17 345.176 67.1894  14
  -1  12 -17 214.425 55.4837  34
   1 -12  18 24.8973 42.6054  19
   1 -12  19 292.470 47.6235  24
   1 -12  19 73.3669 36.6076  19
  -1  11  20 19.2623 33.6403  26
  -1  11  20 34.7229 24.5354  21
  -1  11  19 67.0962 32.0963  11
  -1  11  19 94.7899 43.1727  26
  -1  11  19 85.8232 41.8909  25
  -1  11  19 84.5990 33.0695  21
   1 -11 -19-5.23425 19.2831  22
  -1  11  18 30.4965 38.2363  11
   1 -11 -18 22.6964 38.8901  22
  -1  11  18-11.5495 38.8379  21
  -1  11  18 40.2716 48.2977  26
  -1  11  18-30.5020 47.5037  25
  -1  11  17 30.6528 44.3936  11
   1 -11 -17 21.3582 50.1955  29
   1 -11 -17 64.8288 48.1934  22
  -1  11  17 58.2782 44.8498  21
  -1  11  17-25.2534 54.9363  26
  -1  11  17 87.5284 54.2829  25
  -1  11  16 35.4110 48.9078  11
   1 -11 -16-1.86926 58.0761  29
   1 -11 -16 25.0252 52.7605  22
  -1  11  16 44.9496 48.6825  21
  -1  11  16 84.0143 59.8420  25
  -1  11  16-18.1796 60.6486  26
  -1  11  15 103.144 67.1478  25
  -1  11  15 103.110 68.1525  26
   1 -11 -15 112.980 65.8556  29
  -1  11  15 150.568 65.7120  31
  -1  11  15 174.101 56.8702  11
  -1  11  15 116.121 62.6490  34
   1 -11 -15 131.979 60.9318  22
  -1  11  15 130.954 56.1426  21
  -1  11  14 144.721 72.0589  25
  -1  11  14 216.816 75.0024  26
   1 -11 -14 145.091 74.4613  29
  -1  11  14 93.5484 72.2032  31
  -1  11  14 149.136 60.4967  11
  -1  11  14 117.945 68.5267  34
  -1  11  14 93.3839 58.8332  21
   1 -11 -14 146.347 66.6238  22
  -1  11  13-53.1404 73.0889  25
  -1  11  13-22.0149 75.5541  26
  -1  11  13-3.49312 76.6357  31
   1 -11 -13 22.5598 78.6750  29
  -1  11  13 102.086 61.3801  11
  -1  11  13 3.46161 74.5483  34
  -1  11  13-17.3078 59.4756  21
   1 -11 -13-5.53450 67.2925  22
  -1  11  12-8.55587 75.3349  25
  -1  11  12 107.739 77.8144  26
   1 -11 -12 87.3830 82.9713  29
  -1  11  12-20.2328 81.2684  31
  -1  11  12 65.2021 64.2595  11
  -1  11  12 98.3666 79.6583  34
  -1  11  12 6.47174 62.5388  21
   1 -11 -12 5.97325 72.8393  22
  -1  11  11 110.177 80.2747  26
  -1  11  11 49.6201 78.5436  25
   1 -11 -11-8.20858 87.4006  29
  -1  11  11-64.7116 86.4299  31
  -1  11  11 98.2333 68.3217  11
  -1  11  11 103.477 84.8013  34
   1 -11 -11 23.8529 75.2653  22
  -1  11  11 55.5892 65.1523  21
  -1  11  10 329.632 87.9898  25
  -1  11  10 411.775 89.1881  26
   1 -11 -10 387.153 98.3703  29
  -1  11  10 291.918 95.0257  31
  -1  11  10 414.514 77.7512  11
  -1  11  10 265.146 92.0646  34
  -1  11  10 370.363 73.5258  21
   1 -11 -10 364.964 88.2495  22
  -1  11   9 1770.16 120.297  25
  -1  11   9 1787.69 120.685  26
  -1  11   9 976.518 120.592  31
   1 -11  -9 881.073 121.771  29
  -1  11   9 1613.95 109.106  11
  -1  11   9 971.862 118.744  34
  -1  11   9 1415.59 103.072  21
  -1  11   8 11.1971 87.2026  26
  -1  11   8-49.9747 87.0626  25
  -1  11   8-60.1217 98.3542  31
  -1  11   8 4.11563 77.2033  11
  -1  11   8 91.2621 96.2239  34
  -1  11   8 127.702 72.1590  21
  -1  11   7 7.61688 87.4767  26
  -1  11   7 198.912 88.2173  25
  -1  11   7 72.4143 100.229  31
  -1  11   7 39.1100 77.0474  11
  -1  11   7 93.2049 72.1981  21
  -1  11   7 216.720 98.9234  34
  -1  11   6 126.967 101.347  34
  -1  11   6 96.6613 103.017  31
  -1  11   6 211.318 91.1875  26
  -1  11   6 256.287 89.2562  25
  -1  11   6 69.1125 77.6431  11
   1 -11  -6 175.858 52.8488   6
   1 -11  -6 126.228 75.0988   8
  -1  11   6 65.8446 72.6157  21
  -1  11   5-9.27074 102.458  34
   1 -11  -5-19.7340 101.649  29
  -1  11   5 14.6874 104.476  31
  -1  11   5 33.7977 89.1310  26
  -1  11   5-32.6603 88.9809  25
  -1  11   5-51.9064 80.7282  11
  -1  11   5-80.8061 72.4850  21
   1 -11  -5-60.1377 87.3054  22
   1 -11  -5 28.5486 49.2967   6
   1 -11  -5 37.5069 74.3087   8
  -1  11   5-26.6435 85.4382  47
  -1  11   4 265.131 100.582  37
   1 -11  -4 727.280 119.899  29
  -1  11   4 1415.13 114.621  26
  -1  11   4 1190.72 111.631  25
   1 -11  -4 793.006 104.100  22
  -1  11   4 930.912 91.2457  21
   1 -11  -4 830.464 78.2998   6
   1 -11  -4 808.381 103.324   8
  -1  11   4 612.098 103.212  47
  -1  11   3 573.994 126.798  37
  -1  11   3 1679.97 128.233  47
   1 -11  -3 1839.44 134.810  22
  -1  11   3 1774.08 118.641  21
  -1  11   3 2736.33 135.657  11
   1 -11  -3 1817.38 149.013  29
  -1  11   3 1834.75 135.755  26
  -1  11   3 1856.41 134.828  25
   1 -11  -3 1210.45 87.2822   1
   1 -11  -3 1762.50 107.117   6
   1 -11  -2 732.344 120.986  29
  -1  11   2 574.087 108.297  47
  -1  11   2 786.622 93.7980  21
   1 -11  -2 765.097 106.474  22
   1 -11  -2 607.374 57.7605   1
   1 -11  -2 615.547 74.3746   6
  -1  11   1 2105.74 147.944  47
   1 -11  -1 2644.65 155.963  22
  -1  11   1 2620.50 134.826  21
   1 -11  -1 1890.32 109.791   1
   1 -11  -1 2394.32 130.500   6
   1 -11  -1 2560.51 165.777  29
   1 -11   0 309.659 107.326  29
  -1  11   0 263.010 106.760  47
   1 -11   0 276.033 91.8484  22
   1 -11   0 341.817 48.1829   1
  -1  11   0 280.131 117.919  37
   1 -11   0 199.209 61.5352   6
   1 -11   0 145.034 85.4569   8
  -1  11  -1 63.8645 111.370  31
   1 -11   1 193.454 99.8387  29
  -1  11  -1 64.9740 100.585  47
   1 -11   1 112.669 41.8798   1
   1 -11   1 34.0089 77.8486   8
   1 -11   1 61.0455 53.1296   6
  -1  11  -1 53.8301 105.305  37
  -1  11  -1 124.363 107.868  34
   1 -11   1 174.120 84.9011  22
  -1  11  -1 56.0718 71.1235  21
   1 -11   2 474.333 91.0238  22
  -1  11  -2 398.372 75.2425  21
  -1  11  -2 411.136 115.179  31
   1 -11   2 337.236 102.908  29
   1 -11   2 285.373 80.3784   2
   1 -11   2 306.548 48.5507   1
   1 -11   2 281.501 61.2192   6
  -1  11  -2 101.889 108.911  37
  -1  11  -2 331.797 111.564  34
  -1  11  -3 1108.31 132.830  34
   1 -11   3 1958.55 128.039  22
  -1  11  -3 1480.44 105.553  21
  -1  11  -3 1253.75 136.731  31
   1 -11   3 1680.53 134.335  29
  -1  11  -3 839.433 138.744  37
   1 -11   3 1518.99 100.326   6
   1 -11   3 1291.77 83.9654   1
   1 -11   3 1570.66 109.497   2
  -1  11  -4 511.636 121.295  31
   1 -11   4 883.150 111.586  29
   1 -11   4 956.018 102.702  22
  -1  11  -4 706.544 87.3061  21
   1 -11   4 609.635 92.9951   2
   1 -11   4 611.952 72.3033   6
  -1  11  -4 517.265 118.159  34
  -1  11  -4 634.806 128.125  37
  -1  11  -5-90.8000 115.968  37
  -1  11  -5-27.0879 106.926  34
  -1  11  -5-16.2895 110.489  31
   1 -11   5 44.0880 90.6345  29
  -1  11  -5 69.7833 100.067  47
   1 -11   5 91.1091 78.4155  22
   1 -11   5-15.7765 85.8985   2
  -1  11  -5 71.2974 98.4963  14
   1 -11   5 2.76706 52.9599   6
  -1  11  -6 1430.38 137.856  34
   1 -11   6 2127.45 137.934  29
  -1  11  -6 1510.84 140.360  31
  -1  11  -6 1447.59 135.576  47
   1 -11   6 2332.70 134.178  22
  -1  11  -6 1219.06 151.902  37
   1 -11   6 1564.91 108.925   6
   1 -11   6 1760.83 127.446   2
   1 -11   7 721.868 103.919   2
  -1  11  -7 219.295 127.699  37
  -1  11  -7 386.457 113.306  34
   1 -11   7 449.517 69.1306   6
   1 -11   7 614.754 92.2713  22
  -1  11  -7 539.154 109.366  47
   1 -11   7 748.064 100.122  29
  -1  11  -7 362.215 113.571  31
  -1  11  -7 549.141 114.550  14
  -1  11  -8 195.953 117.716  37
  -1  11  -8 108.960 102.621  34
  -1  11  -8 179.360 106.260  31
   1 -11   8 304.876 85.7639  29
  -1  11  -8 262.717 99.9142  14
   1 -11   8 324.827 82.0808  22
  -1  11  -9 378.331 105.308  34
  -1  11  -9 368.089 124.044  37
  -1  11  -9 471.195 104.770  14
   1 -11   9 634.266 90.6582  29
  -1  11  -9 460.341 109.365  31
  -1  11 -10 429.506 128.593  37
  -1  11 -10 433.185 106.135  34
  -1  11 -10 541.207 108.245  31
  -1  11 -10 571.957 110.859  14
  -1  11 -11 95.7859 95.3142  34
  -1  11 -11 6.80172 120.680  37
  -1  11 -11 66.2962 97.7222  14
  -1  11 -11 243.032 92.2227  26
  -1  11 -11 188.036 92.0911  25
   1 -11  11 18.7949 70.8071  29
  -1  11 -11-13.0333 97.1830  31
  -1  11 -12 837.870 109.706  31
  -1  11 -12 844.225 106.702  34
  -1  11 -12 915.862 103.605  25
  -1  11 -12 913.168 107.227  26
  -1  11 -12 479.556 129.484  37
  -1  11 -12 752.339 114.864  14
  -1  11 -13 167.055 93.9146  31
  -1  11 -13 165.679 90.8489  34
  -1  11 -13 211.566 89.5377  25
  -1  11 -13 213.090 89.7189  26
  -1  11 -13 229.191 118.175  37
  -1  11 -13 170.931 96.8903  14
  -1  11 -14 979.332 104.991  25
  -1  11 -14 1066.54 106.060  26
  -1  11 -14 786.502 102.033  31
  -1  11 -14 781.371 113.925  14
  -1  11 -14 795.908 101.400  34
  -1  11 -15 27.1445 85.4119  26
  -1  11 -15-1.09635 83.3848  25
  -1  11 -15 46.9839 82.7208  31
  -1  11 -15 65.1628 92.4221  14
  -1  11 -15 42.3026 79.9701  34
  -1  11 -16 317.016 84.1459  25
  -1  11 -16 277.096 85.5196  26
  -1  11 -16 336.088 81.9397  31
  -1  11 -16 285.767 79.4895  34
  -1  11 -16 205.372 94.4410  14
   1 -11  17 280.563 73.1882  24
  -1  11 -17 416.578 76.3778  31
  -1  11 -17 325.545 74.4326  34
   1 -11  18 87.3315 64.5479  24
  -1  11 -18 35.0883 66.0505  31
  -1  11 -18-15.4972 80.6378  14
  -1  11 -18 45.7011 63.8571  34
  -1  11 -19 135.660 83.6869  37
   1 -11  19 156.429 60.7839  24
   1 -11  19 46.6158 52.8090  19
  -1  11 -19-68.9515 74.0727  14
  -1  11 -20 296.253 78.8263  37
   1 -11  20 207.034 55.9472  24
  -1  11 -20 234.233 80.6205  28
   1 -11  20 90.3375 49.9186  19
  -1  11 -20 337.138 60.4988  14
   1 -11  21 323.310 51.5027  24
  -1  11 -21 213.786 67.3707  37
   1 -11  21 123.978 43.3584  19
  -1  10  22 39.5366 26.7208  21
  -1  10  22 25.7537 33.2082  26
  -1  10  22-32.6628 32.6438  25
  -1  10  21 163.136 34.2746  11
  -1  10  21 89.3663 36.9844  21
  -1  10  21 109.994 43.3861  25
  -1  10  21 113.743 44.1943  26
  -1  10  20 79.0317 43.8729  21
   1 -10 -20 9.10288 32.3428  22
  -1  10  20 119.133 40.8633  11
   1 -10 -19 226.584 53.3168  22
  -1  10  19 276.473 54.7969  21
  -1  10  19 287.504 51.3933  11
   1 -10 -18 402.350 65.1507  22
  -1  10  18 315.602 61.6551  21
  -1  10  18 470.315 60.6989  11
   1 -10 -18 485.997 66.3899  29
   1 -10 -17 190.515 63.2182  22
  -1  10  17 121.155 60.2522  21
  -1  10  17 209.468 58.7681  11
   1 -10 -17 58.1525 66.6965  29
  -1  10  16 289.474 63.7423  11
   1 -10 -16 180.615 75.3531  29
  -1  10  16 137.177 71.0698  31
  -1  10  16 131.941 68.8491  34
  -1  10  16 221.441 67.1117  21
   1 -10 -16 218.746 70.4949  22
  -1  10  15 114.276 64.7143  11
   1 -10 -15 86.5970 79.4720  29
  -1  10  15-52.1374 78.6806  31
  -1  10  15 62.7783 72.3154  34
   1 -10 -15 55.1673 69.8513  22
  -1  10  15 100.916 66.6846  21
  -1  10  14 341.544 70.6585  11
   1 -10 -14 170.393 85.5952  29
  -1  10  14 164.437 82.2240  31
  -1  10  14 221.080 81.1484  34
  -1  10  14 236.219 73.7505  21
   1 -10 -14 238.163 80.8922  22
  -1  10  13 142.897 70.0630  11
   1 -10 -13 142.770 92.3422  29
  -1  10  13 27.0810 82.9528  34
   1 -10 -13 187.182 82.8821  22
  -1  10  13 102.259 71.5325  21
  -1  10  12 28.5694 70.9812  21
   1 -10 -12-35.7589 79.6021  22
  -1  10  12-12.8929 69.9252  11
   1 -10 -12-45.4728 92.7811  29
  -1  10  11-22.6239 71.5101  11
   1 -10 -11-62.6975 95.6080  29
  -1  10  11 29.7096 91.6527   3
  -1  10  11 1.17537 74.4671  21
   1 -10 -11-35.3003 81.6788  22
   1 -10 -10 231.440 89.8038  22
  -1  10  10 176.047 75.9626  21
  -1  10  10 137.380 76.0777  11
   1 -10 -10 125.731 97.0533  29
   1 -10 -10 111.177 76.0646   8
  -1  10  10-68.7702 96.2396   3
  -1  10   9-158.980 99.9934  34
  -1  10   9-118.856 82.5774  11
   1 -10  -9-44.3195 99.3376  29
   1 -10  -9 108.855 72.3422   8
  -1  10   9 12.1099 78.7842  21
  -1  10   8-69.7630 107.987  34
  -1  10   8-97.8533 108.727  31
   1 -10  -8 70.9144 77.7511   8
  -1  10   8 56.4623 81.5964  21
  -1  10   7 159.057 100.548  34
  -1  10   7 35.8423 101.365  31
  -1  10   7 100.246 87.7168  25
  -1  10   7 90.4398 88.3173  26
  -1  10   7 32.0493 78.3432  11
   1 -10  -7 19.2208 51.9378   6
   1 -10  -7 139.201 78.9768   8
  -1  10   7 43.2388 76.6519  21
  -1  10   6 193.011 100.547  34
  -1  10   6 87.3230 103.076  31
  -1  10   6 190.971 90.1585  25
  -1  10   6 176.746 91.5412  26
  -1  10   6 197.757 80.4421  11
  -1  10   6 206.683 76.9677  21
  -1  10   6 195.660 87.7318  47
   1 -10  -6 148.878 55.0875   6
   1 -10  -6 150.458 79.9429   8
   1 -10  -5 84.3598 40.1999   1
  -1  10   5 140.937 102.526  34
   1 -10  -5 55.9577 101.854  29
  -1  10   5 116.500 104.022  31
  -1  10   5 19.9650 87.2394  25
  -1  10   5-26.4897 88.9900  26
  -1  10   5 89.5860 78.1502  11
  -1  10   5 34.0145 73.9825  21
   1 -10  -5 66.0562 84.7338  22
  -1  10   5 143.477 92.9398  47
   1 -10  -5 114.485 53.6640   6
   1 -10  -5 132.083 83.7822   8
   1 -10  -4 98.2693 39.8196   1
  -1  10   4 12.1439 105.228  34
   1 -10  -4 143.258 103.676  29
  -1  10   4 92.5981 107.846  31
  -1  10   4 87.2411 88.0001  25
  -1  10   4 127.576 90.9719  26
   1 -10  -4 178.684 87.0009  22
  -1  10   4 190.496 76.0078  21
   1 -10  -4 252.476 85.9710   8
   1 -10  -4 129.405 55.8053   6
  -1  10   4 100.293 80.9584  11
  -1  10   4 175.382 94.9989  47
   1 -10  -3 268.788 105.916  29
  -1  10   3 792.691 93.1990  11
   1 -10  -3 206.707 88.5399  22
  -1  10   3 784.105 86.2561  21
   1 -10  -3 205.225 46.4818   1
   1 -10  -3 270.159 61.1433   6
  -1  10   3 303.590 99.0572  47
  -1  10   2 1335.20 121.989  47
  -1  10   2 1355.03 104.603  21
   1 -10  -2 1483.17 122.685  22
   1 -10  -2 1357.99 98.3979   2
   1 -10  -2 1255.56 78.1884   1
   1 -10  -2 1618.12 98.3301   6
   1 -10  -2 1322.27 134.505  29
  -1  10   1 515.316 107.339  47
   1 -10  -1 439.241 92.8020  22
  -1  10   1 767.279 86.6357  21
   1 -10  -1 451.290 80.9535   2
   1 -10  -1 550.994 54.1744   1
   1 -10  -1 454.491 68.6291   6
   1 -10  -1 559.904 110.775  29
  -1  10   0 1886.72 140.689  47
   1 -10   0 1813.43 136.798  22
  -1  10   0 1958.84 120.636  21
   1 -10   0 1907.46 97.9286   1
   1 -10   0 1839.10 122.229   2
   1 -10   0 2026.94 115.839   6
   1 -10   0 1922.99 146.704   8
   1 -10   0 1839.51 148.110  29
   1 -10   1 1080.11 125.181  29
  -1  10  -1 1268.84 127.916  47
   1 -10   1 1085.76 106.812   2
   1 -10   1 1167.85 74.9899   1
   1 -10   1 1049.47 118.490   8
   1 -10   1 1160.34 90.7310   6
  -1  10  -1 1653.92 133.779  34
   1 -10   1 1154.34 112.747  22
  -1  10  -1 1490.35 104.576  21
   1 -10   2 353.957 55.8072   1
   1 -10   2 185.160 100.187  29
   1 -10   2 93.0331 88.0250   8
   1 -10   2 215.130 60.9958   6
   1 -10   2 323.117 88.3382  22
  -1  10  -3 2537.19 171.875  34
   1 -10   3 3328.79 170.644  22
  -1  10  -3 2859.48 149.482  21
  -1  10  -3 2417.02 172.908  31
   1 -10   3 3087.97 177.642  29
  -1  10  -3 2495.33 186.218  37
   1 -10   3 2710.12 160.932   2
   1 -10   3 2734.66 131.743   1
   1 -10   3 3010.10 148.233   6
   1 -10   3 3013.33 183.123   8
   1 -10   4 616.524 106.114  29
  -1  10  -4 287.717 115.902  31
   1 -10   4 656.258 93.3261  22
  -1  10  -4 607.105 83.7794  21
   1 -10   4 542.066 61.3865   1
   1 -10   4 423.829 103.134   2
   1 -10   4 685.065 72.7427   6
  -1  10  -4 396.683 127.817  37
  -1  10  -4 392.495 114.629  34
  -1  10  -5 3172.50 193.822  34
   1 -10   5 3916.76 198.347  29
  -1  10  -5 3411.86 197.191  31
  -1  10  -5 3486.00 196.014  47
  -1  10  -5 3368.98 174.181  21
  -1  10  -5 3216.40 210.612  37
   1 -10   5 3691.41 175.438   6
   1 -10   5 3217.36 189.904   2
  -1  10  -6 285.598 129.483  37
  -1  10  -6 467.653 112.079  34
  -1  10  -6 460.883 113.889  31
   1 -10   6 590.232 102.284  29
  -1  10  -6 392.173 115.161  47
   1 -10   6 729.561 92.0771  22
  -1  10  -6 546.063 82.2127  21
   1 -10   6 481.851 106.316   2
  -1  10  -6 352.091 107.363  14
   1 -10   6 406.980 66.8095   6
   1 -10   7 6111.73 269.075   6
  -1  10  -7 5330.98 278.243  34
   1 -10   7 6957.83 286.674  29
  -1  10  -7 5369.32 279.598  31
  -1  10  -7 5608.97 280.874  47
   1 -10   7 7680.37 286.612  22
  -1  10  -7 5478.01 299.131  37
   1 -10   7 5634.78 280.943   2
  -1  10  -7 6398.82 293.648  14
  -1  10  -8-66.2025 128.763  37
  -1  10  -8-174.978 110.066  34
  -1  10  -8-15.4724 108.478  31
   1 -10   8 87.2953 84.3463  29
  -1  10  -8 123.588 106.648  47
   1 -10   8 49.8164 76.4493  22
   1 -10   8 70.0972 57.2827   6
   1 -10   8-34.9757 107.002   2
   1 -10   9 1726.49 117.223   6
  -1  10  -9 1717.39 168.253  37
  -1  10  -9 1747.54 142.591  34
  -1  10  -9 1724.29 144.796  31
   1 -10   9 2306.25 137.284  29
  -1  10  -9 1998.71 135.787  25
  -1  10  -9 2105.40 138.250  26
  -1  10  -9 1912.71 142.866  47
   1 -10   9 2603.38 137.473  22
   1 -10   9 1888.06 147.890   2
   1 -10   9 1912.26 104.686   1
  -1  10  -9 1840.87 148.390  14
  -1  10 -10 409.269 130.717  37
  -1  10 -10 462.811 106.307  34
   1 -10  10 559.309 88.4359  29
  -1  10 -10 568.833 110.731  31
  -1  10 -10 582.079 99.1356  26
  -1  10 -10 580.543 97.0621  25
  -1  10 -10 403.296 103.746  47
   1 -10  10 523.812 69.0064   6
  -1  10 -10 478.880 107.540  14
   1 -10  10 603.666 59.1657   1
   1 -10  10 507.266 112.007   2
   1 -10  11 1654.43 102.462   1
   1 -10  11 1401.57 144.041   2
  -1  10 -11 3077.84 149.513  34
  -1  10 -11 2837.57 150.844  31
   1 -10  11 1844.25 126.008  29
  -1  10 -12 854.568 114.666  31
   1 -10  12 686.149 90.9521  29
   1 -10  12 711.490 68.0271   1
  -1  10 -12 852.493 125.633  14
  -1  10 -12 1638.70 116.465  25
  -1  10 -12 1643.83 117.778  26
  -1  10 -12 624.795 110.458  34
  -1  10 -12 516.070 138.799  37
  -1  10 -13 1359.07 121.921  26
  -1  10 -13 1519.58 122.909  25
  -1  10 -13 1377.47 127.103  31
  -1  10 -13 1170.79 135.512  14
  -1  10 -13 1499.62 125.758  34
  -1  10 -14 613.330 100.669  25
  -1  10 -14 550.331 100.601  26
  -1  10 -14 441.125 102.953  31
  -1  10 -14 681.658 112.658  14
  -1  10 -14 621.685 101.558  34
  -1  10 -15 1221.21 114.973  26
  -1  10 -15 1295.79 114.646  25
  -1  10 -15 1186.99 114.827  31
  -1  10 -15 982.417 126.695  14
  -1  10 -15 1175.83 111.913  34
  -1  10 -16 1515.44 116.840  25
  -1  10 -16 1525.88 117.540  26
  -1  10 -16 1142.07 109.861  34
  -1  10 -16 1185.25 112.174  31
  -1  10 -17 683.118 99.2615  26
  -1  10 -17 697.501 100.010  25
  -1  10 -17 614.216 128.547  37
  -1  10 -17 632.728 90.5686  34
  -1  10 -17 666.095 93.6927  31
  -1  10 -17 261.014 109.618  14
  -1  10 -18 1285.39 139.370  37
  -1  10 -18 1471.38 103.248  34
  -1  10 -18 1376.27 105.427  31
  -1  10 -19 47.8553 70.3136  31
  -1  10 -19 76.4060 90.2896  14
  -1  10 -19 131.706 102.997  37
   1 -10  19 42.3916 70.4158  24
  -1  10 -19-4.15112 69.4179  34
   1 -10  20 300.430 69.5293  24
  -1  10 -20 28.3226 88.1189  14
  -1  10 -20 264.619 99.5524  37
   1 -10  21 222.047 63.6265  24
  -1  10 -21-12.1759 78.7847  14
  -1  10 -21 174.351 86.3780  37
  -1  10 -21 177.320 85.8128  28
  -1  10 -22 969.361 93.6191  37
   1 -10  22 1235.36 76.2476  24
   1 -10  23 53.3430 45.9841  24
  -1  10 -23 42.7725 60.7986  37
  -1  10 -23 118.728 66.0682  18
  -1   9  23 62.9639 37.1491  21
  -1   9  23 211.872 31.8072  11
  -1   9  22 353.968 52.5332  21
  -1   9  22 515.565 47.3600  11
  -1   9  21 506.006 62.1899  21
  -1   9  21 712.693 57.0709  11
   1  -9 -20 413.939 62.6155  22
  -1   9  20 461.917 67.0194  21
  -1   9  20 583.167 62.3136  11
  -1   9  19 464.524 64.6551  11
   1  -9 -19 371.364 64.8486  29
   1  -9 -19 589.465 107.236  44
   1  -9 -19 405.343 69.2193  22
  -1   9  19 360.225 70.6429  21
  -1   9  18 16.9489 61.1928  11
   1  -9 -18 83.4928 71.8912  29
   1  -9 -18 111.203 102.640  44
  -1   9  18 63.0153 66.6190  21
   1  -9 -18 122.027 67.1729  22
  -1   9  17 599.993 75.4649  11
   1  -9 -17 476.622 87.8188  29
   1  -9 -17 761.507 124.112  44
   1  -9 -17 658.831 86.9127  22
  -1   9  17 595.322 81.9085  21
  -1   9  16 373.901 72.6387  11
   1  -9 -16 335.060 88.5123  29
   1  -9 -16 348.091 117.107  44
   1  -9 -16 238.906 82.2644  22
  -1   9  16 240.523 76.5915  21
  -1   9  15 777.029 86.7438  11
   1  -9 -15 797.875 100.325  22
  -1   9  15 717.819 91.6543  21
   1  -9 -15 1017.43 137.849  44
   1  -9 -15 527.612 104.039  29
   1  -9 -14 47.0842 83.9326  22
   1  -9 -14 35.9864 92.5392  29
   1  -9 -14 227.462 120.801  44
   1  -9 -13 546.992 105.154  29
  -1   9  13 316.302 108.757   3
   1  -9 -13 674.653 78.1984   4
   1  -9 -13 490.191 95.3905  22
  -1   9  13 687.651 93.2648  21
   1  -9 -13 467.270 89.4542   8
   1  -9 -13 955.654 138.331  44
   1  -9 -12 25.2164 94.7531  29
  -1   9  12 83.9838 73.8152  11
  -1   9  12-2.73011 94.4824   3
   1  -9 -12 28.0799 64.1966   4
  -1   9  12-15.3925 78.7165  21
   1  -9 -12 53.9444 83.1294  22
   1  -9 -12 76.8724 76.8948   8
   1  -9 -12 118.960 116.048  44
   1  -9 -11 426.123 106.467  29
  -1   9  11 557.587 83.9862  11
   1  -9 -11 566.139 80.4782   4
   1  -9 -11 350.589 94.6948  22
  -1   9  11 470.967 87.3253  21
   1  -9 -11 457.206 91.7535   8
   1  -9 -11 482.730 125.323  44
   1  -9 -10 38.1751 96.4318  29
  -1   9  10-13.1350 74.3300  11
   1  -9 -10-51.8097 72.3478   4
   1  -9 -10 23.7203 86.7451  22
  -1   9  10 145.603 79.3578  21
   1  -9 -10 99.0483 80.2752   8
   1  -9 -10 92.4970 114.240  44
   1  -9  -9 767.183 119.019  29
  -1   9   9 984.727 97.1429  11
   1  -9  -9 850.443 91.3150   4
  -1   9   9 805.622 97.3391  21
   1  -9  -9 785.445 110.070  22
   1  -9  -9 791.772 108.753   8
   1  -9  -8 447.534 107.624   8
   1  -9  -8 306.466 115.608  29
   1  -9  -8 657.755 136.033  44
  -1   9   7 83.7820 75.3320  21
   1  -9  -7 70.9491 86.0990   8
  -1   9   7 34.6877 75.2803  11
  -1   9   7 48.2193 86.2646  47
  -1   9   6 80.5664 73.9523  11
   1  -9  -6 36.1496 37.3936   1
  -1   9   6 189.929 75.0880  21
   1  -9  -6 113.514 84.8315   8
  -1   9   6 78.4015 87.1231  47
  -1   9   5 181.160 75.4096  11
   1  -9  -5 242.548 43.2544   1
   1  -9  -5 200.578 85.7653  22
  -1   9   5 206.845 73.9667  21
   1  -9  -5 167.292 88.3701   8
  -1   9   5 163.744 92.3961  47
   1  -9  -4 1775.04 144.468  29
  -1   9   4 1478.13 140.160  31
  -1   9   4 1693.74 118.495  11
  -1   9   4 1744.41 118.903  21
   1  -9  -4 1910.93 135.526  22
  -1   9   4 1644.15 138.638  34
   1  -9  -4 1905.01 94.4268   1
   1  -9  -4 2076.62 108.090   2
  -1   9   4 1785.62 131.153  47
   1  -9  -3-12.8586 87.0545  22
   1  -9  -3 33.8844 58.4642   6
   1  -9  -3 124.325 74.7830   2
   1  -9  -3 208.377 50.4982   1
   1  -9  -3-42.9844 101.263  29
  -1   9   2 4012.55 217.679  47
   1  -9  -2 4041.13 221.794  22
   1  -9  -2 4753.75 204.976   6
   1  -9  -2 4466.77 188.293   1
   1  -9  -2 4264.41 203.461   2
   1  -9  -2 3532.17 226.963  29
   1  -9  -1 313.398 89.9787  22
   1  -9  -1 321.202 63.7207   6
   1  -9  -1 226.572 90.8127   8
   1  -9  -1 588.556 84.8656   2
   1  -9  -1 326.641 104.261  29
  -1   9   0 4965.13 213.944  47
  -1   9   0 3760.12 194.869  21
   1  -9   0 4279.30 217.253  22
   1  -9   0 4562.85 197.692   6
   1  -9   0 4724.59 231.054   8
   1  -9   0 4003.04 202.810   2
   1  -9   0 4339.90 182.351   1
   1  -9   0 3841.72 222.066  29
  -1   9  -1 4855.26 206.461  31
   1  -9   1 2998.65 202.318  29
  -1   9  -1 4356.06 201.913  47
  -1   9  -1 4744.58 205.320  34
   1  -9   1 3617.38 179.570   6
   1  -9   1 3586.31 206.587   8
   1  -9   1 3950.04 166.674   1
   1  -9   1 3674.93 191.637   2
  -1   9  -1 3523.57 182.027  21
   1  -9   1 3367.72 195.419  22
  -1   9  -2 4204.78 203.056  21
   1  -9   2 4454.55 221.809  22
   1  -9   2 3889.36 224.351  29
  -1   9  -2 4663.56 224.597  31
  -1   9  -2 4627.60 223.514  34
   1  -9   2 4221.54 215.913   2
   1  -9   2 4533.98 191.050   1
   1  -9   2 5072.04 237.039   8
   1  -9   2 4672.25 204.835   6
  -1   9  -3 1851.18 104.646  21
   1  -9   3 1013.98 107.892  22
   1  -9   3 967.098 118.019  29
  -1   9  -3 1784.22 133.377  31
  -1   9  -3 1872.30 132.061  34
   1  -9   3 1386.28 124.689   2
   1  -9   3 1150.14 81.2128   1
   1  -9   3 1007.52 113.802   8
   1  -9   3 900.560 85.1545   6
  -1   9  -4 5353.19 278.961  37
  -1   9  -4 5178.00 264.765  31
   1  -9   4 5768.11 271.861  29
   1  -9   4 6420.76 269.027  22
  -1   9  -4 5584.46 249.645  21
  -1   9  -4 5322.29 264.947  34
   1  -9   4 5861.20 239.442   1
   1  -9   4 5541.33 264.111   2
   1  -9   4 6547.49 253.558   6
  -1   9  -5 459.132 107.710  31
   1  -9   5 482.385 92.5085  29
  -1   9  -5 459.233 111.508  47
   1  -9   5 542.836 83.9252  22
  -1   9  -5 429.427 73.5300  21
  -1   9  -5 391.893 119.720  37
  -1   9  -5 495.840 105.563  34
   1  -9   5 83.9778 56.8097   1
   1  -9   5 159.741 104.607   2
   1  -9   5 422.090 61.7651   6
  -1   9  -6 6202.63 309.492  37
  -1   9  -6 6063.81 292.024  34
   1  -9   6 6793.34 297.756  29
  -1   9  -6 6253.23 293.587  31
  -1   9  -6 6391.39 296.619  47
   1  -9   6 7614.62 297.997  22
  -1   9  -6 6481.55 280.104  21
   1  -9   6 7141.50 283.157   6
   1  -9   6 6136.34 296.086   2
  -1   9  -7 1621.87 160.473  37
  -1   9  -7 1869.08 140.073  34
   1  -9   7 2279.83 138.808  29
  -1   9  -7 1825.65 141.348  31
  -1   9  -7 1863.90 131.696  25
  -1   9  -7 1925.78 133.055  26
  -1   9  -7 1957.83 146.082  47
  -1   9  -7 1761.55 117.721  21
   1  -9   7 2241.79 129.659  22
  -1   9  -7 1838.90 144.703  14
   1  -9   7 2083.39 113.884   6
  -1   9  -8 5112.29 262.548  16
  -1   9  -8 5480.89 276.388  37
  -1   9  -8 5260.50 252.398  34
   1  -9   8 4516.26 246.348  29
  -1   9  -8 5227.31 252.250  31
  -1   9  -8 6987.62 254.313  25
  -1   9  -8 6817.92 253.643  26
  -1   9  -8 4526.78 252.804  47
  -1   9  -8 4940.65 309.239  46
   1  -9   8 4933.17 245.617  22
  -1   9  -8 7190.04 271.699  14
   1  -9   8 4590.84 235.054   6
   1  -9   9 3067.97 151.613   1
  -1   9  -9 1798.35 191.292  16
  -1   9  -9 3399.48 211.763  37
  -1   9  -9 3655.67 186.689  34
   1  -9   9 3821.11 181.406  29
  -1   9  -9 3398.23 185.777  31
  -1   9  -9 3743.06 180.839  26
  -1   9  -9 3666.08 180.400  25
  -1   9  -9 2260.86 243.511  46
  -1   9  -9 3467.40 189.660  47
   1  -9   9 3718.06 178.568  22
  -1   9  -9 3349.97 193.089  14
   1  -9   9 3374.50 165.444   6
   1  -9  10 6592.24 250.573   1
  -1   9 -10 3891.27 282.460  16
  -1   9 -10 5838.71 297.054  37
  -1   9 -10 6009.16 272.665  34
  -1   9 -10 5767.46 272.880  31
   1  -9  10 6879.57 272.773  29
  -1   9 -10 6245.01 271.981  26
  -1   9 -10 6141.33 271.381  25
  -1   9 -10 3832.67 324.855  46
  -1   9 -10 5042.07 271.263  47
   1  -9  10 7787.14 278.705  22
  -1   9 -10 7024.42 288.175  14
   1  -9  10 6297.28 263.442   6
   1  -9  10 5109.33 245.066   5
   1  -9  11 5221.14 218.433   1
  -1   9 -11 5764.60 275.027  37
  -1   9 -11 5426.21 245.187  34
   1  -9  11 5813.81 240.726  29
  -1   9 -11 5210.89 245.532  31
  -1   9 -11 5892.54 245.358  25
  -1   9 -11 5775.20 244.610  26
  -1   9 -11 3306.78 256.626  16
  -1   9 -11 3969.94 310.614  46
  -1   9 -11 4887.22 242.667  47
  -1   9 -11 5564.94 258.250  14
   1  -9  11 4367.26 214.318   5
   1  -9  12 1159.15 81.4679   5
  -1   9 -12 1254.02 122.293  34
  -1   9 -12 1307.58 124.682  31
  -1   9 -12 1866.56 124.413  26
  -1   9 -12 1795.66 122.383  25
  -1   9 -12 490.907 145.404  16
  -1   9 -12 368.856 203.095  46
  -1   9 -12 1119.99 115.163  47
   1  -9  12 1511.38 86.6206   1
  -1   9 -12 1284.22 133.694  14
  -1   9 -13 3873.24 198.378  31
  -1   9 -13 4150.91 199.186  26
  -1   9 -13 4349.92 199.692  25
  -1   9 -13 3668.14 196.400  34
   1  -9  13 3879.59 170.938   1
  -1   9 -13 3866.45 215.307  14
  -1   9 -14 558.715 104.139  31
  -1   9 -14 694.279 101.952  26
  -1   9 -14 629.821 100.642  25
  -1   9 -14 628.322 102.683  34
   1  -9  14 473.316 59.9697   5
   1  -9  14 766.266 62.9985   1
  -1   9 -14 520.861 115.082  14
  -1   9 -15 4348.96 208.642  31
  -1   9 -15 4730.13 213.359  26
  -1   9 -15 4594.07 212.352  25
  -1   9 -15 4497.57 208.574  34
   1  -9  15 4281.51 183.537   1
  -1   9 -15 3895.02 227.835  14
  -1   9 -16 715.925 105.446  26
  -1   9 -16 657.314 101.188  25
  -1   9 -16 565.198 98.3063  34
  -1   9 -16 481.170 131.917  37
  -1   9 -16 553.557 102.001  31
  -1   9 -16 456.611 115.194  14
  -1   9 -17 4144.22 209.339  26
  -1   9 -17 4502.43 210.915  25
  -1   9 -17 4018.10 201.437  34
  -1   9 -17 4066.33 234.163  37
  -1   9 -17 3567.47 222.988  14
  -1   9 -17 4237.11 203.519  31
  -1   9 -18 187.054 84.1077  34
  -1   9 -18 54.2638 85.6373  31
  -1   9 -18 133.345 122.223  37
  -1   9 -18-29.4749 107.247  14
   1  -9  19 3014.04 160.330  24
  -1   9 -19 2891.46 156.683  31
  -1   9 -19 3003.56 189.643  37
  -1   9 -19 2937.12 154.676  34
  -1   9 -20 122.669 74.0697  34
  -1   9 -20 79.1393 95.7830  14
  -1   9 -20 27.6695 109.872  37
   1  -9  20 105.107 74.3032  24
  -1   9 -20-19.4907 74.5871  31
  -1   9 -21 1834.10 147.948  28
  -1   9 -21 2003.41 144.637  37
   1  -9  22 119.231 64.2249  24
  -1   9 -22 86.6536 90.7352  37
  -1   9 -22 147.776 86.2697  14
   1  -9  22 25.0340 63.0596  19
   1  -9  23 1962.32 97.1850  24
  -1   9 -23 1525.38 113.343  37
   1  -9  24 94.2004 51.2045  24
  -1   9 -24 76.5276 67.8450  37
  -1   9 -24 79.5332 62.2986  14
  -1   9 -24 182.277 78.2532  18
   1  -9  24 180.179 50.8543  19
  -1   9 -25 202.866 52.9586  37
   1  -9  25 280.808 42.6581  24
   1  -9  25 170.957 41.2131  19
  -1   9 -25 217.232 54.4470  18
  -1   8  25-16.2684 31.3110  21
  -1   8  24 201.870 45.3326  21
  -1   8  24 274.752 38.1844  11
  -1   8  23 33.5224 48.0905  21
  -1   8  23 11.9145 41.4706  11
  -1   8  22 38.3852 56.9643  21
   1  -8 -22-59.2658 38.4020  22
  -1   8  22 101.781 48.6631  11
  -1   8  21 24.4232 61.3301  21
   1  -8 -21 87.3046 56.6444  22
  -1   8  21 93.9425 54.3441  11
  -1   8  20 813.166 72.3240  11
  -1   8  20 686.216 79.5397  21
   1  -8 -20 793.328 80.6596  22
   1  -8 -19 14.3194 69.4801  22
  -1   8  19-6.52587 72.5675  21
   1  -8 -19 73.1300 72.9924  29
  -1   8  19 93.3847 64.7432  11
   1  -8 -19 110.535 105.713  44
   1  -8 -18-1.57860 73.7242  22
   1  -8 -18 69.9388 79.9201  29
   1  -8 -18 239.662 112.403  44
   1  -8 -17 27.5325 78.4034  22
  -1   8  17-48.3261 77.2449  21
   1  -8 -17 24.2294 83.5814  29
   1  -8 -17 61.3165 113.605  44
  -1   8  17 77.2448 69.1429  11
  -1   8  16 426.657 99.9123   3
   1  -8 -16 967.180 80.2308   4
  -1   8  16 714.982 86.7212  11
   1  -8 -16 641.673 103.811  29
  -1   8  16 674.230 93.4525  21
   1  -8 -16 608.530 97.2392  22
   1  -8 -16 654.414 86.2516   7
   1  -8 -16 880.223 135.538  44
  -1   8  15 40.6574 88.4735   3
   1  -8 -15 123.574 63.8589   4
  -1   8  15 158.560 74.1053  11
   1  -8 -15 59.9156 91.5029  29
  -1   8  15 84.6202 80.7493  21
   1  -8 -15 37.7317 82.8601  22
   1  -8 -15 189.182 72.1485   7
   1  -8 -15 4.64032 77.3627   8
   1  -8 -15 145.717 117.607  44
   1  -8 -14 49.0270 64.1088   4
  -1   8  14-7.90497 92.9145   3
  -1   8  14 67.7242 75.2129  11
   1  -8 -14-49.1255 93.6645  29
   1  -8 -14 67.6615 84.2252  22
  -1   8  14 109.843 80.9260  21
   1  -8 -14 59.8256 78.7853   8
   1  -8 -14-7.00939 71.1569   7
   1  -8 -14-86.7901 118.389  44
  -1   8  13 135.750 99.9579   3
   1  -8 -13 15.9607 66.7123   4
  -1   8  13 542.296 86.6246  11
   1  -8 -13-53.9410 129.025  30
   1  -8 -13 3.85627 96.0414  29
  -1   8  13 576.262 96.6493  21
   1  -8 -13 56.8205 88.0366  22
   1  -8 -13-78.8607 75.3621   7
   1  -8 -13-46.3460 82.7949   8
   1  -8 -13-10.5276 117.290  44
   1  -8 -12 70.9736 68.5608   4
  -1   8  12 80.5126 72.6051  11
   1  -8 -12 93.5211 95.5051  29
   1  -8 -12 126.419 123.186  30
  -1   8  12 60.0907 79.0257  21
   1  -8 -12 66.9273 85.4370  22
   1  -8 -12 142.861 84.3705   8
   1  -8 -12 125.197 74.8961   7
   1  -8 -12-39.1866 113.079  44
   1  -8 -11 172.651 72.3430   4
  -1   8  11 247.453 75.2834  11
   1  -8 -11 212.699 125.696  30
   1  -8 -11 162.171 95.4997  29
  -1   8  11 210.952 81.0528  21
   1  -8 -11 94.2742 86.7028  22
   1  -8 -11 131.567 76.1315   7
   1  -8 -11 150.610 88.2856   8
   1  -8 -11 370.982 118.454  44
   1  -8 -10 108.588 70.7783   4
  -1   8  10 10.7796 70.8713  11
   1  -8 -10-27.6724 118.571  30
   1  -8 -10 23.3782 95.5949  29
   1  -8 -10 50.6831 83.6857  22
  -1   8  10-93.8940 77.6029  21
   1  -8 -10 90.0099 73.3435   7
   1  -8 -10-7.38357 87.0390   8
   1  -8 -10 30.3304 107.474  44
  -1   8   9 648.779 84.2670  11
   1  -8  -9 838.591 143.347  30
   1  -8  -9 510.663 106.170  29
  -1   8   9 667.888 89.2458  21
   1  -8  -9 713.060 101.063  22
   1  -8  -9 794.955 92.0292   7
   1  -8  -9 613.297 108.704   8
  -1   8   8 353.908 77.6262  11
   1  -8  -8 91.9117 92.6156  29
  -1   8   8 192.385 81.2639  21
  -1   8   8 274.032 85.7135  47
   1  -8  -8 233.297 109.413  44
   1  -8  -8 169.320 92.9201   8
   1  -8  -8 224.762 76.5490   7
  -1   8   7 982.229 94.9203  21
   1  -8  -7 831.244 110.230   8
   1  -8  -7 885.464 94.3563   7
   1  -8  -7 1089.59 127.406  44
   1  -8  -6 599.043 50.2988   1
   1  -8  -6 637.433 63.0750   2
  -1   8   6 504.190 79.3829  21
   1  -8  -6 539.384 101.864   8
   1  -8  -6 590.100 112.050  44
  -1   8   6 415.375 91.6279  47
  -1   8   6 531.475 77.2355  11
  -1   8   5 781.078 95.3234  47
  -1   8   5 600.049 77.2976  11
   1  -8  -5 661.617 52.6338   1
   1  -8  -5 626.908 103.339   8
   1  -8  -4 47.0045 60.4659   2
   1  -8  -4-25.5463 37.6755   1
  -1   8   4 56.2198 85.3249  47
   1  -8  -3 1295.35 74.3694   1
   1  -8  -3 1517.93 97.3705   2
  -1   8   3 1332.78 112.861  47
   1  -8  -2 589.066 78.4408   2
  -1   8   2 205.795 95.6642  47
  -1   8   1 3473.46 187.754  47
   1  -8  -1 3775.47 162.802   1
   1  -8  -1 3591.33 181.170   2
   1  -8  -1 4113.29 204.903   8
   1  -8  -1 4240.04 177.116   6
   1  -8   0 1639.97 86.8384   1
   1  -8   0 1373.30 112.251   2
   1  -8   0 1585.71 97.0177   6
   1  -8   0 1494.70 125.252   8
  -1   8  -1 3263.65 169.029  47
   1  -8   1 2721.01 160.906   2
   1  -8   1 3269.70 139.759   1
   1  -8   1 3231.08 150.635   6
   1  -8   1 3280.77 178.425   8
   1  -8   2 261.698 46.8768   1
   1  -8   2 249.569 92.5987   2
   1  -8   2 200.630 78.0441   8
   1  -8   2 95.2041 49.9277   6
   1  -8   3 3258.67 149.297   1
   1  -8   3 3065.18 177.378   2
   1  -8   3 3746.01 187.675   8
   1  -8   3 3684.20 160.121   6
   1  -8   4 5576.60 240.342   1
   1  -8   4 6437.08 278.809   8
   1  -8   4 6119.32 251.249   6
  -1   8  -5 2537.95 160.784  47
   1  -8   5 3032.22 138.900   6
   1  -8   5 3160.97 168.002   8
   1  -8   5 2659.08 128.186   1
  -1   8  -6 2193.53 136.081  31
  -1   8  -6 2235.65 126.519  26
  -1   8  -6 2304.34 126.216  25
  -1   8  -6 2394.51 145.320  47
   1  -8   6 2158.38 115.124   6
  -1   8  -6 1965.37 157.617  32
  -1   8  -6 2328.55 135.401  34
  -1   8  -7 2381.40 141.475  34
  -1   8  -7 2106.26 164.042  32
  -1   8  -7 2374.70 142.744  31
  -1   8  -7 2527.74 135.361  26
  -1   8  -7 2456.69 134.521  25
  -1   8  -7 2447.94 152.560  47
   1  -8   7 2695.04 137.891  22
  -1   8  -7 2202.81 126.393  21
   1  -8   7 2858.31 127.032   6
   1  -8   7 2375.25 113.110   5
  -1   8  -7 2188.84 159.416  37
  -1   8  -8 4408.52 269.064  16
  -1   8  -8 6177.79 284.379  37
  -1   8  -8 6154.06 264.684  34
  -1   8  -8 6115.83 265.066  31
   1  -8   8 6344.72 265.298  29
  -1   8  -8 6196.28 261.517  26
  -1   8  -8 6195.10 261.494  25
  -1   8  -8 6244.54 269.316  47
  -1   8  -8 4018.67 306.910  46
   1  -8   8 6476.18 263.955  22
  -1   8  -8 6326.83 274.275  14
   1  -8   8 5354.10 240.333   5
   1  -8   8 6406.35 255.206   6
  -1   8  -9 574.342 110.313  16
   1  -8   9 336.746 48.9487   5
   1  -8   9 78.7950 51.1276   6
  -1   8  -9 163.666 87.6913  34
  -1   8  -9 92.9364 110.168  37
  -1   8  -9 116.412 88.7131  31
   1  -8   9 38.2145 67.7707  29
  -1   8  -9 397.321 81.7314  26
  -1   8  -9 464.794 80.9719  25
  -1   8  -9 545.758 165.147  46
  -1   8  -9 41.6444 96.3742  47
   1  -8   9 69.6353 60.5699  22
  -1   8  -9 235.379 88.9786  14
   1  -8   9 226.411 49.4388   1
   1  -8  10 5132.99 210.875   1
  -1   8 -10 3478.20 246.644  16
  -1   8 -10 4920.83 254.158  37
  -1   8 -10 4810.34 231.163  34
  -1   8 -10 4825.75 232.224  31
   1  -8  10 5317.66 228.908  29
  -1   8 -10 5074.35 229.456  26
  -1   8 -10 5201.69 229.709  25
  -1   8 -10 3709.55 292.902  46
  -1   8 -10 5045.98 234.235  47
   1  -8  10 5727.10 231.494  22
   1  -8  10 4526.37 207.398   5
   1  -8  10 5358.77 222.756   6
  -1   8 -10 5558.31 244.153  14
  -1   8 -11 904.628 107.267  34
  -1   8 -11 1116.53 111.152  31
  -1   8 -11 1235.14 102.993  25
  -1   8 -11 1217.11 104.002  26
   1  -8  11 1392.86 77.5683   1
  -1   8 -11 1087.96 112.731  47
  -1   8 -11 862.208 182.706  46
  -1   8 -11 1174.76 114.970  14
  -1   8 -11 816.617 131.015  16
   1  -8  11 1116.75 74.4382   5
   1  -8  11 1307.05 85.3111   6
   1  -8  12 10234.1 418.120   5
  -1   8 -12 10609.7 437.570  34
  -1   8 -12 10771.3 438.390  31
  -1   8 -12 11479.6 438.983  25
  -1   8 -12 11434.7 438.452  26
  -1   8 -12 7413.91 452.485  16
  -1   8 -12 8243.44 500.960  46
   1  -8  12 11125.4 420.379   1
  -1   8 -12 11475.4 453.966  14
  -1   8 -13 31.8867 88.0777  34
  -1   8 -13 81.5525 91.2562  31
  -1   8 -13 176.779 82.4592  25
  -1   8 -13 124.922 83.9968  26
  -1   8 -13 173.605 181.117  46
  -1   8 -13-44.0862 120.458  16
  -1   8 -13 196.947 96.6968  14
   1  -8  13 24.2802 46.0788   5
   1  -8  13 107.093 48.6318   1
   1  -8  14 3662.15 156.127   1
  -1   8 -14 3297.28 208.003  37
  -1   8 -14 3402.74 179.944  34
  -1   8 -14 3251.34 180.376  31
  -1   8 -14 3722.52 181.278  26
  -1   8 -14 3493.77 180.319  25
  -1   8 -14 2308.69 210.745  16
  -1   8 -14 2279.57 265.686  46
   1  -8  14 3175.83 153.462   5
  -1   8 -14 3424.08 195.892  14
  -1   8 -15 225.404 92.0961  31
  -1   8 -15-20.1495 101.863  14
  -1   8 -15 32.1210 86.3394  25
  -1   8 -15 190.857 90.4029  26
  -1   8 -15 67.4256 120.670  37
   1  -8  15 91.6502 49.0593   1
   1  -8  15 103.929 49.0272   5
  -1   8 -15 165.653 90.3132  34
   1  -8  16 4208.31 175.409   1
  -1   8 -16 4210.56 197.931  34
  -1   8 -16 4157.73 198.318  31
  -1   8 -16 4262.28 202.764  26
  -1   8 -16 4176.73 201.803  25
  -1   8 -16 4101.37 229.964  37
   1  -8  16 3816.33 174.585   5
  -1   8 -16 3812.80 219.200  14
  -1   8 -17 351.910 89.8778  34
  -1   8 -17 348.559 93.9870  31
  -1   8 -17 396.593 93.9609  26
  -1   8 -17 370.135 91.8700  25
  -1   8 -17 265.386 124.077  37
  -1   8 -17 1.97919 118.918  20
   1  -8  17 275.136 53.5168   5
   1  -8  17 302.736 51.3050   1
  -1   8 -17 183.116 107.045  14
  -1   8 -18 716.533 96.2696  34
  -1   8 -18 769.023 131.035  37
  -1   8 -18 756.135 97.6889  31
  -1   8 -18 590.802 120.649  14
  -1   8 -19-15.3655 85.1956  31
  -1   8 -19 6.42273 115.019  37
   1  -8  19 136.913 78.2836  24
  -1   8 -19-130.802 118.858  20
  -1   8 -19 63.1869 80.9614  34
  -1   8 -19 75.4515 103.594  14
  -1   8 -20 3063.77 157.146  31
  -1   8 -20 2167.43 216.643  30
  -1   8 -20 2312.66 181.450  14
  -1   8 -20 2889.49 154.538  34
  -1   8 -20 3233.52 188.103  37
   1  -8  20 3381.87 162.345  24
   1  -8  21 618.085 82.5886  24
  -1   8 -21 586.648 116.606  37
  -1   8 -21 448.623 125.312  28
  -1   8 -22 121.325 99.3279  14
   1  -8  22 418.546 75.1021  24
  -1   8 -22 335.861 101.552  37
   1  -8  22 201.902 72.0921  19
  -1   8 -22 337.280 108.184  28
   1  -8  23 563.853 75.4432  19
  -1   8 -23 530.405 99.9499  37
   1  -8  23 661.828 75.8267  24
   1  -8  24 512.398 68.3600  19
  -1   8 -24 640.232 90.4623  37
   1  -8  24 789.008 71.2969  24
   1  -8  25 475.151 61.0116  19
  -1   8 -25 566.664 88.3912  18
  -1   8 -25 554.015 77.3266  37
   1  -8  25 673.113 62.0304  24
  -1   8 -26-32.5651 51.5303  37
  -1   8 -26 113.411 55.0265  18
   1  -8  26-9.09802 41.6552  19
   1  -8  26 46.5725 39.9450  24
  -1   7  26 23.4911 33.3717  21
  -1   7  26 13.0350 24.0321  11
  -1   7  25 37.8414 43.6433  21
   1  -7 -25 139.537 62.3462  44
  -1   7  25 69.3763 35.6995  11
   1  -7 -25 55.6326 33.1614  10
  -1   7  24 33.8807 50.1548  21
   1  -7 -24-62.3858 74.1980  44
  -1   7  24 47.0388 43.1222  11
   1  -7 -24 41.4619 42.5950  10
   1  -7 -24-29.3901 50.1554  43
  -1   7  23 438.823 60.0063  11
  -1   7  23 433.854 68.8283  21
  -1   7  22 124.659 60.1988  11
   1  -7 -22 204.340 102.033  30
  -1   7  22 224.187 68.8840  21
   1  -7 -22 183.117 61.7111  22
  -1   7  21 89.3081 60.2519  11
   1  -7 -21 29.0470 106.526  30
   1  -7 -21 42.1854 66.6221  22
  -1   7  21-6.40798 69.3006  21
  -1   7  20 152.948 64.5096  11
   1  -7 -20 83.6777 68.4779  29
   1  -7 -20 56.0067 111.456  30
   1  -7 -20-1.49085 69.2762  22
  -1   7  20 23.3339 72.2864  21
  -1   7  19 69.6933 67.6772  11
   1  -7 -19 39.5172 77.5443  29
   1  -7 -19 268.464 122.525  30
   1  -7 -19 62.6871 76.9059  22
  -1   7  19 124.989 77.8906  21
   1  -7 -18 475.728 90.4910  22
  -1   7  18 408.826 89.2985  21
   1  -7 -18 583.515 131.433  44
   1  -7 -18 353.283 91.3468  29
   1  -7 -18 557.564 137.393  30
  -1   7  18 775.214 83.4273  11
   1  -7 -17 105.414 79.1250   8
  -1   7  17 82.7464 74.2712  11
   1  -7 -17 178.543 89.6271  29
  -1   7  17 149.266 85.4523   3
   1  -7 -17 280.113 63.4093   4
   1  -7 -17 262.431 123.345  44
   1  -7 -17 187.998 86.3654  22
  -1   7  17 103.983 84.1183  21
   1  -7 -16 349.044 95.5918   8
  -1   7  16 597.860 84.0814  11
   1  -7 -16 439.990 99.0208  29
   1  -7 -16 716.286 76.2974   4
  -1   7  16 368.758 101.710   3
   1  -7 -16 702.563 136.735  44
   1  -7 -16 370.702 93.1819  22
  -1   7  16 438.825 90.2411  21
   1  -7 -15 29.2322 72.3763   7
   1  -7 -15 12.5739 83.8345   8
  -1   7  15 14.4562 70.2487  11
   1  -7 -15-18.3917 89.3841  29
   1  -7 -15 51.3073 63.5614   4
  -1   7  15 12.6050 88.2350   3
   1  -7 -15 75.9951 118.240  44
   1  -7 -15 87.1921 84.7404  22
  -1   7  15-5.50097 77.7085  21
   1  -7 -14-40.5621 85.1316   8
   1  -7 -14 5.10439 70.1482   7
  -1   7  14 35.5017 69.6746  11
   1  -7 -14-55.7681 92.8980  29
  -1   7  14 65.7478 92.4538   3
   1  -7 -14 14.2020 63.7822   4
   1  -7 -14-102.160 118.300  44
   1  -7 -14 66.7138 119.010  42
  -1   7  14 25.9349 77.0121  21
   1  -7 -14 25.2575 82.9873  22
   1  -7 -13 511.340 104.649   8
   1  -7 -13 593.031 87.9072   7
   1  -7 -13 448.278 99.8673  29
  -1   7  13 395.193 80.5198  11
   1  -7 -13 647.894 80.7093   4
   1  -7 -13 789.894 129.637  44
   1  -7 -13 911.582 134.280  42
   1  -7 -13 361.137 94.2710  22
  -1   7  13 448.748 87.9118  21
   1  -7 -12 1178.62 103.845   7
   1  -7 -12 1099.13 123.086   8
   1  -7 -12 916.483 116.156  29
  -1   7  12 1125.22 96.9789  11
   1  -7 -12 1266.45 99.4025   4
  -1   7  12 884.151 101.358  21
   1  -7 -12 964.894 110.752  22
   1  -7 -12 1415.73 146.053  42
   1  -7 -12 1359.65 143.446  44
   1  -7 -11 64.3362 91.3985   8
   1  -7 -11 110.846 73.6448   7
  -1   7  11 32.5695 67.3913  11
   1  -7 -11 107.886 89.1714  29
   1  -7 -11 97.4674 112.322  30
   1  -7 -11 107.623 68.9885   4
   1  -7 -11 81.1993 116.566  42
   1  -7 -11 122.890 106.206  44
  -1   7  11 140.581 75.2343  21
   1  -7 -11 69.3281 82.0140  22
   1  -7 -10 175.028 94.5803   8
   1  -7 -10 122.635 72.2034   7
  -1   7  10 216.175 68.1343  11
   1  -7 -10 284.291 112.130  30
   1  -7 -10 115.139 86.5585  29
   1  -7 -10 177.033 71.1915   4
  -1   7  10 132.204 71.9372  21
   1  -7 -10 165.134 81.8103  22
   1  -7 -10 131.205 104.693  44
   1  -7  -9 322.350 91.6524  29
   1  -7  -9 501.411 119.793  30
  -1   7   9 390.693 71.6423  11
  -1   7   9 266.215 75.9493  21
   1  -7  -9 312.921 83.5667  22
   1  -7  -9 401.545 110.081  44
   1  -7  -9 495.890 79.8427   7
   1  -7  -9 481.240 102.317   8
  -1   7   8 92.3929 74.5813  47
   1  -7  -8 151.611 71.4863   7
   1  -7  -8 130.290 89.7928   8
  -1   7   7 230.026 83.5106  47
   1  -7  -7 252.973 72.7279   7
   1  -7  -7 232.876 91.2691   8
  -1   7   6 301.735 81.2985  47
   1  -7  -6 363.965 43.3066   1
   1  -7  -6 440.444 98.8087   8
   1  -7  -6 388.729 76.4144   7
   1  -7  -5 4970.05 205.456   1
   1  -7  -5 5580.46 213.946   2
   1  -7  -5 5035.57 230.517   7
   1  -7  -4 1086.90 62.9175   1
   1  -7  -4 1122.24 81.0244   2
   1  -7  -3 2723.64 139.738   2
   1  -7  -3 2783.01 122.471   1
  -1   7   3 2858.64 147.617  47
  -1   7   2 1756.30 118.105  47
   1  -7  -2 1594.15 110.297   2
   1  -7  -2 1767.47 85.3473   1
   1  -7  -2 1605.20 124.213   8
  -1   7   1 876.221 99.2126  47
   1  -7  -1 1029.18 61.4574   1
   1  -7  -1 812.848 91.6077   2
   1  -7  -1 900.988 100.535   8
  -1   7   0 3621.32 169.856  47
   1  -7   0 3515.93 145.553   1
   1  -7   0 3586.23 182.625   8
   1  -7   1 945.544 59.9231   1
   1  -7   1 977.865 98.1023   2
   1  -7   1 873.979 93.1231   8
   1  -7   1 851.182 66.5869   6
   1  -7   2 853.982 58.3681   1
   1  -7   2 984.501 68.1337   6
   1  -7   2 967.318 94.1872   8
   1  -7   3 2090.67 103.439   1
   1  -7   3 2385.44 113.204   6
   1  -7   3 2467.55 138.942   8
   1  -7   4 3104.33 152.619   6
   1  -7   4 3129.31 175.246   8
  -1   7  -5 7253.57 297.930  47
   1  -7   5 7879.45 287.283   6
  -1   7  -6 88.0985 90.4450  47
   1  -7   6 53.1324 38.9887   5
   1  -7   6 94.1840 68.5193   8
   1  -7   6 174.364 43.4759   6
  -1   7  -7 1860.76 122.783  47
   1  -7   7 1528.58 81.7863   5
   1  -7   7 1806.98 92.1054   6
  -1   7  -8 1465.25 114.849  47
   1  -7   8 1435.16 76.9263   5
   1  -7   8 1560.77 86.4261   6
  -1   7  -9 7158.12 309.933  47
   1  -7   9 7150.39 291.389   5
   1  -7   9 7047.57 300.189   6
   1  -7   9 7779.28 294.218   1
  -1   7 -10-49.9158 93.5122  47
   1  -7  10 82.7615 45.2244   6
   1  -7  10 140.342 42.0928   5
   1  -7  10 88.7506 43.6048   1
  -1   7 -10 43.0481 65.1205  25
  -1   7 -10 91.9247 66.3166  26
  -1   7 -11 1352.14 135.698  16
   1  -7  11 1523.64 83.2298   1
  -1   7 -11 1501.18 108.256  34
  -1   7 -11 1344.51 108.425  31
  -1   7 -11 1474.07 103.001  25
  -1   7 -11 1476.13 103.444  26
  -1   7 -11 1099.16 177.564  46
  -1   7 -11 1559.27 111.854  47
  -1   7 -11 1591.06 116.705  14
   1  -7  11 1616.25 90.6530   6
   1  -7  11 1463.61 80.9404   5
  -1   7 -12 45.5067 73.6462  34
  -1   7 -12-11.6496 76.1913  31
  -1   7 -12 25.3710 66.2085  25
  -1   7 -12 42.2416 67.1800  26
  -1   7 -12-37.9276 152.186  46
  -1   7 -12-0.84316 78.3347  47
  -1   7 -12 119.450 72.5734  23
  -1   7 -12-1.35343 77.2595  14
  -1   7 -12-3.12922 102.050  16
   1  -7  12-34.7001 43.1908   1
   1  -7  12 48.2566 40.5904   5
   1  -7  13 2445.63 115.359   5
  -1   7 -13 2250.13 167.259  37
  -1   7 -13 2476.61 142.178  34
  -1   7 -13 2329.22 142.234  31
  -1   7 -13 2996.19 144.604  25
  -1   7 -13 3017.13 144.869  26
  -1   7 -13 1921.80 141.932  23
  -1   7 -13 1208.35 224.607  46
  -1   7 -13 1099.55 171.826  16
  -1   7 -13 2079.61 155.323  14
   1  -7  13 2536.54 118.197   1
  -1   7 -14 519.914 92.4557  31
  -1   7 -14 532.753 121.223  37
  -1   7 -14 535.756 89.8335  34
  -1   7 -15 1.61437 121.367  37
  -1   7 -15 134.353 88.6179  34
  -1   7 -15 61.2221 91.9111  31
  -1   7 -15 241.783 88.6460  26
  -1   7 -15 320.224 88.6926  25
  -1   7 -15 151.756 129.766  20
  -1   7 -15 332.888 144.284  16
  -1   7 -15 202.474 203.259  46
  -1   7 -15 131.449 104.882  14
   1  -7  15 266.604 54.8606   1
   1  -7  15 215.341 55.3355   5
   1  -7  16 1401.07 81.3431   1
  -1   7 -16 1274.84 141.589  37
  -1   7 -16 1121.65 107.117  34
  -1   7 -16 1191.37 110.251  31
  -1   7 -16 1306.76 112.066  26
  -1   7 -16 1237.72 110.489  25
  -1   7 -16 728.612 153.036  16
  -1   7 -16 368.770 139.895  20
  -1   7 -16 765.697 211.829  46
   1  -7  16 1315.65 81.0896   5
  -1   7 -16 1096.96 126.726  14
   1  -7  17 2307.54 113.153   1
  -1   7 -17 2377.64 137.694  34
  -1   7 -17 2171.34 139.931  31
  -1   7 -17 2412.91 144.029  25
  -1   7 -17 2183.55 142.824  26
  -1   7 -17 2148.66 169.322  37
   1  -7  17 2169.58 113.871   5
  -1   7 -17 1994.17 159.276  14
   1  -7  18 1559.38 88.1337   1
  -1   7 -18 1466.84 114.511  34
  -1   7 -18 1578.57 117.652  31
  -1   7 -18 1681.98 148.631  37
   1  -7  18 1378.85 89.3864   5
  -1   7 -18 1654.16 141.487  14
   1  -7  19 644.615 87.9129  24
  -1   7 -19 618.276 93.1788  31
  -1   7 -19 734.549 123.972  37
   1  -7  19 480.087 60.9831   5
  -1   7 -19 583.485 90.8932  34
  -1   7 -19 500.191 115.799  14
  -1   7 -20 435.969 156.516  30
  -1   7 -20 616.822 91.4729  31
  -1   7 -20 670.830 89.6811  34
  -1   7 -20 628.149 116.824  14
  -1   7 -20 646.475 121.788  37
   1  -7  20 797.010 88.9312  24
  -1   7 -21 92.3310 115.280  28
  -1   7 -21 80.9454 125.657  30
   1  -7  21 46.5661 72.5946  24
  -1   7 -21 93.7622 105.663  37
  -1   7 -21 94.1232 103.438  14
   1  -7  22 655.520 84.4352  24
  -1   7 -22 672.231 112.717  37
  -1   7 -22 631.281 112.657  14
  -1   7 -22 766.281 121.575  28
   1  -7  23 42.6013 67.7127  19
  -1   7 -23 82.8977 98.3498  14
  -1   7 -23 25.1176 91.6049  37
   1  -7  23 77.3596 67.5022  24
   1  -7  24 350.766 69.9617  19
  -1   7 -24 217.556 97.9090  14
  -1   7 -24 499.639 92.9063  37
   1  -7  24 433.466 69.4816  24
  -1   7 -25 4.27125 91.3796  18
   1  -7  25 83.6986 57.8284  19
  -1   7 -25-90.6403 83.1883  14
   1  -7  25 92.9773 57.5229  24
  -1   7 -25 13.1446 76.5719  37
  -1   7 -26 181.315 78.3404  18
   1  -7  26 250.706 54.5032  19
   1  -7  26 317.312 53.1143  24
  -1   7 -26 296.909 69.8283  37
  -1   7 -27 139.963 55.5626  18
   1  -7  27 135.932 42.6335  19
  -1   7 -27 174.353 51.5422  37
   1  -7  27 167.116 38.0511  24
  -1   6  27 56.7086 35.3229  21
   1  -6 -27 47.8707 45.5124  44
   1  -6 -27 87.4897 34.4317  43
  -1   6  27 48.6599 25.4021  11
  -1   6  26 89.2822 38.2115  11
   1  -6 -26 117.632 63.2869  44
  -1   6  26 74.5388 46.4707  21
  -1   6  25-40.7509 53.4023  21
   1  -6 -25-1.35286 74.8179  44
  -1   6  25 6.20032 44.0961  11
   1  -6 -25 7.66965 76.9094  30
  -1   6  24 23.4410 61.0881  21
   1  -6 -24 79.5183 88.9528  44
   1  -6 -24 92.0097 89.4315  30
  -1   6  24 95.2287 52.7346  11
  -1   6  23 199.284 70.9322  21
   1  -6 -23 145.913 59.3531  22
  -1   6  23 177.111 59.2767  11
  -1   6  22 665.740 87.5810  21
   1  -6 -22 762.981 86.5706  22
   1  -6 -22 839.142 127.730  44
  -1   6  22 740.836 79.3593  11
   1  -6 -21 281.378 78.6667  22
  -1   6  21 287.661 80.2502  21
   1  -6 -21 238.714 63.8199  29
   1  -6 -21 488.257 125.260  30
  -1   6  21 410.774 70.3471  11
   1  -6 -20 33.3451 76.5465  22
  -1   6  20 32.4192 76.4190  21
   1  -6 -20 75.6927 73.3807  29
   1  -6 -20 105.348 118.094  30
  -1   6  20 23.5087 66.1538  11
  -1   6  19 314.030 73.3291  11
   1  -6 -19 267.214 130.093  30
   1  -6 -19 261.267 85.2124  29
  -1   6  19 168.926 81.5312  21
   1  -6 -19 175.491 83.2755  22
   1  -6 -19 342.205 113.817  42
   1  -6 -19 349.103 61.3455   4
  -1   6  18-59.4696 80.3892  21
   1  -6 -18 24.0835 81.2837  22
  -1   6  18 22.0505 69.6987  11
   1  -6 -18 47.7488 126.870  30
   1  -6 -18 157.522 84.6649  29
   1  -6 -18 77.6952 78.1851   8
   1  -6 -18 122.451 114.143  42
   1  -6 -18 118.243 59.5170   4
  -1   6  17 1104.02 104.128  21
   1  -6 -17 754.291 103.644  22
  -1   6  17 1037.81 94.3682  11
  -1   6  17 532.586 60.1994   5
   1  -6 -17 781.488 111.913   8
  -1   6  17 595.098 106.249   3
   1  -6 -17 1272.61 86.4647   4
   1  -6 -17 1338.15 139.970  42
   1  -6 -17 1065.65 157.161  30
   1  -6 -16 886.523 115.063   8
  -1   6  16 565.715 56.4527   5
   1  -6 -16 1148.19 85.5423   4
  -1   6  16 636.177 104.079   3
   1  -6 -16 1329.35 138.896  42
   1  -6 -16 916.801 144.014  44
  -1   6  16 759.705 96.5504  21
   1  -6 -16 697.524 101.624  22
   1  -6 -15 32.7871 87.9494   8
   1  -6 -15-23.9442 71.7060   7
   1  -6 -15 74.6784 61.3436   4
  -1   6  15 66.0596 88.1429   3
   1  -6 -15 107.679 116.989  44
   1  -6 -15 1.83352 117.752  42
  -1   6  15 5.45687 76.3824  21
   1  -6 -15 92.5367 82.4823  22
  -1   6  15 33.1461 68.2994  11
   1  -6 -14 79.4110 91.7787   8
   1  -6 -14-38.8065 70.1296   7
  -1   6  14 55.9819 86.3324   3
   1  -6 -14 7.90335 62.5965   4
   1  -6 -14-25.3999 112.933  42
   1  -6 -14 51.0831 110.429  44
   1  -6 -14 44.7271 79.1659  22
  -1   6  14 41.2702 71.9115  21
  -1   6  14 36.6870 64.8579  11
   1  -6 -13 105.581 95.9389   8
   1  -6 -13 118.529 71.8706   7
   1  -6 -13 238.794 69.4492   4
   1  -6 -13 124.902 108.554  44
   1  -6 -13 243.985 116.995  42
   1  -6 -13 89.3239 81.1357  22
  -1   6  13 298.193 76.7068  21
  -1   6  13 107.177 68.0911  11
   1  -6 -12 576.646 110.782   8
   1  -6 -12 726.254 84.7483   7
   1  -6 -12 763.336 81.7702   4
   1  -6 -12 656.960 121.097  44
   1  -6 -12 820.219 125.265  42
   1  -6 -12 541.297 90.8704  22
  -1   6  12 605.412 86.9171  21
  -1   6  12 809.827 80.5069  11
   1  -6 -11 980.904 121.685   8
   1  -6 -11 982.093 92.2462   7
   1  -6 -11 1110.32 91.8716   4
   1  -6 -10 445.588 74.1493   7
   1  -6 -10 270.986 97.2720   8
   1  -6 -10 425.259 73.1483   4
   1  -6  -9 68.4701 64.8771   7
   1  -6  -9 78.6720 88.4705   8
   1  -6  -8 220.224 94.4016   8
   1  -6  -8 211.024 68.9653   7
   1  -6  -7 496.656 105.099   8
   1  -6  -7 630.237 79.6931   7
   1  -6  -6 920.442 58.1268   1
   1  -6  -6 818.650 109.713   8
   1  -6  -6 1118.45 89.8415   7
  -1   6   6 1061.45 90.1312  47
   1  -6  -5 1215.81 65.7108   1
   1  -6  -5 1345.46 95.9227   7
   1  -6  -4 569.882 45.3623   1
   1  -6  -4 440.829 69.2498   2
   1  -6  -4 470.796 73.9049   7
   1  -6  -3 9072.68 341.471   1
   1  -6  -3 8428.61 349.720   2
   1  -6  -3 9060.08 360.407   7
  -1   6   3 8179.42 353.451  47
   1  -6  -2 6832.83 271.451   1
   1  -6  -2 7071.44 308.088   8
  -1   6   2 6807.35 287.366  47
   1  -6  -1 2723.77 152.272   2
   1  -6  -1 3198.61 132.227   1
  -1   6   1 2811.90 156.751  47
   1  -6   0 824.999 54.6836   1
   1  -6   0 804.179 93.3768   8
  -1   6   0 895.986 99.0925  47
   1  -6   1 2670.33 118.400   1
   1  -6   1 2998.51 152.372   8
  -1   6  -1 2777.68 145.743  47
   1  -6   2 4405.70 198.290   8
   1  -6   2 4137.97 174.402   6
   1  -6   2 3938.53 167.248   1
   1  -6   3 8820.56 350.156   8
   1  -6   3 8960.30 329.393   6
   1  -6   3 8479.50 322.794   1
   1  -6   4 4948.99 193.951   6
   1  -6   4 5053.40 215.611   8
   1  -6   4 4280.86 185.549   5
   1  -6   4 4561.09 188.041   1
   1  -6   5 3119.02 155.207   8
   1  -6   5 3326.93 135.369   6
   1  -6   5 2778.02 126.020   5
  -1   6  -5 2961.83 154.204  47
   1  -6   6 8970.09 339.164   6
   1  -6   6 8001.24 330.685   5
  -1   6  -6 9105.36 350.709  47
   1  -6   7 133.190 36.2464   5
   1  -6   7 191.785 40.3743   6
   1  -6   8 2460.16 113.027   6
  -1   6  -8 2683.70 136.108  47
   1  -6   9 160.551 42.0743   6
   1  -6   9 67.4190 36.3587   5
   1  -6   9 43.9117 41.7228   1
   1  -6  10 10298.9 386.397   1
   1  -6  10 9125.70 390.954   6
   1  -6  10 10059.3 384.622   5
  -1   6 -10 9542.25 396.566  47
   1  -6  11 3490.37 147.219   1
   1  -6  11 3251.12 144.671   5
   1  -6  12 8358.60 325.114   1
   1  -6  12 7969.74 323.686   5
  -1   6 -13 4502.11 234.880  37
  -1   6 -13 3478.95 279.211  46
  -1   6 -13 5147.94 208.515  47
   1  -6  13 4982.09 199.966   1
  -1   6 -13 4880.60 227.300  14
  -1   6 -13 4759.72 214.143  26
  -1   6 -13 4901.68 214.817  25
  -1   6 -13 3664.71 235.727  16
   1  -6  13 4768.52 198.730   5
  -1   6 -14 449.503 154.767  20
  -1   6 -14 1595.41 148.266  37
  -1   6 -14 2044.87 125.439  34
  -1   6 -14 2073.76 126.549  31
   1  -6  14 2045.21 108.663   1
  -1   6 -14 2315.87 136.239  23
  -1   6 -14 1290.07 216.657  46
   1  -6  14 1802.85 105.507   5
  -1   6 -15 895.144 187.793  46
   1  -6  15 348.965 53.3478   1
  -1   6 -15 340.080 107.876  37
  -1   6 -15 280.026 78.6627  34
  -1   6 -15 255.625 81.5370  31
  -1   6 -15 624.568 82.1492  25
  -1   6 -15 625.358 82.9754  26
  -1   6 -15 773.379 127.890  16
  -1   6 -15 595.571 126.915  20
  -1   6 -15 411.931 97.6240  14
   1  -6  15 389.456 53.9499   5
  -1   6 -16 1698.10 229.007  46
   1  -6  16 2080.03 103.732   1
  -1   6 -16 1840.47 124.739  34
  -1   6 -16 1752.69 125.597  31
  -1   6 -16 2069.89 128.243  25
  -1   6 -16 1948.87 127.932  26
  -1   6 -16 1786.94 150.984  37
  -1   6 -16 1753.17 170.536  16
   1  -6  16 2176.37 104.619   5
  -1   6 -16 1901.59 146.870  14
   1  -6  17 1935.86 99.3600   1
  -1   6 -17 1961.64 152.333  37
  -1   6 -17 1684.36 122.452  34
  -1   6 -17 1668.92 122.514  31
  -1   6 -17 1839.45 125.737  25
  -1   6 -17 1842.48 127.264  26
   1  -6  17 1937.32 101.154   5
  -1   6 -17 1716.15 145.089  14
  -1   6 -18 3688.35 178.413  34
  -1   6 -18 3776.14 180.071  31
   1  -6  18 3688.96 161.211   5
  -1   6 -18 3702.22 204.678  37
   1  -6  18 3434.09 158.731   1
  -1   6 -18 3525.48 201.627  14
   1  -6  19 2343.84 127.950  24
   1  -6  19 1905.14 105.684   1
  -1   6 -19 2277.38 132.412  34
  -1   6 -19 2098.35 132.274  31
  -1   6 -19 2408.75 163.320  37
   1  -6  19 1795.48 110.898   5
  -1   6 -19 1920.84 160.183  14
  -1   6 -20 71.5389 142.229  20
  -1   6 -20 196.403 82.1030  34
  -1   6 -20 212.405 155.631  30
  -1   6 -20 167.748 83.8129  31
  -1   6 -20-12.5415 110.021  14
   1  -6  20 291.403 75.4192  24
  -1   6 -20 116.980 110.642  37
   1  -6  20 154.269 46.3335   1
   1  -6  20 108.863 52.3673   5
  -1   6 -21 260.826 120.459  28
  -1   6 -21 177.519 147.166  30
  -1   6 -21 406.500 111.646  37
  -1   6 -21 3.56899 114.904  14
   1  -6  21 377.226 78.1405  24
  -1   6 -21 190.544 145.376  20
  -1   6 -22 137.017 111.623  28
  -1   6 -22-15.6546 103.504  14
   1  -6  22 24.1877 70.7417  24
  -1   6 -22-51.6774 102.510  37
  -1   6 -22 43.4667 123.437  30
   1  -6  23 1052.27 91.2823  24
  -1   6 -23 911.948 125.125  14
  -1   6 -23 985.352 116.910  37
   1  -6  23 1089.55 91.9252  19
   1  -6  24 21.3488 64.6022  24
  -1   6 -24 42.8361 97.3872  14
  -1   6 -24-54.2620 91.5544  37
   1  -6  24 16.3038 65.9768  19
   1  -6  25 326.236 64.8736  24
  -1   6 -25 158.715 93.4342  14
  -1   6 -25 402.470 88.5952  37
  -1   6 -25 142.560 100.915  18
   1  -6  25 280.524 66.6800  19
   1  -6  26 170.092 54.7057  24
  -1   6 -26 58.6049 82.8936  14
   1  -6  26 163.696 57.2008  19
  -1   6 -26 34.1497 85.5458  18
  -1   6 -26 180.706 74.5529  37
  -1   6 -27-4.12204 70.1329  18
   1  -6  27-9.69448 47.1929  19
   1  -6  27 22.2419 44.0430  24
  -1   6 -27-51.5623 60.5025  37
   1  -6  28 260.361 41.2271  19
   1  -5 -28 85.3911 39.3806  44
   1  -5 -28 52.1420 39.4581  43
   1  -5 -27 300.333 65.8577  44
  -1   5  27 254.953 50.0318  21
  -1   5  27 231.812 40.6100  11
  -1   5  26 216.008 49.3299  11
   1  -5 -26 440.267 85.3586  30
   1  -5 -26 344.469 80.7504  44
  -1   5  26 170.257 57.3787  21
  -1   5  25 610.786 64.9351  11
   1  -5 -25 806.531 110.011  30
   1  -5 -25 694.412 104.970  44
  -1   5  25 488.616 73.9811  21
  -1   5  24 561.135 67.2569  11
  -1   5  24 549.891 78.5269  21
   1  -5 -23 158.386 107.927  44
   1  -5 -23-112.542 107.329  30
  -1   5  23 160.649 62.9812  11
   1  -5 -23 15.7958 65.7713  22
  -1   5  23 20.5684 72.9233  21
   1  -5 -22-36.5316 115.614  44
   1  -5 -22 122.720 116.469  30
  -1   5  22 1.94842 64.8837  11
   1  -5 -22-22.6570 71.2074  22
  -1   5  22 51.0604 76.6526  21
   1  -5 -21 396.590 100.471  42
   1  -5 -21 387.843 127.232  44
   1  -5 -21 416.581 128.243  30
   1  -5 -21 249.054 70.0759  29
   1  -5 -21 269.946 84.2044  22
  -1   5  21 277.344 71.3139  11
   1  -5 -20 716.582 68.7826   4
  -1   5  20 527.343 81.2856  11
   1  -5 -20 791.232 144.988  30
   1  -5 -20 568.417 80.7946   7
   1  -5 -20 579.293 138.574  44
   1  -5 -20 621.635 117.335  42
   1  -5 -20 419.819 91.8185  22
   1  -5 -19 200.258 129.262  30
   1  -5 -19 179.449 58.6959   4
   1  -5 -19 206.926 110.659  42
   1  -5 -19 70.9295 85.7140   8
   1  -5 -19 88.2138 68.2262   7
  -1   5  19 14.4919 38.1560   5
  -1   5  19 68.1935 69.8447  11
   1  -5 -18 2500.89 193.878  30
   1  -5 -18 2373.90 115.972   4
   1  -5 -18 2445.45 162.750  42
   1  -5 -18 1607.28 144.593   8
  -1   5  18 1388.87 93.6118   5
  -1   5  18 1769.96 119.293  11
   1  -5 -17 558.394 142.167  30
  -1   5  17 341.758 93.5237   3
   1  -5 -17 435.167 70.6653   4
   1  -5 -17 779.161 125.338  42
  -1   5  17 908.800 59.7817   5
   1  -5 -17 455.455 103.778   8
  -1   5  17 551.900 83.0661  11
   1  -5 -16-6.42161 124.276  30
  -1   5  16 59.5258 83.3391   3
   1  -5 -16 130.818 60.8177   4
   1  -5 -16 91.5401 111.353  42
   1  -5 -16 79.0529 92.0800   8
  -1   5  16-27.4257 40.3144   5
  -1   5  16-13.1146 67.0109  11
   1  -5 -15-37.3361 120.826  30
   1  -5 -15 175.085 110.614  42
  -1   5  15 59.4652 64.8986  11
   1  -5 -15 199.989 98.5015   8
   1  -5 -15 65.5527 60.6069   4
  -1   5  15 46.2677 79.7914   3
   1  -5 -14 648.065 115.523  42
   1  -5 -14 489.972 120.774  44
  -1   5  14 288.060 70.2535  11
   1  -5 -14 518.241 78.5308   7
   1  -5 -14 407.382 103.555   8
  -1   5  14 373.807 92.3055   3
   1  -5 -14 532.335 72.0254   4
   1  -5 -13 384.339 101.623   8
   1  -5 -13 319.776 71.5510   7
   1  -5 -13 253.077 112.862  44
   1  -5 -13 360.503 67.9574   4
   1  -5 -12 70.6479 62.8121   4
   1  -5 -12 30.1495 64.1040   7
   1  -5 -12 36.7891 94.0948   8
   1  -5 -11 179.093 66.7534   4
   1  -5 -11 224.103 67.4495   7
   1  -5 -11 128.155 98.2156   8
   1  -5 -10 382.181 69.9725   4
   1  -5 -10 432.668 104.532   8
   1  -5 -10 444.076 70.9950   7
   1  -5  -9 765.137 80.6714   4
   1  -5  -9 903.791 116.353   8
   1  -5  -9 955.437 82.1097   7
   1  -5  -8 1397.94 96.5001   7
   1  -5  -8 1281.29 126.816   8
   1  -5  -7-72.0883 94.9252   8
   1  -5  -7-21.9119 64.7949   7
   1  -5  -6 2242.29 135.167   7
   1  -5  -6 2018.62 163.026   8
   1  -5  -5 17853.1 661.159   1
   1  -5  -5 17576.4 676.888   7
  -1   5   5 16168.7 667.663  47
   1  -5  -4 89.5369 34.8069   1
   1  -5  -4 130.427 64.1527   7
  -1   5   4 1.04054 78.5559  47
   1  -5  -3 1677.14 79.8200   1
   1  -5  -3 1720.50 101.470   2
   1  -5  -3 1771.87 103.703   7
  -1   5   3 1840.80 108.117  47
   1  -5  -2 2957.88 122.987   1
   1  -5  -2 3005.18 142.206   7
   1  -5  -2 2926.90 161.041   8
  -1   5   2 2702.53 144.741  47
   1  -5  -1 4824.84 229.063   2
   1  -5  -1 5576.26 216.393   1
   1  -5  -1 5499.88 231.134   7
   1  -5  -1 5496.59 246.826   8
  -1   5   1 5797.22 232.802  47
   1  -5   0 159.298 35.5681   1
   1  -5   0 101.781 72.1353   8
  -1   5   0 118.588 82.4491  47
   1  -5   1 4512.03 184.889   1
   1  -5   1 4876.08 213.373   8
  -1   5  -1 4791.15 202.607  47
   1  -5   2 865.719 53.0677   1
   1  -5   2 859.352 51.3470   5
   1  -5   3 15476.1 594.404   1
   1  -5   3 14796.1 593.078   5
   1  -5   3 16432.3 599.624   6
   1  -5   3 16866.5 615.546   8
   1  -5   4-6.24208 38.5369   1
   1  -5   4-20.7596 35.5453   5
   1  -5   4 149.005 37.7788   6
   1  -5   4 215.123 61.6499   8
   1  -5   5 3543.22 145.211   6
   1  -5   5 3180.63 139.074   5
   1  -5   5 3549.62 162.854   8
  -1   5  -5 3804.42 164.025  47
   1  -5   6 547.752 67.5430   8
   1  -5   6 545.678 45.6811   6
  -1   5  -6 623.792 87.8088  47
   1  -5   7 10684.1 429.337   5
   1  -5   7 11772.1 435.750   6
  -1   5  -7 11452.3 442.512  47
   1  -5   8 4598.79 183.064   6
  -1   5  -8 5034.45 198.824  47
   1  -5   9 10416.4 392.968   1
   1  -5   9 10974.4 398.728   6
   1  -5  10 22299.7 821.214   1
   1  -5  10 21988.8 826.223   6
   1  -5  10 20442.5 819.254   5
   1  -5  11 9908.66 370.731   1
   1  -5  11 9059.15 368.817   5
   1  -5  12 19264.0 702.124   1
   1  -5  12 17385.3 700.039   5
   1  -5  13 2373.87 109.168   1
   1  -5  13 2274.87 108.140   5
   1  -5  14 3850.22 164.167   5
   1  -5  14 3817.96 165.126   1
  -1   5 -14 3717.74 200.542  37
  -1   5 -15 2406.01 145.928  31
  -1   5 -15 4154.04 156.535  26
  -1   5 -15 4133.37 157.469  25
  -1   5 -15 2111.88 163.832  37
  -1   5 -15 2263.14 144.486  34
  -1   5 -16 5656.99 257.739  37
  -1   5 -16 5238.08 233.974  34
  -1   5 -16 5248.50 254.468  14
  -1   5 -16 5192.05 234.744  31
  -1   5 -16 5731.99 240.580  25
  -1   5 -16 5406.68 239.775  26
   1  -5  16 5570.23 222.568   5
   1  -5  16 5042.69 220.295   1
   1  -5  17 120.253 49.0228   1
  -1   5 -17 197.135 103.817  37
  -1   5 -17-0.91272 76.9039  34
  -1   5 -17 208.649 80.0273  31
  -1   5 -17 308.396 130.803  20
  -1   5 -17 49.5062 99.1128  14
   1  -5  17 348.476 55.1165   5
   1  -5  18 1720.88 94.9339   1
  -1   5 -18 899.760 163.145  20
  -1   5 -18 1824.08 140.863  37
  -1   5 -18 1870.55 118.196  34
  -1   5 -18 1785.24 119.516  31
  -1   5 -18 1250.81 215.042  27
  -1   5 -18 1367.78 269.674  45
  -1   5 -18 1589.98 139.743  14
   1  -5  18 1877.33 97.4966   5
   1  -5  19 25.5379 45.4586   1
  -1   5 -19 128.872 137.609  20
  -1   5 -19 31.1307 101.320  37
  -1   5 -19-27.0168 79.1910  34
  -1   5 -19 74.0949 101.103  14
  -1   5 -19 107.414 80.7077  31
  -1   5 -19-117.421 152.479  30
   1  -5  19 35.0363 65.3785  24
  -1   5 -19 382.548 233.687  45
   1  -5  19 27.5158 50.9937   5
  -1   5 -20 5442.49 247.424  37
  -1   5 -20 5033.43 249.058  14
   1  -5  20 4613.86 206.236   5
  -1   5 -20 4278.44 301.996  30
  -1   5 -20 4916.74 255.638  28
   1  -5  20 5000.16 217.937  24
   1  -5  20 4295.00 200.080   1
  -1   5 -21 364.494 157.364  20
  -1   5 -21 50.5512 115.717  14
  -1   5 -21 102.838 156.443  30
  -1   5 -21 281.707 193.655  27
  -1   5 -21 318.925 118.861  28
  -1   5 -21 186.106 109.804  37
   1  -5  21 202.527 73.2507  24
  -1   5 -21 446.214 258.962  45
   1  -5  21 213.044 57.3098   5
  -1   5 -22 4541.14 219.372  37
  -1   5 -22 3450.74 264.086  30
  -1   5 -22 4162.46 225.169  28
  -1   5 -22 2194.26 295.455  27
  -1   5 -22 4013.18 228.266  14
  -1   5 -22 1606.96 244.348  20
   1  -5  22 4335.11 190.472  24
   1  -5  22 4347.13 189.784  19
  -1   5 -22 2678.65 364.040  45
  -1   5 -23-39.5747 98.1207  37
  -1   5 -23 173.448 123.962  30
  -1   5 -23-107.588 180.544  27
  -1   5 -23-5.39733 232.158  45
   1  -5  23-17.4211 69.4655  24
   1  -5  23 109.122 68.9273  19
  -1   5 -23 52.3933 105.954  14
   1  -5  24 1517.98 103.750  24
   1  -5  24 1703.33 105.671  19
  -1   5 -24 1517.04 149.040  18
  -1   5 -24 1746.17 130.458  37
   1  -5  25 344.593 68.0154  24
  -1   5 -25 422.768 92.1320  37
  -1   5 -25 250.182 103.162  14
   1  -5  25 406.009 69.4272  19
  -1   5 -25 427.179 110.050  18
   1  -5  26 643.020 69.3481  24
  -1   5 -26 856.777 91.4508  37
  -1   5 -26 329.083 101.550  14
  -1   5 -26 504.443 105.659  18
   1  -5  26 665.923 71.1105  19
   1  -5  27-7.61951 51.5736  19
  -1   5 -27-12.4717 76.7242  18
  -1   5 -27 49.3078 65.7246  37
   1  -5  27-15.0501 47.8966  24
   1  -5  28 105.553 42.9308  19
  -1   4  28 269.326 40.9200  11
  -1   4  28 262.248 50.3708  21
  -1   4  27 549.537 70.4640  21
   1  -4 -27 1168.53 96.0157  44
  -1   4  27 667.365 61.6115  11
   1  -4 -27 1289.90 102.734  30
  -1   4  26 109.859 62.2596  21
   1  -4 -26 71.9932 85.6353  44
  -1   4  26 112.678 52.3602  11
   1  -4 -26 37.3102 86.7150  30
   1  -4 -25 479.351 70.6572  15
   1  -4 -25 715.608 119.055  44
  -1   4  25 655.556 72.6027  11
  -1   4  25 744.190 84.0392  21
  -1   4  24 393.256 69.9129  11
   1  -4 -24 559.081 122.229  30
   1  -4 -24 428.657 115.849  44
   1  -4 -24 366.484 67.8952  22
  -1   4  23 1623.65 104.458  11
   1  -4 -23 1634.79 159.872  44
   1  -4 -23 1654.16 166.212  30
   1  -4 -22 432.778 129.473  30
  -1   4  22 73.5677 70.2925  11
   1  -4 -22 108.087 124.658  44
   1  -4 -22 193.540 90.3789  36
   1  -4 -21 214.472 95.1755  36
   1  -4 -21 250.358 56.1455   4
   1  -4 -21 64.3550 127.446  30
  -1   4  21 139.973 70.5121  11
   1  -4 -21 194.125 124.967  44
   1  -4 -21 190.168 67.9594   7
  -1   4  21 68.9296 40.1722   5
   1  -4 -20 315.401 96.2111  36
   1  -4 -20 32.8340 127.146  30
   1  -4 -20 99.2333 55.0973   4
  -1   4  20 166.756 70.8756  11
   1  -4 -20-20.6337 126.663  44
  -1   4  20 84.9281 40.8380   5
   1  -4 -20 81.3413 67.5699   7
   1  -4 -19 1191.63 166.842  30
   1  -4 -19 1359.96 88.2137   4
   1  -4 -19 1238.85 157.693  44
  -1   4  19 1216.07 97.3186  11
   1  -4 -19 1141.10 100.796   7
  -1   4  19 929.956 71.0295   5
   1  -4 -19 1035.06 124.109   8
   1  -4 -19 929.785 118.614  36
   1  -4 -18 392.291 139.980  30
  -1   4  18 417.926 78.5541  11
   1  -4 -18 500.108 137.566  44
   1  -4 -18 400.663 81.9508   7
   1  -4 -18 435.730 103.969   8
  -1   4  18 296.480 52.6414   5
   1  -4 -18 542.206 67.0565   4
   1  -4 -17 1532.09 168.634  30
   1  -4 -17 1465.82 163.672  44
   1  -4 -17 1682.88 143.378  42
  -1   4  17 1369.13 82.5502   5
   1  -4 -17 1291.99 134.187   8
  -1   4  17 1198.64 110.269   3
   1  -4 -17 1248.50 92.5769   4
   1  -4 -16-150.404 133.355  30
   1  -4 -16 97.9540 109.453  42
  -1   4  16-86.1658 84.9616   3
   1  -4 -16 42.6092 59.2982   4
  -1   4  16 7.35362 64.5938  11
   1  -4 -16-111.449 101.840   8
  -1   4  16-74.6849 47.8492   5
  -1   4  15 1049.26 104.923   3
   1  -4 -15 1313.28 86.7605   4
   1  -4 -15 1162.14 147.785  30
  -1   4  15 881.115 65.7032   5
   1  -4 -15 1187.60 126.576   8
   1  -4 -14 307.741 100.664   8
   1  -4 -14 376.501 65.3502   4
  -1   4  14 286.375 83.5451   3
   1  -4 -13 22.0760 93.2094   8
   1  -4 -13 106.679 62.6840   7
   1  -4 -13 99.2556 58.9931   4
   1  -4 -12 1153.04 126.624   8
   1  -4 -12 1194.51 91.0252   7
   1  -4 -12 1087.53 85.0547   4
   1  -4 -11 434.939 102.472   8
   1  -4 -11 480.720 69.3830   7
   1  -4 -10 98.7673 59.0718   7
   1  -4 -10 71.9870 97.5629   8
   1  -4 -10-14.2892 61.8628   4
   1  -4  -9 123.691 60.5493   7
   1  -4  -9 227.958 96.9134   8
   1  -4  -9 129.092 62.9398   4
   1  -4  -8 1032.72 119.218   8
   1  -4  -8 1034.86 82.1222   7
   1  -4  -7 40.2822 93.8583   8
   1  -4  -7 43.2980 58.6818   7
   1  -4  -5 97.3555 59.8446   7
   1  -4  -5 75.0000 33.0539   1
  -1   4   4 10178.6 404.146  47
   1  -4  -4 10131.0 408.822   7
   1  -4  -4 10424.4 396.159   1
  -1   4   3 1.63906 67.9446  47
   1  -4  -3 49.0515 57.4316   7
   1  -4  -3 69.4723 33.2724   1
   1  -4  -3 16.1658 62.5285   2
  -1   4   2 715.715 75.5097  47
   1  -4  -2 810.866 70.7909   7
   1  -4  -2 661.995 92.9841   8
   1  -4  -2 888.418 47.8376   1
  -1   4   1 1170.51 86.2607  47
   1  -4  -1 1033.50 96.4218   8
   1  -4  -1 1125.15 76.7541   7
   1  -4  -1 1147.33 57.2664   1
  -1   4   0 10101.5 396.552  47
   1  -4   0 10268.4 411.081   8
   1  -4   0 10043.7 387.229   1
   1  -4   1 11330.1 435.108   5
   1  -4   1 11855.7 457.204   8
   1  -4   1 11323.4 435.749   1
   1  -4   2 3527.09 155.871   8
   1  -4   2 3171.27 129.871   5
   1  -4   2 3254.16 131.519   1
   1  -4   3 13417.9 521.136   8
   1  -4   3 12872.6 503.663   5
   1  -4   3 13729.0 508.714   6
   1  -4   3 13268.9 505.177   1
   1  -4   4 14301.6 534.204   8
   1  -4   4 14241.6 522.542   6
   1  -4   4 12996.5 517.531   5
   1  -4   4 13670.9 519.145   1
   1  -4   5 17639.0 669.988   6
   1  -4   5 18302.1 680.764   8
   1  -4   5 16461.6 665.750   5
  -1   4  -6 3231.03 152.506  47
   1  -4   6 3133.66 130.522   5
   1  -4   6 3461.28 149.061   8
   1  -4   6 3257.48 134.637   6
  -1   4  -7 7462.44 286.695  47
   1  -4   7 6752.38 271.739   5
   1  -4   7 7167.71 276.347   6
  -1   4  -8 13105.7 504.173  47
   1  -4   8 12486.0 494.253   5
   1  -4   8 13480.0 499.552   6
  -1   4  -9 15773.6 572.834  47
   1  -4   9 13834.7 564.268   5
   1  -4   9 14806.1 569.518   6
   1  -4   9 15231.6 565.897   1
   1  -4  10 684.447 48.8215   5
   1  -4  10 814.737 51.1411   1
   1  -4  11 29051.0 1146.45   5
   1  -4  11 31463.8 1147.77   1
   1  -4  12 60.5191 38.7834   5
   1  -4  12 62.5714 38.7102   1
   1  -4  13 7088.42 287.057   5
   1  -4  13 7424.42 288.087   1
   1  -4  14 67.7814 42.5651   5
   1  -4  14 37.9964 41.5284   1
   1  -4  15 11480.4 448.607   5
   1  -4  15 11456.2 448.499   1
  -1   4 -16 1044.81 107.556  14
  -1   4 -16 1193.01 193.441  46
  -1   4 -16 1035.60 133.288  16
  -1   4 -16 835.411 105.413  37
   1  -4  17 13097.3 509.854   1
  -1   4 -17 12414.5 545.643  16
  -1   4 -17 13736.0 536.934  37
  -1   4 -17 13346.4 520.030  34
  -1   4 -17 13084.5 520.216  31
  -1   4 -17 11404.2 603.924  27
  -1   4 -17 12898.4 664.533  45
  -1   4 -17 15421.4 602.565  46
   1  -4  17 14005.6 512.323   5
  -1   4 -17 13010.5 538.592  14
  -1   4 -18 1621.79 176.754  30
  -1   4 -18 728.793 192.066  27
   1  -4  18 743.953 80.2160  24
  -1   4 -18 280.173 141.013  20
  -1   4 -18 913.517 242.542  45
   1  -4  18 1386.48 77.2502   5
   1  -4  19 3372.78 148.472   5
  -1   4 -19 3600.48 183.377  37
  -1   4 -19 3210.03 163.022  34
  -1   4 -19 3386.46 187.775  14
  -1   4 -19 3263.80 242.801  30
  -1   4 -19 3053.14 163.247  31
   1  -4  19 3078.48 156.894  24
  -1   4 -19 2658.15 331.794  45
   1  -4  19 2889.65 143.604   1
  -1   4 -20 963.908 271.436  45
   1  -4  20 1351.73 95.7122  24
  -1   4 -20 1237.40 122.352  37
  -1   4 -20 1424.80 132.312  14
  -1   4 -20 1344.93 181.234  30
  -1   4 -20 1341.23 138.674  28
  -1   4 -20 816.479 218.275  27
  -1   4 -20 714.816 162.939  20
   1  -4  20 1126.49 77.4013   1
   1  -4  20 1327.04 83.3755   5
  -1   4 -21 3478.90 180.963  37
  -1   4 -21 3194.42 188.800  14
   1  -4  21 2890.16 142.913   5
  -1   4 -21 3252.52 194.121  28
  -1   4 -21 2841.89 242.828  30
  -1   4 -21 2235.04 280.117  27
   1  -4  21 2975.54 151.594  24
  -1   4 -21 2501.22 346.492  45
   1  -4  21 2531.45 134.771   1
   1  -4  22 1387.41 99.5756  19
  -1   4 -22 1408.07 139.171  14
  -1   4 -22 1029.17 177.544  30
  -1   4 -22 1371.83 141.456  28
  -1   4 -22 838.564 238.122  27
  -1   4 -22 1482.31 129.453  37
   1  -4  22 1334.45 99.7416  24
  -1   4 -22 924.831 174.647  20
  -1   4 -22 1264.24 305.133  45
   1  -4  22 1241.63 87.8850   5
  -1   4 -23 1765.59 138.006  37
  -1   4 -23 1218.42 176.174  30
  -1   4 -23 891.771 239.219  27
  -1   4 -23 1627.75 151.624  14
   1  -4  23 1533.92 106.711  24
   1  -4  23 1715.68 107.756  19
  -1   4 -23 1148.19 308.462  45
  -1   4 -24 173.862 93.7304  37
  -1   4 -24 216.467 112.838  30
  -1   4 -24 287.497 198.650  27
  -1   4 -24 213.890 248.704  45
   1  -4  24 281.606 68.2587  24
   1  -4  24 272.015 69.4497  19
  -1   4 -24 343.743 115.689  18
  -1   4 -24 160.869 109.216  14
  -1   4 -25 420.813 108.142  14
  -1   4 -25-41.4742 239.515  45
   1  -4  25 358.385 65.2583  24
   1  -4  25 318.997 67.0479  19
  -1   4 -25 267.695 110.016  18
  -1   4 -25 377.474 90.5717  37
  -1   4 -25 88.3619 181.140  27
  -1   4 -26 1096.62 99.1318  37
  -1   4 -26 912.391 117.970  18
   1  -4  26 1048.84 80.2793  19
   1  -4  26 778.476 76.6848  24
   1  -4  27 606.464 63.4840  19
  -1   4 -27 459.737 96.7307  18
   1  -4  27 546.660 60.2683  24
   1  -4  28 73.9489 44.7777  19
   1  -4  29 296.673 36.9095  19
   1  -4  29-27.9977 36.8104  11
  -1   3  29 97.2908 30.9317  11
  -1   3  28 172.530 44.5821  11
   1  -3 -28 273.127 68.5570  44
   1  -3 -28 134.528 42.4674  15
   1  -3 -27-92.5146 78.9252  44
  -1   3  27 52.3293 48.0085  11
   1  -3 -27-55.6630 52.6227  15
   1  -3 -27 78.5770 80.2264  30
   1  -3 -26 751.155 111.615  44
  -1   3  26 658.159 71.1212  11
   1  -3 -26 753.245 115.831  30
   1  -3 -25-12.7219 103.335  44
   1  -3 -25 162.417 82.0189  36
  -1   3  25 8.64635 60.9951  11
   1  -3 -25 14.5156 104.690  30
   1  -3 -24 963.752 139.425  44
   1  -3 -24 749.721 103.855  36
  -1   3  24 702.539 81.4164  11
   1  -3 -24 985.035 144.376  30
   1  -3 -23 63.3069 120.908  44
   1  -3 -23 223.126 96.9008  36
  -1   3  23 421.281 75.0214  11
   1  -3 -23 331.616 132.564  30
   1  -3 -22 766.718 146.611  44
   1  -3 -22 895.957 115.612  36
  -1   3  22 868.308 88.6531  11
   1  -3 -22 941.361 154.886  30
   1  -3 -21 347.241 140.844  30
  -1   3  21 418.871 76.4584  11
   1  -3 -21 417.024 104.101  36
   1  -3 -21 485.071 62.6376   4
   1  -3 -21 333.158 136.874  44
   1  -3 -21 349.784 73.7608   7
  -1   3  21 392.998 49.0471   5
   1  -3 -20 96.1239 130.697  44
   1  -3 -20-110.177 133.859  30
  -1   3  20 55.8281 68.3563  11
   1  -3 -20 249.755 100.635  36
   1  -3 -20 135.528 55.0375   4
  -1   3  20 46.7009 60.9995  24
   1  -3 -20 144.130 88.6692   8
   1  -3 -20 20.8412 64.8137   7
  -1   3  20 43.8708 43.4830   5
   1  -3 -19-100.169 129.587  44
   1  -3 -19 77.9550 128.916  30
  -1   3  19 10.1072 65.7248  11
   1  -3 -19 68.9249 97.9635  36
   1  -3 -19-39.7021 54.0321   4
  -1   3  19 28.0444 58.8384  24
   1  -3 -19-56.3590 91.3185   8
   1  -3 -19-1.45510 66.0586   7
  -1   3  19-6.69200 40.5860   5
   1  -3 -18 120.452 126.066  44
   1  -3 -18 137.398 98.2261  36
   1  -3 -18 101.421 130.301  30
  -1   3  18 20.7472 62.9709  11
   1  -3 -18 74.3533 64.1032   7
  -1   3  18 23.2172 40.5389   5
   1  -3 -18 12.6054 92.6971   8
   1  -3 -18 72.3709 54.9981   4
  -1   3  18 53.5882 57.2207  24
  -1   3  17 1860.89 111.802  11
   1  -3 -17 2000.05 155.321   8
  -1   3  17 1411.15 100.465  24
   1  -3 -17 1945.29 104.531   4
   1  -3 -17 1582.00 168.812  44
  -1   3  16 149.681 62.2912  11
  -1   3  16 76.7416 42.1299   5
   1  -3 -16 60.7533 96.3711   8
   1  -3 -16 79.3267 117.378  44
   1  -3 -16 178.563 119.666  30
   1  -3 -16 159.165 57.5579   4
  -1   3  16 87.4029 65.4583   3
  -1   3  15 288.143 44.1765   5
   1  -3 -15 346.786 101.615   8
  -1   3  15 392.885 74.6338   3
   1  -3 -15 471.542 63.5057   4
   1  -3 -14-2.07560 91.5425   8
  -1   3  14 76.0727 36.9368   5
  -1   3  14 79.6443 68.8346   3
   1  -3 -14 72.1300 54.6139   4
   1  -3 -13 185.757 92.3558   8
  -1   3  13 90.9230 71.7677   3
   1  -3 -13 143.629 56.0333   4
   1  -3 -12 126.408 58.4741   7
   1  -3 -12 231.524 93.1753   8
   1  -3 -12 180.263 58.7262   4
   1  -3 -11 5991.76 231.392   7
   1  -3 -11 5808.17 262.136   8
   1  -3 -10 7498.95 287.206   7
   1  -3 -10 7202.84 314.674   8
   1  -3  -9 129.217 55.6441   7
   1  -3  -9 54.6621 91.7687   8
   1  -3  -9 36.4738 57.7298   4
   1  -3  -8 456.414 99.5827   8
   1  -3  -8 518.024 58.6223   7
   1  -3  -8 344.684 64.7284   4
   1  -3  -7 4090.31 176.869   7
   1  -3  -7 4098.31 207.506   8
  -1   3   6 829.238 70.1045  47
   1  -3  -6 871.147 67.8949   7
   1  -3  -5 10416.1 370.706   7
   1  -3  -5 8965.54 358.226   1
   1  -3  -4 1195.26 77.1986   7
   1  -3  -4 1236.96 59.0581   1
   1  -3  -3 1720.91 94.2351   7
   1  -3  -3 1875.86 80.0509   1
  -1   3   2 531.286 66.5335  47
   1  -3  -2 488.461 56.7733   7
   1  -3  -2 439.210 35.5313   1
  -1   3   1 26303.7 995.114  47
   1  -3  -1 26033.7 997.447   7
   1  -3  -1 26161.5 990.659   1
   1  -3   0 1394.76 77.2837   7
   1  -3   1 25472.8 963.858   8
   1  -3   1 25543.0 948.026   5
   1  -3   1 24423.1 948.668   1
   1  -3   2 38552.8 1469.10   8
   1  -3   2 38742.8 1456.09   5
   1  -3   2 38369.3 1456.97   1
   1  -3   3 1101.22 53.3125   6
   1  -3   3 1040.93 47.9922   5
   1  -3   3 1123.60 72.3342   8
   1  -3   3 999.067 50.4511   1
   1  -3   4 8942.45 336.544   6
   1  -3   4 9100.32 346.678   8
   1  -3   4 8614.87 333.357   5
   1  -3   4 8129.94 334.385   1
  -1   3  -5 27296.4 1021.43  47
   1  -3   5 26068.1 1018.02   6
   1  -3   5 26941.6 1025.90   8
   1  -3   5 27150.6 1015.73   5
  -1   3  -6 498.535 69.5226  47
   1  -3   6 553.789 36.6878   6
   1  -3   6 501.880 34.0715   5
  -1   3  -7 1164.26 84.3094  47
   1  -3   7 1219.05 57.6796   5
   1  -3   7 1341.52 61.9547   6
  -1   3  -8 24722.1 897.752  47
   1  -3   8 23129.5 896.407   6
   1  -3   8 23133.0 893.151   5
   1  -3   9 179.599 33.1717   1
   1  -3   9 173.403 30.1664   5
   1  -3  10 23032.4 858.224   1
   1  -3  10 22116.8 857.394   5
   1  -3  11 1133.89 59.7328   1
   1  -3  11 1013.09 58.9559   5
   1  -3  12 6269.71 242.904   1
   1  -3  12 5952.94 242.208   5
   1  -3  13 55.9396 37.5745   1
   1  -3  13 35.7913 37.5646   5
   1  -3  14 9621.42 377.055   1
   1  -3  14 9664.52 377.131   5
   1  -3  15 4502.08 186.425   1
   1  -3  15 4464.96 186.700   5
   1  -3  16 1352.15 76.5378   1
   1  -3  16 1457.26 78.7009   5
  -1   3 -17 1324.66 150.984  16
   1  -3  17 2295.75 107.632   1
  -1   3 -17 2126.55 228.372  27
  -1   3 -17 2452.39 279.318  45
  -1   3 -17 1403.80 201.435  46
   1  -3  17 2116.62 114.613  24
  -1   3 -17 1097.39 164.149  20
   1  -3  17 2811.59 112.215   5
  -1   3 -17 2208.40 138.253  37
   1  -3  18 56.7557 44.1946   1
  -1   3 -18-44.2390 119.354  20
  -1   3 -18 140.006 84.9003  37
  -1   3 -18 92.5653 68.8573  34
  -1   3 -18 25.5619 87.5817  14
  -1   3 -18 70.8273 131.651  30
  -1   3 -18 212.281 73.1786  31
  -1   3 -18-35.8589 172.685  27
   1  -3  18 102.286 57.6148  24
  -1   3 -18 5.38713 212.958  45
   1  -3  18 153.932 51.2683   5
  -1   3 -19 1852.08 288.692  45
   1  -3  19 1599.51 102.549  24
  -1   3 -19 1766.74 126.545  37
  -1   3 -19 1771.73 135.665  14
  -1   3 -19 1672.50 186.442  30
  -1   3 -19 1704.19 143.821  28
  -1   3 -19 1446.62 224.952  27
   1  -3  19 1513.35 89.8078   1
   1  -3  19 1928.67 96.0041   5
  -1   3 -20 263.172 260.715  45
   1  -3  20 511.391 72.3404  24
  -1   3 -20 593.702 101.014  37
  -1   3 -20 563.158 109.628  14
  -1   3 -20 938.333 160.671  30
  -1   3 -20 744.171 116.630  28
  -1   3 -20 441.384 207.358  27
  -1   3 -20 447.529 143.227  20
   1  -3  20 452.005 54.7197   1
   1  -3  20 460.272 60.9183   5
  -1   3 -21 905.092 296.763  45
  -1   3 -21 1074.61 165.741  20
   1  -3  21 1059.92 85.2135  24
  -1   3 -21 1086.55 113.873  37
  -1   3 -21 1011.04 125.546  14
  -1   3 -21 739.401 172.060  30
  -1   3 -21 944.285 128.467  28
  -1   3 -21 662.009 234.747  27
   1  -3  21 1068.74 85.2145  19
   1  -3  21 829.894 69.1779   1
   1  -3  21 963.060 77.1299   5
   1  -3  22 122.581 64.4671  19
  -1   3 -22 74.6066 106.214  14
  -1   3 -22 57.4320 139.059  30
  -1   3 -22 119.364 215.208  27
  -1   3 -22-31.3072 94.7440  37
   1  -3  22 12.7478 62.9385  24
  -1   3 -22 209.356 143.879  20
   1  -3  22-79.6943 54.3831   5
  -1   3 -22 261.021 275.635  45
  -1   3 -23 1505.20 124.689  37
  -1   3 -23 1254.53 171.061  30
  -1   3 -23 943.814 240.902  27
  -1   3 -23 1578.80 141.181  14
   1  -3  23 1308.62 98.2706  24
  -1   3 -23 1585.19 312.612  45
   1  -3  23 1452.36 98.4091  19
  -1   3 -23 1621.62 148.500  18
  -1   3 -24 131.062 87.9151  37
  -1   3 -24 79.7944 116.507  30
  -1   3 -24 103.448 209.766  27
  -1   3 -24 195.158 106.593  14
   1  -3  24 73.2504 61.8675  24
  -1   3 -24-240.194 269.052  45
  -1   3 -24 60.3134 107.172  18
   1  -3  24 51.2305 62.4784  19
  -1   3 -25 139.087 83.7404  37
  -1   3 -25-94.9611 73.5735  30
  -1   3 -25 129.057 196.615  27
  -1   3 -25 117.801 100.853  14
   1  -3  25 134.858 59.7671  24
  -1   3 -25 369.205 259.607  45
   1  -3  25 145.079 61.4408  19
  -1   3 -25 192.363 104.055  18
  -1   3 -26 20.8115 235.886  45
  -1   3 -26 118.218 182.164  27
  -1   3 -26 56.2863 76.7775  37
  -1   3 -26-76.7848 97.0354  18
   1  -3  26 0.78749 55.3682  19
   1  -3  26 72.6254 54.8168  24
  -1   3 -27 416.406 99.1210  18
   1  -3  27 453.079 60.1368  19
   1  -3  28 6.07353 44.8005  19
  -1   3 -29 78.7906 72.0194  17
   1  -3  29 27.8556 39.1009  11
  -1   3 -29-30.2891 72.6464  12
  -1   3 -30-90.2575 55.0012  17
  -1   3 -30-70.0801 57.2499  12
  -1   3 -30 17.8003 63.1713  36
   1  -2 -29 125.252 42.6648  15
  -1   2  29 68.1156 36.5801  11
   1  -2 -28 96.4214 73.0503  30
   1  -2 -28 82.5675 68.3696  44
  -1   2  28 118.762 45.2814  11
   1  -2 -27 54.1219 86.1600  30
   1  -2 -27 9.34831 83.3899  44
  -1   2  27 88.4638 52.3201  11
   1  -2 -26-15.5215 95.4597  44
   1  -2 -26 71.4768 99.7277  30
   1  -2 -26 83.4811 78.0684  36
  -1   2  26 11.5344 56.9326  11
   1  -2 -25-61.9098 112.365  44
   1  -2 -25 23.6867 114.324  30
   1  -2 -25 195.721 91.4693  36
   1  -2 -24 72.8780 120.891  44
  -1   2  24 30.9120 66.0873  11
   1  -2 -24-11.9303 121.592  30
   1  -2 -24 198.619 96.1198  36
   1  -2 -23 622.365 143.020  44
  -1   2  23 580.943 70.3018  24
  -1   2  23 782.818 82.8759  11
   1  -2 -23 811.192 149.956  30
   1  -2 -23 509.128 109.443  36
   1  -2 -22 673.928 116.312  36
   1  -2 -22 762.223 155.132  30
   1  -2 -22 824.826 71.6641   4
  -1   2  22 770.958 60.4292   5
   1  -2 -22 631.332 82.7635   7
  -1   2  22 886.888 86.0753  11
   1  -2 -22 776.959 147.499  44
  -1   2  22 633.475 75.4866  24
   1  -2 -21 58.2418 131.295  44
   1  -2 -21 63.3373 136.225  30
  -1   2  21 65.4476 54.3158  19
  -1   2  21 76.9179 67.1487  11
  -1   2  21 108.088 42.7379   5
   1  -2 -21 86.0859 65.5686   7
   1  -2 -21 129.410 54.5364   4
  -1   2  21-9.30641 61.0220  24
   1  -2 -20 154.364 131.593  44
   1  -2 -20 89.3389 139.619  30
  -1   2  20 225.508 57.9097  19
  -1   2  20 260.017 69.3018  11
   1  -2 -20 224.621 70.9663   7
  -1   2  20 221.760 47.5086   5
   1  -2 -20 103.718 95.7897   8
   1  -2 -20 366.253 59.2142   4
  -1   2  20 256.103 64.2191  24
   1  -2 -19 117.588 128.752  44
  -1   2  19 129.504 54.8058  19
   1  -2 -19-26.7581 64.5772   7
   1  -2 -19 101.034 92.3380   8
  -1   2  19 38.5839 42.2048   5
   1  -2 -19 131.891 133.956  30
  -1   2  19 96.0134 63.9767  11
  -1   2  19 120.976 60.6471  24
   1  -2 -19 95.5586 54.1420   4
  -1   2  18 453.038 61.9823  19
   1  -2 -18 346.460 103.919   8
   1  -2 -18 418.677 73.3101   7
  -1   2  18 461.167 50.8944   5
   1  -2 -18 548.392 138.116  30
   1  -2 -18 516.506 202.779  27
   1  -2 -18 792.147 270.794  45
  -1   2  18 476.376 65.2750  24
   1  -2 -18 551.635 63.6961   4
   1  -2 -18 602.551 138.301  44
   1  -2 -17 481.136 103.928   8
   1  -2 -17 483.846 72.9928   7
   1  -2 -17 242.173 130.176  30
   1  -2 -17 207.980 185.692  27
   1  -2 -17 103.782 238.208  45
  -1   2  17 229.587 59.5163  24
   1  -2 -17 323.949 126.907  44
   1  -2 -17 356.717 60.3440   4
   1  -2 -16 906.571 250.130  45
   1  -2 -16 355.466 106.704   8
  -1   2  16 799.778 58.0633   5
   1  -2 -16 598.654 192.350  27
   1  -2 -16 850.998 70.0011   4
  -1   2  15 1710.67 108.448   3
   1  -2 -15 1632.72 137.093   8
  -1   2  15 1659.53 87.7255   5
   1  -2 -14 716.625 64.9556   4
  -1   2  14 674.834 76.6196   3
  -1   2  14 622.147 50.5612   5
   1  -2 -14 643.959 102.714   8
  -1   2  13 8.49130 61.6029   3
   1  -2 -13 102.473 52.3872   4
  -1   2  13 86.4333 35.4317   5
   1  -2 -13 1.71188 86.9589   8
   1  -2 -12 125.330 53.2024   4
  -1   2  12 135.861 63.5468   3
   1  -2 -12 223.958 90.7799   8
  -1   2  11 472.156 73.4538   3
   1  -2 -11 420.284 58.0185   4
   1  -2 -11 470.159 96.0336   8
   1  -2 -10 1921.61 102.873   4
   1  -2 -10 2099.99 137.204   8
   1  -2  -9 269.480 56.4319   4
   1  -2  -9 383.310 89.2009   8
   1  -2  -8 1072.59 76.2073   4
   1  -2  -8 1400.15 107.907   8
   1  -2  -7 81.7837 53.7326   4
   1  -2  -7 73.1655 82.6651   8
   1  -2  -4 12639.6 480.537   1
   1  -2  -3 3595.14 141.777   1
   1  -2  -3 3608.98 151.125   7
   1  -2  -2 11204.3 419.606   1
  -1   2   2 11478.4 424.173  47
   1  -2  -2 10136.8 425.090   7
   1  -2  -1 296.363 26.3461   1
   1  -2  -1 284.695 43.3200   7
   1  -2   0 8059.97 311.267   1
  -1   2   0 8384.34 317.041  47
   1  -2   0 8328.83 310.636   5
   1  -2   0 8274.75 328.837   8
   1  -2   0 7708.99 316.324   7
   1  -2   1 917.996 44.5948   1
   1  -2   1 1011.13 72.1718   8
   1  -2   1 1022.83 42.8051   5
   1  -2   2 5209.15 207.496   1
   1  -2   2 5603.37 206.543   5
   1  -2   2 5149.76 218.245   8
   1  -2   3 13704.2 550.757   1
   1  -2   3 14175.0 557.875   8
   1  -2   3 15182.2 550.092   5
   1  -2   3 14727.1 551.853   6
   1  -2   4 17632.9 732.207   1
  -1   2  -4 20406.8 736.838  47
   1  -2   4 19265.0 733.179   6
   1  -2   4 19350.2 738.734   8
   1  -2   4 20528.9 731.886   5
   1  -2   5 490.909 30.7815   6
   1  -2   5 436.408 29.7417   5
  -1   2  -6 31100.5 1146.50  47
   1  -2   6 30213.0 1143.53   5
   1  -2   6 29628.2 1145.10   6
   1  -2   7 9462.25 361.959   5
   1  -2   8 4862.01 190.417   5
   1  -2   9 27718.5 1053.72   1
  -1   2  -9 28651.1 1054.85   4
  -1   2  -9 26303.1 1053.34  47
   1  -2   9 28762.7 1053.60   5
  -1   2 -10 138.977 35.2411   4
   1  -2  10 98.0025 29.5885   5
  -1   2 -11 3084.77 124.338   4
   1  -2  11 2844.52 121.955   1
   1  -2  11 2823.85 121.573   5
   1  -2  12 3543.53 148.608   1
   1  -2  12 3369.86 148.112   5
  -1   2 -13 657.561 51.0248   4
   1  -2  13 518.833 45.3930   1
   1  -2  13 576.460 46.9926   5
   1  -2  14 1132.89 66.0961   1
   1  -2  14 1140.95 66.9183   5
  -1   2 -15 47.7945 42.1825   4
   1  -2  15 100.405 38.0253   1
   1  -2  15-14.3946 39.1496   5
   1  -2  16 3653.65 160.951   1
   1  -2  16 3926.81 162.644   5
  -1   2 -17-10.7338 85.7000  14
   1  -2  17 196.429 47.3258   5
  -1   2 -17 124.606 106.123  20
   1  -2  17 224.080 46.5378   1
  -1   2 -18 496.299 124.342  20
  -1   2 -18 1005.45 95.5444  37
  -1   2 -18 809.823 104.062  14
  -1   2 -18 915.529 111.261  28
  -1   2 -18 1091.09 150.219  30
  -1   2 -18 1030.03 194.142  27
  -1   2 -18 705.422 239.157  45
   1  -2  18 835.421 72.2594  24
   1  -2  18 860.234 66.2386   5
   1  -2  18 775.089 61.5546   1
   1  -2  19 15.5984 43.3350   1
  -1   2 -19-2.57974 114.236  44
  -1   2 -19 100.307 80.2350  37
  -1   2 -19-14.1726 89.5111  14
  -1   2 -19 139.853 129.641  30
  -1   2 -19 134.099 98.0848  28
  -1   2 -19 283.272 184.075  27
  -1   2 -19-59.7144 237.963  45
   1  -2  19 95.1867 54.7059  24
   1  -2  19 62.4051 48.5219   5
  -1   2 -19 88.1843 116.992  20
  -1   2 -20 2684.25 147.519  37
  -1   2 -20 2662.78 160.784  14
   1  -2  20 2113.45 112.574   1
  -1   2 -20 2393.03 205.222  30
  -1   2 -20 2348.57 267.321  27
  -1   2 -20 1701.70 181.945  20
   1  -2  20 2263.83 124.060  24
  -1   2 -20 1935.75 181.627  44
  -1   2 -20 2870.86 333.340  45
   1  -2  20 2400.28 123.378  19
  -1   2 -21 73.1490 260.673  45
   1  -2  21 96.1101 59.5103  24
  -1   2 -21 127.621 87.5680  37
  -1   2 -21-5.28312 98.7919  14
  -1   2 -21 53.9788 135.986  30
  -1   2 -21 19.0409 201.791  27
  -1   2 -21-24.1403 117.025  44
   1  -2  21 1.35064 42.7768   1
  -1   2 -21-44.2460 104.018  18
   1  -2  21 58.2737 60.2399  19
  -1   2 -22 540.575 130.033  44
  -1   2 -22 1013.44 123.542  14
  -1   2 -22 515.966 150.740  30
  -1   2 -22 743.581 236.138  27
  -1   2 -22 881.766 105.215  37
   1  -2  22 776.755 76.8322  24
   1  -2  22 689.810 75.8180  19
  -1   2 -22 887.151 129.506  18
  -1   2 -22 836.664 304.406  45
  -1   2 -23 59.4320 107.795  44
  -1   2 -23-43.6657 86.0890  37
  -1   2 -23-38.7107 126.017  30
  -1   2 -23 205.554 216.791  27
  -1   2 -23 53.0060 105.320  14
   1  -2  23 58.1169 59.9883  24
  -1   2 -23-34.3964 277.284  45
   1  -2  23 76.0873 60.7782  19
  -1   2 -23 225.862 109.085  18
  -1   2 -24 1002.28 104.242  37
  -1   2 -24 712.023 141.716  30
  -1   2 -24 837.323 234.586  27
  -1   2 -24 936.829 123.670  14
   1  -2  24 837.344 78.5414  24
  -1   2 -24 1256.66 305.017  45
   1  -2  24 814.953 77.4156  19
  -1   2 -24 751.653 123.719  18
   1  -2  25 113.118 59.2477  19
  -1   2 -25 70.7825 102.298  18
  -1   2 -25-89.0524 208.988  27
  -1   2 -25 161.344 105.295  30
   1  -2  25 131.388 57.6731  24
  -1   2 -25 56.9512 80.9404  37
  -1   2 -25 300.907 267.123  45
  -1   2 -26 4.03593 191.278  27
  -1   2 -26-12.4681 94.6502  18
   1  -2  26 22.5406 54.5929  19
  -1   2 -26 45.4809 254.973  45
   1  -2  27 335.430 55.3803  19
  -1   2 -27 311.662 92.4730  18
   1  -2  28 103.500 51.1437  11
   1  -2  29-0.98974 41.3391  11
  -1   2 -29 22.2426 72.1568  12
  -1   2 -29-3.46461 87.4356  36
  -1   2 -29 70.7313 71.2131  17
  -1   2 -30 37.7523 55.5521  12
  -1   2 -30 118.863 58.1202  17
  -1   2 -30 187.045 68.2406  36
   1  -1 -30 89.7158 35.5024  15
  -1   1  30 91.8550 36.1391  21
  -1   1  29-4.94791 39.7968  11
  -1   1  29-5.50808 46.8727  21
   1  -1 -28 621.907 91.4953  30
   1  -1 -28 715.564 74.9031  36
   1  -1 -27 368.515 103.677  30
   1  -1 -27 393.164 83.4448  36
  -1   1  27 323.134 62.1862  11
   1  -1 -27 352.897 97.7054  44
   1  -1 -26 227.421 112.086  30
   1  -1 -26 171.729 103.347  44
   1  -1 -26 254.948 90.5460  36
  -1   1  26 92.7726 62.1304  11
   1  -1 -25 343.202 127.708  30
   1  -1 -25 254.566 119.776  44
  -1   1  25 298.088 57.6373  19
  -1   1  25 455.393 73.2791  11
   1  -1 -25 193.569 102.726  36
  -1   1  25 416.151 61.1012  24
  -1   1  24 9.94357 53.8627  19
  -1   1  24 26.8722 57.8629  24
  -1   1  24 25.8072 65.6236  11
   1  -1 -24-59.7241 129.666  30
   1  -1 -24 68.1171 123.311  44
  -1   1  23 387.778 65.4886  19
  -1   1  23 369.054 69.1021  24
  -1   1  23 660.504 79.6732  11
   1  -1 -23 562.187 147.334  30
   1  -1 -23 662.134 145.515  44
  -1   1  22 359.824 65.7055  19
  -1   1  22 470.768 54.6869   5
   1  -1 -22 422.270 72.8743   7
  -1   1  22 337.214 69.7444  24
   1  -1 -22 265.189 145.458  30
   1  -1 -22 317.101 144.564  44
   1  -1 -22 613.498 64.5040   4
  -1   1  21 452.872 68.2887  19
   1  -1 -21 595.052 77.8644   7
  -1   1  21 564.243 56.9718   5
   1  -1 -21 358.185 101.957   8
   1  -1 -21 701.430 156.952  30
  -1   1  21 575.283 73.4746  24
   1  -1 -21 471.847 143.427  44
   1  -1 -21 704.942 67.1956   4
  -1   1  20 213.770 62.1662  19
   1  -1 -20 238.674 97.0624   8
   1  -1 -20 249.960 70.8326   7
  -1   1  20 250.353 49.8241   5
   1  -1 -20 208.214 147.304  30
   1  -1 -20 200.396 214.595  27
   1  -1 -20 502.775 280.585  45
  -1   1  20 226.539 63.7352  24
   1  -1 -20 258.004 140.089  44
   1  -1 -20 400.592 59.3931   4
  -1   1  19 534.817 67.7352  19
   1  -1 -19 465.161 104.655   8
  -1   1  19 519.984 57.1832   5
   1  -1 -19 723.959 152.684  30
   1  -1 -19 754.178 219.030  27
   1  -1 -19 697.399 279.293  45
  -1   1  19 541.901 71.1322  24
   1  -1 -19 388.180 140.322  44
   1  -1 -19 924.952 69.4362   4
   1  -1 -18 14.4525 122.594  44
  -1   1  18 42.0061 53.1227  19
   1  -1 -18-26.8492 83.3284  14
   1  -1 -18-110.488 130.696  30
   1  -1 -18 376.206 189.949  27
   1  -1 -18 176.594 243.510  45
  -1   1  18 77.1790 57.1155  24
   1  -1 -18 49.5291 51.2741   4
  -1   1  18-10.8397 42.3251   5
   1  -1 -18-49.2830 90.3967   8
   1  -1 -17 125.251 84.5226  14
   1  -1 -17 105.824 123.298  30
   1  -1 -17 154.508 93.4630   8
  -1   1  17 275.361 45.5317   5
   1  -1 -17 183.998 225.464  45
   1  -1 -17 225.323 53.1254   4
   1  -1 -17 129.698 121.622  44
   1  -1 -17-37.9342 174.416  27
  -1   1  16 2278.04 113.022   5
   1  -1 -16 2726.01 121.526   4
  -1   1  15 4618.81 206.694   5
   1  -1 -15 5804.69 215.745   4
  -1   1  14 251.288 39.8957   5
  -1   1  14 274.870 53.1528   3
   1  -1 -14 347.282 52.2679   4
  -1   1  13 517.858 45.0717   5
   1  -1 -13 586.545 57.2708   4
  -1   1  13 479.094 62.1487   3
  -1   1  12 153.928 36.0999   5
  -1   1  12 121.117 55.0719   3
   1  -1 -12 150.946 48.6397   4
  -1   1  11 143.869 35.3028   5
   1  -1 -11 33.7351 46.3690   4
  -1   1  11 16.7537 56.4905   3
   1  -1 -10 367.131 49.8966   4
  -1   1   9 187.915 57.3723   3
   1  -1  -9 175.102 45.7465   4
  -1   1   8 51.1267 54.3416   3
   1  -1  -8 79.4724 44.3319   4
   1  -1  -7 16313.5 624.722   4
   1  -1  -6 9106.51 354.255   4
   1  -1  -5 5123.70 205.037   4
   1  -1  -3 71.5041 17.8428   1
   1  -1  -2 34819.5 1313.02   1
  -1   1   1 265.699 34.3855  47
   1  -1  -1 248.887 28.0392   7
   1  -1  -1 260.216 17.6887   1
  -1   1   0 9188.51 339.921  47
   1  -1   0 9398.69 336.583   5
   1  -1   0 7811.58 339.281   7
   1  -1   0 7758.52 347.209   8
   1  -1   0 8768.73 337.219   1
   1  -1   1 10588.9 477.774   8
   1  -1   1 11523.8 471.572   1
   1  -1   2 7109.02 288.434   8
   1  -1   2 6824.48 283.634   1
   1  -1   3 396.073 22.3509   6
   1  -1   3 467.854 22.3749   5
   1  -1   3 390.895 31.7318   8
  -1   1  -3 394.035 24.2594   3
   1  -1   4 310.547 21.7524   5
   1  -1   4 312.132 21.7514   6
  -1   1  -4 351.303 47.3255  47
   1  -1   5 10318.3 392.132   5
   1  -1   6 29421.4 1111.75   5
  -1   1  -7 36017.8 1359.09  47
   1  -1   8 11376.9 434.498   5
  -1   1  -9 22097.0 864.098   4
   1  -1   9 23370.3 863.560   5
  -1   1 -10 3806.80 159.136   4
   1  -1  10 4037.09 157.885   5
  -1   1 -11 9781.54 375.880   4
   1  -1  11 9616.23 374.449   5
  -1   1 -12 4870.43 191.438   4
   1  -1  12 4553.17 189.016   5
  -1   1 -13 19174.0 697.870   4
   1  -1  13 17385.1 695.061   5
  -1   1 -14 1108.39 65.8461   4
   1  -1  14 986.667 61.7648   5
  -1   1 -15 5885.73 221.622   4
   1  -1  15 4960.33 217.031   5
  -1   1 -16 404.876 52.2744   4
   1  -1  16 335.242 47.1210   5
  -1   1 -17 12090.6 475.596   4
  -1   1 -18-30.3911 86.3874  14
   1  -1  18-0.60211 42.5389   1
  -1   1 -18 152.609 51.6516   4
  -1   1 -18 219.293 167.888  27
  -1   1 -18 276.723 214.993  45
   1  -1  18 135.388 50.5152  19
  -1   1 -18 241.581 75.5736  37
  -1   1 -19 1592.05 138.153  14
  -1   1 -19 1926.97 184.721  30
  -1   1 -19 1785.27 241.581  27
  -1   1 -19 1702.86 173.330  44
  -1   1 -19 1746.98 299.758  45
   1  -1  19 1759.33 108.593  24
  -1   1 -19 2183.31 130.217  37
  -1   1 -19 1731.44 163.671  39
  -1   1 -20 133.783 120.030  44
  -1   1 -20 178.879 82.1637  37
  -1   1 -20 174.272 123.836  39
  -1   1 -20 33.3272 95.0832  14
  -1   1 -20 147.018 132.352  30
  -1   1 -20-73.3498 193.790  27
  -1   1 -20 160.109 249.058  45
   1  -1  20 212.557 58.3445  24
   1  -1  20 164.649 45.9692   1
  -1   1 -20 391.567 58.7021   4
   1  -1  20 206.754 58.1927  19
  -1   1 -20 249.666 102.851  18
  -1   1 -21 3492.95 198.407  14
  -1   1 -21 3160.01 236.200  30
  -1   1 -21 3032.54 305.953  27
   1  -1  21 3227.37 158.632  19
  -1   1 -21 3729.75 205.921  18
   1  -1  21 3213.13 159.093  24
  -1   1 -21 2945.62 218.655  44
  -1   1 -21 3535.89 381.714  45
  -1   1 -21 2679.94 213.331  39
  -1   1 -21 4061.86 182.518  37
  -1   1 -22 982.058 106.687  37
  -1   1 -22 1144.62 128.359  14
  -1   1 -22 903.993 163.698  30
  -1   1 -22 991.850 246.666  27
  -1   1 -22 844.294 145.540  44
   1  -1  22 936.444 80.8749  24
  -1   1 -22 747.117 315.393  45
   1  -1  22 921.410 80.2130  19
  -1   1 -22 985.764 131.614  18
  -1   1 -23 523.816 295.860  45
   1  -1  23 248.718 61.0476  24
  -1   1 -23 158.617 116.877  44
  -1   1 -23 272.860 107.052  14
  -1   1 -23 248.431 226.297  27
  -1   1 -23 87.8762 62.0383   7
  -1   1 -23 217.695 87.5656  37
  -1   1 -23 132.882 107.542  18
   1  -1  23 263.045 60.2081  19
  -1   1 -23 243.033 133.337  30
  -1   1 -24-218.930 287.041  45
  -1   1 -24 218.641 214.406  27
  -1   1 -24 38.7407 120.524  30
  -1   1 -24-17.8464 80.8164  37
  -1   1 -24 26.2164 100.050  44
  -1   1 -24 14.6285 101.009  18
   1  -1  24 46.4476 55.6478  19
  -1   1 -25 369.531 113.285  30
  -1   1 -25 519.951 220.267  27
  -1   1 -25 51.7933 63.5269  44
  -1   1 -25 257.970 104.071  18
   1  -1  25 105.820 56.6158  19
  -1   1 -25 194.479 278.198  45
   1  -1  26 207.207 54.4253  19
  -1   1 -26 159.117 98.6102  18
  -1   1 -26 142.429 265.774  45
   1  -1  27 82.7365 57.6812  11
  -1   1 -28 129.083 83.2822  17
  -1   1 -28 15.0777 82.7518  12
   1  -1  28 37.8207 52.1880  11
  -1   1 -29 24.7118 67.1837  17
  -1   1 -29 136.311 85.9642  36
   1  -1  29 1.99191 40.9403  11
  -1   1 -29 59.9327 69.9129  12
  -1   1 -30 60.7177 53.6978  17
  -1   1 -30 9.34400 66.4535  36
   1  -1  30 29.6879 30.0533  11
  -1   1 -30 73.3540 52.9443  12
  -1   0  30 53.2380 34.6951  11
  -1   0  30 261.824 43.2985  21
  -1   0  29 38.7216 43.6053  11
   1   0 -29 211.472 57.8913  36
   1   0 -28 1146.20 105.000  30
   1   0 -28 870.364 86.6095  36
   1   0 -27 633.387 117.814  30
  -1   0  27 488.589 67.9612  11
   1   0 -27 475.070 98.8564  36
  -1   0  27 443.289 54.8702  19
   1   0 -27 636.798 108.385  44
   1   0 -26 1076.11 118.215  36
  -1   0  26 887.925 73.2162  19
  -1   0  26 881.399 75.4455  24
   1   0 -26 1070.06 133.190  44
   1   0 -26 1077.94 144.691  30
  -1   0  25 153.203 70.7022  11
   1   0 -25 253.918 127.169  44
  -1   0  25 253.729 62.9901  24
   1   0 -25 102.787 133.724  30
  -1   0  25 165.424 59.2763  19
   1   0 -24 632.144 141.847  44
  -1   0  24 610.313 71.4942  19
   1   0 -24 769.461 156.314  30
  -1   0  24 565.783 74.2392  24
  -1   0  23 2.74239 58.8457  19
   1   0 -23 84.3553 139.329  30
  -1   0  23 59.9168 63.4817  24
   1   0 -23-43.3827 63.0779   7
   1   0 -23 3.76494 51.0769   4
   1   0 -23-66.5741 135.780  44
   1   0 -22 2823.46 180.540   7
  -1   0  22 3613.62 165.668   5
   1   0 -22 3539.15 260.517  30
   1   0 -22 3136.07 243.481  44
  -1   0  22 3402.76 174.410  24
  -1   0  22 3266.94 170.642  19
   1   0 -21 372.492 147.110  44
  -1   0  21 373.767 68.9187  19
   1   0 -21 447.776 111.436  14
   1   0 -21 371.685 157.586  30
   1   0 -21 521.076 227.368  27
   1   0 -21 790.246 299.895  45
  -1   0  21 368.584 72.3689  24
  -1   0  21 475.790 56.6976   5
   1   0 -21 116.246 99.4346   8
   1   0 -21 595.380 65.5043   4
   1   0 -20 1636.61 86.9520   4
   1   0 -20 1186.23 124.622  14
   1   0 -20 1237.67 175.456  30
   1   0 -20 1390.23 244.311  27
   1   0 -20 1672.39 310.071  45
  -1   0  20 950.416 87.9777  24
  -1   0  20 1162.03 76.0947   5
   1   0 -20 691.691 123.537   8
   1   0 -20 1046.91 164.252  44
   1   0 -19-69.4751 140.103  44
  -1   0  19 127.280 58.6375  19
   1   0 -19 515.013 102.738  14
   1   0 -19-179.332 149.526  30
   1   0 -19-413.250 220.787  27
   1   0 -19-222.334 269.461  45
  -1   0  19 59.1065 60.4457  24
  -1   0  19-43.9532 48.0329   5
   1   0 -19 87.3065 51.6013   4
   1   0 -18 1520.31 180.923  30
   1   0 -18 1692.32 241.344  27
   1   0 -18 2383.31 307.936  45
   1   0 -18 1438.54 167.394  44
  -1   0  18 1334.20 100.304  24
   1   0 -18 2188.26 99.4351   4
  -1   0  18 1624.73 90.2116   5
   1   0 -17 41.3640 47.5717   4
   1   0 -17-3.13981 124.614  30
   1   0 -17 73.8007 172.290  27
   1   0 -17 276.660 223.631  45
   1   0 -17-48.3600 122.461  44
  -1   0  17 21.3301 39.4914   5
   1   0 -17 29.8404 77.2614  14
  -1   0  16 449.644 48.6378   5
   1   0 -16 729.990 58.8309   4
  -1   0  15-8.38658 38.5295   5
   1   0 -15 49.6200 45.0527   4
  -1   0  14 506.893 48.1114   5
   1   0 -14 770.637 56.8347   4
  -1   0  13 173.955 37.3572   5
  -1   0  13 145.756 37.0686   3
   1   0 -13 217.566 44.7647   4
  -1   0  12 131.416 35.8674   5
   1   0 -12 111.096 42.9692   4
  -1   0  12 82.5341 39.4754   3
  -1   0  11 3071.10 141.448   3
   1   0 -11 3426.64 139.466   4
   1   0 -10 1713.01 82.4249   4
  -1   0  10 1647.10 86.1771   3
  -1   0   9 685.400 40.4898   5
   1   0  -9 554.854 47.8896   4
  -1   0   8 10720.5 397.919   5
   1   0  -8 10606.6 400.947   4
  -1   0   8 9476.09 404.363   3
  -1   0   7 9057.56 337.401   5
  -1   0   7 8290.15 345.402   3
   1   0  -7 8771.11 340.137   4
  -1   0   6 660.959 35.8185   5
  -1   0   6 648.753 52.1571   3
   1   0  -6 643.335 44.6033   4
  -1   0   5 6095.73 228.184   5
  -1   0   5 5520.89 236.260   3
  -1   0   4 932.928 57.4768   3
  -1   0   3 28767.3 1099.13   5
   1   0  -3 29576.8 1101.02   4
  -1   0   3 29886.0 1104.64   3
  -1   0   2 50642.0 1922.90   5
   1   0  -2 50570.8 1924.42   4
  -1   0   2 54405.1 1927.87   3
  -1   0   1 13624.8 512.387   5
  -1   0   1 13355.0 516.315   3
  -1   0   0 12041.1 456.461   3
   1   0   1 16357.1 619.133   8
  -1   0  -2 65847.7 2480.28   3
  -1   0  -3 20548.6 774.796   3
  -1   0  -4 94.4066 19.8476   2
  -1   0  -5 32296.4 1218.90   2
  -1   0  -6 108972. 4105.82   2
  -1   0  -7 13925.6 528.965   2
   1   0   9 833.902 46.5909   5
   1   0  10 53094.3 1718.94   5
   1   0  10 40419.3 1716.10   3
   1   0  11 4080.00 140.144   5
   1   0  11 2988.10 133.512   3
   1   0  12 36653.7 1399.22   5
  -1   0 -12 37187.3 1400.73   4
  -1   0 -13 947.094 63.0510   4
  -1   0 -14 17977.9 691.841   4
  -1   0 -15 157.846 45.1647   4
  -1   0 -16 6088.09 249.542   4
  -1   0 -17 1061.45 73.0629   4
  -1   0 -18 8982.69 508.638  27
  -1   0 -18 10825.5 577.460  45
  -1   0 -18 7148.84 425.072  20
  -1   0 -18 9005.54 406.554  37
  -1   0 -18 8929.36 425.311  18
  -1   0 -19 877.720 139.947  44
  -1   0 -19 857.189 136.838  39
  -1   0 -19 931.106 96.5072  37
  -1   0 -19 729.470 109.112  14
  -1   0 -19 1119.03 155.344  30
  -1   0 -19 968.344 209.081  27
  -1   0 -19 1201.78 273.363  45
  -1   0 -19 1030.74 118.289  18
  -1   0 -19 595.312 130.148  20
  -1   0 -20 460.822 131.425  44
  -1   0 -20 610.632 89.7285  37
  -1   0 -20 532.112 133.530  39
  -1   0 -20 401.709 103.899  14
  -1   0 -20 716.115 142.643  30
  -1   0 -20 448.334 205.443  27
  -1   0 -20 798.865 267.163  45
  -1   0 -20 327.897 124.555  20
  -1   0 -20 844.310 69.3433   4
   1   0  20 485.795 55.3096   1
   1   0  20 521.003 63.3286  19
  -1   0 -20 648.864 110.978  18
  -1   0 -21 594.671 279.442  45
  -1   0 -21 809.749 69.2847   4
   1   0  21 351.746 53.0150   1
  -1   0 -21 459.762 88.3019  37
  -1   0 -21 313.013 136.538  39
  -1   0 -21 339.311 104.993  14
  -1   0 -21 428.677 139.033  30
  -1   0 -21 462.748 217.077  27
   1   0  21 419.762 62.1269  19
  -1   0 -21 363.591 111.347  18
  -1   0 -21 309.682 128.389  44
   1   0  21 516.156 61.2559   5
  -1   0 -22 1577.34 127.760   7
   1   0  22 2298.10 121.407   5
  -1   0 -22 2210.69 202.920  30
  -1   0 -22 2454.62 288.263  27
  -1   0 -22 2429.00 144.275  37
  -1   0 -22 3345.19 130.605   4
  -1   0 -22 2260.72 167.619  18
   1   0  22 2095.93 119.049  19
  -1   0 -22 2989.49 374.435  45
  -1   0 -22 1980.62 184.606  44
  -1   0 -23 678.211 302.897  45
  -1   0 -23 701.339 239.271  27
  -1   0 -23 337.141 135.825  30
  -1   0 -23 407.749 112.929  18
   1   0  23 504.745 63.5745  19
  -1   0 -23 381.229 69.5471   7
   1   0  23 289.545 60.5620   5
  -1   0 -23 453.861 126.697  44
  -1   0 -24 161.432 121.040  30
  -1   0 -24 260.843 290.775  45
  -1   0 -24 141.368 218.257  27
  -1   0 -24 244.370 110.382  44
  -1   0 -24 184.732 103.382  18
  -1   0 -25 34.1044 104.173  30
  -1   0 -25 245.416 216.689  27
  -1   0 -25 91.3347 275.014  45
  -1   0 -25 174.816 94.5379  44
  -1   0 -25 23.4181 98.8652  18
  -1   0 -26 100.038 74.9903  30
   1   0  26 440.801 68.7698  11
  -1   0 -27-18.0909 88.2815  17
   1   0  27 25.0213 57.1875  11
  -1   0 -27 26.3219 87.0973  12
  -1   0 -28 63.1736 79.9986  17
  -1   0 -28 93.4980 79.0576  12
   1   0  28 166.868 52.4434  11
  -1   0 -28 202.136 99.8039  36
  -1   0 -29 43.4300 60.7692  17
   1   0  29-11.9109 40.7189  11
  -1   0 -29 29.4268 62.2932  12
  -1   0 -29 35.0636 79.9586  36
  -1   0 -30 208.919 47.0595  17
  -1   0 -30 189.434 47.4639  12
  -1  -1  30 144.023 33.3351  11
  -1  -1  29 104.848 49.4194  11
   1   1 -29 687.974 75.4675  36
  -1  -1  28 21.8632 52.7955  11
   1   1 -28 80.7694 82.9742  36
  -1  -1  28 94.9203 42.8177  19
   1   1 -28-123.505 69.7004  30
  -1  -1  27 752.406 77.4683  11
   1   1 -27 319.473 84.6923  12
   1   1 -27 863.801 129.928  30
  -1  -1  27 1037.51 71.9290  24
   1   1 -27 331.613 82.9258  17
  -1  -1  27 1058.36 68.6761  19
   1   1 -27 846.728 107.055  44
   1   1 -26-126.778 112.785  44
  -1  -1  26 43.6608 64.7743  11
  -1  -1  26 27.5741 59.2643  24
   1   1 -26-48.6222 120.317  30
  -1  -1  26-4.38168 55.7378  19
  -1  -1  25 1688.25 105.008  24
   1   1 -25 1530.53 166.587  44
   1   1 -25 1715.83 184.344  30
  -1  -1  25 1560.95 101.485  19
   1   1 -24 138.138 148.924  30
   1   1 -24 177.198 133.463  44
  -1  -1  24 39.6659 61.8611  19
  -1  -1  24 26.3172 63.2483  24
   1   1 -23 195.377 152.233  30
  -1  -1  23 275.040 70.6074  24
   1   1 -23 343.641 144.242  44
  -1  -1  23 331.263 68.0805  19
  -1  -1  22 114.478 65.1346  19
   1   1 -22 27.8719 90.9636  18
   1   1 -22 73.3655 103.750  14
   1   1 -22 3.73412 147.092  30
   1   1 -22 24.6212 216.389  27
   1   1 -22-41.6365 278.286  45
  -1  -1  22 40.6948 67.0216  24
  -1  -1  22 85.0457 46.8892   5
   1   1 -22-3.18576 141.527  44
   1   1 -21 2396.41 175.236  18
  -1  -1  21 2949.29 150.520  19
   1   1 -21 2912.07 185.438  14
   1   1 -21 2923.21 241.731  30
   1   1 -21 3329.00 314.216  27
   1   1 -21 2518.95 226.533  44
   1   1 -21 3834.63 394.510  45
  -1  -1  21 2641.19 152.465  24
  -1  -1  21 2929.41 142.098   5
   1   1 -21 4043.26 152.379   4
   1   1 -20-37.3453 135.787  44
   1   1 -20 141.416 89.9278  18
  -1  -1  20 75.7686 60.3379  19
   1   1 -20 75.7195 94.1917  14
   1   1 -20 77.9365 145.753  30
   1   1 -20 66.8440 202.922  27
   1   1 -20 53.7965 256.105  45
  -1  -1  20 64.2975 63.6593  24
  -1  -1  20 2.22398 45.3014   5
   1   1 -20 87.4807 52.1729   4
   1   1 -19-72.1440 131.834  44
  -1  -1  19-3.78650 57.3255  19
   1   1 -19 71.1657 84.5813  18
   1   1 -19-74.7235 91.7280  14
   1   1 -19-88.2296 146.049  30
   1   1 -19-168.590 200.500  27
   1   1 -19-38.4358 249.754  45
  -1  -1  19 60.7754 60.2729  24
  -1  -1  19-71.2624 47.8203   5
   1   1 -19 57.4425 51.3262   4
  -1  -1  18 407.144 65.1468  19
   1   1 -18 302.404 153.576  30
   1   1 -18 559.633 201.880  27
   1   1 -18 320.764 256.587  45
  -1  -1  18 459.555 66.2224  24
   1   1 -18 677.916 60.9622   4
   1   1 -18 290.927 142.024  44
   1   1 -17-37.8574 127.880  30
   1   1 -17-55.8908 173.920  27
   1   1 -17 9.77928 75.2565  14
   1   1 -17 145.528 218.096  45
  -1  -1  17 49.6559 41.2298   5
  -1  -1  17 30.6730 32.4295   1
   1   1 -17 65.7234 46.3038   4
  -1  -1  16 16.9583 38.8407   5
   1   1 -16 22.6112 43.9205   4
  -1  -1  16 42.5190 31.1236   1
  -1  -1  15 452.244 47.3572   5
   1   1 -15 622.439 53.5969   4
  -1  -1  14 2842.07 135.077   5
   1   1 -14 3595.51 139.587   4
  -1  -1  13 927.546 59.9150   5
   1   1 -13 1209.66 64.8354   4
  -1  -1  12 925.295 56.7140   5
  -1  -1  12 965.764 51.6640   3
  -1  -1  11 69.8114 31.3322   5
  -1  -1  11 106.339 26.8530   3
   1   1 -11 116.664 38.0068   4
  -1  -1  10 12.7742 28.4615   5
  -1  -1  10 19.9231 26.5112   3
   1   1 -10 28.9743 35.7027   4
  -1  -1   9 4708.30 174.484   5
   1   1  -9 4455.70 175.966   4
  -1  -1   8 1135.20 53.1294   5
  -1  -1   8 1057.78 54.1822   3
   1   1  -8 1127.67 56.5676   4
   1   1  -7 2990.17 124.169  47
  -1  -1   7 2783.10 115.048   3
   1   1  -7 2790.79 115.197   4
  -1  -1   6 2152.26 89.3647   3
  -1  -1   5 4179.60 163.222   3
  -1  -1   4 45279.1 1604.41   3
   1   1  -4 40723.3 1602.79   4
   1   1  -3 1093.68 46.1646   4
  -1  -1   2 5656.65 208.980   1
  -1  -1   2 5193.35 210.688   3
  -1  -1   1 59566.5 2244.93   3
  -1  -1   0 3584.51 137.488   3
  -1  -1  -1 30939.1 1167.03   3
  -1  -1  -2 16005.6 606.377   8
  -1  -1  -3 65890.0 2265.24   7
  -1  -1  -3 61902.4 2266.50   8
  -1  -1  -4 5474.89 211.233   2
  -1  -1  -5 187.556 29.3038   2
  -1  -1  -6 34075.7 1287.31   2
  -1  -1  -7 43261.5 1633.51   2
  -1  -1  -8 667.323 45.3793   2
  -1  -1  -9 5738.84 223.945   2
  -1  -1 -10 96.0694 34.2984   2
   1   1  13 17769.5 685.875   3
  -1  -1 -14 4784.87 199.658   4
  -1  -1 -15 10045.8 396.961   4
  -1  -1 -16 4250.04 168.800   4
  -1  -1 -16 3015.22 187.118   8
  -1  -1 -17 1831.56 92.6344   4
  -1  -1 -17 1075.78 113.154   8
  -1  -1 -18 631.733 127.025  39
  -1  -1 -18 395.758 93.0711  14
  -1  -1 -18 467.017 84.7393   8
  -1  -1 -18 922.293 68.6474   4
  -1  -1 -18 365.160 181.693  27
  -1  -1 -18 719.811 241.670  45
  -1  -1 -18 433.907 111.396  20
  -1  -1 -18 457.147 99.0973  18
  -1  -1 -19 3981.87 258.607  44
  -1  -1 -19 5489.00 413.886  45
  -1  -1 -19 3652.71 241.046  20
  -1  -1 -19 3733.72 237.026  42
   1   1  19 5023.25 203.636   5
  -1  -1 -19 4228.83 271.790  30
  -1  -1 -19 4541.74 336.936  27
  -1  -1 -19 3934.08 254.538  39
  -1  -1 -19 4288.97 239.092  18
  -1  -1 -19 6322.06 212.286   4
  -1  -1 -20 3778.24 199.477   7
   1   1  20 4493.28 189.670   5
  -1  -1 -20 3568.05 256.558  30
  -1  -1 -20 4384.59 332.203  27
  -1  -1 -20 3038.74 244.475  39
  -1  -1 -20 4741.16 405.738  45
  -1  -1 -20 3532.82 245.714  44
  -1  -1 -20 3503.66 225.650  18
  -1  -1 -21 170.654 102.784  18
  -1  -1 -21 252.468 131.190  30
  -1  -1 -21 377.251 209.301  27
  -1  -1 -21 213.423 57.9577   4
  -1  -1 -21 489.509 279.794  45
   1   1  21 185.265 51.7045   5
  -1  -1 -21 191.700 63.1951   7
  -1  -1 -21 155.412 120.780  44
  -1  -1 -22 1146.12 160.496  30
  -1  -1 -22 1376.60 254.293  27
  -1  -1 -22 1870.80 96.5034   4
  -1  -1 -22 1879.56 326.644  45
  -1  -1 -22 1490.75 159.006  44
  -1  -1 -22 1209.78 135.107  18
  -1  -1 -22 1009.51 97.2418   7
   1   1  22 1276.63 87.2768   5
  -1  -1 -23 471.229 115.553  18
  -1  -1 -23 1052.82 74.8158   4
  -1  -1 -23 738.178 144.923  30
  -1  -1 -23 785.184 136.330  44
  -1  -1 -23 1371.82 322.812  45
   1   1  23 595.967 67.1659   5
  -1  -1 -23 519.368 77.6756   7
  -1  -1 -23 865.409 241.428  27
  -1  -1 -24 1570.73 155.836  44
  -1  -1 -24 1373.64 162.827  30
  -1  -1 -25 14.9386 95.3625  44
   1   1  25 56.3556 61.4608  11
  -1  -1 -25 5.57447 89.6124  12
  -1  -1 -25-48.4437 106.413  30
  -1  -1 -25-108.256 93.1289  17
  -1  -1 -26-13.9504 84.4409  17
  -1  -1 -26 34.0222 109.225  36
  -1  -1 -26 48.2546 60.8581  44
   1   1  26-1.72297 58.1011  11
  -1  -1 -26 3.77048 87.2909  12
  -1  -1 -26 200.874 83.5105  30
   1   1  27 120.917 55.7499  11
  -1  -1 -27 78.8794 79.3528  12
  -1  -1 -27 25.0944 76.6717  17
  -1  -1 -27 117.320 103.186  36
  -1  -1 -28 69.4776 67.8575  12
   1   1  28 56.9347 47.6501  11
  -1  -1 -28 107.976 67.7500  17
  -1  -1 -28 78.8073 92.2010  36
  -1  -1 -29 63.5838 54.2219  12
   1   1  29 49.9442 38.0941  11
  -1  -1 -29 19.1621 54.1385  17
  -1  -1 -29-42.1990 76.2252  36
  -1  -1 -30 16.3577 54.0128  15
  -1  -1 -30 208.430 59.2368  36
   1   2 -29 83.3457 68.3748  36
  -1  -2  29-46.6317 43.4330  11
  -1  -2  29 67.8555 34.9238  19
  -1  -2  28 444.352 50.3943  24
  -1  -2  28 147.126 57.1663  11
   1   2 -28 131.442 70.8902  12
  -1  -2  28 396.745 50.2265  19
   1   2 -28 146.696 68.7462  17
  -1  -2  27 7.47858 58.8307  11
  -1  -2  27 6.00983 53.2922  24
  -1  -2  27 55.6013 52.3706  19
  -1  -2  26 47.2783 58.7833  24
   1   2 -26-57.4950 124.294  30
   1   2 -26-25.8840 109.443  44
  -1  -2  26 7.06518 56.9296  19
  -1  -2  25 1188.70 91.0079  24
   1   2 -25 1144.63 173.456  30
  -1  -2  25 1117.03 87.1012  19
   1   2 -24 793.667 121.520  14
  -1  -2  24 677.731 80.0459  24
   1   2 -24 709.294 162.653  30
   1   2 -24 544.321 147.613  44
  -1  -2  24 740.789 79.0117  19
   1   2 -23 652.084 117.694  14
   1   2 -23 554.513 167.253  30
  -1  -2  23 479.371 76.7140  24
   1   2 -23 434.665 151.569  44
  -1  -2  23 472.001 73.3101  19
   1   2 -23 273.863 97.8134  18
   1   2 -22 86.0367 93.4847  18
  -1  -2  22-12.6651 66.1666  19
   1   2 -22 9.19288 103.745  14
   1   2 -22-15.2024 151.283  30
   1   2 -22-62.3468 209.739  27
   1   2 -22 331.169 274.864  45
  -1  -2  22 67.0917 67.1252  24
  -1  -2  22 67.3247 46.7226   5
   1   2 -22 35.2196 141.697  44
  -1  -2  21 18.9795 63.3403  19
   1   2 -21 37.3745 93.1812  18
   1   2 -21 64.7763 100.902  14
   1   2 -21-26.7935 154.189  30
   1   2 -21-124.512 206.697  27
   1   2 -21-168.621 269.855  45
  -1  -2  21 15.6631 67.4461  24
  -1  -2  21-15.0726 46.8241   5
   1   2 -21 87.0659 146.588  44
  -1  -2  20 94.9780 62.8185  19
   1   2 -20 196.722 93.4354  18
   1   2 -20 157.175 98.0974  14
   1   2 -20 7.52297 150.621  30
   1   2 -20 149.867 201.474  27
   1   2 -20-98.9444 260.895  45
  -1  -2  20 41.6192 65.0627  24
  -1  -2  20 98.1617 47.0001   5
   1   2 -20 21.8980 138.867  44
   1   2 -19 2191.74 148.933  14
   1   2 -19 1451.97 204.868  30
   1   2 -19 1876.55 254.890  27
   1   2 -19 2046.46 318.355  45
   1   2 -19 1539.90 187.036  44
  -1  -2  19 1743.54 113.497  24
  -1  -2  19 2007.49 104.271   5
  -1  -2  19 1888.70 111.653  19
   1   2 -19 2003.31 143.669  18
  -1  -2  18 1544.92 98.3844  19
   1   2 -18 1611.80 126.780  14
   1   2 -18 1469.57 187.055  30
   1   2 -18 1526.40 225.585  27
   1   2 -18 1863.11 286.055  45
   1   2 -18 1167.67 169.626  44
   1   2 -18 2091.39 95.0510   4
  -1  -2  18 1193.35 98.0160  24
  -1  -2  18 1682.11 90.2290   5
   1   2 -17 524.302 150.400  30
  -1  -2  17 335.963 64.7620  24
   1   2 -17 291.494 122.546  20
  -1  -2  17 437.636 63.0165  19
   1   2 -17 915.182 97.4390  14
   1   2 -17 254.151 130.193  44
   1   2 -17 715.314 58.9992   4
   1   2 -16 138.153 45.6270   4
  -1  -2  16 14.2796 31.1116   1
  -1  -2  16 61.9915 39.0498   5
  -1  -2  15 304.809 39.6186   1
  -1  -2  15 461.400 46.2965   5
   1   2 -14 3454.25 135.570   4
  -1  -2  14 2770.72 131.657   5
   1   2 -13 2565.01 104.507   4
  -1  -2  13 2018.05 101.083   5
   1   2 -12 79.2425 36.7648   4
  -1  -2  12-0.57463 29.0170   1
  -1  -2  12 27.6618 32.9534   5
  -1  -2  11 22.3554 27.0301   1
   1   2 -11 31.9251 35.0027   4
  -1  -2  10 6662.20 258.965   3
   1   2 -10 6860.95 263.687   4
  -1  -2   9 71.9149 18.3491   3
   1   2  -9 106.320 33.3433   4
  -1  -2   8 3636.89 152.685   1
   1   2  -8 3928.67 155.369   4
  -1  -2   8 4092.69 152.044   3
   1   2  -7 5973.59 237.765   4
  -1  -2   7 5757.06 235.859   1
   1   2  -6 366.633 31.9876   4
  -1  -2   6 400.312 25.1352   3
  -1  -2   6 353.272 26.8772   1
   1   2  -5 62517.2 2300.65  47
  -1  -2   5 62530.5 2296.46   3
  -1  -2   5 58955.3 2295.71   1
  -1  -2   4 2073.50 84.4502   3
  -1  -2   4 2085.20 88.4636   6
  -1  -2   3 2442.20 95.6577   3
  -1  -2   3 2437.58 95.3177   1
  -1  -2   3 2342.66 97.0737   6
  -1  -2   2 5252.59 204.826   3
  -1  -2   2 5401.89 204.185   1
  -1  -2   1 2202.38 87.6211   3
   1   2   0 16348.3 664.504  47
  -1  -2   0 18089.5 661.539   5
   1   2   1 13868.8 487.969  47
  -1  -2  -1 11445.1 489.411   2
  -1  -2  -2 109.642 46.6882   2
  -1  -2  -2 155.489 22.0263   1
   1   2   2 183.124 46.8021  47
  -1  -2  -2 165.526 41.7639   8
  -1  -2  -3 6685.21 268.187   8
  -1  -2  -3 6744.08 263.293   2
  -1  -2  -4 19783.2 713.048   8
  -1  -2  -4 18002.6 704.066   2
  -1  -2  -5 20729.6 760.074   7
  -1  -2  -5 20359.6 766.933   8
  -1  -2  -5 19214.7 756.740   2
  -1  -2  -6 1230.63 89.9096   8
  -1  -2  -6 1308.56 69.5044   7
  -1  -2  -6 1216.39 65.8500   2
  -1  -2  -7 5265.32 217.320   8
  -1  -2  -7 5444.83 205.871   7
  -1  -2  -7 4747.72 198.615   2
  -1  -2  -8 36936.3 1353.23   8
  -1  -2  -8 34881.0 1337.84   2
  -1  -2  -9 2193.05 122.542   8
  -1  -2 -10 2171.08 122.399   8
  -1  -2 -11 2979.46 157.367   8
  -1  -2 -11 3114.33 129.187   2
  -1  -2 -12 4402.62 206.097   8
  -1  -2 -13 3316.40 179.406   8
  -1  -2 -13 3709.30 150.200   2
  -1  -2 -14 2420.97 143.070   8
  -1  -2 -15 3562.59 185.975   8
   1   2  16 831.815 62.1608   5
  -1  -2 -16 839.620 74.5987   7
  -1  -2 -16 684.838 92.8993   8
   1   2  17 6512.04 251.830   5
  -1  -2 -17 5970.78 261.610   7
  -1  -2 -18 188.534 112.557  42
  -1  -2 -18 302.299 117.050  44
  -1  -2 -18 271.082 120.917  30
  -1  -2 -18 399.872 124.633  39
   1   2  18 266.082 50.9802   5
  -1  -2 -18 190.047 77.5821   8
  -1  -2 -18 240.998 63.3773   7
  -1  -2 -18 178.150 92.2586  18
  -1  -2 -18 357.230 58.8671   4
  -1  -2 -19 1977.71 167.220  18
  -1  -2 -19 2375.39 199.658  30
  -1  -2 -19 2481.09 189.941  44
  -1  -2 -19 2457.07 141.091   7
   1   2  19 2846.36 130.612   5
  -1  -2 -19 2083.55 173.609  42
  -1  -2 -20 35.3778 97.9624  18
  -1  -2 -20 148.997 120.747  30
  -1  -2 -20 176.761 200.088  27
  -1  -2 -20 68.2835 55.5704   4
  -1  -2 -20-124.232 259.350  45
   1   2  20 14.0308 48.0306   5
  -1  -2 -20 51.9149 62.6877   7
  -1  -2 -20 101.760 122.064  44
  -1  -2 -20 115.273 115.115  42
  -1  -2 -21 1206.87 133.139  18
  -1  -2 -21 1797.71 96.5782   4
  -1  -2 -21 1255.89 161.936  30
  -1  -2 -21 1807.95 249.891  27
  -1  -2 -21 1237.04 153.946  44
  -1  -2 -21 1656.50 317.171  45
  -1  -2 -21 1210.46 101.193   7
   1   2  21 1363.96 87.4751   5
  -1  -2 -21 1362.41 145.297  42
  -1  -2 -22 1605.47 90.7196   4
  -1  -2 -22 1243.06 156.005  30
  -1  -2 -22 1284.72 248.596  27
  -1  -2 -22 1175.08 149.699  44
  -1  -2 -22 1877.82 323.449  45
   1   2  22 1242.53 94.4467  11
  -1  -2 -22 955.543 135.879  42
   1   2  22 1039.16 80.6660   5
  -1  -2 -22 1059.87 96.1423   7
  -1  -2 -23 432.329 103.170  17
  -1  -2 -23 1220.24 79.3463   4
  -1  -2 -23 876.986 140.262  30
  -1  -2 -23 1391.31 251.862  27
  -1  -2 -23 1570.93 320.870  45
  -1  -2 -23 837.130 138.642  44
  -1  -2 -23 455.943 105.967  12
   1   2  23 1048.34 85.2110  11
   1   2  23 728.271 69.6145   5
  -1  -2 -23 742.756 85.4085   7
  -1  -2 -24 293.677 114.056  44
  -1  -2 -24-8.36785 90.8016  17
   1   2  24 264.514 65.8112  11
  -1  -2 -24 182.340 91.1798  12
  -1  -2 -24 361.628 117.751  30
  -1  -2 -24 194.282 118.299  36
  -1  -2 -25-48.0463 98.3145  44
  -1  -2 -25-60.3047 82.9243  17
  -1  -2 -25-45.6441 85.0495  12
   1   2  25 30.9309 58.8856  11
  -1  -2 -25 36.6028 99.6770  30
  -1  -2 -25 63.5436 107.980  36
  -1  -2 -26 264.868 85.3115  44
  -1  -2 -26 177.297 79.4796  17
   1   2  26 147.054 59.4202  11
  -1  -2 -26 257.083 82.0415  12
  -1  -2 -26 279.641 104.820  36
  -1  -2 -26 361.294 88.7564  30
  -1  -2 -27 275.139 94.8295  36
   1   2  27 120.171 51.8947  11
  -1  -2 -27 127.906 71.0237  12
  -1  -2 -27 78.7299 68.4879  17
   1   2  28-3.21241 43.8431  11
  -1  -2 -28-19.4928 81.2448  36
   1   2  29 50.7934 35.3984  11
  -1  -2 -29-49.8779 58.9108  15
  -1  -2 -29 11.3226 68.5921  36
   1   2  30 109.179 45.0997  21
  -1  -2 -30 294.987 50.5264  15
  -1  -3  29 21.6141 35.4120  19
   1   3 -29-3.35350 56.7902  17
   1   3 -29 1.59831 65.5143  36
  -1  -3  29 9.53222 40.5547  11
   1   3 -29 34.9790 56.1084  12
  -1  -3  28 117.471 47.1985  19
  -1  -3  28 134.359 46.2050  24
  -1  -3  28 7.35893 51.3850  11
  -1  -3  27 250.430 56.5000  24
  -1  -3  27 136.104 56.5211  19
   1   3 -27 265.954 106.947  30
  -1  -3  26 287.646 63.9455  24
   1   3 -26 158.477 122.285  30
  -1  -3  26 285.019 63.9842  19
   1   3 -26-1.99446 69.4868  44
   1   3 -25 13.3600 104.444  14
  -1  -3  25 134.636 66.4070  24
   1   3 -25 136.144 142.656  30
   1   3 -25 158.765 125.323  44
  -1  -3  25 141.941 64.6517  19
  -1  -3  24 869.478 87.0344  24
   1   3 -24 1054.79 183.615  30
   1   3 -24 758.750 155.971  44
  -1  -3  24 786.101 84.4356  19
   1   3 -24 888.477 112.113  18
   1   3 -23 137.409 75.1844  37
   1   3 -23-38.5018 109.407  14
   1   3 -23 56.7075 154.253  30
  -1  -3  23 133.314 70.0847  24
   1   3 -23 61.2110 139.526  44
   1   3 -23 266.662 95.7409  18
  -1  -3  23 165.085 68.6689  19
   1   3 -22 881.957 164.363  44
   1   3 -22 900.549 98.8279  37
   1   3 -22 1116.53 129.333  14
   1   3 -22 991.729 184.190  30
   1   3 -22 794.842 229.886  27
   1   3 -22 901.207 291.678  45
  -1  -3  22 992.992 92.3406  24
  -1  -3  22 870.850 72.2981   5
  -1  -3  22 1070.62 89.5542  19
   1   3 -22 879.838 116.104  18
   1   3 -21 3.23043 148.738  44
   1   3 -21 33.2725 77.6686  37
   1   3 -21 78.0819 103.462  14
   1   3 -21 11.6874 155.788  30
   1   3 -21 87.5165 199.402  27
   1   3 -21-64.8730 264.271  45
  -1  -3  21 36.1196 69.2447  24
  -1  -3  21 40.0125 48.6461   5
  -1  -3  21 26.5003 66.3857  19
   1   3 -21 162.547 95.4018  18
   1   3 -20 722.110 161.292  44
   1   3 -20 834.646 95.4829  37
   1   3 -20 935.931 121.595  14
   1   3 -20 606.075 176.660  30
   1   3 -20 483.880 212.896  27
   1   3 -20 489.570 271.028  45
  -1  -3  20 788.689 84.4058  24
  -1  -3  20 902.379 72.2338   5
  -1  -3  20 838.601 84.0014  19
   1   3 -19 738.763 156.641  44
   1   3 -19 998.423 94.6210  37
   1   3 -19 870.049 112.757  14
   1   3 -19 621.135 171.227  30
   1   3 -19 528.748 205.490  27
   1   3 -19 860.149 273.996  45
  -1  -3  19 724.624 80.9201  24
  -1  -3  19 901.192 68.8800   5
  -1  -3  19 729.143 79.5045  19
   1   3 -18 147.509 73.9962  37
   1   3 -18 358.495 92.4398  14
   1   3 -18 315.055 151.995  30
   1   3 -18 247.386 177.858  27
   1   3 -18 306.410 231.230  45
   1   3 -18-19.8521 122.095  20
  -1  -3  18 30.4680 62.2239  24
  -1  -3  18 180.186 49.3801   5
  -1  -3  18 62.8447 57.9011  19
   1   3 -17 1027.85 88.8344  37
   1   3 -17 1024.05 104.384  14
   1   3 -17 956.696 165.537  30
   1   3 -17 1191.22 193.126  27
  -1  -3  17 830.225 78.6800  24
   1   3 -17 583.299 131.518  20
  -1  -3  17 948.801 58.6653   1
  -1  -3  17 1022.60 68.0356   5
   1   3 -17 1133.43 246.835  45
  -1  -3  16 423.721 48.7640   5
   1   3 -16 323.218 80.0143  14
  -1  -3  15-54.2532 36.2247   1
  -1  -3  14 30.6522 32.3033   1
  -1  -3  11 179.947 31.6819   1
  -1  -3  10 4276.66 170.314   1
  -1  -3   9 2234.25 93.9707   1
  -1  -3   8 3642.74 139.637   3
  -1  -3   8 3442.96 141.969   1
  -1  -3   7 23036.7 919.069   1
  -1  -3   7 25386.0 918.602   3
   1   3  -6 33409.8 1325.19  47
  -1  -3   6 33884.4 1323.69   6
  -1  -3   6 36801.1 1318.91   3
  -1  -3   6 34159.9 1318.84   1
  -1  -3   5 24.4820 30.3312   6
  -1  -3   5 10.6379 24.0618   5
  -1  -3   5 36.8159 24.2208   1
  -1  -3   4 579.518 39.7580   6
  -1  -3   4 642.707 35.3627   5
  -1  -3   4 590.874 36.1906   1
  -1  -3   3 27459.0 1042.11   5
  -1  -3   3 27660.5 1041.95   1
  -1  -3   1 16159.6 613.176   5
   1   3   0 113.713 59.8413  47
  -1  -3   0 90.8795 26.0871   5
   1   3   1 510.570 62.7568  47
  -1  -3  -1 321.342 68.1234   2
   1   3   2 890.304 74.6270  47
  -1  -3  -2 1088.58 50.8233   1
  -1  -3  -2 841.671 75.9559   2
  -1  -3  -2 1077.23 71.0859   8
  -1  -3  -3 39933.3 1480.65   1
  -1  -3  -3 42633.4 1492.48   8
  -1  -3  -4 727.367 41.9326   1
  -1  -3  -4 615.632 64.8330   2
  -1  -3  -4 812.131 75.4029   8
  -1  -3  -5 22740.2 904.253   2
  -1  -3  -5 26668.3 919.771   8
  -1  -3  -6 848.533 61.7372   2
  -1  -3  -6 1041.00 87.5376   8
  -1  -3  -7 551.035 54.8842   2
  -1  -3  -7 624.595 58.6146   7
  -1  -3  -7 556.084 81.8331   8
  -1  -3  -8 5683.31 222.517   2
  -1  -3  -8 5534.79 230.093   7
  -1  -3  -8 5349.64 245.984   8
  -1  -3  -9 6391.53 257.500   2
  -1  -3  -9 6941.13 269.053   7
  -1  -3  -9 6363.27 282.791   8
  -1  -3 -10 3667.17 149.060   2
  -1  -3 -10 3576.00 160.636   7
  -1  -3 -10 3252.95 177.151   8
  -1  -3 -11 212.138 78.3337   8
  -1  -3 -11 163.622 56.1129   7
  -1  -3 -12 7289.91 282.755   2
  -1  -3 -12 7282.23 296.278   7
  -1  -3 -12 6727.46 311.932   8
  -1  -3 -13 485.933 46.6529   2
  -1  -3 -13 457.770 64.2088   7
  -1  -3 -13 392.528 86.2674   8
  -1  -3 -14 3753.65 202.892   8
  -1  -3 -14 4257.46 186.674   7
  -1  -3 -15 32.3602 39.5602   2
  -1  -3 -15 57.6675 76.5036   8
  -1  -3 -15 95.4335 57.9539   7
  -1  -3 -16 1208.69 110.580   8
  -1  -3 -16 1305.43 91.6658   7
  -1  -3 -17 106.563 214.532  45
  -1  -3 -17 135.668 168.009  27
  -1  -3 -17 153.380 113.033  30
  -1  -3 -17 36.8804 106.065  44
  -1  -3 -17 254.805 109.260  42
   1   3  17 182.946 47.0070   5
  -1  -3 -17 236.474 63.4290   7
  -1  -3 -17 285.239 77.1337   8
  -1  -3 -17 179.921 91.2596  18
  -1  -3 -18 1434.50 140.183  28
  -1  -3 -18 1481.83 157.594  30
  -1  -3 -18 2014.76 229.583  27
  -1  -3 -18 1687.74 154.785  44
  -1  -3 -18 2307.27 295.251  45
  -1  -3 -18 1337.40 118.040   8
   1   3  18 1594.40 90.5747   5
  -1  -3 -18 1657.15 107.218   7
  -1  -3 -18 1491.89 145.240  42
  -1  -3 -19 639.279 124.235  42
  -1  -3 -19 552.935 126.320  44
  -1  -3 -19 701.863 78.2605   7
   1   3  19 563.177 59.0481   5
  -1  -3 -19 512.170 94.8363  12
   1   3  19 518.564 70.8089  11
  -1  -3 -19 562.717 131.091  30
  -1  -3 -20 295.088 91.9562  12
   1   3  20 346.371 68.0267  11
  -1  -3 -20 331.911 88.7224  17
  -1  -3 -20 468.709 126.912  44
  -1  -3 -20 406.867 120.332  42
   1   3  20 317.574 53.7309   5
  -1  -3 -20 277.396 69.1356   7
  -1  -3 -20 360.449 128.364  30
  -1  -3 -21 228.719 120.596  30
   1   3  21 197.513 64.3362  11
  -1  -3 -21 223.629 89.2863  12
  -1  -3 -21 264.636 115.125  36
  -1  -3 -21 214.995 121.084  44
  -1  -3 -21 183.946 118.564  42
   1   3  21 179.391 49.5247   5
  -1  -3 -21 139.277 65.7758   7
  -1  -3 -21 150.080 88.1021  17
  -1  -3 -22 198.788 121.240  30
  -1  -3 -22 152.226 86.8091  12
   1   3  22 33.8671 61.8513  11
  -1  -3 -22 131.858 114.713  36
  -1  -3 -22 141.171 114.431  44
  -1  -3 -22 113.791 114.035  42
   1   3  22 109.934 46.0573   5
  -1  -3 -22 61.0846 61.3771   7
  -1  -3 -22 1.41034 86.1952  17
  -1  -3 -23 719.155 124.615  42
  -1  -3 -23 768.199 132.244  44
  -1  -3 -23 491.098 94.9551  17
   1   3  23 634.659 76.2022  11
  -1  -3 -23 384.166 93.2013  12
  -1  -3 -23 840.359 136.899  30
  -1  -3 -23 743.942 126.216  36
  -1  -3 -24 28.7000 101.308  42
  -1  -3 -24-50.2978 104.393  44
  -1  -3 -24 7.54965 77.9347  17
   1   3  24 30.7684 60.7512  11
  -1  -3 -24-98.0283 82.4050  12
  -1  -3 -24-102.454 107.577  30
  -1  -3 -24-32.2345 108.720  36
  -1  -3 -25-64.0564 97.5105  44
  -1  -3 -25 88.5772 73.9501  17
   1   3  25-19.4373 57.2367  11
  -1  -3 -25 19.9487 74.0437  12
  -1  -3 -25 130.035 104.310  36
  -1  -3 -25 60.6333 95.8284  30
   1   3  26-41.8226 53.0833  11
  -1  -3 -26 56.8302 85.2328  44
  -1  -3 -26 32.0824 93.5659  36
  -1  -3 -26 122.036 79.2088  30
   1   3  27 136.017 48.3908  11
  -1  -3 -27 130.956 85.1409  36
   1   3  28-5.37027 39.0949  11
  -1  -3 -28 100.984 61.7463  15
  -1  -3 -28 92.1694 72.2370  36
   1   3  29 37.9068 46.3573  21
  -1  -3 -29 24.2167 50.6932  15
   1   3  30 68.1571 37.4315  21
  -1  -3 -30 95.0724 36.3528  15
  -1  -4  29 19.3578 38.5405  11
   1   4 -29 61.5110 55.3737  12
   1   4 -29 17.0033 54.2454  17
  -1  -4  28-11.9013 47.7552  11
  -1  -4  28-1.59343 45.1969  19
  -1  -4  28 3.56357 43.6963  24
  -1  -4  27 358.224 60.3924  19
  -1  -4  27 335.605 61.4466  24
  -1  -4  26 287.015 65.7576  19
  -1  -4  26 311.379 68.7780  24
   1   4 -26 261.476 126.320  30
  -1  -4  25 1584.80 103.606  24
   1   4 -25 1722.81 181.083  30
  -1  -4  25 1829.96 103.419  19
   1   4 -24-5.31129 128.367  44
  -1  -4  24 68.1873 71.1182  24
   1   4 -24-3.42425 148.895  30
   1   4 -24 137.030 76.4004  37
  -1  -4  24 44.3876 69.1148  19
   1   4 -24-36.4355 89.6966  18
   1   4 -23 349.746 150.141  44
   1   4 -23 561.105 170.815  30
  -1  -4  23 562.898 81.9385  24
   1   4 -23 607.785 106.499  18
  -1  -4  23 558.347 79.9088  19
   1   4 -23 510.657 89.3757  37
   1   4 -22 157.015 83.9093  37
  -1  -4  22 39.1150 48.3190   5
   1   4 -22-19.4698 166.097  30
   1   4 -22-20.9535 179.110  27
   1   4 -22 118.093 232.987  45
  -1  -4  22 21.5514 72.3787  24
   1   4 -22-21.8181 144.331  44
  -1  -4  22 147.948 72.1395  19
   1   4 -22 185.171 98.1045  18
   1   4 -21 408.390 90.7852  37
  -1  -4  21 402.545 59.0155   5
   1   4 -21 530.644 176.918  30
   1   4 -21 430.064 193.792  27
   1   4 -21 242.259 241.511  45
  -1  -4  21 342.817 77.7830  24
   1   4 -21 402.260 157.099  44
  -1  -4  21 386.696 75.3907  19
   1   4 -20 277.988 87.8950  37
  -1  -4  20 314.064 55.9198   5
   1   4 -20 62.7862 166.213  30
   1   4 -20-17.2054 184.757  27
   1   4 -20 321.069 242.039  45
  -1  -4  20 85.1425 70.6418  24
  -1  -4  20-29.6301 71.0224  19
   1   4 -20 326.916 152.753  44
  -1  -4  19 572.326 78.8381  24
   1   4 -19 753.922 255.891  45
  -1  -4  19 614.131 78.3506  19
   1   4 -19 800.171 201.570  27
   1   4 -18 570.385 90.6469  37
  -1  -4  18 337.458 70.3178  24
   1   4 -18 229.165 133.485  20
   1   4 -17 723.883 90.5508  37
  -1  -4  17 532.594 70.3999  24
  -1  -4  16 103.276 57.2911  24
  -1  -4  16 169.680 41.2628   1
   1   4 -16 199.859 79.7648  37
  -1  -4  15 94.9286 38.1139   1
  -1  -4  13-22.6077 34.8622   1
  -1  -4  12-55.0750 36.1898   1
  -1  -4  11 112.817 33.0442   1
  -1  -4  10 744.421 47.5861   1
  -1  -4   9 531.997 43.6705   5
  -1  -4   9 532.063 41.3017   1
  -1  -4   8 2388.30 103.817   6
  -1  -4   8 2188.08 96.8941   5
  -1  -4   8 2190.38 96.4388   1
  -1  -4   7 1539.57 69.7452   5
  -1  -4   7 1542.60 77.0168   6
  -1  -4   7 1481.00 70.3332   1
   1   4  -6 18522.2 705.015  47
  -1  -4   6 17631.7 699.302   6
  -1  -4   6 18039.6 694.820   5
  -1  -4   6 18778.7 694.781   1
  -1  -4   5 922.065 47.8573   5
  -1  -4   5 851.744 52.9012   6
  -1  -4   5 966.478 48.5800   1
  -1  -4   4 2763.09 122.174   6
  -1  -4   4 2940.49 118.741   5
  -1  -4   4 3019.75 119.094   1
  -1  -4   3 1370.06 73.3070   8
  -1  -4   3 1274.14 61.7383   6
  -1  -4   3 1225.23 59.1134   5
  -1  -4   3 1214.26 60.1749   1
  -1  -4   2 51007.4 1926.34   5
   1   4  -1 7693.42 273.146  47
  -1  -4   1 6253.50 254.816   5
   1   4   0 11097.4 399.564  47
  -1  -4   0 9162.74 398.952   2
   1   4   1 7248.25 270.347  47
  -1  -4  -1 5895.87 269.194   2
   1   4   2 17566.8 727.518  47
  -1  -4  -2 19911.3 736.591   8
  -1  -4  -2 18359.8 731.302   2
  -1  -4  -2 19914.4 723.171   1
   1   4   3 11231.5 461.120  47
  -1  -4  -3 12555.3 471.532   8
  -1  -4  -3 12272.1 455.631   1
  -1  -4  -3 11478.0 463.665   2
   1   4   4 4959.56 203.639  47
  -1  -4  -4 5177.73 216.614   8
  -1  -4  -4 4873.42 193.236   1
  -1  -4  -4 4667.87 203.436   2
   1   4   5 17136.5 674.179  47
  -1  -4  -5 17141.9 675.877   2
  -1  -4  -5 17805.3 671.315   1
  -1  -4  -5 19313.1 692.340   8
  -1  -4  -6 9643.85 390.076   2
  -1  -4  -6 10828.8 409.897   8
  -1  -4  -7 4411.62 189.550   2
  -1  -4  -7 5212.00 216.859   8
  -1  -4  -8 2048.84 130.355   8
  -1  -4  -9 11875.2 470.461   2
  -1  -4  -9 12723.1 482.431   7
  -1  -4  -9 12374.7 496.810   8
  -1  -4 -10 1981.65 96.7055   2
  -1  -4 -10 1962.80 111.278   7
  -1  -4 -10 2232.24 135.408   8
  -1  -4 -11 11313.7 440.714   2
  -1  -4 -11 11573.2 454.685   7
  -1  -4 -11 11358.7 470.518   8
  -1  -4 -12 192.564 44.4192   2
  -1  -4 -12 171.113 78.1846   8
  -1  -4 -12 133.163 59.0654   7
  -1  -4 -13 13734.9 526.386   2
  -1  -4 -13 13223.1 557.931   8
  -1  -4 -13 13739.0 542.989   7
  -1  -4 -14 740.565 54.0436   2
  -1  -4 -14 614.760 75.9223   7
  -1  -4 -14 635.684 95.0239   8
  -1  -4 -15 6133.02 260.248   7
  -1  -4 -15 5630.80 275.121   8
  -1  -4 -16 90.6079 97.7809  36
  -1  -4 -16 83.7330 40.2285   2
  -1  -4 -16 189.201 163.560  27
  -1  -4 -16 118.354 111.370  42
  -1  -4 -16 177.719 103.539  44
  -1  -4 -16 104.601 62.5879   7
  -1  -4 -16 121.147 77.3147   8
  -1  -4 -16 212.027 215.673  45
  -1  -4 -17 3690.63 208.179  36
  -1  -4 -17 3293.26 210.244  28
  -1  -4 -17 3907.95 234.528  30
  -1  -4 -17 3924.84 216.963  42
   1   4  17 3410.12 173.200  11
  -1  -4 -17 3686.68 182.522   7
  -1  -4 -17 3518.13 194.952   8
  -1  -4 -17 4026.19 229.800  44
  -1  -4 -18 82.4299 104.339  36
  -1  -4 -18 62.4688 113.587  30
  -1  -4 -18 90.5764 189.440  27
  -1  -4 -18 44.4581 105.285  28
  -1  -4 -18 152.236 119.626  42
  -1  -4 -18 143.566 114.481  44
   1   4  18 147.914 60.9671  11
  -1  -4 -18-10.8653 63.5444   7
   1   4  18-24.4868 45.9002   5
  -1  -4 -18 12.1528 235.191  45
  -1  -4 -19 947.040 126.780  36
  -1  -4 -19 929.411 126.240  28
  -1  -4 -19 1067.96 144.214  30
  -1  -4 -19 1022.63 218.482  27
  -1  -4 -19 897.264 276.213  45
  -1  -4 -19 1095.08 142.179  44
  -1  -4 -19 823.898 88.0300   7
   1   4  19 610.031 67.3032   5
   1   4  19 629.827 81.4621  11
  -1  -4 -19 1112.94 138.716  42
  -1  -4 -20 2182.87 165.871  36
  -1  -4 -20 2831.07 194.906  30
   1   4  20 2108.20 123.923  11
  -1  -4 -20 1575.08 131.662  17
  -1  -4 -20 2766.33 188.518  44
  -1  -4 -20 2348.16 134.965   7
   1   4  20 1975.53 113.211   5
  -1  -4 -20 2503.83 174.067  42
  -1  -4 -21 878.904 126.282  36
   1   4  21 687.032 78.8201  11
  -1  -4 -21 898.036 141.090  30
  -1  -4 -21 674.257 93.1621  17
  -1  -4 -21 906.179 135.068  44
  -1  -4 -21 657.539 129.925  42
  -1  -4 -21 564.395 80.8163   7
  -1  -4 -22 277.952 115.995  30
  -1  -4 -22 35.5867 108.577  36
   1   4  22 126.468 62.5798  11
  -1  -4 -22 136.482 112.731  42
  -1  -4 -22 38.1724 110.887  44
  -1  -4 -22 139.610 63.5062   7
   1   4  22 86.7157 44.7892   5
   1   4  23 450.043 72.4702  11
  -1  -4 -23 708.486 123.883  44
  -1  -4 -23 630.147 121.407  42
  -1  -4 -23 559.325 115.753  36
  -1  -4 -23 793.727 129.971  30
   1   4  24 262.286 62.4242  11
  -1  -4 -24 225.105 106.148  44
  -1  -4 -24 162.975 103.331  42
  -1  -4 -24 152.424 102.434  36
  -1  -4 -24 288.263 107.393  30
   1   4  25 187.712 58.0359  11
  -1  -4 -25 354.390 99.1090  30
  -1  -4 -25 353.701 99.4215  44
  -1  -4 -25 392.998 95.0566  42
  -1  -4 -25 222.773 97.7956  36
  -1  -4 -26 79.7835 66.8801  30
  -1  -4 -26 35.9991 68.5750  15
  -1  -4 -26 107.255 87.4936  36
  -1  -4 -26 101.911 82.3685  44
   1   4  27 117.516 43.6146  11
  -1  -4 -27 3.40938 59.5876  15
  -1  -4 -28-12.4873 50.5859  15
   1   4  28-53.9070 50.0989  21
  -1  -4 -29 59.9650 37.4232  15
   1   4  29 42.7287 41.5343  21
  -1  -5  29 188.711 33.0017  19
   1   5 -29 68.7868 48.5913  17
   1   5 -29 14.7546 53.0663  12
  -1  -5  28 623.048 55.7458  24
  -1  -5  28 695.951 57.7526  19
  -1  -5  27 27.0598 53.8609  24
  -1  -5  27 79.5376 52.7880  19
   1   5 -26 726.574 125.687  30
  -1  -5  26 775.454 80.2226  24
  -1  -5  26 902.810 79.2024  19
  -1  -5  25 362.257 73.6230  24
  -1  -5  25 498.221 74.3591  19
   1   5 -25 402.108 146.471  30
   1   5 -25 480.575 77.8123  37
  -1  -5  24 2085.25 123.331  24
   1   5 -24 1979.55 206.377  30
   1   5 -24 1827.10 142.499  18
  -1  -5  24 2266.61 122.823  19
   1   5 -24 2012.49 127.085  37
   1   5 -23 84.7261 82.7580  37
  -1  -5  23 42.9939 72.9886  24
   1   5 -23 25.5833 162.048  30
   1   5 -23-103.354 135.976  44
   1   5 -23 74.3261 97.8320  18
  -1  -5  23 89.5775 71.4882  19
   1   5 -22 1075.13 114.555  37
  -1  -5  22 1309.54 103.569  24
   1   5 -22 1036.49 206.362  30
   1   5 -22 801.430 174.812  44
  -1  -5  22 1352.34 102.085  19
  -1  -5  21 12.1410 50.8486   5
   1   5 -21 47.9503 167.735  30
  -1  -5  21-4.99877 75.2035  24
   1   5 -21 56.7080 90.6661  37
  -1  -5  21-34.3989 72.5283  19
   1   5 -21-69.2196 148.629  44
   1   5 -20 88.0805 179.803  30
  -1  -5  20 227.811 76.8910  24
   1   5 -20 374.903 101.700  37
  -1  -5  20 196.084 74.6183  19
   1   5 -19 484.018 100.170  37
   1   5 -19 348.791 176.290  30
  -1  -5  19 192.141 74.5181  24
  -1  -5  18 165.564 69.6226  24
   1   5 -18 940.388 150.043  20
  -1  -5  17 285.156 70.1161  24
   1   5 -17 738.542 143.126  20
  -1  -5  16 1145.00 85.9624  24
   1   5 -16 438.246 141.097  20
   1   5 -15 53.3732 116.520  20
   1   5 -15 286.701 86.9332  37
   1   5 -15 552.650 77.8666  26
   1   5 -15 544.109 75.9512  25
  -1  -5  15 260.011 45.4676   1
  -1  -5  12 211.717 38.6061   1
  -1  -5  12 325.611 43.3824   5
  -1  -5  11 1049.89 58.9410   1
  -1  -5  11 949.324 60.6592   5
  -1  -5  10 4278.81 176.106   1
   1   5 -10 4316.22 193.821  47
  -1  -5  10 4309.03 177.200   5
  -1  -5   9 5999.05 231.721   1
   1   5  -9 5842.48 249.035  47
  -1  -5   9 5719.56 231.943   5
  -1  -5   9 5709.07 239.629   6
  -1  -5   8 2482.51 103.777   1
  -1  -5   8 2186.33 110.840   6
  -1  -5   7 2592.68 108.626   1
   1   5  -7 2153.14 138.929  47
  -1  -5   7 2327.81 109.248   5
  -1  -5   7 2708.39 115.888   6
  -1  -5   6 983.826 57.3088   1
  -1  -5   6 1158.74 63.8825   6
  -1  -5   6 1019.02 56.9656   5
  -1  -5   5 6142.51 234.827   1
   1   5  -5 6219.65 257.388  47
  -1  -5   5 5801.02 234.181   5
  -1  -5   5 5832.56 239.444   6
  -1  -5   4 12084.3 453.446   1
  -1  -5   4 12049.6 458.006   6
  -1  -5   4 11390.0 453.141   5
  -1  -5   3 950.282 53.6796   1
  -1  -5   3 895.461 71.8690   8
  -1  -5   3 931.443 52.5054   5
  -1  -5   3 901.454 55.5903   6
  -1  -5   2 10995.8 428.271   5
  -1  -5   2 11301.6 431.578   6
   1   5  -1 5353.60 228.782  47
  -1  -5   1 5732.69 210.823   5
   1   5   0 9115.47 356.650  47
  -1  -5   0 9517.31 348.786   6
  -1  -5  -1 798.700 88.1823   2
   1   5   1 772.427 87.3257  47
  -1  -5  -2 18900.8 679.405   1
  -1  -5  -2 16967.4 688.867   2
   1   5   2 16151.6 685.417  47
  -1  -5  -2 18682.3 696.461   8
  -1  -5  -3 9741.72 404.272   2
  -1  -5  -3 10880.7 394.637   1
   1   5   3 9767.72 402.834  47
  -1  -5  -3 10133.6 413.114   8
  -1  -5  -3 9868.04 405.041   7
  -1  -5  -4 21994.5 804.514   1
  -1  -5  -4 21979.5 812.410   2
  -1  -5  -4 21465.5 823.893   8
  -1  -5  -5 97.6578 63.9333   2
  -1  -5  -5 102.247 35.7603   1
  -1  -5  -5 82.6344 70.9717   8
  -1  -5  -6 33829.3 1257.20   2
   1   5   6 31848.0 1255.77  47
  -1  -5  -6 34170.6 1275.98   8
  -1  -5  -7 36.4514 70.7039   8
  -1  -5  -8 12932.6 532.286   8
  -1  -5  -8 13169.5 508.339   2
  -1  -5  -9 320.007 83.6178   8
  -1  -5 -10 8124.36 337.938   7
  -1  -5 -10 8051.36 352.994   8
  -1  -5 -10 8206.84 322.250   2
  -1  -5 -11 260.796 66.7265   7
  -1  -5 -11 324.686 80.4128   8
  -1  -5 -11 314.724 48.6546   2
  -1  -5 -12 8457.45 375.412   8
  -1  -5 -12 8837.81 361.092   7
  -1  -5 -13 2335.95 135.706   7
  -1  -5 -13 2391.20 152.589   8
  -1  -5 -13 2727.30 116.981   2
  -1  -5 -14 6189.12 270.182   7
  -1  -5 -14 6136.59 287.134   8
  -1  -5 -15 746.104 81.3325   7
  -1  -5 -15 564.880 89.4430   8
  -1  -5 -15 417.263 120.609  30
  -1  -5 -15 471.282 108.135  36
  -1  -5 -15 691.181 52.5916   2
  -1  -5 -15 503.270 123.722  42
  -1  -5 -15 649.412 122.965  44
  -1  -5 -16 6736.92 289.326   7
  -1  -5 -16 6681.08 303.905   8
  -1  -5 -16 5401.88 300.563  36
  -1  -5 -16 6494.30 316.867  28
  -1  -5 -16 7896.28 341.615  30
   1   5  16 5471.82 274.280  11
  -1  -5 -16 6899.86 262.102   2
  -1  -5 -16 7245.33 334.929  44
  -1  -5 -16 6853.21 316.616  42
  -1  -5 -17 1047.83 130.073  36
  -1  -5 -17 1446.25 140.722  28
  -1  -5 -17 1449.55 154.268  30
   1   5  17 1065.06 91.2801  11
  -1  -5 -17 1334.63 148.423  44
  -1  -5 -17 933.376 100.820  22
  -1  -5 -17 1435.05 148.242  42
  -1  -5 -17 1340.58 109.813   8
  -1  -5 -17 1511.68 104.984   7
  -1  -5 -18 7182.15 335.328  36
  -1  -5 -18 10195.5 385.806  30
  -1  -5 -18 8577.67 353.821  28
   1   5  18 6747.42 303.688  11
  -1  -5 -18 9491.77 372.147  44
  -1  -5 -18 5765.58 312.085  22
  -1  -5 -18 8593.74 349.496  42
   1   5  18 6167.88 292.935   5
  -1  -5 -18 7530.26 317.593   7
  -1  -5 -19 3002.99 191.477  36
  -1  -5 -19 4487.52 235.519  30
   1   5  19 2984.30 155.382  11
  -1  -5 -19 3872.48 221.024  44
  -1  -5 -19 2550.50 163.000  22
  -1  -5 -19 3600.52 207.968  42
  -1  -5 -19 3415.14 168.356   7
   1   5  19 2531.01 143.258   5
  -1  -5 -20 150.884 110.086  36
  -1  -5 -20 258.792 120.801  30
   1   5  20 119.115 66.5783  11
  -1  -5 -20 52.3957 67.0123  22
  -1  -5 -20 255.879 123.324  44
  -1  -5 -20 151.052 124.222  42
   1   5  20 52.3955 48.3147   5
  -1  -5 -20 215.518 69.7481   7
  -1  -5 -21 2389.87 166.023  36
  -1  -5 -21 3852.13 207.355  30
   1   5  21 2365.26 128.082  11
  -1  -5 -21 3163.89 191.615  44
  -1  -5 -21 1882.60 130.801  22
  -1  -5 -21 2888.94 181.020  42
   1   5  21 1649.18 114.823   5
  -1  -5 -21 2243.30 138.862   7
  -1  -5 -22 86.4594 110.731  30
  -1  -5 -22 79.1707 111.113  42
  -1  -5 -22 111.948 111.706  44
  -1  -5 -22 123.219 103.819  36
   1   5  22-80.6730 62.4449  11
  -1  -5 -23-17.9950 98.7594  36
   1   5  23 51.4848 58.9763  11
  -1  -5 -23 174.568 103.707  30
  -1  -5 -23-26.5774 106.470  44
  -1  -5 -23 115.087 108.240  42
  -1  -5 -23 19.7346 75.1226  15
  -1  -5 -24 810.724 108.640  36
  -1  -5 -24 996.829 120.019  30
  -1  -5 -24 817.443 114.311  42
   1   5  24 484.751 67.9597  11
  -1  -5 -24 377.879 82.1369  15
  -1  -5 -24 917.057 118.504  44
  -1  -5 -25 1373.43 121.179  30
   1   5  25 618.430 67.3840  11
  -1  -5 -25 1265.17 105.542  42
  -1  -5 -25 515.620 81.9495  15
  -1  -5 -25 1147.98 114.779  44
  -1  -5 -26-44.2974 48.6897  30
   1   5  26 0.51990 44.3911  11
   1   5  26 27.4660 58.7825  21
  -1  -5 -26 54.9235 76.8411  44
  -1  -5 -26 33.2052 56.5608  15
   1   5  27 71.0530 51.9336  21
  -1  -5 -27-0.62245 48.3094  15
   1   5  28 76.8508 45.0744  21
  -1  -5 -28 206.036 37.8443  15
   1   5  29 13.3122 32.8578  21
  -1  -5 -29 60.8467 36.7870  10
  -1  -5 -29 132.664 45.1573  43
  -1  -6  28 1.34731 36.5027  11
  -1  -6  28 51.5021 38.6882  19
  -1  -6  28 84.2905 36.7340  24
  -1  -6  27 188.025 51.5587  19
  -1  -6  27 189.801 53.5915  24
  -1  -6  26 240.891 60.6386  19
  -1  -6  26 208.387 62.2851  24
  -1  -6  25 622.462 76.8611  24
   1   6 -25 522.735 138.680  30
  -1  -6  25 796.658 77.6021  19
   1   6 -25 544.950 78.7563  37
  -1  -6  24 119.597 70.9680  24
   1   6 -24 128.251 143.686  30
   1   6 -24 45.4015 78.2977  37
  -1  -6  24 93.8893 69.7593  19
   1   6 -24 26.6524 90.8978  18
   1   6 -23 52.5174 98.7187  44
  -1  -6  23 444.544 81.0391  24
   1   6 -23 203.963 158.869  30
   1   6 -23 389.387 90.1265  37
  -1  -6  23 594.878 79.6007  19
   1   6 -23 267.693 100.753  18
   1   6 -22 171.572 138.825  44
  -1  -6  22 396.347 82.2808  24
   1   6 -22 514.548 178.043  30
   1   6 -22 480.304 96.8604  37
  -1  -6  22 599.219 83.0354  19
   1   6 -21 42.1817 146.651  44
  -1  -6  21 13.9422 76.5079  24
   1   6 -21 1.32513 95.5931  37
   1   6 -21 59.1886 175.758  30
  -1  -6  21 20.3667 75.3997  19
  -1  -6  20 811.166 92.8216  24
   1   6 -20 599.394 111.147  37
   1   6 -20 693.093 193.681  30
  -1  -6  20 887.166 92.1022  19
   1   6 -19-32.4510 104.587  37
  -1  -6  19 87.5993 76.9297  24
   1   6 -18 2039.33 156.285  37
  -1  -6  18 2572.07 140.208  24
   1   6 -17 936.285 149.244  20
  -1  -6  17 620.669 81.1631  24
   1   6 -17 946.602 113.715  37
   1   6 -16 3172.05 140.770  25
   1   6 -16 3092.00 140.478  26
  -1  -6  16 2149.83 111.214   5
   1   6 -16 2004.91 148.340  37
   1   6 -16 758.937 165.699  20
  -1  -6  16 1858.67 104.497   1
   1   6 -15 2237.39 114.093  26
   1   6 -15 2083.09 111.770  25
  -1  -6  15 1404.10 84.0984   5
   1   6 -15 915.926 122.606  37
  -1  -6  15 1316.45 78.4860   1
   1   6 -14-94.4382 71.6503  26
   1   6 -14-8.94847 67.5079  25
   1   6 -14-132.828 92.2399  37
  -1  -6  14-50.5077 46.7557   5
  -1  -6  14-39.1663 41.6556   1
   1   6 -13 731.938 105.721  37
  -1  -6  12 2964.55 122.453   5
  -1  -6  12 2454.74 118.190   1
  -1  -6  11 442.873 49.4600   1
  -1  -6  10 1497.98 79.4398   5
   1   6 -10 1579.56 112.310  47
  -1  -6  10 1621.02 78.9342   1
  -1  -6   9 344.654 49.0467   6
  -1  -6   9 292.155 43.7514   5
   1   6  -9 365.142 85.1073  47
  -1  -6   9 367.070 42.1308   1
  -1  -6   8 5747.75 240.309   6
  -1  -6   8 5846.67 232.043   5
   1   6  -8 5215.67 249.872  47
  -1  -6   8 5960.74 231.639   1
  -1  -6   7 579.487 54.5897   6
   1   6  -7 735.631 94.4057  47
  -1  -6   6 3713.95 158.378   6
  -1  -6   6 3486.80 151.028   5
   1   6  -6 3361.09 177.954  47
  -1  -6   6 3799.63 151.451   1
  -1  -6   5 308.555 44.3906   6
   1   6  -5 297.493 92.0646  47
  -1  -6   5 195.827 38.5607   1
  -1  -6   5 199.746 37.9592   5
  -1  -6   4 5465.26 232.591   5
  -1  -6   4 6014.30 252.401   8
  -1  -6   4 6087.24 239.277   6
  -1  -6   4 6048.19 233.038   1
  -1  -6   3 298.174 59.9080   8
  -1  -6   3 311.174 41.9981   6
  -1  -6   3 138.689 36.4329   1
  -1  -6   3 121.806 37.0884   5
  -1  -6   2 4026.85 172.767   5
  -1  -6   2 4469.89 178.056   6
  -1  -6   1 21747.5 783.348   6
   1   6  -1 20285.2 787.280  47
  -1  -6   0 2448.14 116.718   6
  -1  -6   0 2294.45 142.623   2
  -1  -6  -1 3478.09 141.995   6
  -1  -6  -1 3147.62 159.629   8
   1   6   1 3100.94 157.349  47
  -1  -6  -1 2962.60 161.299   2
  -1  -6  -2 2000.39 117.645   8
   1   6   2 1648.83 116.630  47
  -1  -6  -2 2087.84 90.7716   1
  -1  -6  -2 1735.96 120.231   2
  -1  -6  -3 11452.0 446.594   8
  -1  -6  -3 11066.8 435.192   2
  -1  -6  -3 11489.5 423.114   1
  -1  -6  -4 4905.42 225.953   7
  -1  -6  -4 5266.16 235.857   8
   1   6   4 4614.38 223.949  47
  -1  -6  -4 5241.37 224.109   2
  -1  -6  -4 5502.95 209.135   1
  -1  -6  -5 19111.3 748.337   8
  -1  -6  -5 19851.0 731.167   2
  -1  -6  -5 19857.5 723.472   1
  -1  -6  -6 2531.02 143.801   8
  -1  -6  -6 2774.74 113.424   1
  -1  -6  -7 6032.60 241.979   2
  -1  -6  -7 5505.35 263.763   8
  -1  -6  -8 3139.73 136.230   2
  -1  -6  -8 2533.20 157.929   8
  -1  -6  -9 9986.27 383.290   2
  -1  -6  -9 8972.70 409.463   8
  -1  -6 -10 1775.64 124.911   8
  -1  -6 -11 933.741 88.7943   7
  -1  -6 -11 925.045 98.9575   8
  -1  -6 -12 1002.40 64.3307   2
  -1  -6 -12 888.190 85.6494   7
  -1  -6 -12 778.822 95.8654   8
  -1  -6 -13 436.055 76.1581   7
  -1  -6 -13 512.168 85.5355   8
  -1  -6 -13 547.953 51.6350   2
  -1  -6 -13 477.616 119.046  42
  -1  -6 -13 611.743 113.435  44
  -1  -6 -14 2745.95 145.697   7
  -1  -6 -14 2375.79 154.962   8
  -1  -6 -14 2033.23 159.370  36
  -1  -6 -14 2958.59 190.886  30
   1   6  14 2006.21 129.305  11
  -1  -6 -14 3023.45 119.749   2
  -1  -6 -14 2436.94 177.334  42
  -1  -6 -14 2630.90 181.034  44
  -1  -6 -15 2254.00 148.025   8
  -1  -6 -15 2496.57 142.142   7
  -1  -6 -15 1927.13 160.970  36
  -1  -6 -15 3066.13 195.298  30
   1   6  15 2289.24 130.213  11
  -1  -6 -15 2779.32 114.528   2
  -1  -6 -15 1723.26 138.578  22
  -1  -6 -15 2820.81 186.570  44
  -1  -6 -15 2765.92 181.952  42
  -1  -6 -16 1862.74 118.060   7
  -1  -6 -16 1893.26 125.070   8
  -1  -6 -16 1449.17 141.430  36
  -1  -6 -16 2408.61 175.914  30
   1   6  16 1462.11 105.463  11
  -1  -6 -16 2081.14 164.607  44
  -1  -6 -16 1351.78 116.501  22
  -1  -6 -16 1160.58 111.262  15
  -1  -6 -16 1866.24 158.319  42
  -1  -6 -17 736.807 88.2409   7
  -1  -6 -17 1010.66 123.948  36
  -1  -6 -17 1101.93 146.460  30
   1   6  17 657.142 80.7960  11
  -1  -6 -17 1121.40 142.295  44
  -1  -6 -17 633.388 91.4732  22
  -1  -6 -17 578.912 89.8352  15
  -1  -6 -17 1029.66 144.839  42
  -1  -6 -18 3458.16 176.276   7
  -1  -6 -18 3137.78 194.561  36
  -1  -6 -18 4768.15 238.490  30
   1   6  18 3262.93 161.132  11
  -1  -6 -18 4377.69 228.685  44
  -1  -6 -18 2640.06 169.919  22
  -1  -6 -18 4019.49 214.074  42
  -1  -6 -18 2242.45 164.126  15
   1   6  19 55.1247 44.9516   5
  -1  -6 -19 260.313 70.0842   7
  -1  -6 -19 290.055 121.304  30
   1   6  19 172.966 65.4010  11
  -1  -6 -19 271.906 107.952  36
  -1  -6 -19 78.0506 70.6938  22
  -1  -6 -19 155.508 123.240  42
  -1  -6 -19 172.847 114.342  44
  -1  -6 -19 154.950 76.7999  15
  -1  -6 -20 688.687 83.0044   7
   1   6  20 423.530 58.3427   5
  -1  -6 -20 703.261 117.051  36
   1   6  20 696.362 77.5011  11
  -1  -6 -20 516.167 81.0477  22
  -1  -6 -20 732.275 132.139  44
  -1  -6 -20 793.412 135.111  42
  -1  -6 -20 523.014 85.3101  15
  -1  -6 -21 83.8797 99.3924  36
  -1  -6 -21 258.589 115.648  30
   1   6  21 247.005 64.6904  11
  -1  -6 -21 339.034 116.736  44
  -1  -6 -21 312.213 117.911  42
  -1  -6 -21 120.010 73.7037  15
  -1  -6 -21 176.474 59.4803  22
  -1  -6 -22 910.111 126.025  30
   1   6  22 520.338 69.3776  11
  -1  -6 -22 846.922 123.486  42
   1   6  22 448.903 81.4401  21
  -1  -6 -22 366.213 78.0451  15
  -1  -6 -22 843.160 120.764  44
  -1  -6 -23 195.827 97.4434  30
   1   6  23 20.9962 54.5157  11
  -1  -6 -23 103.256 103.740  42
   1   6  23 45.7351 67.7815  21
  -1  -6 -23 41.6149 64.3711  15
  -1  -6 -23 178.250 97.7804  44
  -1  -6 -24 115.975 89.5315  30
   1   6  24-8.98417 50.8399  11
  -1  -6 -24 45.0462 92.8085  42
  -1  -6 -24 92.7330 58.4384  15
  -1  -6 -24 7.02655 88.5916  44
   1   6  24-58.5668 64.9604  21
   1   6  25 65.2143 44.1192  11
   1   6  25 96.6544 58.4380  21
  -1  -6 -25 51.3070 77.6685  44
  -1  -6 -25 4.31586 50.0940  15
  -1  -6 -26 220.150 70.5597  44
   1   6  26 69.3363 52.2673  21
   1   6  27-32.8784 43.3130  21
  -1  -6 -28 11.0476 42.8497  43
  -1  -6 -28 58.4662 36.2387  10
   1   6  28-8.68137 32.1257  21
  -1  -7  27 39.4672 41.6631  19
  -1  -7  27 17.4636 43.0478  24
  -1  -7  26 20.1704 51.1190  19
  -1  -7  26 6.72324 51.9669  24
   1   7 -25 253.532 68.9832  37
  -1  -7  25 404.892 65.5127  19
  -1  -7  25 402.316 67.9703  24
  -1  -7  24 84.1532 67.1412  24
   1   7 -24 136.158 132.168  30
   1   7 -24 143.372 75.9768  37
  -1  -7  24 92.1962 65.5264  19
   1   7 -24-62.7986 84.1930  18
  -1  -7  23 259.435 74.4371  24
   1   7 -23 213.949 151.313  30
  -1  -7  23 303.803 73.0311  19
   1   7 -23 319.718 86.9002  37
   1   7 -22-49.8414 91.1093  37
  -1  -7  22 88.6196 74.6806  24
   1   7 -22 120.863 156.147  30
   1   7 -22 93.8947 79.5720  44
  -1  -7  22 98.5524 74.2327  19
   1   7 -21 71.2554 96.8024  37
  -1  -7  21 80.2091 77.2868  24
   1   7 -21 91.7161 167.323  30
   1   7 -21 157.851 129.307  44
  -1  -7  21 122.016 75.4202  19
   1   7 -20 589.453 184.541  30
  -1  -7  20 732.349 91.8755  24
   1   7 -20 560.169 111.936  37
   1   7 -19 387.508 109.695  37
  -1  -7  19 355.388 82.8683  24
  -1  -7  19 289.896 56.3800   5
   1   7 -18 215.753 106.679  37
  -1  -7  18 72.7348 76.9126  24
  -1  -7  18-10.3786 49.9447   5
   1   7 -17 181.451 108.224  37
  -1  -7  17 262.908 78.8652  24
  -1  -7  17 212.607 54.6181   5
   1   7 -16 956.410 122.715  37
   1   7 -16 1189.41 149.807  20
  -1  -7  15 4658.03 196.280   5
   1   7 -15 4699.69 235.562  37
  -1  -7  15 4583.43 192.635   1
   1   7 -15 5559.79 221.007  25
   1   7 -15 5518.39 220.881  26
   1   7 -14 3223.16 163.224  26
   1   7 -14 3180.14 162.460  25
  -1  -7  14 2804.49 136.733   1
  -1  -7  14 3124.13 141.283   5
   1   7 -14 2886.39 182.314  37
   1   7 -13 1311.41 99.7330  25
   1   7 -13 1267.22 100.079  26
   1   7 -13 969.243 122.171  37
  -1  -7  13 1252.81 77.5366   5
  -1  -7  13 1250.57 74.7451   1
   1   7 -12 484.785 76.0381  26
   1   7 -12 467.752 75.8014  25
   1   7 -12 464.832 103.004  37
  -1  -7  12 565.348 53.9124   5
   1   7 -12 306.600 89.9587  47
  -1  -7  12 432.634 50.2207   1
  -1  -7  11 2588.73 122.728   5
  -1  -7  11 2475.51 120.610   1
   1   7 -11 2800.08 163.319  37
   1   7 -11 2856.52 139.745  26
   1   7 -11 3116.86 141.243  25
  -1  -7  10 408.003 48.1051   1
  -1  -7  10 615.588 60.0092   6
  -1  -7  10 434.571 50.2616   5
   1   7 -10 370.991 94.3144  47
  -1  -7   9 1718.94 84.7451   1
  -1  -7   9 1741.68 96.5990   6
  -1  -7   9 1622.82 85.5499   5
   1   7  -9 1574.69 121.745  47
  -1  -7   8 37.5814 38.0764   1
  -1  -7   8 41.3707 39.4272   5
  -1  -7   8 61.8481 45.3432   6
   1   7  -8-46.9299 93.3429  47
  -1  -7   7 10451.4 394.712   1
  -1  -7   7 10500.1 405.168   6
  -1  -7   7 9781.62 394.696   5
   1   7  -7 9471.98 411.903  47
  -1  -7   6 2454.56 108.983   1
  -1  -7   6 2633.01 118.337   6
  -1  -7   6 2229.30 108.379   5
   1   7  -6 2263.75 141.721  47
  -1  -7   5 926.033 59.7988   1
  -1  -7   5 791.496 59.8205   5
   1   7  -5 863.256 104.806  47
  -1  -7   4 6515.68 250.427   1
  -1  -7   4 6747.32 258.488   6
  -1  -7   3 7332.60 297.664   6
  -1  -7   2 3189.04 185.945   2
  -1  -7   2 4096.72 166.920   6
  -1  -7   1 3606.80 168.437   2
  -1  -7   1 2787.70 137.068   6
  -1  -7   0 12436.1 535.772   2
   1   7   0 13188.0 532.641  47
  -1  -7  -1 222.896 42.4068   1
  -1  -7  -1 126.562 87.8998   2
  -1  -7  -1 20.0553 42.1187   6
  -1  -7  -1-2.64104 64.7076   8
   1   7   1 244.456 92.8673  47
  -1  -7  -2 4019.43 196.421   2
  -1  -7  -2 4395.35 175.429   1
  -1  -7  -2 4347.11 203.615   8
   1   7   2 4027.14 194.745  47
  -1  -7  -3 1346.34 101.102   2
  -1  -7  -3 1473.44 72.2204   1
  -1  -7  -3 1309.63 103.682   8
  -1  -7  -4 11577.3 451.611   2
  -1  -7  -4 11811.2 439.907   1
  -1  -7  -4 11501.9 468.092   8
   1   7   4 10136.2 449.214  47
  -1  -7  -5 1143.07 107.078   8
   1   7   5 1331.84 110.102  47
  -1  -7  -6 2467.96 110.523   1
  -1  -7  -6 2717.96 124.786   2
  -1  -7  -6 2360.33 142.921   8
  -1  -7  -7 2946.66 134.636   2
  -1  -7  -7 2507.17 154.522   8
  -1  -7  -8 1886.71 132.440   8
   1   7   8 1770.07 114.245  47
  -1  -7  -9 1564.91 123.152   8
  -1  -7  -9 1851.65 98.3508   2
  -1  -7 -10 3414.50 205.097   8
  -1  -7 -10 4483.63 179.895   2
  -1  -7 -11 4667.81 265.623  42
  -1  -7 -11 4476.09 249.109   8
  -1  -7 -12 245.410 75.3480   7
  -1  -7 -12 297.849 80.6338   8
   1   7  12 348.785 64.5018  11
  -1  -7 -12 387.212 113.844  30
   1   7  12 300.737 69.8032  21
  -1  -7 -12 245.559 75.0831  22
  -1  -7 -12 343.392 51.1680   2
  -1  -7 -12 253.150 118.136  42
  -1  -7 -13 597.410 89.6513   8
  -1  -7 -13 675.732 85.2979   7
   1   7  13 629.446 75.0748  11
  -1  -7 -13 539.524 91.0051  29
  -1  -7 -13 1003.37 131.625  30
  -1  -7 -13 551.274 87.0854  22
   1   7  13 389.382 79.4103  21
  -1  -7 -13 928.783 60.8520   2
  -1  -7 -13 752.651 132.867  42
  -1  -7 -14-20.8401 69.8381   8
  -1  -7 -14 83.4226 67.7217   7
  -1  -7 -14 114.796 79.0621  29
  -1  -7 -14 105.675 111.451  30
   1   7  14 96.8215 61.9993  11
   1   7  14 34.4239 71.6349  21
  -1  -7 -14 53.0601 72.5962  22
  -1  -7 -14 81.5048 42.7954   2
  -1  -7 -14 73.3372 121.432  42
  -1  -7 -14 131.948 110.573  44
  -1  -7 -15 1721.95 161.061  30
  -1  -7 -15 1004.45 107.581  29
   1   7  15 1197.67 93.5207  11
  -1  -7 -15 1605.48 155.138  42
   1   7  15 989.517 99.9363  21
  -1  -7 -15 1055.80 106.156  22
  -1  -7 -15 1201.43 107.628   8
  -1  -7 -15 1519.06 109.407   7
  -1  -7 -15 1645.80 153.111  44
  -1  -7 -16 38.1947 111.469  30
  -1  -7 -16 42.4967 75.7656  29
   1   7  16 107.028 65.8682  11
  -1  -7 -16 31.5141 113.853  44
  -1  -7 -16-52.2323 124.721  42
  -1  -7 -16-8.17849 68.8430   7
  -1  -7 -16 21.5879 71.6771  22
   1   7  16-85.8663 74.1793  21
  -1  -7 -17 874.996 97.4017  29
  -1  -7 -17 1488.76 154.076  30
   1   7  17 990.897 87.8590  11
  -1  -7 -17 1149.43 146.542  42
  -1  -7 -17 872.046 98.2672  22
   1   7  17 714.294 96.7676  21
  -1  -7 -17 1128.05 99.1838   7
  -1  -7 -17 1299.69 146.118  44
   1   7  18 1079.86 90.5128  11
  -1  -7 -18 1259.36 147.949  42
  -1  -7 -18 949.274 98.4485  22
   1   7  18 821.817 98.2063  21
  -1  -7 -18 1108.77 99.3237   7
  -1  -7 -18 1233.05 143.589  44
  -1  -7 -19 207.961 115.525  30
   1   7  19 128.225 63.0494  11
  -1  -7 -19 45.4207 121.352  42
   1   7  19 20.0311 71.8457  21
  -1  -7 -19 61.7808 67.1413  22
  -1  -7 -19 78.3013 64.3680   7
   1   7  19 67.2609 41.2837   5
  -1  -7 -19 114.703 108.930  44
   1   7  20 281.622 63.0831  11
  -1  -7 -20 195.583 119.124  42
   1   7  20 245.338 74.0587  21
  -1  -7 -20 150.399 62.0593  22
  -1  -7 -20 337.808 114.689  30
  -1  -7 -20 28.6320 109.333  44
   1   7  21 14.4631 58.1568  11
  -1  -7 -21-16.4062 110.097  42
  -1  -7 -21 16.3927 48.3008  22
   1   7  21 44.1392 69.7605  21
  -1  -7 -21-121.213 106.981  30
  -1  -7 -21 17.6071 101.635  44
   1   7  22 281.231 58.5272  11
  -1  -7 -22 328.360 108.668  42
  -1  -7 -22 473.664 111.558  30
  -1  -7 -22 438.181 105.347  44
   1   7  22 217.365 69.9160  21
   1   7  23 171.571 53.3190  11
   1   7  23 245.867 65.6872  21
   1   7  24 333.161 49.0888  11
   1   7  24 267.861 61.5117  21
  -1  -7 -25 93.7755 51.1325  10
  -1  -7 -25-1.60327 62.8700  43
  -1  -7 -25 68.0964 69.6059  44
   1   7  25 66.7272 49.6083  21
  -1  -7 -26 72.0565 43.9376  10
   1   7  26 93.7814 43.0078  21
  -1  -7 -26 8.83931 53.3166  43
  -1  -7 -27 8.03148 34.3497  10
   1   7  27 4.49265 32.2001  21
  -1  -7 -27 11.4680 39.3798  43
  -1  -8  26 246.193 48.7665  24
   1   8 -26 86.4885 63.1690  14
  -1  -8  26 205.565 45.6642  19
   1   8 -25 61.2111 54.7267  37
  -1  -8  25-30.2878 54.6679  24
  -1  -8  25 7.29559 51.1457  19
   1   8 -24 56.9769 71.5799  37
  -1  -8  24 178.329 63.9317  24
  -1  -8  24 211.547 62.0764  19
   1   8 -24 247.532 73.7819  18
   1   8 -23 46.2022 77.7543  37
   1   8 -23-24.1868 129.991  30
  -1  -8  23-9.84682 67.2661  24
   1   8 -22 115.369 87.1050  37
   1   8 -22 69.8923 147.414  30
  -1  -8  22 13.1756 72.8373  24
   1   8 -21-102.222 95.0698  37
   1   8 -21-137.880 165.767  30
  -1  -8  21 80.9951 75.5311  24
   1   8 -20 48.0229 100.084  37
   1   8 -20 11.3861 169.212  30
  -1  -8  20 24.0078 77.4583  24
  -1  -8  19 137.647 77.6081  24
   1   8 -19-36.2242 102.818  37
  -1  -8  18 50.8996 79.3362  24
   1   8 -18-20.5780 108.136  37
   1   8 -17 248.827 113.384  37
  -1  -8  17 274.237 81.8250  24
  -1  -8  17 243.930 54.5307   5
   1   8 -17 305.657 94.0624  25
   1   8 -17 177.009 94.0670  26
  -1  -8  16 5.15642 54.0283   5
  -1  -8  16 93.1802 42.8069   1
   1   8 -16-107.357 94.4094  26
   1   8 -16-141.590 95.1920  25
   1   8 -15 184.204 114.014  37
   1   8 -15 772.497 94.8180  25
   1   8 -15 685.911 94.4907  26
  -1  -8  15 59.3513 44.1536   1
  -1  -8  15 130.109 53.5620   5
   1   8 -14 62.2537 111.654  37
   1   8 -14 604.841 89.4057  25
   1   8 -14 726.491 92.3907  26
  -1  -8  14 87.6090 50.7303   5
  -1  -8  14 60.2574 45.3916   1
   1   8 -13 37.2466 106.102  37
  -1  -8  13 9.24452 45.7396   5
  -1  -8  13-38.1384 42.3681   1
   1   8 -13-39.5119 77.4158  25
   1   8 -13-51.7817 78.8571  26
   1   8 -12 42.9772 106.301  37
   1   8 -12 115.408 94.0004  47
  -1  -8  12 195.738 43.7919   1
  -1  -8  12 89.7982 48.2029   5
   1   8 -12 55.8836 73.8467  25
   1   8 -12 184.863 77.6858  26
   1   8 -11 331.621 77.9553  25
   1   8 -11 245.657 79.3454  26
  -1  -8  11 158.353 67.1972  29
   1   8 -11 166.339 75.8400  31
   1   8 -11 68.5413 107.321  37
   1   8 -11 120.458 72.2661  34
  -1  -8  11 158.921 45.3829   1
  -1  -8  11 297.782 50.3132   5
   1   8 -11 134.232 96.1983  47
  -1  -8  10 900.479 90.8378   6
   1   8 -10 1728.74 108.725  31
  -1  -8  10 1141.26 101.809  29
   1   8 -10 2643.23 117.211  26
   1   8 -10 2654.83 117.206  25
   1   8 -10 1848.05 107.645  34
  -1  -8  10 1509.69 85.4111   1
   1   8 -10 1045.10 122.696  47
  -1  -8   9 560.117 62.7786   6
  -1  -8   9 463.599 51.9035   5
  -1  -8   9 546.562 75.8581  29
   1   8  -9 557.445 74.5659  25
   1   8  -9 481.873 75.3592  26
   1   8  -9 447.108 108.440  37
  -1  -8   9 529.144 69.7377  22
  -1  -8   9 481.639 51.2614   1
   1   8  -9 550.434 100.526  47
   1   8  -8 204.232 99.1788  47
   1   8  -8 242.782 96.5087  37
  -1  -8   8 265.238 54.5529   6
   1   8  -8 220.554 65.6157  25
   1   8  -8 165.305 66.9688  26
  -1  -8   8 162.107 44.0593   5
  -1  -8   8 226.213 43.3778   1
  -1  -8   7 3160.79 135.221   1
  -1  -8   7 2724.25 135.048   5
  -1  -8   7 3318.82 148.549   6
   1   8  -7 2968.13 169.372  47
  -1  -8   6 746.995 68.7086   6
   1   8  -6 1104.32 115.824  47
  -1  -8   5 4374.00 179.829   1
  -1  -8   5 4644.00 190.958   6
   1   8  -5 4484.49 209.559  47
  -1  -8   4 871.005 63.1759   1
  -1  -8   4 748.383 108.396   2
  -1  -8   3 4801.36 198.470   6
  -1  -8   3 4022.77 216.884   2
  -1  -8   2 1439.75 85.1781   6
  -1  -8   2 1342.33 117.652   2
  -1  -8   1 1316.19 116.423   2
  -1  -8   1 1479.33 87.1210   6
  -1  -8   0 1412.26 109.483   2
   1   8   0 1380.60 112.357  47
  -1  -8  -1 2968.64 163.631   2
  -1  -8  -1 3297.29 138.621   1
  -1  -8  -1 2956.42 169.176   8
  -1  -8  -1 3092.18 147.705   6
   1   8   1 3489.11 168.354  47
  -1  -8  -2 5695.92 223.767   1
  -1  -8  -2 5474.04 242.031   2
  -1  -8  -2 5620.80 255.498   8
   1   8   2 5001.81 242.727  47
  -1  -8  -3 2258.93 129.813   2
  -1  -8  -3 2325.76 106.997   1
  -1  -8  -3 2344.73 140.873   8
   1   8   3 2153.43 136.562  47
  -1  -8  -4 2095.96 117.522   2
  -1  -8  -4 2004.05 96.6454   1
  -1  -8  -4 2038.89 131.658   8
   1   8   4 1726.93 128.363  47
  -1  -8  -5 4587.10 195.265   2
  -1  -8  -5 4367.49 181.083   1
  -1  -8  -5 4353.34 214.197   8
  -1  -8  -6 1583.83 96.0978   2
  -1  -8  -6 1353.84 78.6016   1
  -1  -8  -6 1273.58 109.931   8
   1   8   6 1431.64 111.567  47
  -1  -8  -7 607.585 71.0995   2
  -1  -8  -7 584.128 87.2216   8
   1   8   7 468.811 85.0566  47
  -1  -8  -8 9505.85 331.625   2
   1   8   8 6694.63 330.844  47
  -1  -8  -8 9223.24 382.782  44
  -1  -8  -8 7581.03 355.142   8
  -1  -8  -9 4.93420 82.1864  29
  -1  -8  -9 46.4061 54.9877   2
  -1  -8  -9 81.8350 73.9310  22
  -1  -8  -9 67.5236 73.3303   8
   1   8   9 20.3958 74.9953  47
  -1  -8  -9 116.751 100.083  44
  -1  -8 -10 1759.69 157.457  42
  -1  -8 -10 1352.14 122.054  29
   1   8  10 1544.97 102.179  11
  -1  -8 -10 2034.10 96.1447   2
  -1  -8 -10 1747.72 111.953   4
  -1  -8 -10 1237.45 116.259  22
   1   8  10 1256.75 106.117  21
  -1  -8 -10 1526.58 120.459   8
  -1  -8 -10 1891.01 152.813  44
  -1  -8 -11 127.587 121.873  42
  -1  -8 -11-65.4970 111.666  30
  -1  -8 -11 31.7714 85.4608  29
  -1  -8 -11 141.714 54.9868   2
  -1  -8 -11 63.1200 68.5873   4
  -1  -8 -11-27.6013 73.8579   8
  -1  -8 -11 141.597 75.7866  22
   1   8  11 330.868 79.1787  21
  -1  -8 -12 3945.38 222.603  42
   1   8  12 3441.61 170.203  11
  -1  -8 -12 2742.38 184.679  29
  -1  -8 -12 4362.95 158.161   2
  -1  -8 -12 4257.76 179.545   4
  -1  -8 -12 3278.57 189.548   8
  -1  -8 -12 2862.13 182.422  22
   1   8  12 2537.83 171.123  21
  -1  -8 -13-2.02651 125.998  42
   1   8  13 52.9940 65.8613  11
  -1  -8 -13 36.6738 81.8677  29
  -1  -8 -13 73.6832 115.195  30
  -1  -8 -13-8.24879 65.4962   4
  -1  -8 -13 15.0591 71.6268   7
  -1  -8 -13 49.1295 70.6701   8
  -1  -8 -13 51.2441 75.4608  22
   1   8  13 73.0832 73.5726  21
  -1  -8 -14 599.709 137.364  42
   1   8  14 374.884 72.5706  11
  -1  -8 -14 507.840 92.5449  29
  -1  -8 -14 637.358 136.194  30
  -1  -8 -14 527.591 74.9319   4
  -1  -8 -14 465.066 80.3431   7
  -1  -8 -14 387.455 80.2663   8
  -1  -8 -14 360.774 85.3991  22
   1   8  14 405.635 81.4720  21
  -1  -8 -15 480.412 135.126  42
  -1  -8 -15 512.533 130.282  30
  -1  -8 -15 340.864 88.4296  29
   1   8  15 384.159 73.9038  11
  -1  -8 -15 562.938 75.5671   4
  -1  -8 -15 297.085 78.6561   7
  -1  -8 -15 379.372 82.9181  22
   1   8  15 397.341 81.8892  21
  -1  -8 -16 3720.15 218.585  42
  -1  -8 -16 4598.12 243.645  30
  -1  -8 -16 2666.69 170.043  29
   1   8  16 3112.65 158.560  11
  -1  -8 -16 3850.40 164.532   4
  -1  -8 -16 2769.23 169.534  22
   1   8  16 2404.72 163.053  21
  -1  -8 -16 2503.40 167.789   7
  -1  -8 -16 4497.61 227.292  44
  -1  -8 -17 360.354 134.992  42
  -1  -8 -17 538.673 131.029  30
  -1  -8 -17 391.433 79.3306  29
   1   8  17 389.959 73.4427  11
  -1  -8 -17 539.625 69.0136   4
   1   8  17 180.547 89.2155   3
  -1  -8 -17 360.220 79.8801  22
   1   8  17 238.971 80.4370  21
  -1  -8 -17 678.506 128.469  44
  -1  -8 -17 407.607 77.2027   7
   1   8  18 463.497 70.7392  11
  -1  -8 -18 511.257 131.235  42
  -1  -8 -18 344.966 75.7802  22
   1   8  18 225.736 77.5305  21
  -1  -8 -18 505.300 121.437  44
  -1  -8 -18 674.197 127.239  30
  -1  -8 -18 378.548 73.0503  29
   1   8  19 147.974 72.9438  21
  -1  -8 -19 186.701 65.8844  22
  -1  -8 -19 363.227 121.490  42
  -1  -8 -19 303.330 110.470  44
   1   8  19 150.387 61.6682  11
  -1  -8 -20 582.223 65.4677  22
   1   8  20 448.499 76.1582  21
  -1  -8 -20 563.701 117.346  44
   1   8  20 318.955 65.0588  11
   1   8  21 183.175 67.5476  21
   1   8  21 141.556 55.6136  11
  -1  -8 -21 242.290 100.783  44
   1   8  22 15.3766 61.0853  21
  -1  -8 -22 4.80971 70.5964  43
   1   8  22 205.168 50.7386  11
  -1  -8 -22 127.075 59.4312  10
  -1  -8 -22 49.9589 86.9590  44
   1   8  23 134.843 55.3108  21
  -1  -8 -23 254.365 66.8924  43
   1   8  23 204.524 44.2900  11
  -1  -8 -23 172.093 55.3492  10
  -1  -8 -23 255.909 84.0181  44
  -1  -8 -24 6.63844 45.3553  10
   1   8  24 29.7223 46.0682  21
  -1  -8 -24 22.9687 55.1113  43
  -1  -8 -25 90.4961 38.1971  10
   1   8  25 55.6613 40.3702  21
  -1  -8 -25 55.7242 45.9926  43
  -1  -8 -26 42.8198 27.4995  10
   1   8  26-25.5935 29.4169  21
  -1  -8 -26-3.88693 39.8779  33
  -1  -8 -26 45.5543 31.3368  43
   1   9 -25-2.99808 59.5566  14
  -1  -9  25 333.269 48.2609  24
   1   9 -24 68.1014 73.5435  14
  -1  -9  24 42.2297 53.3864  24
   1   9 -24 12.5152 58.8265  37
  -1  -9  23 493.483 69.3549  24
   1   9 -23 312.926 76.6606  37
   1   9 -23 394.542 81.0764  18
   1   9 -22 14.9401 94.8836  14
   1   9 -22 73.4575 83.0835  37
   1   9 -22 256.825 133.705  30
  -1  -9  22 72.2258 67.2595  24
   1   9 -21 173.447 93.5716  37
   1   9 -21 27.6296 150.754  30
  -1  -9  21 105.085 73.8421  24
   1   9 -20 18.5401 98.9865  37
   1   9 -20-119.968 165.602  30
  -1  -9  20 40.7763 75.7912  24
   1   9 -19 839.160 126.648  37
  -1  -9  19 1145.71 102.924  24
   1   9 -18-10.7326 111.307  37
  -1  -9  18 47.9619 78.7799  24
   1   9 -17 152.133 90.9412  25
   1   9 -17 49.8125 92.3083  26
   1   9 -17-8.09416 114.000  37
   1   9 -16 36.3720 90.0039  25
   1   9 -16 34.7376 91.8761  26
   1   9 -16-28.6370 117.691  37
   1   9 -15-96.8404 128.703  37
  -1  -9  15-26.1661 54.9988   5
  -1  -9  15 151.389 43.0629   1
   1   9 -15 91.8978 95.8310  25
   1   9 -15-58.9552 97.3663  26
  -1  -9  14 135.328 56.7355   5
  -1  -9  14 82.4924 47.8969   1
   1   9 -13 6.22292 87.4638  26
   1   9 -13 13.8237 85.5673  25
   1   9 -13-96.9771 120.501  37
   1   9 -13 54.0533 76.2763  34
  -1  -9  13 6.68491 48.7462   5
  -1  -9  13 21.0300 42.0327   1
   1   9 -13 186.659 80.8755  31
   1   9 -12 449.362 88.6620  31
   1   9 -12 668.418 96.6463  26
   1   9 -12 610.872 95.5755  25
   1   9 -12 501.562 86.9256  34
   1   9 -12 409.735 127.102  37
   1   9 -12 569.148 100.993  47
  -1  -9  12 526.251 60.6633   5
  -1  -9  12 556.501 56.5811   1
  -1  -9  11 1270.31 87.5299   5
   1   9 -11 1279.78 113.081  31
  -1  -9  11 1967.76 118.756  29
   1   9 -11 1544.81 118.992  26
   1   9 -11 1736.14 120.194  25
   1   9 -11 1253.15 152.096  37
   1   9 -11 1288.73 112.327  34
   1   9 -11 1396.76 127.092  47
  -1  -9  11 1490.01 85.2036   1
  -1  -9  10 490.331 88.2526  29
   1   9 -10 880.960 106.019  34
   1   9 -10 781.035 119.433  47
  -1  -9  10 521.270 73.0352   6
  -1  -9   9 9.14711 56.6071   6
   1   9  -9 53.3294 85.5809  31
  -1  -9   9 48.4800 73.7337  29
   1   9  -9 159.381 84.7888  26
   1   9  -9 279.164 83.2977  25
   1   9  -9 144.346 84.3186  34
   1   9  -9-161.242 123.493  37
  -1  -9   9 51.3474 68.8118  22
   1   9  -9 98.2908 103.259  47
  -1  -9   9-30.3779 46.4591   1
  -1  -9   9-43.4607 50.0862   5
  -1  -9   8 1228.20 81.5368   5
  -1  -9   8 1631.42 98.3317   6
   1   9  -8 1087.88 110.924  31
  -1  -9   8 1464.69 110.874  29
   1   9  -8 1380.00 106.596  26
   1   9  -8 1583.00 108.014  25
   1   9  -8 1197.09 109.710  34
  -1  -9   8 1591.07 107.822  22
   1   9  -8 1403.11 131.939  47
  -1  -9   8 1389.06 81.0385   1
  -1  -9   7 1015.86 78.6661   6
   1   9  -7 775.233 99.2609  31
  -1  -9   7 1008.53 98.3403  29
   1   9  -7 929.166 92.3080  25
   1   9  -7 842.076 90.7445  26
   1   9  -7 854.239 98.2796  34
  -1  -9   7 1001.46 90.3493  22
   1   9  -7 776.268 117.352  47
  -1  -9   7 870.157 64.2746   1
  -1  -9   7 704.038 117.388   2
  -1  -9   6 2849.22 140.630   6
  -1  -9   6 2815.66 156.976  29
   1   9  -6 2616.18 155.164  31
   1   9  -6 2653.70 149.206  26
   1   9  -6 2768.59 149.045  25
  -1  -9   6 2921.91 151.939  22
  -1  -9   6 2718.68 127.281   1
  -1  -9   6 2529.59 169.436   2
   1   9  -6 2900.82 167.014  47
   1   9  -6 2504.69 153.425  34
  -1  -9   5 806.805 79.6900   6
  -1  -9   5 752.037 102.900  29
  -1  -9   5 898.868 93.3581  22
   1   9  -5 935.173 125.539  47
  -1  -9   5 1496.26 78.0853   1
  -1  -9   5 1676.87 129.838   2
  -1  -9   4 3453.40 158.430   6
   1   9  -4 3351.01 165.255  26
   1   9  -4 3332.19 165.541  25
   1   9  -4 3062.31 173.386  31
  -1  -9   4 3281.29 175.636  29
   1   9  -4 3068.79 172.488  34
  -1  -9   4 3465.37 170.924  22
  -1  -9   4 2973.02 144.956   1
  -1  -9   4 2957.21 182.553   2
  -1  -9   3 5821.53 229.871   6
   1   9  -3 5102.94 231.860  26
   1   9  -3 5081.17 231.537  25
   1   9  -3 4653.03 237.778  31
  -1  -9   3 5218.02 243.630  29
   1   9  -3 4915.33 238.590  34
  -1  -9   3 5424.40 239.145  22
  -1  -9   3 4992.56 242.925   2
  -1  -9   2 413.350 101.621   2
   1   9  -2 765.972 84.0034  26
   1   9  -2 670.577 82.2746  25
  -1  -9   2 614.490 90.5061  29
  -1  -9   2 616.472 78.3969  22
  -1  -9   2 642.365 65.4929   6
  -1  -9   1 178.412 86.6343  29
  -1  -9   1 124.393 55.3144   6
  -1  -9   1 138.276 72.3399  22
  -1  -9   0 7873.05 326.698   2
  -1  -9   0 6187.22 329.510  29
  -1  -9   0 7201.64 335.705   8
  -1  -9   0 7564.69 314.488   6
   1   9   0 8940.45 331.275  47
   1   9   1 14569.5 605.380  47
  -1  -9  -1 16042.2 625.851   8
  -1  -9  -1 15587.8 602.111   6
  -1  -9  -1 15837.9 589.903   1
  -1  -9  -1 15402.4 605.306   2
   1   9   1 14480.6 604.935  26
   1   9   1 14356.6 604.935  25
   1   9   2 1495.86 128.346  47
  -1  -9  -2 1532.01 84.7736   1
  -1  -9  -2 1511.75 114.561   2
   1   9   3 8946.23 379.108  47
  -1  -9  -3 8332.92 387.817  22
   1   9   3 8383.99 379.018  25
   1   9   3 8519.67 378.463  26
  -1  -9  -3 9423.09 397.862   8
  -1  -9  -3 10330.1 379.396   2
  -1  -9  -3 9505.77 361.662   1
  -1  -9  -4 1732.78 85.2815   1
  -1  -9  -4 1952.67 111.743   2
  -1  -9  -4 1441.73 125.784  29
   1   9   4 1447.53 117.303  26
   1   9   4 1465.60 116.704  25
  -1  -9  -4 1454.58 115.217  22
  -1  -9  -4 1745.18 125.663   8
   1   9   4 1390.39 123.439  47
  -1  -9  -5 7076.71 368.355  29
   1   9   5 7509.59 349.358  11
  -1  -9  -5 7627.43 366.031  22
  -1  -9  -5 9285.94 379.256   8
  -1  -9  -5 9996.59 353.172   2
  -1  -9  -5 9458.54 340.336   1
   1   9   5 7729.79 353.661  47
  -1  -9  -6 229.402 59.6083   6
  -1  -9  -6 93.7605 80.1053   8
  -1  -9  -6 163.541 80.8648  22
  -1  -9  -6 167.821 94.0474  29
  -1  -9  -7 7846.70 370.591  29
   1   9   7 8786.29 351.515  11
  -1  -9  -7 8732.41 374.756   8
  -1  -9  -7 7612.63 365.634  22
   1   9   7 7226.20 348.688  21
   1   9   7 8027.54 351.393  47
  -1  -9  -8 51.9609 90.3559  29
   1   9   8 69.0115 72.5963  11
  -1  -9  -8 106.771 76.3968   8
  -1  -9  -8 122.792 79.6288  22
   1   9   8 59.0487 70.1915  21
  -1  -9  -8 263.887 62.6942   2
   1   9   8 6.82678 86.0060  47
  -1  -9  -9 7414.37 382.748  29
   1   9   9 9414.09 366.606  11
  -1  -9  -9 8535.72 388.356   8
  -1  -9  -9 7606.37 380.228  22
   1   9   9 7161.96 363.915  21
  -1  -9  -9 9333.20 372.020   4
  -1  -9  -9 10670.9 360.023   2
   1   9   9 8117.00 360.876  47
  -1  -9 -10 674.692 108.206  29
   1   9  10 896.538 88.8640  11
  -1  -9 -10 797.714 99.0571  22
   1   9  10 786.024 90.9300  21
  -1  -9 -10 849.575 99.0213   8
  -1  -9 -10 1122.10 74.5695   2
  -1  -9 -10 1036.97 93.3274   4
  -1  -9 -10 1149.54 140.754  44
  -1  -9 -11 939.677 110.782  29
  -1  -9 -11 793.898 96.8124   8
   1   9  11 959.596 97.8841  21
  -1  -9 -11 812.365 102.885  22
  -1  -9 -11 1032.30 94.5826   4
  -1  -9 -12 40.2753 87.3968  29
   1   9  12 24.0080 73.6296  11
  -1  -9 -12 105.429 68.9008   8
   1   9  12 48.3080 77.4639  21
  -1  -9 -12 31.6513 79.4184  22
  -1  -9 -12 89.5294 68.2980   4
  -1  -9 -12 356.827 121.947  44
   1   9  13 8098.52 306.301  11
  -1  -9 -13 6685.29 323.569  29
  -1  -9 -13 5866.84 320.736   8
  -1  -9 -13 9140.82 314.864   4
  -1  -9 -13 6577.63 319.416  22
   1   9  13 6048.19 305.741  21
  -1  -9 -14 98.0072 77.4302  22
   1   9  14 30.8643 75.2813  21
  -1  -9 -14 29.7270 84.6918  29
  -1  -9 -14 160.726 66.0030   4
   1   9  14 91.8337 68.7195  11
   1   9  15 1958.17 138.877  21
  -1  -9 -15 2090.81 143.179  22
  -1  -9 -15 1996.91 147.480  29
  -1  -9 -15 2971.37 138.374   4
   1   9  15 2642.80 134.459  11
  -1  -9 -16 635.059 88.0336  22
   1   9  16 569.073 87.1294  21
   1   9  16 620.991 82.4116  11
  -1  -9 -16 609.092 91.4792  29
  -1  -9 -17 1901.91 117.741  10
   1   9  17 2414.96 123.472  11
  -1  -9 -17 2155.26 131.074  29
   1   9  17 1814.42 128.904  21
  -1  -9 -17 2207.81 133.007  22
  -1  -9 -17 1812.82 129.184  43
   1   9  18 528.560 70.2287  11
  -1  -9 -18 540.004 69.5971  10
  -1  -9 -18 448.977 64.0214  29
  -1  -9 -18 498.145 75.2510  22
   1   9  18 335.221 75.7125  21
  -1  -9 -18 334.948 79.6441  43
   1   9  19 541.166 75.7972  21
  -1  -9 -19 620.568 70.7052  22
  -1  -9 -19 661.572 70.4523  10
   1   9  19 656.217 69.5202  11
  -1  -9 -19 591.782 80.7484  43
   1   9  20 176.664 61.6978  21
   1   9  20 171.501 51.4112  11
  -1  -9 -20 177.022 54.8546  10
  -1  -9 -20 85.5383 67.4257  43
  -1  -9 -20 257.649 98.7591  44
  -1  -9 -21 546.513 67.5003  43
   1   9  21 348.102 63.4424  21
   1   9  21 445.624 53.0525  11
  -1  -9 -21 443.996 56.6602  10
  -1  -9 -22 297.808 56.0894  43
   1   9  22 219.190 54.7348  21
  -1  -9 -22 313.288 48.4977  10
   1   9  23-32.2272 43.2747  21
  -1  -9 -23 48.2160 54.7897  33
   1   9  24 44.1396 33.3355  21
  -1  -9 -24 41.9052 44.0010  33
   1   9  25 27.0578 22.7225  21
  -1  -9 -25 50.2342 31.8304  33
   1   9  25 0.27863 28.9769  26
   1   9  25-14.3877 27.4724  25
  -1 -10  23 117.599 50.9153  24
   1  10 -23 94.9342 58.4825  37
   1  10 -23 40.1777 67.2110  14
  -1 -10  22 230.773 60.3593  24
   1  10 -22 88.1839 73.6017  37
  -1 -10  22 105.243 55.1288  19
   1  10 -21 14.2377 112.070  30
  -1 -10  21 291.560 67.0131  24
   1  10 -21 116.137 83.4191  37
  -1 -10  21 218.797 60.9648  19
   1  10 -21 77.2413 90.2678  14
   1  10 -20 116.460 149.879  30
   1  10 -20 50.3188 93.2706  37
  -1 -10  20 166.972 65.5560  19
   1  10 -20 71.0250 97.2756  14
  -1 -10  20 136.698 70.6996  24
   1  10 -19 38.6751 98.9385  37
   1  10 -19-66.6829 103.674  14
  -1 -10  19-30.5870 67.2969  19
   1  10 -18 194.772 112.381  37
   1  10 -18 334.146 112.241  14
   1  10 -17-1.53882 115.833  37
   1  10 -17-114.851 112.066  14
   1  10 -16-49.1752 120.311  37
   1  10 -16 126.888 93.1215  26
   1  10 -16-13.8126 91.6293  25
   1  10 -16-146.022 111.134  14
   1  10 -15 82.5660 121.367  37
   1  10 -15-118.276 111.226  14
   1  10 -15 35.8632 90.7043  25
   1  10 -15 49.4732 93.1561  26
   1  10 -14 489.132 99.3633  25
   1  10 -14 511.399 100.127  26
   1  10 -14-10.6872 127.837  37
   1  10 -14 71.2366 78.4011  34
   1  10 -14 154.006 81.1065  31
   1  10 -14 476.682 116.472  14
   1  10 -13 777.708 104.659  26
   1  10 -13 621.635 102.311  25
   1  10 -13 205.938 84.6702  34
   1  10 -13 35.9984 129.678  37
  -1 -10  13 149.254 47.7999   1
   1  10 -13 177.763 115.973  14
   1  10 -13 231.119 86.4685  31
   1  10 -12 187.549 93.5191  25
   1  10 -12 235.777 95.5968  26
   1  10 -12 191.378 86.9139  31
   1  10 -12 277.739 85.5686  34
   1  10 -12-25.5966 130.969  37
   1  10 -12 105.343 93.3799  47
  -1 -10  12 236.735 48.4908   1
   1  10 -11 1305.94 116.375  25
   1  10 -11 1556.27 119.057  26
   1  10 -11 939.034 109.273  31
  -1 -10  11 1552.74 115.366  29
   1  10 -11 966.773 108.625  34
   1  10 -11 1077.94 152.592  37
   1  10 -11 1289.02 121.292  47
  -1 -10  11 1100.46 77.6551   1
  -1 -10  11 1015.05 135.431   2
   1  10 -10 726.324 105.125  25
   1  10 -10 540.518 104.243  26
   1  10 -10 566.897 102.341  31
   1  10 -10 520.727 99.4002  34
   1  10 -10 575.467 143.785  37
  -1 -10  10 474.991 119.696   2
  -1 -10  10 696.455 62.0734   1
   1  10 -10 673.373 114.625  47
  -1 -10   9 1151.87 123.140  29
  -1 -10   9 1074.95 106.061   6
   1  10  -9 1205.39 142.045  47
  -1 -10   9 1775.67 153.771   2
  -1 -10   9 1387.93 96.8592   1
  -1 -10   8 662.097 75.2662   6
   1  10  -8 584.044 104.405  31
  -1 -10   8 806.897 99.6581  29
   1  10  -8 635.937 99.8985  25
   1  10  -8 605.163 100.777  26
   1  10  -8 485.848 101.116  34
  -1 -10   8 792.113 91.4294  22
   1  10  -8 734.883 119.550  47
  -1 -10   8 618.019 60.1495   1
  -1 -10   8 566.843 113.473   2
  -1 -10   7 2075.01 118.007   6
   1  10  -7 1568.59 133.238  31
  -1 -10   7 1947.91 133.983  29
   1  10  -7 2017.70 131.593  26
   1  10  -7 1838.34 129.541  25
   1  10  -7 1559.56 132.195  34
  -1 -10   7 2045.60 128.759  22
   1  10  -7 1617.23 146.121  47
  -1 -10   7 1704.34 97.2320   1
  -1 -10   7 1546.38 143.396   2
  -1 -10   6 3253.75 156.114   6
  -1 -10   6 3168.91 172.007  29
   1  10  -6 2652.12 169.321  31
   1  10  -6 2985.57 163.389  25
   1  10  -6 3221.16 165.947  26
   1  10  -6 2535.62 168.390  34
  -1 -10   6 3470.14 168.250  22
   1  10  -6 2617.29 178.876  47
  -1 -10   6 2740.59 137.321   1
  -1 -10   6 2508.60 177.385   2
  -1 -10   5 1498.31 97.4486   6
   1  10  -5 1106.11 127.999  31
  -1 -10   5 1532.75 123.626  29
   1  10  -5 1300.98 119.040  26
   1  10  -5 1221.80 117.495  25
   1  10  -5 796.243 155.963  37
   1  10  -5 1097.65 124.957  34
  -1 -10   5 1738.72 116.025  22
   1  10  -5 1194.06 136.754  47
  -1 -10   5 1135.11 130.308   2
  -1 -10   5 1180.85 81.8190   1
  -1 -10   4 3443.12 204.941   6
   1  10  -4 5457.18 234.526  31
  -1 -10   4 3519.45 222.690  29
   1  10  -4 5636.50 234.849  34
  -1 -10   4 3793.91 217.632  22
  -1 -10   4 3737.37 194.461   1
  -1 -10   4 4474.91 230.544   2
  -1 -10   3 1185.60 93.1796   6
  -1 -10   3 1211.20 125.407  29
   1  10  -3 1028.68 132.227  31
   1  10  -3 1442.09 119.092  26
   1  10  -3 1566.97 118.655  25
   1  10  -3 1272.51 130.611  34
  -1 -10   3 1439.87 114.760  22
  -1 -10   3 1032.70 124.407   2
  -1 -10   2 5449.10 227.178   6
  -1 -10   2 5204.82 246.601  29
   1  10  -2 4441.54 240.835  31
   1  10  -2 5074.01 232.872  25
   1  10  -2 5000.09 233.118  26
   1  10  -2 4324.65 239.244  34
  -1 -10   2 5338.42 240.687  22
   1  10  -2 4789.83 241.053  47
  -1 -10   2 5067.89 240.922   2
  -1 -10   1 1449.55 107.080   6
  -1 -10   1 1391.76 136.171  29
   1  10  -1 2278.56 147.225  31
   1  10  -1 2387.94 133.361  26
   1  10  -1 2410.89 132.723  25
   1  10  -1 2315.90 146.055  34
  -1 -10   1 1433.60 123.863  22
  -1 -10   1 1647.16 132.706   2
  -1 -10   0 3098.19 185.570   8
  -1 -10   0 3200.54 161.214   6
   1  10   0 3504.06 174.465  25
   1  10   0 3346.38 174.348  26
   1  10   0 3423.88 187.970  34
   1  10   0 3212.03 187.102  31
  -1 -10   0 2950.78 182.454  29
  -1 -10   0 3149.54 172.408   2
   1  10   0 3424.69 184.030  47
  -1 -10  -1 1449.94 133.761   8
  -1 -10  -1 1760.90 112.810   6
  -1 -10  -2 16531.6 621.642   8
  -1 -10  -2 16176.8 594.803   6
   1  10   2 14594.9 603.665  34
   1  10   2 14073.9 603.107  31
   1  10   2 14802.0 596.704  25
   1  10   2 14868.0 597.407  26
   1  10   2 12100.1 587.214  11
   1  10   2 14008.3 594.971  47
  -1 -10  -2 15629.9 578.861   1
  -1 -10  -2 16489.0 595.739   2
  -1 -10  -3 658.596 105.368   8
   1  10   3 1319.26 126.068  26
   1  10   3 923.418 124.402  25
  -1 -10  -3 375.731 106.425  22
   1  10   3 503.374 118.030  47
  -1 -10  -3 920.647 103.538   2
  -1 -10  -3 954.387 72.5865   1
  -1 -10  -4 13461.4 524.210   8
   1  10   4 12535.6 503.379  25
   1  10   4 12644.3 503.642  26
   1  10   4 10556.6 488.118  21
  -1 -10  -4 12132.0 514.091  22
   1  10   4 11371.8 497.898  47
  -1 -10  -4 13923.3 495.923   2
  -1 -10  -4 12899.6 482.738   1
   1  10   4 11749.5 493.797  11
  -1 -10  -5 296.954 76.9625   2
  -1 -10  -5-5.65108 108.359  29
  -1 -10  -5 52.3430 88.8141  22
   1  10   5-115.266 109.865  47
  -1 -10  -5 180.983 84.7977   8
  -1 -10  -6 10538.1 384.597   2
  -1 -10  -6 8651.25 410.500  29
   1  10   6 9696.03 399.453  25
   1  10   6 9368.59 398.334  26
   1  10   6 9826.03 391.175  11
   1  10   6 8505.65 385.114  21
  -1 -10  -6 8990.85 406.664  22
   1  10   6 8279.45 388.838  47
  -1 -10  -6 10078.3 390.310   6
  -1 -10  -6 9611.73 414.007   8
  -1 -10  -7 1037.69 82.2912   2
  -1 -10  -7 590.741 111.646  29
   1  10   7 891.630 113.478  25
   1  10   7 805.258 112.635  26
   1  10   7 680.345 95.8844  11
   1  10   7 697.272 92.1010  21
  -1 -10  -7 834.951 102.409  22
   1  10   7 527.706 102.837  47
  -1 -10  -7 788.474 98.7941   8
  -1 -10  -7 914.475 77.6546   6
  -1 -10  -8 1795.09 144.913  29
   1  10   8 2087.87 122.628  11
  -1 -10  -8 2174.77 111.486   2
   1  10   8 1739.78 119.430  21
  -1 -10  -8 1882.53 136.528  22
   1  10   8 1869.71 126.227  47
  -1 -10  -8 1729.49 132.813   8
  -1 -10  -8 2031.05 114.147   6
  -1 -10  -9 830.771 103.433  22
   1  10   9 772.464 88.1279  21
   1  10   9 1104.59 93.0250  11
  -1 -10  -9 890.254 114.637  29
  -1 -10  -9 815.561 97.3108   8
  -1 -10  -9 943.278 78.1983   6
  -1 -10  -9 1066.75 92.5143   4
  -1 -10 -10 3528.27 196.384  22
   1  10  10 3116.02 177.348  21
   1  10  10 3949.19 180.066  11
  -1 -10 -10 3424.28 201.612  29
  -1 -10 -10 3069.75 193.929   8
  -1 -10 -10 4090.13 177.999   6
  -1 -10 -10 4178.99 186.040   4
  -1 -10 -11 547.243 92.9871  22
   1  10  11 482.618 82.2606  21
   1  10  11 754.051 83.7198  11
  -1 -10 -11 579.124 103.048  29
  -1 -10 -11 557.559 83.9901   8
  -1 -10 -11 710.096 67.0526   6
  -1 -10 -11 647.722 80.3898   4
   1  10  12 805.678 89.9391  21
  -1 -10 -12 708.211 97.0995  22
  -1 -10 -12 735.996 105.701  29
  -1 -10 -12 490.269 84.0909   8
  -1 -10 -12 785.579 70.2346   6
  -1 -10 -12 797.243 83.6678   4
   1  10  13 944.216 97.6061  21
  -1 -10 -13 1159.07 110.024  22
   1  10  13 1495.01 99.0244  11
  -1 -10 -13 1078.72 115.619  29
  -1 -10 -13 1289.68 88.1494   6
  -1 -10 -13 1576.82 99.7545   4
  -1 -10 -14 2309.05 145.948  29
  -1 -10 -14 1868.85 132.391  33
  -1 -10 -14 2413.88 142.273  22
   1  10  14 1931.09 129.396  21
   1  10  14 2656.98 129.000  11
  -1 -10 -15 1499.88 117.495  29
  -1 -10 -15 1291.69 108.734  33
  -1 -10 -15 1609.54 114.745  22
   1  10  15 1346.84 103.800  21
   1  10  15 1790.22 103.339  11
  -1 -10 -16 299.762 74.4998  29
  -1 -10 -16 229.530 75.6572  33
  -1 -10 -16 248.019 68.5597  22
   1  10  16 93.4578 66.5406  21
   1  10  16 233.705 61.2378  11
  -1 -10 -17 808.915 75.3311  29
  -1 -10 -17 746.315 78.5551  22
   1  10  17 794.546 78.4741  21
  -1 -10 -17 547.918 82.9772  33
  -1 -10 -18 43.5895 52.3780  22
   1  10  18 48.6918 56.4118  21
   1  10  18 142.625 52.7703  11
  -1 -10 -18-7.58857 65.4754  33
   1  10  19 378.483 61.4420  21
  -1 -10 -19 388.445 68.5329  33
   1  10  20-44.5481 47.7789  21
   1  10  20 36.3597 39.4956  11
  -1 -10 -20 27.2801 54.0334  33
  -1 -10 -21 378.481 55.3435  33
   1  10  21 267.932 47.2555  21
   1  10  22 37.2060 35.0999  21
  -1 -10 -22 159.913 42.1655  33
   1  10  22 57.6028 44.0600  25
   1  10  22 23.9818 44.0515  26
   1  10  23 132.673 27.3037  21
  -1 -10 -23 143.550 32.5478  33
   1  10  23 115.314 35.6420  25
   1  10  23 92.0001 37.0061  26
   1  11 -22 78.8834 51.8012  37
   1  11 -22-8.31042 55.6688  14
  -1 -11  22 110.598 37.3572  19
   1  11 -21-88.4823 68.7903  37
   1  11 -21 85.1439 70.3755  14
  -1 -11  21 33.7460 44.7865  19
   1  11 -20-8.07111 75.5052  37
   1  11 -20-8.66069 79.0387  14
  -1 -11  20-8.87471 49.3931  19
   1  11 -19 67.8606 88.8807  14
   1  11 -19 175.873 86.9523  37
   1  11 -19 248.703 137.890  30
  -1 -11  19 137.333 59.5755  19
   1  11 -18 194.041 97.4440  37
   1  11 -18 89.9773 95.6525  14
  -1 -11  18 100.739 59.6186  19
   1  11 -17 134.573 105.247  37
  -1 -11  17 17.4479 61.3856  19
   1  11 -16 248.844 116.163  37
   1  11 -16 41.8860 89.0615  25
   1  11 -16 232.204 92.0656  26
   1  11 -15 87.6395 120.076  37
   1  11 -15 304.861 92.8384  26
   1  11 -15 239.102 90.5199  25
   1  11 -15 162.862 106.758  14
   1  11 -14 225.162 77.8693  31
   1  11 -14 54.7416 120.908  37
   1  11 -14 132.487 109.007  14
   1  11 -14 112.806 75.1704  34
   1  11 -14 287.472 91.5292  25
   1  11 -14 236.257 94.7943  26
   1  11 -13 231.829 82.0866  34
   1  11 -13 220.423 130.333  37
   1  11 -13 270.295 83.8158  31
   1  11 -13 691.834 117.549  14
   1  11 -13 945.789 103.479  25
   1  11 -13 969.090 105.705  26
   1  11 -12-27.8637 83.4157  34
   1  11 -12 10.7745 130.049  37
   1  11 -12 45.8538 84.4248  31
   1  11 -12-158.845 111.080  14
   1  11 -12 94.6285 94.0235  26
   1  11 -12-196.157 96.9205  25
   1  11 -11 57.9242 86.2163  34
   1  11 -11 47.2891 126.672  37
   1  11 -11 274.448 108.328  14
   1  11 -11 235.891 94.5855  26
   1  11 -11 294.728 93.2125  25
   1  11 -11 206.790 90.3764  31
   1  11 -10 703.229 105.933  31
  -1 -11  10 1264.71 112.024  29
   1  11 -10 1130.64 111.259  26
   1  11 -10 1057.96 110.066  25
   1  11 -10 873.822 105.162  34
  -1 -11  10 1000.53 70.3368   1
  -1 -11  10 1058.04 125.807   2
   1  11 -10 1136.68 128.729  14
  -1 -11   9 15.0027 41.7921   1
  -1 -11   9 65.1037 100.176   2
   1  11  -9 26.3907 91.5408  34
  -1 -11   9 24.8363 83.5144  29
   1  11  -9-154.073 96.6835  31
   1  11  -9 195.747 93.0834  25
   1  11  -9 123.399 93.8936  26
  -1 -11   9 60.6945 56.5569   6
   1  11  -9 78.4399 107.869  14
   1  11  -9 150.810 99.8084  47
  -1 -11   8 527.826 111.757   2
  -1 -11   8 488.274 58.2353   1
   1  11  -8 546.770 103.572  34
  -1 -11   8 678.658 100.737  29
   1  11  -8 463.393 105.137  31
   1  11  -8 899.387 105.667  25
   1  11  -8 731.620 103.370  26
  -1 -11   8 524.040 73.4418   6
  -1 -11   8 840.774 95.6594  22
   1  11  -8 900.716 125.121  14
   1  11  -8 555.514 114.819  47
  -1 -11   7 554.730 57.2023   1
  -1 -11   7 479.144 110.212   2
   1  11  -7 497.905 104.311  34
  -1 -11   7 775.148 101.708  29
   1  11  -7 528.091 107.505  31
   1  11  -7 687.997 99.9994  25
   1  11  -7 617.230 100.630  26
  -1 -11   7 648.764 76.0443   6
  -1 -11   7 762.417 94.2067  22
   1  11  -7 429.980 113.409  14
   1  11  -7 478.534 113.326  47
  -1 -11   6-14.0172 45.2423   1
  -1 -11   6 46.9309 96.7256   2
   1  11  -6-143.812 106.740  34
   1  11  -6-242.964 142.979  37
  -1 -11   6 3.38123 93.4457  29
   1  11  -6-105.256 107.116  31
   1  11  -6-83.7541 94.3212  25
   1  11  -6 25.5683 93.4532  26
  -1 -11   6 87.7417 60.8450   6
  -1 -11   6-84.6408 85.7575  22
   1  11  -6-184.970 115.134  14
   1  11  -6 37.3453 109.297  47
  -1 -11   5 3948.17 183.142   6
   1  11  -5 2965.06 194.217  34
  -1 -11   5 4183.13 202.551  29
   1  11  -5 3004.37 195.929  31
   1  11  -5 3962.10 193.528  25
   1  11  -5 3949.25 194.504  26
  -1 -11   5 4523.73 199.832  22
   1  11  -5 3072.39 199.761  47
   1  11  -5 3339.68 227.414  37
  -1 -11   5 3543.91 197.227   2
  -1 -11   5 3236.88 160.019   1
  -1 -11   4 684.483 77.2203   6
   1  11  -4 824.055 125.265  31
  -1 -11   4 652.063 108.165  29
   1  11  -4 753.936 123.232  34
  -1 -11   4 793.360 99.3520  22
  -1 -11   4 852.484 109.178   2
  -1 -11   4 607.615 63.9225   1
  -1 -11   3 382.997 64.6672   6
   1  11  -3 161.969 111.390  31
  -1 -11   3 511.593 103.820  29
   1  11  -3 372.186 98.1743  26
   1  11  -3 461.536 96.7731  25
  -1 -11   3 376.537 95.4775   2
  -1 -11   3 306.261 50.0585   1
  -1 -11   3 544.444 90.3054  22
   1  11  -3 183.215 109.328  34
   1  11  -3 342.142 138.036  37
  -1 -11   2 453.836 70.6121   6
  -1 -11   2 429.434 103.685  29
   1  11  -2 790.514 122.485  31
   1  11  -2 847.833 120.894  34
  -1 -11   2 537.177 91.9038  22
   1  11  -2 420.828 114.307  47
  -1 -11   2 448.340 94.3003   2
  -1 -11   1 2889.21 149.465   6
   1  11  -1 2470.00 170.884  31
  -1 -11   1 3010.86 176.846  29
   1  11  -1 2861.32 160.409  26
   1  11  -1 2623.61 158.955  25
   1  11  -1 2760.05 172.155  34
  -1 -11   1 3275.06 168.059  22
   1  11  -1 2595.17 168.967  47
  -1 -11   1 2871.53 159.802   2
  -1 -11   0 67.0365 56.4066   6
   1  11   0 431.126 92.3356  25
   1  11   0 556.039 95.6177  26
   1  11   0 309.084 111.427  31
  -1 -11   0 115.849 95.6118  29
   1  11   0 284.286 109.507  34
   1  11   0 393.570 107.371  47
  -1 -11   0 118.511 82.9557   2
  -1 -11  -1 105.874 58.0353   6
  -1 -11  -1 105.451 80.6903   8
   1  11   1 179.721 93.8777  26
   1  11   1 103.150 91.2208  25
   1  11   1-71.4950 112.289  31
  -1 -11  -1 173.201 97.9859  29
   1  11   1 147.445 110.074  34
   1  11   1 152.279 103.351  47
  -1 -11  -1 138.414 44.8976   1
  -1 -11  -1 152.987 74.6514   2
  -1 -11  -2 356.399 67.9340   6
  -1 -11  -2 429.690 89.4983   8
   1  11   2 783.056 105.285  25
   1  11   2 681.914 126.355  31
   1  11   2 764.307 124.701  34
   1  11   2 501.044 107.504  47
  -1 -11  -2 502.160 80.6260   2
  -1 -11  -3 2286.90 149.195   8
   1  11   3 1939.04 154.051  34
   1  11   3 1937.74 155.312  31
   1  11   3 2047.42 137.604  25
   1  11   3 2275.51 139.667  26
  -1 -11  -3 1877.99 105.225   1
  -1 -11  -3 2394.43 125.831   2
   1  11   3 1796.42 138.270  47
  -1 -11  -4 515.037 88.6398   8
   1  11   4 307.415 118.029  34
   1  11   4 400.012 121.538  31
   1  11   4 481.647 98.3993  26
   1  11   4 494.549 97.2552  25
   1  11   4 368.507 86.9722  11
  -1 -11  -4 434.297 92.3895  22
   1  11   4 240.016 73.2187  21
   1  11   4 289.046 97.5195  47
  -1 -11  -4 454.956 74.3068   2
  -1 -11  -5 1214.35 112.599   8
   1  11   5 1099.01 135.875  31
  -1 -11  -5 1216.50 127.210  29
   1  11   5 1348.45 116.913  26
   1  11   5 1108.25 114.187  25
   1  11   5 1208.35 135.439  34
   1  11   5 1079.66 92.2557  21
  -1 -11  -5 1435.74 118.439  22
   1  11   5 1169.38 113.625  47
  -1 -11  -5 1281.03 91.6736   2
  -1 -11  -6 1547.77 94.3622   2
  -1 -11  -6 1390.90 133.571  29
   1  11   6 1131.40 119.934  26
   1  11   6 1222.67 119.045  25
  -1 -11  -6 1461.73 120.472  22
   1  11   6 1284.78 97.9605  21
   1  11   6 1144.95 113.454  47
  -1 -11  -6 1580.90 98.6560   6
  -1 -11  -6 1418.20 119.907   8
  -1 -11  -7 1821.25 151.515  29
   1  11   7 2886.02 151.758  26
   1  11   7 3122.63 152.380  25
   1  11   7 2668.35 137.279  11
  -1 -11  -7 1964.78 142.858  22
   1  11   7 2498.77 127.388  21
   1  11   7 1713.67 132.122  47
  -1 -11  -7 1723.83 138.774   8
  -1 -11  -7 1661.79 117.041   6
  -1 -11  -8 1283.50 124.658  29
   1  11   8 1236.89 115.406  26
   1  11   8 1190.06 113.575  25
  -1 -11  -8 1358.33 115.294  22
   1  11   8 1089.25 93.1180  21
   1  11   8 1385.11 102.920  11
  -1 -11  -8 1010.41 107.435   8
  -1 -11  -8 1275.78 87.9449   6
  -1 -11  -8 1232.08 97.0116   4
  -1 -11  -9-21.3189 90.1738  29
   1  11   9 54.3221 83.6566  26
   1  11   9-66.9808 84.6344  25
   1  11   9 37.6762 63.2137  21
  -1 -11  -9-30.5314 77.3807  22
   1  11   9 19.7416 68.4464  11
  -1 -11  -9 20.4729 45.7214   6
  -1 -11  -9-11.8658 63.8244   8
  -1 -11  -9 67.6998 63.6057   4
   1  11  10 564.478 77.0635  11
  -1 -11 -10 573.282 88.5854  22
   1  11  10 367.777 71.0224  21
  -1 -11 -10 474.475 98.2341  29
   1  11  10 395.141 89.1843  25
   1  11  10 577.369 92.1887  26
   1  11  11 181.375 67.8744  11
   1  11  11 57.6025 64.2714  21
  -1 -11 -11 247.609 77.0899  22
  -1 -11 -11 207.735 88.4161  29
   1  11  11 214.164 83.2117  25
   1  11  11 109.585 83.7248  26
   1  11  12 1154.75 89.2659  11
   1  11  12 969.228 85.4076  21
  -1 -11 -12 1057.85 99.7790  22
  -1 -11 -12 1003.27 108.856  29
   1  11  12 1114.73 103.104  25
   1  11  12 988.720 102.200  26
   1  11  13 206.033 63.4421  11
   1  11  13 88.3871 61.2435  21
  -1 -11 -13 111.026 69.4936  22
  -1 -11 -13 153.542 78.5709  29
   1  11  13 271.856 82.1233  26
   1  11  13 205.121 80.0320  25
   1  11  14 478.989 65.0671  11
   1  11  14 271.651 62.9044  21
  -1 -11 -14 337.372 71.8109  22
  -1 -11 -14 389.275 79.7164  29
   1  11  14 420.313 79.5460  25
   1  11  14 390.396 79.7851  26
   1  11  15 84.6378 55.1047  11
  -1 -11 -15 82.2244 60.1377  22
   1  11  15-76.6386 55.7781  21
  -1 -11 -15 148.746 67.2251  29
   1  11  15 107.262 72.2828  26
   1  11  15 132.429 70.0341  25
   1  11  16 845.275 65.8485  11
   1  11  16 501.528 64.9223  21
  -1 -11 -16 593.810 72.7517  22
  -1 -11 -16 882.161 73.9907  29
   1  11  16 657.491 80.5170  26
   1  11  16 664.393 80.0416  25
   1  11  17 135.744 46.8913  11
  -1 -11 -17 97.3831 48.9366  22
   1  11  17 3.09709 48.2029  21
   1  11  17 48.3215 63.0736  26
   1  11  17 65.7519 61.6837  25
   1  11  18 331.757 45.4417  11
   1  11  18 355.777 65.5156  34
   1  11  18 336.678 62.2878  25
   1  11  18 228.956 61.1282  26
   1  11  18 270.189 48.3388  21
   1  11  19 1.19600 51.2134  26
   1  11  19 14.9017 49.5386  25
   1  11  19-7.35987 54.8547  31
   1  11  19 5.70787 52.4491  34
   1  11  19-5.18251 38.2678  21
   1  11  20 118.652 32.6209  21
   1  11  20 99.8789 45.8042  26
   1  11  20 119.332 45.0432  25
   1  11  21 31.7104 36.2803  26
   1  11  21 66.4587 35.4427  25
   1  12 -20-43.9621 54.5330  37
   1  12 -20 17.8956 52.5512  14
  -1 -12  20 84.5304 24.7892  19
   1  12 -19-36.7606 66.8641  37
   1  12 -19 37.6757 64.9870  14
  -1 -12  19 77.8072 36.5712  19
   1  12 -18-123.848 76.5108  30
  -1 -12  18 2.56935 44.6248  19
   1  12 -18-8.12457 76.0204  37
   1  12 -18 2.03083 75.0145  14
  -1 -12  17 74.1520 49.1532  19
   1  12 -17-16.9721 88.8266  37
   1  12 -17-20.7219 84.7248  14
  -1 -12  17 112.805 62.4735  24
  -1 -12  16 27.0233 52.1622  19
  -1 -12  16-14.2606 60.5739  24
   1  12 -16 28.2003 95.4731  37
   1  12 -16 153.395 89.2898  14
  -1 -12  15 69.8499 65.5639  24
   1  12 -15 46.7047 104.136  37
   1  12 -15 60.1137 80.4614  25
   1  12 -15 68.4974 82.4105  26
   1  12 -15-62.8782 93.2807  14
  -1 -12  14 38.4197 67.5580  24
   1  12 -14 71.8854 108.659  37
   1  12 -14 93.4393 80.7458  25
   1  12 -14 52.5887 82.7134  26
   1  12 -14 5.79213 96.2384  14
   1  12 -13 153.854 73.2819  31
   1  12 -13-4.52669 115.528  37
   1  12 -13 74.8892 69.6989  34
   1  12 -13 99.8554 100.304  14
   1  12 -13 122.347 88.4099  26
   1  12 -13 73.4356 85.1186  25
[truncated: 2,544,389 more chars]
