# Supplementary material for: A Consistent Approach to One Coordinate Pnictide Moieties M≡Pn− Using PnH2 − Salts (M = Zr, Ti; Pn = P, As, Sb)
Source: Angew Chem Int Ed Engl. 2026 Jan 1;65(6):e23745. doi: 10.1002/anie.202523745 (PMC12865143; doi:10.1002/anie.202523745)
Supplement: Supplementary file 2 — Supporting Information [file ANIE-65-e23745-s002.zip › anie70859-sup-0002-Data/3_90202.cif]

data_90202
#Crystallographer: Michael R. Gau
_audit_creation_date               2025-04-16
_audit_creation_method
;
Olex2 1.5
(compiled 2025.03.06 svn.red2d20d0 for OlexSys, GUI svn.r7188)
;
_shelx_SHELXL_version_number       '2019/3'
_audit_contact_author_address      ?
_audit_contact_author_email        ?
_audit_contact_author_name         ''
_audit_contact_author_phone        ?
_publ_contact_author_id_orcid      ?
_publ_section_references
;
Dolomanov, O.V., Bourhis, L.J., Gildea, R.J, Howard, J.A.K. & Puschmann, H.
 (2009), J. Appl. Cryst. 42, 339-341.

Sheldrick, G.M. (2015). Acta Cryst. A71, 3-8.

Sheldrick, G.M. (2015). Acta Cryst. C71, 3-8.
;
_chemical_formula_moiety          
 'C44 H62 As N2 P2 Zr, C20 H40 K O8, 4(C4 H8 O)'
_chemical_formula_sum              'C80 H134 As K N2 O12 P2 Zr'
_chemical_formula_weight           1583.06
loop_
  _atom_type_symbol
  _atom_type_description
  _atom_type_scat_dispersion_real
  _atom_type_scat_dispersion_imag
  _atom_type_scat_source
 'C' 'C' 0.0181 0.0091 'International Tables Vol C Tables 4.2.6.8 and 6.1.1.4'
 'H' 'H' 0.0000 0.0000 'International Tables Vol C Tables 4.2.6.8 and 6.1.1.4'
 'As' 'As' -0.9300 1.0051
 'International Tables Vol C Tables 4.2.6.8 and 6.1.1.4'
 'K' 'K' 0.3868 1.0657 'International Tables Vol C Tables 4.2.6.8 and 6.1.1.4'
 'N' 'N' 0.0311 0.0180 'International Tables Vol C Tables 4.2.6.8 and 6.1.1.4'
 'O' 'O' 0.0492 0.0322 'International Tables Vol C Tables 4.2.6.8 and 6.1.1.4'
 'P' 'P' 0.2955 0.4335 'International Tables Vol C Tables 4.2.6.8 and 6.1.1.4'
 'Zr' 'Zr' -0.1862 2.2449
 'International Tables Vol C Tables 4.2.6.8 and 6.1.1.4'

_shelx_space_group_comment
;
The symmetry employed for this shelxl refinement is uniquely defined
by the following loop, which should always be used as a source of
symmetry information in preference to the above space-group names.
They are only intended as comments.
;
_space_group_crystal_system        'monoclinic'
_space_group_IT_number             13
_space_group_name_H-M_alt          'P 1 2/c 1'
_space_group_name_Hall             '-P 2yc'
loop_
  _space_group_symop_operation_xyz
 'x, y, z'
 '-x, y, -z+1/2'
 '-x, -y, -z'
 'x, -y, z-1/2'

_cell_length_a                     12.13250(10)
_cell_length_b                     13.05990(10)
_cell_length_c                     26.3593(2)
_cell_angle_alpha                  90
_cell_angle_beta                   93.8000(10)
_cell_angle_gamma                  90
_cell_volume                       4167.43(6)
_cell_formula_units_Z              2
_cell_measurement_reflns_used      50683
_cell_measurement_temperature      100
_cell_measurement_theta_max        74.4370
_cell_measurement_theta_min        3.3490
_exptl_absorpt_coefficient_mu      2.785
_exptl_absorpt_correction_T_max    1.00000
_exptl_absorpt_correction_T_min    0.41835
_exptl_absorpt_correction_type     multi-scan
_exptl_absorpt_process_details     'SCALE3 ABSPACK'
_exptl_crystal_colour              pink
_exptl_crystal_colour_primary      pink
_exptl_crystal_density_diffrn      1.262
_exptl_crystal_description         plate
_exptl_crystal_F_000               1692
_exptl_crystal_size_max            0.34
_exptl_crystal_size_mid            0.2
_exptl_crystal_size_min            0.07
_diffrn_reflns_av_R_equivalents    0.0697
_diffrn_reflns_av_unetI/netI       0.0222
_diffrn_reflns_Laue_measured_fraction_full  0.998
_diffrn_reflns_Laue_measured_fraction_max  0.994
_diffrn_reflns_limit_h_max         15
_diffrn_reflns_limit_h_min         -14
_diffrn_reflns_limit_k_max         16
_diffrn_reflns_limit_k_min         -16
_diffrn_reflns_limit_l_max         21
_diffrn_reflns_limit_l_min         -32
_diffrn_reflns_number              99226
_diffrn_reflns_point_group_measured_fraction_full  0.998
_diffrn_reflns_point_group_measured_fraction_max  0.994
_diffrn_reflns_theta_full          67.684
_diffrn_reflns_theta_max           74.497
_diffrn_reflns_theta_min           3.384
_diffrn_ambient_environment        N~2~
_diffrn_ambient_temperature        100
_diffrn_detector                   'HPC area detector'
_diffrn_detector_area_resol_mean   10.0000
_diffrn_detector_type              HyPix-6000HE
_diffrn_measured_fraction_theta_full  0.998
_diffrn_measured_fraction_theta_max  0.994
_diffrn_measurement_details
;
List of Runs (angles in degrees, time in seconds):

  # Type    Start    End  Width  t~exp~   \w     \q     \k     \f   Frames
--------------------------------------------------------------------------
  1  \w   -123.00 -34.00   0.50    0.76    --  -47.37 -19.00  96.00  178
  2  \w    -30.00  29.00   0.50    0.76    --  -47.37  19.00 -96.00  118
  3  \w    -28.00  24.00   0.50    0.76    --   47.37 -19.00  96.00  104
  4  \w     34.00 124.00   0.50    0.76    --   47.37  19.00 -96.00  180
  5  \w   -165.00 -76.00   0.50    0.76    --  -90.00 -19.00  96.00  178
  6  \w    100.00 178.00   0.50    0.76    --  113.25  19.00 -96.00  156
  7  \w    -63.00  26.00   0.50    0.76    --  -47.37  57.00 -60.00  178
  8  \w    -30.00  29.00   0.50    0.76    --  -47.37  19.00  30.00  118
  9  \w    -28.00  24.00   0.50    0.76    --   47.37 -19.00  30.00  104
 10  \w    -25.00  63.00   0.50    0.76    --   47.37 -57.00  90.00  176
 11  \w    -27.00  39.00   0.50    0.76    --   47.37 -37.00 120.00  132
 12  \w    -28.00  24.00   0.50    0.76    --   47.37 -19.00 -60.00  104
 13  \w   -115.00 -16.00   0.50    0.76    --  -90.00  80.00 128.38  198
 14  \w    -74.00 -16.00   0.50    0.76    --  -90.00  61.00 -90.00  116
 15  \w    -74.00 -16.00   0.50    0.76    --  -90.00  61.00  90.00  116
 16  \w    -54.00 -17.00   0.50    0.76    --  -90.00  45.00-120.00   74
 17  \w     41.00  68.00   0.50    0.76    --  113.25 -61.00 120.00   54
 18  \w     41.00 102.00   0.50    0.76    --  113.25 -77.00  60.00  122
 19  \w     41.00  68.00   0.50    0.76    --  113.25 -61.00 -30.00   54
 20  \w    100.00 178.00   0.50    0.76    --  113.25  30.00  90.00  156
 21  \w    100.00 178.00   0.50    0.76    --  113.25  30.00 120.00  156
 22  \w    100.00 178.00   0.50    0.76    --  113.25  30.00-150.00  156
 23  \w     41.00  68.00   0.50    0.76    --  113.25 -61.00-120.00   54
 24  \w     41.00 108.00   0.50    0.76    --  113.25 -78.00  86.29  134
 25  \w     96.00 178.00   0.50    0.76    --  113.25  61.00-180.00  164
 26  \w     41.00 126.00   0.50    0.76    --  113.25 -80.00  94.59  170
 27  \w     96.00 178.00   0.50    0.76    --  113.25  61.00-180.00  164
 28  \w     41.00 102.00   0.50    0.76    --  113.25 -77.00   0.00  122
 29  \w     41.00 138.00   0.50    0.76    --  113.25 -80.00-157.18  194
 30  \w     41.00 102.00   0.50    0.76    --  113.25 -77.00 -60.00  122
 31  \w     99.00 178.00   0.50    0.76    --  113.25  15.00 -30.00  158
 32  \w     41.00 138.00   0.50    0.76    --  113.25 -79.00 -90.31  194
 33  \w     41.00 138.00   0.50    0.76    --  113.25 -79.00 -90.31  194
 34  \w     41.00 138.00   0.50    0.76    --  113.25 -80.00-157.18  194
 35  \w     41.00  68.00   0.50    0.76    --  113.25 -61.00 150.00   54
 36  \w     41.00 138.00   0.50    0.76    --  113.25 -80.00 131.55  194
 37  \w     41.00 102.00   0.50    0.76    --  113.25 -77.00 120.00  122
 38  \w     99.00 178.00   0.50    0.76    --  113.25  15.00 -30.00  158
 39  \w     41.00  68.00   0.50    0.76    --  113.25 -61.00  30.00   54
 40  \w     99.00 178.00   0.50    0.76    --  113.25  15.00  60.00  158
 41  \w     99.00 178.00   0.50    0.76    --  113.25  15.00   0.00  158
 42  \w     99.00 178.00   0.50    0.76    --  113.25  15.00  60.00  158
 43  \w     41.00 138.00   0.50    0.76    --  113.25 -80.00 -44.86  194
 44  \w     41.00 126.00   0.50    0.76    --  113.25 -80.00  94.59  170
 45  \w     41.00  95.00   0.50    0.76    --  113.25 -77.00 -30.00  108
 46  \w     42.00 102.00   0.50    0.76    --  113.25 -77.00-119.82  120
 47  \w     42.00 117.00   0.50    0.76    --  113.25 -80.00 156.36  150
 48  \w     46.00  80.00   0.50    0.76    --  113.25 -80.00-133.78   68
 49  \w     90.00 116.00   0.50    0.76    --  113.25 -80.00-133.78   52
 50  \w     85.00 112.00   0.50    0.76    --  113.25 -80.00  21.79   54
 51  \w     42.00  79.00   0.50    0.76    --  113.25 -80.00 -66.69   74
 52  \w     94.00 121.00   0.50    0.76    --  113.25 -80.00 -66.69   54
 53  \w     44.00  86.00   0.50    0.76    --  113.25 -77.00-150.00   84
 54  \w     41.00  66.00   0.50    0.76    --  113.25 -61.00  90.00   50
 55  \w    117.00 143.00   0.50    0.76    --  113.25  30.00   0.00   52
 56  \w     77.00 102.00   0.50    0.76    --  113.25 -77.00  90.00   50
 57  \w     42.00  81.00   0.50    0.76    --  113.25 -78.00  26.54   78
;
_diffrn_measurement_device         '\k-geometry diffractometer'
_diffrn_measurement_device_type    'Rigaku XtaLAB Synergy-S'
_diffrn_measurement_method         '\w scans'
_diffrn_orient_matrix_type        
 'CrysAlisPro convention (1999,Acta A55,543-557)'
_diffrn_orient_matrix_UB_11        -0.1122395000
_diffrn_orient_matrix_UB_12        0.0506365000
_diffrn_orient_matrix_UB_13        -0.0148576000
_diffrn_orient_matrix_UB_21        0.0563496000
_diffrn_orient_matrix_UB_22        0.1057999000
_diffrn_orient_matrix_UB_23        0.0003345000
_diffrn_orient_matrix_UB_31        0.0210333000
_diffrn_orient_matrix_UB_32        -0.0126228000
_diffrn_orient_matrix_UB_33        -0.0566146000
_diffrn_radiation_monochromator    mirror
_diffrn_radiation_probe            x-ray
_diffrn_radiation_type             'Cu K\a'
_diffrn_radiation_wavelength       1.54184
_diffrn_source                     'micro-focus sealed X-ray tube'
_diffrn_source_type                'PhotonJet (Cu) X-ray Source'
_reflns_Friedel_coverage           0.000
_reflns_Friedel_fraction_full      .
_reflns_Friedel_fraction_max       .
_reflns_number_gt                  7862
_reflns_number_total               8480
_reflns_special_details
;
 Reflections were merged by SHELXL according to the crystal
 class for the calculation of statistics and refinement.
 
 _reflns_Friedel_fraction is defined as the number of unique
 Friedel pairs measured divided by the number that would be
 possible theoretically, ignoring centric projections and
 systematic absences.
;
_reflns_threshold_expression       'I > 2\s(I)'
_computing_cell_refinement         'CrysAlisPro 1.171.43.134a (Rigaku OD, 2024)'
_computing_data_collection         'CrysAlisPro 1.171.43.134a (Rigaku OD, 2024)'
_computing_data_reduction          'CrysAlisPro 1.171.43.134a (Rigaku OD, 2024)'
_computing_molecular_graphics      'Olex2 1.5 (Dolomanov et al., 2009)'
_computing_publication_material    'Olex2 1.5 (Dolomanov et al., 2009)'
_computing_structure_refinement    'SHELXL 2019/3 (Sheldrick, 2015)'
_computing_structure_solution      'SHELXT (Sheldrick, 2018)'
_refine_diff_density_max           0.965
_refine_diff_density_min           -0.920
_refine_diff_density_rms           0.092
_refine_ls_extinction_coef         .
_refine_ls_extinction_method       none
_refine_ls_goodness_of_fit_ref     1.041
_refine_ls_hydrogen_treatment      constr
_refine_ls_matrix_type             full
_refine_ls_number_parameters       484
_refine_ls_number_reflns           8480
_refine_ls_number_restraints       228
_refine_ls_R_factor_all            0.0696
_refine_ls_R_factor_gt             0.0661
_refine_ls_restrained_S_all        1.041
_refine_ls_shift/su_max            0.001
_refine_ls_shift/su_mean           0.000
_refine_ls_structure_factor_coef   Fsqd
_refine_ls_weighting_details      
 'w=1/[\s^2^(Fo^2^)+(0.1037P)^2^+8.4451P] where P=(Fo^2^+2Fc^2^)/3'
_refine_ls_weighting_scheme        calc
_refine_ls_wR_factor_gt            0.1813
_refine_ls_wR_factor_ref           0.1870
_olex2_refinement_description
;
1. Uiso/Uaniso restraints and constraints
O6 \\sim C37 \\sim C38 \\sim C39 \\sim C40 \\sim O6* \\sim C37* \\sim C38*
\\sim C39* \\sim C40*: within 2A with sigma of 0.005 and sigma for terminal
atoms of 0.01 within 2A
O5 \\sim C33 \\sim C34 \\sim C35 \\sim C36: within 2A with sigma of 0.005 and
sigma for terminal atoms of 0.01 within 2A
Uanis(C38*) \\sim Ueq, Uanis(O6*) \\sim Ueq, Uanis(C40*) \\sim Ueq, Uanis(C37*)
\\sim Ueq, Uanis(C39*) \\sim Ueq, Uanis(C39) \\sim Ueq, Uanis(O6) \\sim Ueq,
Uanis(C40) \\sim Ueq, Uanis(C37) \\sim Ueq, Uanis(C38) \\sim Ueq: with sigma of
0.04 and sigma for terminal atoms of 0.08
2. Others
 Fixed Sof: O6(0.5) C37(0.5) H37A(0.5) H37B(0.5) C38(0.5) H38A(0.5) H38B(0.5)
 C39(0.5) H39A(0.5) H39B(0.5) C40(0.5) H40A(0.5) H40B(0.5) O6*(0.5) C37*(0.5)
 H37C(0.5) H37D(0.5) C38*(0.5) H38C(0.5) H38D(0.5) C39*(0.5) H39C(0.5)
 H39D(0.5) C40*(0.5) H40C(0.5) H40D(0.5)
3.a Free rotating group:
 O6(C37,C38,C39,C40), O6*(C37*,C38*,C39*,C40*)
3.b Ternary CH refined with riding coordinates:
 C8(H8), C11(H11)
3.c Secondary CH2 refined with riding coordinates:
 C23(H23A,H23B), C24(H24A,H24B), C25(H25A,H25B), C26(H26A,H26B), C27(H27A,
 H27B), C28(H28A,H28B), C29(H29A,H29B), C30(H30A,H30B), C31(H31A,H31B),
 C32(H32A,H32B), C33(H33A,H33B), C34(H34A,H34B), C35(H35A,H35B), C36(H36A,H36B),
  C37(H37A,H37B), C38(H38A,H38B), C39(H39A,H39B), C40(H40A,H40B), C37*(H37C,
 H37D), C38*(H38C,H38D), C39*(H39C,H39D), C40*(H40C,H40D)
3.d Aromatic/amide H refined with riding coordinates:
 C2(H2), C3(H3), C5(H5), C16(H16), C18(H18)
3.e Idealised Me refined as rotating group:
 C7(H7A,H7B,H7C), C9(H9A,H9B,H9C), C10(H10A,H10B,H10C), C12(H12A,H12B,H12C),
 C13(H13A,H13B,H13C), C20(H20B,H20A,H20C), C21(H21A,H21B,H21C), C22(H22A,H22B,
 H22C)
;
_atom_sites_solution_hydrogens     geom
_atom_sites_solution_primary       dual
loop_
  _atom_site_label
  _atom_site_type_symbol
  _atom_site_fract_x
  _atom_site_fract_y
  _atom_site_fract_z
  _atom_site_U_iso_or_equiv
  _atom_site_adp_type
  _atom_site_occupancy
  _atom_site_site_symmetry_order
  _atom_site_calc_flag
  _atom_site_refinement_flags_posn
  _atom_site_refinement_flags_adp
  _atom_site_refinement_flags_occupancy
  _atom_site_disorder_assembly
  _atom_site_disorder_group
 Zr1 Zr 0.500000 0.44916(3) 0.250000 0.03458(14) Uani 1 2 d S T P . .
 As1 As 0.500000 0.26577(5) 0.250000 0.0529(2) Uani 1 2 d S T P . .
 P1 P 0.28895(8) 0.46519(8) 0.28317(3) 0.0388(2) Uani 1 1 d . . . . .
 N1 N 0.5144(3) 0.5136(3) 0.32966(10) 0.0395(7) Uani 1 1 d . . . . .
 C1 C 0.4360(3) 0.5079(3) 0.36526(12) 0.0394(8) Uani 1 1 d . . . . .
 C2 C 0.4596(3) 0.5294(3) 0.41776(13) 0.0457(9) Uani 1 1 d . . . . .
 H2 H 0.532107 0.550169 0.429115 0.055 Uiso 1 1 calc R U . . .
 C3 C 0.3796(3) 0.5209(3) 0.45298(13) 0.0470(10) Uani 1 1 d . . . . .
 H3 H 0.398832 0.536291 0.487658 0.056 Uiso 1 1 calc R U . . .
 C4 C 0.2725(3) 0.4904(3) 0.43875(13) 0.0452(9) Uani 1 1 d . . . . .
 C5 C 0.2476(3) 0.4706(3) 0.38745(13) 0.0416(8) Uani 1 1 d . . . . .
 H5 H 0.174672 0.449785 0.376775 0.050 Uiso 1 1 calc R U . . .
 C6 C 0.3253(3) 0.4801(3) 0.35098(12) 0.0396(8) Uani 1 1 d . . . . .
 C7 C 0.1871(4) 0.4799(4) 0.47795(14) 0.0541(11) Uani 1 1 d . . . . .
 H7A H 0.180099 0.545105 0.495828 0.081 Uiso 1 1 calc R U . . .
 H7B H 0.210325 0.426367 0.502442 0.081 Uiso 1 1 calc R U . . .
 H7C H 0.115613 0.461333 0.460903 0.081 Uiso 1 1 calc R U . . .
 C8 C 0.2083(3) 0.5836(4) 0.26697(13) 0.0472(10) Uani 1 1 d . . . . .
 H8 H 0.183183 0.579295 0.230130 0.057 Uiso 1 1 calc R U . . .
 C9 C 0.2856(4) 0.6745(4) 0.27323(16) 0.0567(11) Uani 1 1 d . . . . .
 H9A H 0.303543 0.686984 0.309494 0.085 Uiso 1 1 calc R U . . .
 H9B H 0.249609 0.735159 0.257821 0.085 Uiso 1 1 calc R U . . .
 H9C H 0.353549 0.660006 0.256431 0.085 Uiso 1 1 calc R U . . .
 C10 C 0.1061(4) 0.6021(5) 0.29642(16) 0.0608(12) Uani 1 1 d . . . . .
 H10A H 0.053797 0.545682 0.290089 0.091 Uiso 1 1 calc R U . . .
 H10B H 0.071152 0.666670 0.285224 0.091 Uiso 1 1 calc R U . . .
 H10C H 0.127699 0.605986 0.332857 0.091 Uiso 1 1 calc R U . . .
 C11 C 0.1813(3) 0.3643(4) 0.27921(15) 0.0494(10) Uani 1 1 d . . . . .
 H11 H 0.115832 0.390651 0.296294 0.059 Uiso 1 1 calc R U . . .
 C12 C 0.2190(4) 0.2656(4) 0.30571(18) 0.0600(12) Uani 1 1 d . . . . .
 H12A H 0.284668 0.239426 0.290312 0.090 Uiso 1 1 calc R U . . .
 H12B H 0.159669 0.214684 0.301995 0.090 Uiso 1 1 calc R U . . .
 H12C H 0.236765 0.279237 0.341888 0.090 Uiso 1 1 calc R U . . .
 C13 C 0.1447(4) 0.3423(4) 0.22335(15) 0.0560(11) Uani 1 1 d . . . . .
 H13A H 0.117479 0.405569 0.206926 0.084 Uiso 1 1 calc R U . . .
 H13B H 0.085664 0.290983 0.221746 0.084 Uiso 1 1 calc R U . . .
 H13C H 0.207673 0.316332 0.205759 0.084 Uiso 1 1 calc R U . . .
 C14 C 0.6209(3) 0.5495(4) 0.34844(13) 0.0452(9) Uani 1 1 d . . . . .
 C15 C 0.6452(4) 0.6542(4) 0.34770(15) 0.0534(11) Uani 1 1 d . . . . .
 C16 C 0.7510(4) 0.6870(5) 0.36362(15) 0.0615(12) Uani 1 1 d . . . . .
 H16 H 0.768643 0.757713 0.361636 0.074 Uiso 1 1 calc R U . . .
 C17 C 0.8321(4) 0.6180(5) 0.38250(15) 0.0639(15) Uani 1 1 d . . . . .
 C18 C 0.8052(4) 0.5170(5) 0.38515(14) 0.0568(12) Uani 1 1 d . . . . .
 H18 H 0.859524 0.470002 0.398393 0.068 Uiso 1 1 calc R U . . .
 C19 C 0.7011(3) 0.4800(4) 0.36919(13) 0.0515(11) Uani 1 1 d . . . . .
 C20 C 0.5562(4) 0.7314(4) 0.33322(19) 0.0635(12) Uani 1 1 d . . . . .
 H20B H 0.499068 0.728560 0.357770 0.095 Uiso 1 1 calc R U . . .
 H20A H 0.523254 0.715632 0.299165 0.095 Uiso 1 1 calc R U . . .
 H20C H 0.588499 0.800183 0.333299 0.095 Uiso 1 1 calc R U . . .
 C21 C 0.9453(4) 0.6576(6) 0.4019(2) 0.0816(19) Uani 1 1 d . . . . .
 H21A H 0.969793 0.710336 0.378719 0.122 Uiso 1 1 calc R U . . .
 H21B H 0.998360 0.600909 0.403558 0.122 Uiso 1 1 calc R U . . .
 H21C H 0.940543 0.686973 0.435892 0.122 Uiso 1 1 calc R U . . .
 C22 C 0.6721(4) 0.3703(4) 0.37724(16) 0.0565(12) Uani 1 1 d . . . . .
 H22A H 0.625187 0.364917 0.405976 0.085 Uiso 1 1 calc R U . . .
 H22B H 0.739895 0.330655 0.384525 0.085 Uiso 1 1 calc R U . . .
 H22C H 0.632362 0.343490 0.346509 0.085 Uiso 1 1 calc R U . . .
 K1 K 0.500000 1.000000 0.500000 0.0453(3) Uani 1 2 d S . P . .
 O1 O 0.6559(3) 0.9530(3) 0.43011(14) 0.0670(9) Uani 1 1 d . . . . .
 O2 O 0.5279(3) 1.1355(3) 0.41904(15) 0.0719(10) Uani 1 1 d . . . . .
 O3 O 0.3426(3) 1.1531(2) 0.47547(14) 0.0637(9) Uani 1 1 d . . . . .
 O4 O 0.3318(4) 0.8897(3) 0.4582(2) 0.1059(17) Uani 1 1 d . . . . .
 C23 C 0.7483(4) 0.9043(4) 0.4532(2) 0.0732(15) Uani 1 1 d . . . . .
 H23A H 0.788800 0.952139 0.476854 0.088 Uiso 1 1 calc R U . . .
 H23B H 0.798489 0.882975 0.427042 0.088 Uiso 1 1 calc R U . . .
 C24 C 0.6875(6) 1.0388(5) 0.4025(3) 0.0865(19) Uani 1 1 d . . . . .
 H24A H 0.736006 1.017513 0.375696 0.104 Uiso 1 1 calc R U . . .
 H24B H 0.728726 1.087527 0.425438 0.104 Uiso 1 1 calc R U . . .
 C25 C 0.5837(6) 1.0895(5) 0.3787(2) 0.0837(17) Uani 1 1 d . . . . .
 H25A H 0.603374 1.142204 0.353883 0.100 Uiso 1 1 calc R U . . .
 H25B H 0.535534 1.037995 0.360842 0.100 Uiso 1 1 calc R U . . .
 C26 C 0.4337(5) 1.1910(5) 0.4006(2) 0.0748(15) Uani 1 1 d . . . . .
 H26A H 0.381113 1.145236 0.381240 0.090 Uiso 1 1 calc R U . . .
 H26B H 0.455151 1.246729 0.377732 0.090 Uiso 1 1 calc R U . . .
 C27 C 0.3806(5) 1.2353(4) 0.4465(2) 0.0768(17) Uani 1 1 d . . . . .
 H27A H 0.435267 1.276388 0.467242 0.092 Uiso 1 1 calc R U . . .
 H27B H 0.318077 1.280306 0.435182 0.092 Uiso 1 1 calc R U . . .
 C28 C 0.2887(5) 1.1894(4) 0.5177(2) 0.0713(14) Uani 1 1 d . . . . .
 H28A H 0.224003 1.231650 0.506232 0.086 Uiso 1 1 calc R U . . .
 H28B H 0.339646 1.231878 0.539724 0.086 Uiso 1 1 calc R U . . .
 C29 C 0.3259(5) 0.7835(4) 0.4620(3) 0.0810(17) Uani 1 1 d . . . . .
 H29A H 0.315961 0.762902 0.497581 0.097 Uiso 1 1 calc R U . . .
 H29B H 0.394403 0.751648 0.451047 0.097 Uiso 1 1 calc R U . . .
 C30 C 0.2286(6) 0.7508(5) 0.4280(3) 0.0831(18) Uani 1 1 d . . . . .
 H30A H 0.249451 0.695188 0.405007 0.100 Uiso 1 1 calc R U . . .
 H30B H 0.168032 0.726312 0.448282 0.100 Uiso 1 1 calc R U . . .
 C31 C 0.1939(7) 0.8443(5) 0.3983(3) 0.101(2) Uani 1 1 d . . . . .
 H31A H 0.183690 0.828865 0.361564 0.121 Uiso 1 1 calc R U . . .
 H31B H 0.124323 0.872645 0.410025 0.121 Uiso 1 1 calc R U . . .
 C32 C 0.2865(7) 0.9158(6) 0.4089(3) 0.105(2) Uani 1 1 d . . . . .
 H32A H 0.342445 0.907763 0.383536 0.125 Uiso 1 1 calc R U . . .
 H32B H 0.259973 0.987489 0.408120 0.125 Uiso 1 1 calc R U . . .
 O5 O -0.0227(5) 0.1430(4) 0.4763(2) 0.1067(14) Uani 1 1 d . U . . .
 C33 C 0.0118(7) 0.0748(6) 0.4392(3) 0.0985(16) Uani 1 1 d . U . . .
 H33A H 0.079893 0.038946 0.452059 0.118 Uiso 1 1 calc R U . . .
 H33B H -0.046264 0.022964 0.431175 0.118 Uiso 1 1 calc R U . . .
 C34 C 0.0314(9) 0.1295(6) 0.3966(3) 0.1159(18) Uani 1 1 d . U . . .
 H34A H -0.009848 0.098412 0.366786 0.139 Uiso 1 1 calc R U . . .
 H34B H 0.111128 0.126550 0.390787 0.139 Uiso 1 1 calc R U . . .
 C35 C -0.0016(7) 0.2343(6) 0.4014(3) 0.1042(17) Uani 1 1 d . U . . .
 H35A H -0.061369 0.251841 0.375474 0.125 Uiso 1 1 calc R U . . .
 H35B H 0.061592 0.280958 0.397590 0.125 Uiso 1 1 calc R U . . .
 C36 C -0.0413(7) 0.2415(6) 0.4534(2) 0.0935(15) Uani 1 1 d . U . . .
 H36A H 0.000095 0.294960 0.473356 0.112 Uiso 1 1 calc R U . . .
 H36B H -0.120885 0.258889 0.451844 0.112 Uiso 1 1 calc R U . . .
 O6 O 0.2591(16) 0.9102(12) 0.2026(5) 0.180(4) Uani 0.5 1 d G U P A 1
 C37 C 0.3476(13) 0.9349(15) 0.2394(7) 0.180(4) Uani 0.5 1 d G U P A 1
 H37A H 0.407827 0.970608 0.222990 0.216 Uiso 0.5 1 calc R U P A 1
 H37B H 0.377943 0.871934 0.255921 0.216 Uiso 0.5 1 calc R U P A 1
 C38 C 0.2980(17) 1.0048(15) 0.2786(6) 0.181(4) Uani 0.5 1 d G U P A 1
 H38A H 0.301329 1.077636 0.268507 0.217 Uiso 0.5 1 calc R U P A 1
 H38B H 0.336005 0.996127 0.312782 0.217 Uiso 0.5 1 calc R U P A 1
 C39 C 0.1783(16) 0.9662(18) 0.2774(7) 0.183(4) Uani 0.5 1 d G U P A 1
 H39A H 0.171733 0.904783 0.299003 0.219 Uiso 0.5 1 calc R U P A 1
 H39B H 0.127674 1.020015 0.288525 0.219 Uiso 0.5 1 calc R U P A 1
 C40 C 0.1552(13) 0.9407(17) 0.2210(7) 0.182(4) Uani 0.5 1 d G U P A 1
 H40A H 0.100803 0.884328 0.216708 0.219 Uiso 0.5 1 calc R U P A 1
 H40B H 0.125562 1.001311 0.202131 0.219 Uiso 0.5 1 calc R U P A 1
 O6* O 0.1958(16) 0.9531(13) 0.1883(5) 0.184(4) Uani 0.5 1 d G U P B 2
 C37* C 0.0889(14) 0.9374(17) 0.2075(7) 0.183(4) Uani 0.5 1 d G U P B 2
 H37C H 0.066098 0.864971 0.203361 0.220 Uiso 0.5 1 calc R U P B 2
 H37D H 0.033024 0.981145 0.188935 0.220 Uiso 0.5 1 calc R U P B 2
 C38* C 0.1002(16) 0.9666(17) 0.2639(6) 0.184(4) Uani 0.5 1 d G U P B 2
 H38C H 0.124048 0.907396 0.285347 0.221 Uiso 0.5 1 calc R U P B 2
 H38D H 0.030020 0.993924 0.275434 0.221 Uiso 0.5 1 calc R U P B 2
 C39* C 0.1899(17) 1.0496(14) 0.2645(6) 0.185(4) Uani 0.5 1 d G U P B 2
 H39C H 0.158385 1.117181 0.254514 0.222 Uiso 0.5 1 calc R U P B 2
 H39D H 0.229704 1.055307 0.298400 0.222 Uiso 0.5 1 calc R U P B 2
 C40* C 0.2655(13) 1.0090(15) 0.2247(7) 0.182(4) Uani 0.5 1 d G U P B 2
 H40C H 0.302199 1.066364 0.208003 0.219 Uiso 0.5 1 calc R U P B 2
 H40D H 0.322997 0.963610 0.240897 0.219 Uiso 0.5 1 calc R U P B 2

loop_
  _atom_site_aniso_label
  _atom_site_aniso_U_11
  _atom_site_aniso_U_22
  _atom_site_aniso_U_33
  _atom_site_aniso_U_23
  _atom_site_aniso_U_13
  _atom_site_aniso_U_12
 Zr1 0.0401(2) 0.0516(3) 0.0122(2) 0.000 0.00339(14) 0.000
 As1 0.0731(5) 0.0535(4) 0.0344(3) 0.000 0.0204(3) 0.000
 P1 0.0405(5) 0.0625(6) 0.0134(4) -0.0004(3) 0.0019(3) 0.0022(4)
 N1 0.0440(16) 0.0612(19) 0.0127(12) -0.0061(12) -0.0031(11) 0.0092(14)
 C1 0.0469(19) 0.059(2) 0.0122(14) 0.0005(13) -0.0017(13) 0.0160(16)
 C2 0.050(2) 0.072(3) 0.0150(16) -0.0040(15) -0.0034(14) 0.0178(19)
 C3 0.058(2) 0.072(3) 0.0104(14) 0.0004(15) -0.0009(14) 0.025(2)
 C4 0.054(2) 0.064(2) 0.0177(16) 0.0040(15) 0.0063(14) 0.0230(19)
 C5 0.048(2) 0.060(2) 0.0173(16) 0.0026(14) 0.0048(14) 0.0130(17)
 C6 0.0457(19) 0.056(2) 0.0172(15) 0.0021(14) 0.0011(13) 0.0105(16)
 C7 0.066(3) 0.077(3) 0.0200(17) 0.0042(17) 0.0124(17) 0.021(2)
 C8 0.046(2) 0.079(3) 0.0161(15) 0.0044(16) -0.0036(13) 0.0115(19)
 C9 0.067(3) 0.069(3) 0.033(2) 0.0038(19) -0.0088(18) 0.017(2)
 C10 0.056(2) 0.096(4) 0.030(2) 0.007(2) -0.0002(17) 0.026(2)
 C11 0.046(2) 0.079(3) 0.0244(18) -0.0056(17) 0.0080(15) -0.0044(19)
 C12 0.064(3) 0.077(3) 0.040(2) 0.005(2) 0.012(2) -0.013(2)
 C13 0.050(2) 0.089(3) 0.029(2) -0.0116(19) 0.0074(17) -0.013(2)
 C14 0.0424(19) 0.079(3) 0.0136(15) -0.0078(15) -0.0040(13) 0.0052(18)
 C15 0.056(2) 0.079(3) 0.0236(18) -0.0152(18) -0.0054(16) -0.002(2)
 C16 0.063(3) 0.093(4) 0.028(2) -0.020(2) 0.0015(18) -0.011(3)
 C17 0.044(2) 0.129(5) 0.0190(18) -0.020(2) 0.0007(15) -0.002(3)
 C18 0.046(2) 0.105(4) 0.0187(17) -0.007(2) 0.0014(15) 0.011(2)
 C19 0.043(2) 0.098(3) 0.0134(16) -0.0026(17) -0.0008(14) 0.012(2)
 C20 0.069(3) 0.067(3) 0.052(3) -0.014(2) -0.010(2) 0.000(2)
 C21 0.050(3) 0.151(6) 0.043(3) -0.035(3) 0.001(2) -0.012(3)
 C22 0.052(2) 0.089(3) 0.029(2) 0.0149(19) 0.0041(17) 0.021(2)
 K1 0.0441(6) 0.0411(6) 0.0496(7) 0.0056(5) -0.0046(5) -0.0029(4)
 O1 0.071(2) 0.064(2) 0.065(2) -0.0011(16) 0.0030(17) -0.0041(16)
 O2 0.079(2) 0.070(2) 0.066(2) 0.0181(18) 0.0000(19) 0.0002(18)
 O3 0.074(2) 0.0509(17) 0.065(2) -0.0026(15) -0.0038(17) 0.0077(15)
 O4 0.116(4) 0.069(3) 0.124(4) -0.003(3) -0.049(3) -0.026(3)
 C23 0.062(3) 0.065(3) 0.092(4) -0.030(3) 0.000(3) 0.009(2)
 C24 0.090(4) 0.071(4) 0.102(5) 0.012(3) 0.032(4) -0.012(3)
 C25 0.098(4) 0.087(4) 0.068(4) 0.021(3) 0.019(3) -0.005(3)
 C26 0.089(4) 0.068(3) 0.067(3) 0.027(3) -0.004(3) 0.000(3)
 C27 0.087(4) 0.045(2) 0.093(4) 0.016(3) -0.029(3) 0.004(2)
 C28 0.082(4) 0.061(3) 0.069(3) -0.015(3) -0.007(3) 0.023(3)
 C29 0.079(4) 0.060(3) 0.101(5) -0.012(3) -0.014(3) -0.005(3)
 C30 0.086(4) 0.081(4) 0.079(4) 0.000(3) -0.023(3) -0.018(3)
 C31 0.109(5) 0.064(4) 0.123(6) -0.014(4) -0.041(5) 0.000(3)
 C32 0.121(6) 0.089(5) 0.100(6) 0.010(4) -0.021(5) -0.018(4)
 O5 0.135(3) 0.110(3) 0.077(3) 0.026(2) 0.022(2) 0.020(3)
 C33 0.129(4) 0.092(3) 0.079(3) 0.017(3) 0.039(3) 0.016(3)
 C34 0.152(4) 0.112(4) 0.088(3) 0.010(3) 0.044(3) 0.014(3)
 C35 0.132(4) 0.111(3) 0.073(3) 0.031(3) 0.038(3) 0.032(3)
 C36 0.120(4) 0.101(3) 0.062(3) 0.026(2) 0.027(3) 0.026(3)
 O6 0.237(10) 0.164(6) 0.140(6) -0.040(5) 0.031(7) -0.001(6)
 C37 0.238(10) 0.163(6) 0.143(7) -0.040(6) 0.030(7) -0.003(7)
 C38 0.239(10) 0.164(6) 0.143(7) -0.040(6) 0.033(7) -0.002(7)
 C39 0.242(10) 0.164(6) 0.145(6) -0.040(5) 0.032(7) -0.003(7)
 C40 0.240(9) 0.166(6) 0.143(6) -0.039(5) 0.032(6) -0.003(6)
 O6* 0.241(10) 0.168(6) 0.145(7) -0.040(5) 0.030(7) -0.005(6)
 C37* 0.240(10) 0.168(6) 0.143(7) -0.040(6) 0.032(7) -0.003(7)
 C38* 0.242(10) 0.167(6) 0.145(7) -0.039(6) 0.031(7) -0.002(7)
 C39* 0.242(10) 0.167(6) 0.148(7) -0.037(5) 0.031(7) -0.004(6)
 C40* 0.240(9) 0.164(6) 0.144(6) -0.040(5) 0.031(6) -0.004(6)

_geom_special_details
;
 All esds (except the esd in the dihedral angle between two l.s. planes)
 are estimated using the full covariance matrix.  The cell esds are taken
 into account individually in the estimation of esds in distances, angles
 and torsion angles; correlations between esds in cell parameters are only
 used when they are defined by crystal symmetry.  An approximate (isotropic)
 treatment of cell esds is used for estimating esds involving l.s. planes.
;
loop_
  _geom_bond_atom_site_label_1
  _geom_bond_atom_site_label_2
  _geom_bond_distance
  _geom_bond_site_symmetry_2
  _geom_bond_publ_flag
 Zr1 As1 2.3951(8) . ?
 Zr1 P1 2.7679(9) . ?
 Zr1 P1 2.7680(9) 2_655 ?
 Zr1 N1 2.258(3) . ?
 Zr1 N1 2.258(3) 2_655 ?
 P1 C6 1.823(3) . ?
 P1 C8 1.865(4) . ?
 P1 C11 1.853(4) . ?
 N1 C1 1.381(5) . ?
 N1 C14 1.431(5) . ?
 C1 C2 1.422(4) . ?
 C1 C6 1.419(5) . ?
 C2 C3 1.391(6) . ?
 C3 C4 1.387(6) . ?
 C4 C5 1.390(5) . ?
 C4 C7 1.517(5) . ?
 C5 C6 1.396(5) . ?
 C8 C9 1.514(7) . ?
 C8 C10 1.525(6) . ?
 C11 C12 1.521(7) . ?
 C11 C13 1.537(5) . ?
 C14 C15 1.400(7) . ?
 C14 C19 1.413(6) . ?
 C15 C16 1.392(6) . ?
 C15 C20 1.507(7) . ?
 C16 C17 1.401(8) . ?
 C17 C18 1.362(8) . ?
 C17 C21 1.524(6) . ?
 C18 C19 1.391(6) . ?
 C19 C22 1.493(7) . ?
 K1 O1 2.795(4) 3_676 ?
 K1 O1 2.795(4) . ?
 K1 O2 2.810(4) 3_676 ?
 K1 O2 2.810(4) . ?
 K1 O3 2.810(3) . ?
 K1 O3 2.810(3) 3_676 ?
 K1 O4 2.675(4) 3_676 ?
 K1 O4 2.675(4) . ?
 O1 C23 1.393(7) . ?
 O1 C24 1.402(7) . ?
 O2 C25 1.429(8) . ?
 O2 C26 1.413(7) . ?
 O3 C27 1.412(7) . ?
 O3 C28 1.410(6) . ?
 O4 C29 1.393(7) . ?
 O4 C32 1.418(8) . ?
 C23 C28 1.528(9) 3_676 ?
 C24 C25 1.521(10) . ?
 C26 C27 1.522(9) . ?
 C29 C30 1.496(8) . ?
 C30 C31 1.495(9) . ?
 C31 C32 1.473(10) . ?
 O5 C33 1.406(9) . ?
 O5 C36 1.433(8) . ?
 C33 C34 1.365(10) . ?
 C34 C35 1.434(11) . ?
 C35 C36 1.486(9) . ?
 O6 C37 1.4363 . ?
 O6 C40 1.4362 . ?
 C37 C38 1.5316 . ?
 C38 C39 1.5355 . ?
 C39 C40 1.5320 . ?
 O6* C37* 1.4362 . ?
 O6* C40* 1.4360 . ?
 C37* C38* 1.5319 . ?
 C38* C39* 1.5361 . ?
 C39* C40* 1.5323 . ?

loop_
  _geom_angle_atom_site_label_1
  _geom_angle_atom_site_label_2
  _geom_angle_atom_site_label_3
  _geom_angle
  _geom_angle_site_symmetry_1
  _geom_angle_site_symmetry_3
  _geom_angle_publ_flag
 As1 Zr1 P1 94.34(2) . . ?
 As1 Zr1 P1 94.33(2) . 2_655 ?
 P1 Zr1 P1 171.33(5) . 2_655 ?
 N1 Zr1 As1 111.88(9) . . ?
 N1 Zr1 As1 111.88(9) 2_655 . ?
 N1 Zr1 P1 104.44(8) 2_655 . ?
 N1 Zr1 P1 104.44(8) . 2_655 ?
 N1 Zr1 P1 72.20(8) 2_655 2_655 ?
 N1 Zr1 P1 72.20(8) . . ?
 N1 Zr1 N1 136.24(18) 2_655 . ?
 C6 P1 Zr1 98.58(12) . . ?
 C6 P1 C8 103.01(17) . . ?
 C6 P1 C11 104.76(18) . . ?
 C8 P1 Zr1 118.20(14) . . ?
 C11 P1 Zr1 126.27(14) . . ?
 C11 P1 C8 102.7(2) . . ?
 C1 N1 Zr1 126.7(2) . . ?
 C1 N1 C14 115.4(3) . . ?
 C14 N1 Zr1 117.1(2) . . ?
 N1 C1 C2 123.2(4) . . ?
 N1 C1 C6 121.1(3) . . ?
 C6 C1 C2 115.7(3) . . ?
 C3 C2 C1 122.0(4) . . ?
 C4 C3 C2 121.7(3) . . ?
 C3 C4 C5 117.1(3) . . ?
 C3 C4 C7 120.8(3) . . ?
 C5 C4 C7 122.1(4) . . ?
 C4 C5 C6 122.7(4) . . ?
 C1 C6 P1 116.8(3) . . ?
 C5 C6 P1 122.4(3) . . ?
 C5 C6 C1 120.7(3) . . ?
 C9 C8 P1 108.3(3) . . ?
 C9 C8 C10 109.8(4) . . ?
 C10 C8 P1 116.5(3) . . ?
 C12 C11 P1 112.8(3) . . ?
 C12 C11 C13 109.9(4) . . ?
 C13 C11 P1 110.2(3) . . ?
 C15 C14 N1 120.1(4) . . ?
 C15 C14 C19 119.5(4) . . ?
 C19 C14 N1 120.4(4) . . ?
 C14 C15 C20 120.6(4) . . ?
 C16 C15 C14 119.2(5) . . ?
 C16 C15 C20 120.1(5) . . ?
 C15 C16 C17 121.4(5) . . ?
 C16 C17 C21 119.8(6) . . ?
 C18 C17 C16 118.5(4) . . ?
 C18 C17 C21 121.7(5) . . ?
 C17 C18 C19 122.4(5) . . ?
 C14 C19 C22 120.5(4) . . ?
 C18 C19 C14 118.8(5) . . ?
 C18 C19 C22 120.5(4) . . ?
 O1 K1 O1 180.0 . 3_676 ?
 O1 K1 O2 61.10(11) 3_676 3_676 ?
 O1 K1 O2 118.90(11) 3_676 . ?
 O1 K1 O2 61.10(11) . . ?
 O1 K1 O2 118.90(11) . 3_676 ?
 O1 K1 O3 118.93(11) 3_676 3_676 ?
 O1 K1 O3 61.07(11) . 3_676 ?
 O1 K1 O3 61.07(11) 3_676 . ?
 O1 K1 O3 118.93(11) . . ?
 O2 K1 O2 180.0 . 3_676 ?
 O3 K1 O2 59.43(12) 3_676 3_676 ?
 O3 K1 O2 120.57(12) . 3_676 ?
 O3 K1 O2 59.43(12) . . ?
 O3 K1 O2 120.57(12) 3_676 . ?
 O3 K1 O3 180.0 3_676 . ?
 O4 K1 O1 98.14(16) 3_676 3_676 ?
 O4 K1 O1 81.86(16) 3_676 . ?
 O4 K1 O1 81.86(16) . 3_676 ?
 O4 K1 O1 98.14(16) . . ?
 O4 K1 O2 81.17(14) 3_676 . ?
 O4 K1 O2 98.83(14) 3_676 3_676 ?
 O4 K1 O2 98.83(14) . . ?
 O4 K1 O2 81.17(14) . 3_676 ?
 O4 K1 O3 78.48(13) . . ?
 O4 K1 O3 78.48(13) 3_676 3_676 ?
 O4 K1 O3 101.52(13) 3_676 . ?
 O4 K1 O3 101.52(13) . 3_676 ?
 O4 K1 O4 180.0 . 3_676 ?
 C23 O1 K1 111.9(3) . . ?
 C23 O1 C24 110.6(5) . . ?
 C24 O1 K1 112.7(4) . . ?
 C25 O2 K1 112.7(3) . . ?
 C26 O2 K1 116.7(3) . . ?
 C26 O2 C25 111.8(5) . . ?
 C27 O3 K1 115.1(3) . . ?
 C28 O3 K1 113.7(3) . . ?
 C28 O3 C27 110.9(4) . . ?
 C29 O4 K1 123.2(4) . . ?
 C29 O4 C32 106.7(5) . . ?
 C32 O4 K1 119.1(4) . . ?
 O1 C23 C28 109.3(5) . 3_676 ?
 O1 C24 C25 108.4(5) . . ?
 O2 C25 C24 107.2(5) . . ?
 O2 C26 C27 107.2(4) . . ?
 O3 C27 C26 108.2(4) . . ?
 O3 C28 C23 107.1(4) . 3_676 ?
 O4 C29 C30 106.4(5) . . ?
 C31 C30 C29 105.3(5) . . ?
 C32 C31 C30 103.5(6) . . ?
 O4 C32 C31 105.4(6) . . ?
 C33 O5 C36 108.8(5) . . ?
 C34 C33 O5 108.5(7) . . ?
 C33 C34 C35 111.1(7) . . ?
 C34 C35 C36 104.6(6) . . ?
 O5 C36 C35 106.2(6) . . ?
 C40 O6 C37 110.1 . . ?
 O6 C37 C38 106.3 . . ?
 C37 C38 C39 101.8 . . ?
 C40 C39 C38 101.7 . . ?
 O6 C40 C39 106.3 . . ?
 C40* O6* C37* 110.1 . . ?
 O6* C37* C38* 106.3 . . ?
 C37* C38* C39* 101.8 . . ?
 C40* C39* C38* 101.8 . . ?
 O6* C40* C39* 106.3 . . ?

_shelx_res_file
;
TITL 90202_a.res in P2/c
    90202.res
    created by SHELXL-2019/3 at 13:24:09 on 09-Oct-2024
REM Old TITL 90202_a.res in P2/c
REM SHELXT solution in P2/c
REM R1 0.200, Rweak 0.045, Alpha 0.058, Orientation as input
REM Formula found by SHELXT: C70 As K3 N8 O6 Zr
CELL 1.54184 12.1325 13.0599 26.3593 90 93.8 90
ZERR 2 0.0001 0.0001 0.0002 0 0.001 0
LATT 1
SYMM -X,+Y,0.5-Z
SFAC C H As K N O P Zr
UNIT 160 268 2 2 4 24 4 2
SIMU 0.005 0.01 2 O6 > C40*
ISOR 0.04 0.08 C38* O6* C40* C37* C39* C39 O6 C40 C37 C38
SIMU 0.005 0.01 2 O5 > C36

L.S. 4
PLAN  14
TEMP -173
list 4
fmap 2
acta
WPDB -2
WPDB -2
OMIT -4 0 28
OMIT -1 0 30
OMIT 5 5 4
REM <olex2.extras>
REM <HklSrc "%.\\90202.hkl">
REM </olex2.extras>

WGHT    0.103700    8.445100
FVAR       0.34941
ZR1   8    0.500000    0.449164    0.250000    10.50000    0.04011    0.05163 =
         0.01222    0.00000    0.00339    0.00000
AS1   3    0.500000    0.265771    0.250000    10.50000    0.07312    0.05352 =
         0.03441    0.00000    0.02043    0.00000
P1    7    0.288954    0.465185    0.283174    11.00000    0.04051    0.06255 =
         0.01342   -0.00045    0.00189    0.00222
N1    5    0.514408    0.513608    0.329664    11.00000    0.04397    0.06118 =
         0.01268   -0.00611   -0.00312    0.00919
C1    1    0.436049    0.507903    0.365258    11.00000    0.04689    0.05857 =
         0.01222    0.00048   -0.00167    0.01596
C2    1    0.459590    0.529379    0.417757    11.00000    0.04984    0.07153 =
         0.01500   -0.00401   -0.00336    0.01781
AFIX  43
H2    2    0.532107    0.550169    0.429115    11.00000   -1.20000
AFIX   0
C3    1    0.379591    0.520850    0.452978    11.00000    0.05822    0.07198 =
         0.01044    0.00043   -0.00089    0.02549
AFIX  43
H3    2    0.398832    0.536291    0.487658    11.00000   -1.20000
AFIX   0
C4    1    0.272474    0.490382    0.438746    11.00000    0.05427    0.06425 =
         0.01767    0.00399    0.00635    0.02298
C5    1    0.247577    0.470606    0.387451    11.00000    0.04772    0.06016 =
         0.01730    0.00259    0.00479    0.01304
AFIX  43
H5    2    0.174672    0.449785    0.376775    11.00000   -1.20000
AFIX   0
C6    1    0.325278    0.480078    0.350978    11.00000    0.04567    0.05579 =
         0.01715    0.00214    0.00109    0.01052
C7    1    0.187066    0.479866    0.477951    11.00000    0.06637    0.07727 =
         0.01996    0.00420    0.01236    0.02095
AFIX 137
H7A   2    0.180099    0.545105    0.495828    11.00000   -1.50000
H7B   2    0.210325    0.426367    0.502442    11.00000   -1.50000
H7C   2    0.115613    0.461333    0.460903    11.00000   -1.50000
AFIX   0
C8    1    0.208331    0.583634    0.266969    11.00000    0.04586    0.07887 =
         0.01608    0.00436   -0.00362    0.01148
AFIX  13
H8    2    0.183183    0.579295    0.230130    11.00000   -1.20000
AFIX   0
C9    1    0.285567    0.674452    0.273231    11.00000    0.06684    0.06860 =
         0.03293    0.00382   -0.00884    0.01742
AFIX 137
H9A   2    0.303543    0.686984    0.309494    11.00000   -1.50000
H9B   2    0.249609    0.735159    0.257821    11.00000   -1.50000
H9C   2    0.353549    0.660006    0.256431    11.00000   -1.50000
AFIX   0
C10   1    0.106108    0.602148    0.296417    11.00000    0.05585    0.09594 =
         0.03012    0.00666   -0.00024    0.02646
AFIX 137
H10A  2    0.053797    0.545682    0.290089    11.00000   -1.50000
H10B  2    0.071152    0.666670    0.285224    11.00000   -1.50000
H10C  2    0.127699    0.605986    0.332857    11.00000   -1.50000
AFIX   0
C11   1    0.181327    0.364302    0.279212    11.00000    0.04600    0.07870 =
         0.02439   -0.00564    0.00802   -0.00443
AFIX  13
H11   2    0.115832    0.390651    0.296294    11.00000   -1.20000
AFIX   0
C12   1    0.218955    0.265635    0.305709    11.00000    0.06448    0.07688 =
         0.03986    0.00475    0.01250   -0.01309
AFIX 137
H12A  2    0.284668    0.239426    0.290312    11.00000   -1.50000
H12B  2    0.159669    0.214684    0.301995    11.00000   -1.50000
H12C  2    0.236765    0.279237    0.341888    11.00000   -1.50000
AFIX   0
C13   1    0.144721    0.342305    0.223352    11.00000    0.05037    0.08936 =
         0.02902   -0.01155    0.00736   -0.01283
AFIX 137
H13A  2    0.117479    0.405569    0.206926    11.00000   -1.50000
H13B  2    0.085664    0.290983    0.221746    11.00000   -1.50000
H13C  2    0.207673    0.316332    0.205759    11.00000   -1.50000
AFIX   0
C14   1    0.620862    0.549454    0.348444    11.00000    0.04243    0.07881 =
         0.01361   -0.00777   -0.00399    0.00521
C15   1    0.645156    0.654189    0.347705    11.00000    0.05627    0.07924 =
         0.02358   -0.01521   -0.00535   -0.00237
C16   1    0.750995    0.687018    0.363617    11.00000    0.06338    0.09325 =
         0.02769   -0.02050    0.00146   -0.01085
AFIX  43
H16   2    0.768643    0.757713    0.361636    11.00000   -1.20000
AFIX   0
C17   1    0.832068    0.617956    0.382500    11.00000    0.04375    0.12866 =
         0.01900   -0.02012    0.00067   -0.00247
C18   1    0.805170    0.516973    0.385152    11.00000    0.04629    0.10544 =
         0.01868   -0.00665    0.00138    0.01078
AFIX  43
H18   2    0.859524    0.470002    0.398393    11.00000   -1.20000
AFIX   0
C19   1    0.701055    0.480023    0.369193    11.00000    0.04327    0.09761 =
         0.01340   -0.00256   -0.00076    0.01223
C20   1    0.556215    0.731394    0.333217    11.00000    0.06940    0.06748 =
         0.05169   -0.01402   -0.01047    0.00014
AFIX 137
H20B  2    0.499068    0.728560    0.357770    11.00000   -1.50000
H20A  2    0.523254    0.715632    0.299165    11.00000   -1.50000
H20C  2    0.588499    0.800183    0.333299    11.00000   -1.50000
AFIX   0
C21   1    0.945299    0.657581    0.401899    11.00000    0.04978    0.15120 =
         0.04341   -0.03475    0.00057   -0.01234
AFIX 137
H21A  2    0.969793    0.710336    0.378719    11.00000   -1.50000
H21B  2    0.998360    0.600909    0.403558    11.00000   -1.50000
H21C  2    0.940543    0.686973    0.435892    11.00000   -1.50000
AFIX   0
C22   1    0.672141    0.370348    0.377242    11.00000    0.05167    0.08868 =
         0.02942    0.01491    0.00413    0.02098
AFIX 137
H22A  2    0.625187    0.364917    0.405976    11.00000   -1.50000
H22B  2    0.739895    0.330655    0.384525    11.00000   -1.50000
H22C  2    0.632362    0.343490    0.346509    11.00000   -1.50000
AFIX   0

K1    4    0.500000    1.000000    0.500000    10.50000    0.04408    0.04110 =
         0.04958    0.00561   -0.00463   -0.00288
O1    6    0.655907    0.953025    0.430111    11.00000    0.07095    0.06447 =
         0.06540   -0.00111    0.00305   -0.00408
O2    6    0.527927    1.135543    0.419042    11.00000    0.07864    0.07034 =
         0.06597    0.01810    0.00003    0.00023
O3    6    0.342646    1.153103    0.475471    11.00000    0.07380    0.05087 =
         0.06522   -0.00264   -0.00375    0.00768
O4    6    0.331786    0.889715    0.458211    11.00000    0.11631    0.06947 =
         0.12423   -0.00284   -0.04862   -0.02585
C23   1    0.748258    0.904325    0.453196    11.00000    0.06197    0.06549 =
         0.09151   -0.02991   -0.00005    0.00917
AFIX  23
H23A  2    0.788800    0.952139    0.476854    11.00000   -1.20000
H23B  2    0.798489    0.882975    0.427042    11.00000   -1.20000
AFIX   0
C24   1    0.687467    1.038766    0.402549    11.00000    0.08967    0.07105 =
         0.10215    0.01207    0.03239   -0.01240
AFIX  23
H24A  2    0.736006    1.017513    0.375696    11.00000   -1.20000
H24B  2    0.728726    1.087527    0.425438    11.00000   -1.20000
AFIX   0
C25   1    0.583687    1.089527    0.378733    11.00000    0.09810    0.08676 =
         0.06797    0.02050    0.01948   -0.00476
AFIX  23
H25A  2    0.603374    1.142204    0.353883    11.00000   -1.20000
H25B  2    0.535534    1.037995    0.360842    11.00000   -1.20000
AFIX   0
C26   1    0.433653    1.191022    0.400557    11.00000    0.08867    0.06782 =
         0.06673    0.02652   -0.00442   -0.00015
AFIX  23
H26A  2    0.381113    1.145236    0.381240    11.00000   -1.20000
H26B  2    0.455151    1.246729    0.377732    11.00000   -1.20000
AFIX   0
C27   1    0.380612    1.235266    0.446458    11.00000    0.08739    0.04501 =
         0.09339    0.01620   -0.02904    0.00432
AFIX  23
H27A  2    0.435267    1.276388    0.467242    11.00000   -1.20000
H27B  2    0.318077    1.280306    0.435182    11.00000   -1.20000
AFIX   0
C28   1    0.288681    1.189391    0.517685    11.00000    0.08200    0.06108 =
         0.06908   -0.01460   -0.00719    0.02325
AFIX  23
H28A  2    0.224003    1.231650    0.506232    11.00000   -1.20000
H28B  2    0.339646    1.231878    0.539724    11.00000   -1.20000
AFIX   0
C29   1    0.325875    0.783512    0.462029    11.00000    0.07896    0.06035 =
         0.10095   -0.01194   -0.01363   -0.00544
AFIX  23
H29A  2    0.315961    0.762902    0.497581    11.00000   -1.20000
H29B  2    0.394403    0.751648    0.451047    11.00000   -1.20000
AFIX   0
C30   1    0.228609    0.750827    0.428015    11.00000    0.08555    0.08080 =
         0.07911    0.00042   -0.02322   -0.01823
AFIX  23
H30A  2    0.249451    0.695188    0.405007    11.00000   -1.20000
H30B  2    0.168032    0.726312    0.448282    11.00000   -1.20000
AFIX   0
C31   1    0.193949    0.844270    0.398349    11.00000    0.10888    0.06412 =
         0.12297   -0.01429   -0.04086   -0.00047
AFIX  23
H31A  2    0.183690    0.828865    0.361564    11.00000   -1.20000
H31B  2    0.124323    0.872645    0.410025    11.00000   -1.20000
AFIX   0
C32   1    0.286511    0.915787    0.408939    11.00000    0.12091    0.08851 =
         0.10047    0.01006   -0.02087   -0.01831
AFIX  23
H32A  2    0.342445    0.907763    0.383536    11.00000   -1.20000
H32B  2    0.259973    0.987489    0.408120    11.00000   -1.20000
AFIX   0

O5    6   -0.022687    0.142962    0.476320    11.00000    0.13523    0.11017 =
         0.07662    0.02563    0.02206    0.01953
C33   1    0.011782    0.074840    0.439218    11.00000    0.12917    0.09160 =
         0.07898    0.01698    0.03907    0.01627
AFIX  23
H33A  2    0.079893    0.038946    0.452059    11.00000   -1.20000
H33B  2   -0.046264    0.022964    0.431175    11.00000   -1.20000
AFIX   0
C34   1    0.031400    0.129487    0.396587    11.00000    0.15211    0.11183 =
         0.08849    0.01013    0.04397    0.01434
AFIX  23
H34A  2   -0.009848    0.098412    0.366786    11.00000   -1.20000
H34B  2    0.111128    0.126550    0.390787    11.00000   -1.20000
AFIX   0
C35   1   -0.001620    0.234291    0.401422    11.00000    0.13229    0.11147 =
         0.07292    0.03110    0.03811    0.03240
AFIX  23
H35A  2   -0.061369    0.251841    0.375474    11.00000   -1.20000
H35B  2    0.061592    0.280958    0.397590    11.00000   -1.20000
AFIX   0
C36   1   -0.041304    0.241511    0.453444    11.00000    0.12043    0.10080 =
         0.06207    0.02574    0.02747    0.02560
AFIX  23
H36A  2    0.000095    0.294960    0.473356    11.00000   -1.20000
H36B  2   -0.120885    0.258889    0.451844    11.00000   -1.20000
AFIX   6

PART 1
O6    6    0.259111    0.910247    0.202569    10.50000    0.23716    0.16357 =
         0.14037   -0.03977    0.03148   -0.00093
C37   1    0.347631    0.934939    0.239429    10.50000    0.23768    0.16260 =
         0.14304   -0.03962    0.03032   -0.00265
AFIX  23
H37A  2    0.407827    0.970608    0.222990    10.50000   -1.20000
H37B  2    0.377943    0.871934    0.255921    10.50000   -1.20000
AFIX   5
C38   1    0.297981    1.004771    0.278648    10.50000    0.23885    0.16368 =
         0.14339   -0.03978    0.03250   -0.00209
AFIX  23
H38A  2    0.301329    1.077636    0.268507    10.50000   -1.20000
H38B  2    0.336005    0.996127    0.312782    10.50000   -1.20000
AFIX   5
C39   1    0.178270    0.966221    0.277408    10.50000    0.24182    0.16428 =
         0.14508   -0.03959    0.03163   -0.00276
AFIX  23
H39A  2    0.171733    0.904783    0.299003    10.50000   -1.20000
H39B  2    0.127674    1.020015    0.288525    10.50000   -1.20000
AFIX   5
C40   1    0.155231    0.940659    0.220978    10.50000    0.23960    0.16639 =
         0.14292   -0.03916    0.03195   -0.00273
AFIX  23
H40A  2    0.100803    0.884328    0.216708    10.50000   -1.20000
H40B  2    0.125562    1.001311    0.202131    10.50000   -1.20000
AFIX   6

PART 2
O6*   6    0.195769    0.953055    0.188350    10.50000    0.24077    0.16817 =
         0.14472   -0.03975    0.02979   -0.00533
C37*  1    0.088911    0.937442    0.207461    10.50000    0.24033    0.16805 =
         0.14345   -0.03983    0.03249   -0.00289
AFIX  23
H37C  2    0.066098    0.864971    0.203361    10.50000   -1.20000
H37D  2    0.033024    0.981145    0.188935    10.50000   -1.20000
AFIX   5
C38*  1    0.100204    0.966577    0.263861    10.50000    0.24155    0.16698 =
         0.14532   -0.03936    0.03073   -0.00231
AFIX  23
H38C  2    0.124048    0.907396    0.285347    10.50000   -1.20000
H38D  2    0.030020    0.993924    0.275434    10.50000   -1.20000
AFIX   5
C39*  1    0.189922    1.049649    0.264492    10.50000    0.24227    0.16699 =
         0.14803   -0.03719    0.03143   -0.00393
AFIX  23
H39C  2    0.158385    1.117181    0.254514    10.50000   -1.20000
H39D  2    0.229704    1.055307    0.298400    10.50000   -1.20000
AFIX   5
C40*  1    0.265500    1.009004    0.224740    10.50000    0.24036    0.16445 =
         0.14418   -0.03998    0.03065   -0.00427
AFIX  23
H40C  2    0.302199    1.066364    0.208003    10.50000   -1.20000
H40D  2    0.322997    0.963610    0.240897    10.50000   -1.20000
AFIX   0
HKLF 4


REM  90202_a.res in P2/c
REM wR2 = 0.1870, GooF = S = 1.041, Restrained GooF = 1.041 for all data
REM R1 = 0.0661 for 7862 Fo > 4sig(Fo) and 0.0696 for all 8480 data
REM 484 parameters refined using 228 restraints

END

WGHT      0.1037      8.4451

REM Highest difference peak  0.965,  deepest hole -0.920,  1-sigma level  0.092
Q1    1  -0.0279  0.1601  0.3818  11.00000  0.05    0.96
Q2    1   0.2540  0.9785  0.2767  11.00000  0.05    0.95
Q3    1   0.1695  1.0339  0.2359  11.00000  0.05    0.91
Q4    1   0.4820  0.4529  0.2987  11.00000  0.05    0.80
Q5    1   0.4594  1.1979  0.4601  11.00000  0.05    0.79
Q6    1   0.4212  0.2239  0.2607  11.00000  0.05    0.69
Q7    1   0.5000  0.3939  0.2500  10.50000  0.05    0.68
Q8    1   0.3678  0.8822  0.4209  11.00000  0.05    0.63
Q9    1   0.6895  0.8930  0.4767  11.00000  0.05    0.61
Q10   1   0.6184  1.0749  0.4206  11.00000  0.05    0.57
Q11   1   0.3934  0.4642  0.2661  11.00000  0.05    0.54
Q12   1   0.6125  1.1771  0.4061  11.00000  0.05    0.53
Q13   1   0.4277  0.4058  0.2606  11.00000  0.05    0.52
Q14   1   0.4387  0.2757  0.2263  11.00000  0.05    0.48
;
_shelx_res_checksum                57416
_shelx_hkl_file
;
   0   0  -3    0.63    0.36
   0   0  -3    0.81    0.35
   0   0  -4 1397.84   38.21
   0   0  -4 1402.47   38.18
   0   0  -4 1453.11   38.29
   0   0  -4 1480.10   38.37
   0   0  -5    0.46    0.52
   0   0  -5    0.47    0.64
   0   0  -5    0.36    0.55
   0   0  -5    0.34    0.29
   0   0  -5    0.40    0.67
   0   0  -6 9556.41  255.44
   0   0  -6 9913.48  255.45
   0   0  -6 9999.00  255.71
   0   0  -6 9361.92  255.08
   0   0  -6 9956.66  255.52
   0   0  -7    0.15    0.69
   0   0  -7    0.33    0.57
   0   0  -7    0.61    0.30
   0   0  -7    0.41    0.58
   0   0  -7    0.49    0.75
   0   0  -8 3730.17   87.04
   0   0  -8 3660.69   87.40
   0   0  -8 3706.53   87.04
   0   0  -9    0.78    0.66
   0   0  -9    0.29    0.88
   0   0  -9    0.74    0.60
   0   0 -10  512.75   14.83
   0   0 -10  530.73   15.31
   0   0 -10  539.12   14.78
   0   0 -11    0.53    0.69
   0   0 -11    1.32    1.06
   0   0 -11    0.02    0.62
   0   0 -12    9.57    1.00
   0   0 -12    9.90    1.36
   0   0 -13    3.57    1.24
   0   0 -14  101.62    5.39
   0   0 -14  101.33    5.53
   0   0 -14   94.49    4.17
   0   0 -15   -0.21    1.71
   0   0 -15    0.46    1.83
   0   0 -15    0.43    1.06
   0   0 -16   76.30    5.22
   0   0 -16   83.21    5.26
   0   0 -17    1.36    2.10
   0   0 -17    1.01    2.03
   0   0 -18   59.78    4.73
   0   0 -19    1.27    2.16
   0   0 -19    2.36    2.45
   0   0 -19    3.88    2.51
   0   0 -19    1.81    1.96
   0   0 -19    5.18    2.46
   0   0 -19   -0.88    2.58
   0   0 -19    2.69    1.99
   0   0 -19    2.80    2.35
   0   0 -20  242.00   10.04
   0   0 -20  248.69   11.46
   0   0 -20  221.42    9.60
   0   0 -20  251.35   10.63
   0   0 -20  253.30   10.67
   0   0 -20  243.04   10.32
   0   0 -20  244.96   10.32
   0   0 -20  239.00   10.08
   0   0 -20  238.00   10.20
   0   0 -20  258.39   11.29
   0   0 -20  228.62   10.15
   0   0 -20  253.36   10.28
   0   0 -20  248.15   10.13
   0   0 -20  245.23   10.65
   0   0 -21   -0.84    2.42
   0   0 -21    1.91    1.82
   0   0 -21    2.99    2.58
   0   0 -21    4.88    2.84
   0   0 -21    2.01    2.57
   0   0 -21    0.82    2.74
   0   0 -21   -0.75    2.62
   0   0 -21    0.36    2.30
   0   0 -21    0.83    2.55
   0   0 -21   -0.26    2.05
   0   0 -21    1.97    2.48
   0   0 -21    0.39    1.80
   0   0 -21    1.47    1.98
   0   0 -21   -0.55    2.70
   0   0 -22  396.56   14.20
   0   0 -22  377.20   14.17
   0   0 -22  347.91   14.09
   0   0 -22  392.75   15.40
   0   0 -22  372.99   14.63
   0   0 -22  371.91   14.65
   0   0 -22  336.27   14.36
   0   0 -22  362.42   13.95
   0   0 -22  343.47   14.36
   0   0 -22  380.69   14.32
   0   0 -22  363.12   14.78
   0   0 -22  378.65   14.03
   0   0 -22  347.31   13.48
   0   0 -23    1.85    2.98
   0   0 -23   -0.24    1.98
   0   0 -23   -3.30    3.80
   0   0 -23    2.75    3.85
   0   0 -23    1.50    3.65
   0   0 -23    3.03    3.00
   0   0 -23   -2.30    3.68
   0   0 -23    2.01    2.83
   0   0 -23    0.99    2.56
   0   0 -23    1.34    3.17
   0   0 -23   -0.88    3.86
   0   0 -23    0.14    2.34
   0   0 -23    0.13    2.45
   0   0 -23   -2.92    4.10
   0   0 -24  452.14   15.76
   0   0 -24  388.99   15.54
   0   0 -24  445.18   17.43
   0   0 -24  423.38   15.69
   0   0 -24  453.67   17.28
   0   0 -24  434.79   16.36
   0   0 -24  431.05   16.33
   0   0 -24  366.90   15.82
   0   0 -24  422.74   15.58
   0   0 -24  368.54   15.76
   0   0 -24  438.84   16.00
   0   0 -24  433.44   15.70
   0   0 -24  392.18   16.20
   0   0 -24  379.69   14.71
   0   0 -25    0.29    2.12
   0   0 -25   -1.47    3.99
   0   0 -25   -0.15    2.51
   0   0 -25    2.25    3.42
   0   0 -25    1.09    3.39
   0   0 -25    4.69    3.62
   0   0 -25    1.78    3.39
   0   0 -25   -0.68    2.79
   0   0 -25    0.14    2.42
   0   0 -25   -3.67    3.90
   0   0 -25    1.47    2.85
   0   0 -25    0.96    2.89
   0   0 -26  350.24   14.12
   0   0 -26  360.64   14.24
   0   0 -26  321.04   13.03
   0   0 -26  311.06   13.24
   0   0 -26  320.79   13.05
   0   0 -26  290.70   13.90
   0   0 -26  306.82   13.88
   0   0 -26  305.24   14.66
   0   0 -26  355.53   13.48
   0   0 -27    2.82    3.31
   0   0 -27    0.15    3.29
   0   0 -27    1.10    2.39
   0   0 -27    2.55    2.72
   0   0 -27    2.36    3.48
   0   0 -27   -0.80    2.52
   0   0 -27   -0.33    2.55
   0   0 -27   -2.91    3.69
   0   0 -27    1.05    2.80
   0   0 -28  321.44   10.08
   0   0 -28  344.98   10.45
   0   0 -28  358.11    9.70
   0   0 -28  342.05    9.69
   0   0 -28  311.01   10.24
   0   0 -28  373.69   10.17
   0   0 -29    1.58    2.44
   0   0 -29   11.75    3.62
   0   0 -29   13.80    3.72
   0   0 -29    5.82    2.87
   0   0 -29    8.68    3.23
   0   0 -30  512.00   16.88
   0   0 -30  462.23   16.73
   0   0 -30  473.65   16.88
   0   0 -30  477.06   16.31
   0   0 -30  532.10   17.03
   0   0 -31   -1.37    1.82
   0   0 -31   -0.08    2.26
   0  -1   0 1810.48   48.33
   0  -1   0 1813.50   48.38
   0  -1   1  478.21   12.91
   0   1   1  456.12   13.01
   0  -1  -1  502.18   13.11
   0  -1   1  470.29   12.82
   0   1   2 7583.84  205.53
   0  -1   2 7609.54  205.42
   0   1  -3  379.37   10.99
   0  -1  -3  402.06   10.90
   0   1   3  396.87   11.01
   0  -1   3  398.87   10.90
   0   1   3  406.14   10.74
   0   1   4  418.01   11.50
   0   1  -4  408.75   11.47
   0   1  -4  425.29   11.46
   0   1   5 1759.32   47.25
   0   1  -5 1707.54   47.22
   0   1  -5 1779.36   47.29
   0  -1  -5 1903.42   47.97
   0   1  -5 1775.23   47.06
   0  -1   6   13.68    1.02
   0   1  -6   10.65    0.71
   0  -1  -6   16.03    1.05
   0   1   6   15.01    0.79
   0  -1  -6   16.10    0.97
   0   1  -6   10.33    0.86
   0   1  -6   11.37    0.72
   0  -1  -6   15.65    1.43
   0  -1  -7 1194.21   31.08
   0   1  -7 1098.13   30.81
   0  -1   7 1182.12   31.07
   0   1   7 1148.86   30.87
   0  -1  -7 1160.01   31.09
   0   1  -7 1162.81   31.22
   0   1  -7 1151.24   31.12
   0  -1  -7 1218.25   31.95
   0   1  -7 1160.69   31.03
   0   1  -8 1529.80   43.19
   0  -1  -8 1659.62   43.07
   0   1  -8 1645.84   43.07
   0   1  -8 1421.09   43.61
   0  -1  -8 1737.17   44.08
   0   1  -8 1605.14   43.05
   0   1  -9  176.15    5.69
   0  -1  -9  185.60    5.45
   0   1  -9  174.75    6.02
   0   1  -9  180.10    5.45
   0   1  -9  184.06    5.56
   0   1 -10 1407.12   38.16
   0  -1 -10 1500.37   39.07
   0   1 -10 1462.80   38.01
   0   1 -10 1397.32   37.80
   0   1 -10 1466.06   38.46
   0   1 -11    4.50    1.04
   0   1 -12   44.56    2.08
   0   1 -12   38.02    1.63
   0  -1 -12   45.21    2.78
   0   1 -12   40.22    1.99
   0   1 -12   42.54    1.99
   0   1 -13  328.75   11.50
   0   1 -13  299.03    9.19
   0   1 -13  333.64   11.78
   0   1 -13  297.23    9.07
   0   1 -13  304.62    9.04
   0  -1 -13  323.97   10.44
   0   1 -14   47.74    3.75
   0  -1 -14   36.04    3.23
   0   1 -14   35.60    1.89
   0   1 -14   46.68    3.92
   0  -1 -14   35.46    2.88
   0  -1 -15  412.78   13.67
   0   1 -15  378.15   13.83
   0  -1 -15  388.90   13.66
   0   1 -15  362.89   14.04
   0  -1 -15  361.28   12.47
   0   1 -16   18.13    2.81
   0  -1 -16   15.97    2.40
   0   1 -16   15.29    2.81
   0  -1 -16   11.46    1.86
   0   1 -17  214.33    9.54
   0  -1 -17  207.97    8.94
   0   1 -17  203.21    9.72
   0  -1 -17  188.68    7.85
   0   1 -18   11.04    2.78
   0  -1 -18    6.45    2.60
   0  -1 -18   11.03    2.53
   0   1 -18   14.21    2.87
   0  -1 -19  138.32    6.89
   0   1 -19  142.88    7.06
   0   1 -19  142.45    8.25
   0   1 -19  148.16    7.51
   0  -1 -19  153.67    7.51
   0   1 -19  142.10    7.40
   0  -1 -19  145.43    7.43
   0  -1 -19  137.94    6.91
   0   1 -19  142.98    7.10
   0   1 -19  155.87    7.48
   0   1 -19  143.79    8.00
   0  -1 -19  139.44    7.52
   0  -1 -19  144.18    7.04
   0   1 -19  142.03    7.16
   0  -1 -19  146.78    7.15
   0   1 -19  147.52    7.13
   0  -1 -19  153.63    7.48
   0  -1 -20   19.59    3.08
   0   1 -20   23.13    3.24
   0   1 -20   18.35    3.57
   0   1 -20   24.42    3.07
   0   1 -20   23.88    3.61
   0  -1 -20   20.65    3.43
   0  -1 -20   24.97    3.40
   0  -1 -20   19.62    3.40
   0   1 -20   25.50    3.69
   0   1 -20   21.75    3.14
   0   1 -20   23.19    3.33
   0  -1 -20   21.58    3.21
   0  -1 -20   20.15    3.06
   0   1 -20   21.77    3.57
   0  -1 -20   16.43    3.06
   0  -1 -20   14.19    2.49
   0   1 -20   24.33    3.43
   0  -1 -20   16.61    3.27
   0   1 -20   26.55    3.45
   0   1 -20   17.89    3.76
   0  -1 -20   13.56    3.01
   0  -1 -20   19.27    3.23
   0  -1 -20   19.26    3.43
   0   1 -20   20.64    3.78
   0   1 -20   25.49    3.22
   0  -1 -20   19.27    2.74
   0   1 -21  122.54    8.90
   0   1 -21  122.30    7.73
   0   1 -21  208.32    9.72
   0   1 -21  190.58    9.51
   0  -1 -21  231.10   10.09
   0  -1 -21  233.54    9.98
   0  -1 -21  234.13   10.07
   0   1 -21  146.43    8.49
   0  -1 -21  176.24    8.76
   0  -1 -21  234.07   10.01
   0   1 -21  163.39    8.43
   0  -1 -21  127.97    7.74
   0  -1 -21  194.67    9.16
   0   1 -21  189.02    8.93
   0  -1 -21  191.59    9.42
   0   1 -21  190.07   10.32
   0   1 -21  130.50    8.41
   0  -1 -21  138.48    8.41
   0   1 -21  125.26    8.52
   0  -1 -21  213.90   10.04
   0   1 -21  150.52    8.26
   0   1 -21  195.61    9.77
   0  -1 -21  155.70    8.11
   0  -1 -21  168.34    8.50
   0   1 -21  168.87    8.59
   0   1 -22  249.46   10.69
   0  -1 -22  244.09   10.48
   0   1 -22  251.66   12.31
   0  -1 -22  248.00   11.11
   0   1 -22  241.09   11.17
   0  -1 -22  238.92   11.03
   0   1 -22  255.92   11.31
   0  -1 -22  245.68   11.07
   0  -1 -22  244.79   11.10
   0   1 -22  252.40   10.74
   0  -1 -22  243.49   10.50
   0   1 -22  270.45   11.37
   0  -1 -22  229.08   10.31
   0   1 -22  255.16   10.91
   0  -1 -22  251.22   10.73
   0   1 -22  254.85   11.94
   0   1 -22  271.83   11.58
   0   1 -22  259.09   11.95
   0  -1 -22  248.92   11.45
   0   1 -22  263.80   10.91
   0   1 -22  230.81   11.16
   0  -1 -22  247.99   10.42
   0  -1 -22  239.68   11.16
   0   1 -22  229.75   10.41
   0   1 -23  101.51    6.48
   0  -1 -23  110.28    6.50
   0   1 -23  103.52    7.64
   0  -1 -23   94.43    6.84
   0   1 -23  107.14    7.08
   0   1 -23  106.59    7.13
   0  -1 -23  102.76    6.96
   0  -1 -23  111.64    7.13
   0  -1 -23   97.41    6.08
   0   1 -23   95.50    6.63
   0   1 -23   97.19    6.39
   0  -1 -23  106.84    6.44
   0  -1 -23  101.00    6.97
   0   1 -23  101.59    6.82
   0   1 -23   96.55    7.51
   0  -1 -23   95.01    6.33
   0  -1 -23  112.02    7.13
   0   1 -23   98.82    7.14
   0   1 -23   87.03    5.99
   0   1 -23  107.77    6.61
   0  -1 -23   97.08    6.05
   0  -1 -23   92.93    6.97
   0   1 -23   88.26    6.91
   0   1 -24  165.60    8.44
   0  -1 -24  155.03    7.94
   0  -1 -24  161.12    9.07
   0   1 -24  135.42    8.57
   0  -1 -24  171.82    8.97
   0  -1 -24  165.75    8.92
   0   1 -24  150.24    8.67
   0   1 -24  163.18    8.88
   0  -1 -24  150.89    8.88
   0  -1 -24  143.18    7.77
   0  -1 -24  151.27    7.98
   0   1 -24  157.05    8.23
   0  -1 -24  164.00    8.96
   0   1 -24  173.06    8.86
   0  -1 -24  173.71    8.54
   0   1 -24  148.08    8.54
   0   1 -24  138.47    9.10
   0  -1 -24  144.86    8.50
   0   1 -24  149.53    9.25
   0   1 -24  167.54    8.41
   0  -1 -24  167.72    8.23
   0   1 -24  136.24    7.67
   0  -1 -25  138.94    8.53
   0  -1 -25  133.43    8.17
   0  -1 -25  150.46    8.49
   0   1 -25  129.39    8.05
   0   1 -25  134.31    8.15
   0  -1 -25  134.30    8.37
   0  -1 -25  119.55    7.07
   0  -1 -25  129.77    7.38
   0   1 -25  126.15    7.39
   0   1 -25  135.41    8.00
   0  -1 -25  122.33    8.27
   0   1 -25  133.86    7.64
   0   1 -25  107.60    7.84
   0  -1 -25  133.75    7.29
   0  -1 -25  135.20    8.00
   0   1 -25  139.87    8.66
   0  -1 -25  147.66    9.33
   0   1 -25  124.36    7.81
   0   1 -25  100.95    8.08
   0  -1 -25  137.72    7.64
   0   1 -25  133.66    7.71
   0  -1 -25  137.15    7.52
   0   1 -26  291.48   12.42
   0   1 -26  270.31   12.16
   0  -1 -26  220.00   11.83
   0  -1 -26  292.60   12.35
   0  -1 -26  300.09   12.40
   0  -1 -26  246.09   10.98
   0  -1 -26  271.47   11.37
   0   1 -26  300.38   11.82
   0  -1 -26  239.70   12.03
   0   1 -26  282.42   12.21
   0   1 -26  296.58   12.03
   0  -1 -26  240.61   12.05
   0  -1 -26  274.21   11.36
   0   1 -26  281.48   12.93
   0  -1 -26  253.41   11.89
   0   1 -26  217.10   11.92
   0  -1 -26  272.93   13.18
   0   1 -26  288.95   12.34
   0   1 -26  311.37   12.08
   0  -1 -26  283.62   11.55
   0  -1 -27  159.70    9.07
   0   1 -27  136.59    8.25
   0   1 -27  140.95    8.23
   0  -1 -27  120.36    9.76
   0  -1 -27  174.15    9.26
   0  -1 -27  142.49    9.86
   0  -1 -27  155.89    7.92
   0   1 -27  130.73    8.03
   0   1 -27  148.50    7.81
   0  -1 -27  164.22    9.88
   0   1 -27  144.14    7.93
   0  -1 -27  138.72    7.34
   0   1 -27  121.29    8.15
   0  -1 -27  163.72   10.59
   0   1 -27   54.92    6.78
   0   1 -27  105.25    7.34
   0  -1 -27  166.16    8.09
   0   1 -27  159.91    8.34
   0   1 -28  130.33    7.67
   0  -1 -28  139.95    7.94
   0  -1 -28  140.09    7.96
   0   1 -28  137.35    7.79
   0   1 -28  139.96    7.80
   0  -1 -28  127.05    6.95
   0   1 -28  137.90    7.33
   0  -1 -28  104.31    7.47
   0   1 -28  136.19    7.45
   0  -1 -28  125.11    6.78
   0   1 -28  136.21    8.05
   0  -1 -28  109.32    8.12
   0  -1 -28  148.55    7.46
   0   1 -28  161.32    7.94
   0   1 -29   64.95    5.11
   0  -1 -29   77.92    5.45
   0   1 -29   71.58    5.16
   0  -1 -29   77.04    5.47
   0   1 -29   80.83    5.00
   0  -1 -29   78.64    4.72
   0   1 -29   79.09    5.17
   0   1 -29   67.65    5.27
   0   1 -29   78.33    5.23
   0  -1 -29   88.63    5.18
   0   1 -29   87.22    5.42
   0   1 -30  453.09   10.42
   0  -1 -30  501.39   11.10
   0  -1 -30  469.04   10.73
   0   1 -30  447.22   10.32
   0   1 -30  480.51   10.05
   0   1 -30  490.14   10.67
   0   1 -30  486.73   10.60
   0   1 -31  173.26    7.63
   0   1 -31  158.68    7.35
   0   1 -32    2.67    1.63
   0  -2   0 5633.36  150.11
   0  -2   0 5648.46  150.22
   0  -2   1   65.55    2.36
   0   2   1   57.59    2.51
   0  -2   1   66.03    2.31
   0  -2  -1   64.72    2.54
   0   2   2  699.11   19.87
   0  -2   2  714.17   19.65
   0  -2   2  710.61   19.45
   0  -2  -2  752.40   20.04
   0   2  -3 2787.77   75.78
   0  -2  -3 2860.12   75.57
   0   2   3 2773.79   75.79
   0  -2   3 2860.49   75.56
   0  -2  -3 3013.30   76.12
   0  -2   3 2778.42   75.21
   0   2   4   27.03    1.56
   0   2  -4   26.58    1.56
   0   2   4   28.88    1.20
   0   2  -5 1560.20   43.45
   0   2   5 1596.88   43.49
   0   2   5 1632.27   42.97
   0   2   6  114.91    3.28
   0   2  -6  102.91    3.74
   0   2   6  110.74    3.81
   0   2  -7    7.77    0.86
   0   2   7    6.43    0.92
   0   2  -7    5.57    0.86
   0  -2  -7    6.31    1.42
   0   2  -8  470.29   12.81
   0   2  -8  429.63   12.60
   0  -2  -8  448.45   13.09
   0   2   8  433.59   12.65
   0  -2   8  444.92   13.07
   0   2  -8  451.35   12.81
   0  -2  -8  470.64   13.78
   0   2  -9   82.43    3.10
   0  -2  -9   79.22    2.78
   0  -2  -9   78.41    3.23
   0   2   9   78.51    2.83
   0   2  -9   76.38    2.78
   0  -2   9   82.39    3.26
   0   2  -9   82.82    3.10
   0  -2  -9   87.05    3.96
   0  -2 -10   13.46    0.97
   0   2 -10   17.47    1.34
   0   2  10   17.32    1.00
   0  -2  10   14.70    1.35
   0  -2 -10   16.25    1.33
   0   2 -10   14.91    0.94
   0  -2 -10   19.33    2.06
   0   2 -10   15.03    1.23
   0   2 -11   30.20    2.31
   0   2 -11   36.80    1.84
   0  -2 -11   35.83    2.68
   0   2 -11   37.29    1.96
   0  -2 -11   27.06    1.27
   0   2 -12    5.45    1.29
   0  -2 -12    6.14    1.61
   0   2 -12    5.94    0.97
   0   2 -12    8.35    1.16
   0   2 -12    8.29    2.16
   0   2 -13   23.05    1.87
   0  -2 -13   31.00    2.83
   0   2 -13   23.27    1.55
   0   2 -13   20.99    1.69
   0   2 -13   33.50    3.43
   0  -2 -14  570.58   17.44
   0   2 -14  523.06   15.38
   0   2 -14  542.13   15.71
   0   2 -14  580.18   18.88
   0  -2 -15  153.72    7.09
   0   2 -15  176.79    8.20
   0  -2 -15  162.88    7.17
   0   2 -15  187.86    8.71
   0  -2 -16   49.91    3.90
   0  -2 -16   57.42    4.08
   0   2 -16   49.58    4.40
   0   2 -16   49.45    4.64
   0  -2 -17   23.22    2.81
   0   2 -17   25.72    3.73
   0  -2 -17   26.59    3.01
   0   2 -17   27.44    3.67
   0  -2 -18  149.46    7.28
   0   2 -18  152.22    7.39
   0  -2 -18  174.30    7.94
   0   2 -18  164.86    8.59
   0   2 -18  168.09    9.06
   0  -2 -19   31.06    3.84
   0   2 -19   24.09    3.69
   0   2 -19   28.99    3.38
   0  -2 -19   24.12    3.26
   0   2 -19   33.22    3.58
   0   2 -19   26.03    3.29
   0   2 -19   30.09    4.18
   0   2 -19   32.26    3.86
   0   2 -19   31.96    3.95
   0  -2 -19   27.88    3.74
   0  -2 -19   26.20    3.73
   0  -2 -19   32.96    3.94
   0  -2 -19   28.66    3.64
   0  -2 -19   22.69    3.26
   0   2 -19   30.90    3.54
   0   2 -19   31.22    3.46
   0   2 -19   34.34    4.29
   0  -2 -19   22.49    3.21
   0  -2 -19   23.93    3.09
   0   2 -19   22.84    3.39
   0   2 -19   28.28    3.56
   0  -2 -19   30.54    3.80
   0  -2 -19   25.26    3.50
   0  -2 -19   21.35    3.38
   0  -2 -20   12.11    2.27
   0   2 -20    9.42    3.21
   0  -2 -20   12.13    2.47
   0  -2 -20   13.55    3.14
   0   2 -20   12.84    2.67
   0   2 -20   12.23    2.93
   0  -2 -20   10.16    2.57
   0   2 -20   13.85    2.62
   0   2 -20   15.21    3.56
   0   2 -20   12.55    2.61
   0   2 -20   10.72    3.18
   0  -2 -20   10.24    2.91
   0   2 -20   12.21    3.04
   0  -2 -20   11.15    2.86
   0  -2 -20   13.85    3.07
   0  -2 -20   11.11    2.90
   0  -2 -20   12.53    2.67
   0   2 -20    9.34    2.71
   0  -2 -20   14.33    2.74
   0   2 -20   14.50    3.34
   0   2 -20   10.56    2.72
   0  -2 -20   11.63    3.20
   0  -2 -20    9.97    2.84
   0  -2 -20   10.12    2.82
   0   2 -20   13.39    2.94
   0  -2 -20    9.33    2.87
   0   2 -20   11.21    2.76
   0   2 -20    9.39    3.22
   0  -2 -21   24.71    3.42
   0   2 -21   29.47    3.71
   0   2 -21   27.12    3.68
   0   2 -21   21.01    3.27
   0   2 -21   26.12    4.26
   0   2 -21   23.76    3.87
   0  -2 -21   30.25    4.09
   0  -2 -21   25.58    3.87
   0  -2 -21   28.72    3.96
   0   2 -21   30.98    4.13
   0   2 -21   27.07    3.65
   0  -2 -21   23.74    3.46
   0   2 -21   34.80    4.00
   0  -2 -21   22.67    3.72
   0  -2 -21   24.56    3.49
   0   2 -21   32.52    4.47
   0   2 -21   26.08    3.81
   0  -2 -21   22.37    3.80
   0   2 -21   23.91    4.21
   0  -2 -21   25.17    3.51
   0  -2 -21   21.74    3.54
   0  -2 -21   24.58    2.98
   0  -2 -21   26.23    4.03
   0   2 -21   29.20    3.69
   0  -2 -21   20.04    3.07
   0   2 -21   26.85    4.08
   0  -2 -22   13.04    3.13
   0   2 -22   16.16    3.42
   0   2 -22   13.10    2.92
   0   2 -22   16.35    4.00
   0   2 -22   10.64    2.85
   0   2 -22   13.81    3.76
   0   2 -22   13.41    3.80
   0  -2 -22   10.81    3.96
   0  -2 -22   13.13    3.97
   0  -2 -22   25.51    4.50
   0  -2 -22   19.61    4.39
   0  -2 -22    9.09    3.09
   0   2 -22   14.32    3.26
   0   2 -22   11.36    3.56
   0  -2 -22   10.86    3.00
   0   2 -22   18.30    3.39
   0  -2 -22   10.09    3.49
   0   2 -22   14.24    3.38
   0   2 -22   14.27    4.12
   0  -2 -22   18.89    4.05
   0  -2 -22   12.05    2.59
   0  -2 -22   14.60    4.21
   0  -2 -22   14.62    3.10
   0   2 -22   14.57    3.85
   0   2 -22   16.42    3.18
   0   2 -23  100.93    6.62
   0  -2 -23   99.41    6.22
   0   2 -23  104.48    7.89
   0  -2 -23  106.42    7.17
   0  -2 -23  104.22    7.02
   0   2 -23   93.27    6.91
   0   2 -23  100.11    7.10
   0  -2 -23   97.46    6.89
   0  -2 -23   98.33    7.04
   0  -2 -23   96.44    6.21
   0   2 -23   92.82    6.36
   0   2 -23  108.59    6.98
   0   2 -23   75.31    6.97
   0   2 -23   97.84    6.98
   0  -2 -23   93.18    6.35
   0  -2 -23   89.69    6.20
   0   2 -23  102.47    7.50
   0   2 -23  105.50    6.65
   0  -2 -23  105.76    7.26
   0  -2 -23   84.05    5.56
   0  -2 -23  101.08    5.91
   0   2 -23   89.62    6.17
   0   2 -24   72.85    5.69
   0  -2 -24   80.93    5.55
   0   2 -24   67.44    6.54
   0   2 -24   72.80    6.07
   0  -2 -24   67.61    6.06
   0  -2 -24   76.78    6.14
   0  -2 -24   79.71    6.16
   0   2 -24   78.18    6.18
   0   2 -24   77.24    5.67
   0  -2 -24   72.33    5.38
   0   2 -24   80.78    6.14
   0  -2 -24   70.66    6.08
   0   2 -24   81.57    6.40
   0   2 -24   54.91    5.90
   0  -2 -24   70.92    5.56
   0   2 -24   78.85    6.57
   0   2 -24   66.76    5.34
   0  -2 -24   68.84    6.04
   0  -2 -24   69.12    4.91
   0   2 -24   74.34    5.69
   0   2 -25  154.17    8.80
   0  -2 -25  157.77    8.98
   0  -2 -25  160.17    9.67
   0  -2 -25  158.41    9.04
   0   2 -25  144.51    8.65
   0  -2 -25  165.18    8.19
   0   2 -25  175.18    9.24
   0   2 -25  163.34    8.41
   0  -2 -25  162.35    9.48
   0  -2 -25  140.54    7.51
   0   2 -25  166.05    8.68
   0  -2 -25  148.60    9.13
   0   2 -25  172.15    9.85
   0  -2 -25  163.77    8.45
   0   2 -25  165.92    9.23
   0   2 -25  172.08    8.72
   0  -2 -25  163.31    8.12
   0  -2 -26   31.97    4.56
   0  -2 -26   31.43    4.66
   0  -2 -26   33.17    5.05
   0   2 -26   30.85    4.57
   0   2 -26   31.99    4.57
   0  -2 -26   29.17    3.80
   0  -2 -26   22.13    4.77
   0   2 -26   30.77    4.33
   0   2 -26   29.87    4.07
   0  -2 -26   28.45    4.86
   0   2 -26   33.94    4.22
   0  -2 -26   26.27    3.30
   0   2 -26   25.53    4.52
   0  -2 -26   33.09    4.18
   0   2 -26   26.70    4.10
   0  -2 -26   40.19    5.53
   0  -2 -26   36.30    4.03
   0   2 -26   37.04    4.45
   0  -2 -27  158.20    8.64
   0   2 -27  140.47    8.28
   0  -2 -27  134.53    8.81
   0   2 -27  142.76    8.23
   0  -2 -27  157.62    8.63
   0   2 -27  152.96    7.96
   0  -2 -27  139.07    8.81
   0  -2 -27  150.45    7.62
   0   2 -27  165.57    8.85
   0  -2 -27  140.85    8.65
   0   2 -27  158.50    8.33
   0   2 -27  154.25    9.10
   0  -2 -27  159.56    9.61
   0   2 -27  145.46    8.59
   0  -2 -27  164.51    7.86
   0   2 -27  165.57    8.47
   0  -2 -28  129.73    7.41
   0   2 -28  115.84    7.07
   0  -2 -28  113.17    7.18
   0   2 -28  118.92    7.10
   0  -2 -28   96.24    7.26
   0  -2 -28  117.70    6.34
   0   2 -28  136.41    7.74
   0  -2 -28   85.25    6.98
   0   2 -28  120.81    6.80
   0  -2 -28   98.73    7.20
   0   2 -28  127.29    7.17
   0   2 -28  119.20    7.66
   0   2 -28  118.28    7.31
   0  -2 -28  116.51    8.04
   0   2 -28  126.14    7.13
   0   2 -28  132.79    7.23
   0  -2 -28  136.14    6.69
   0   2 -29  175.38    7.19
   0  -2 -29  185.53    7.82
   0  -2 -29  193.46    8.03
   0   2 -29  166.27    7.11
   0   2 -29  166.08    7.58
   0   2 -29  165.94    6.67
   0   2 -29  185.90    7.36
   0  -2 -29  156.42    7.94
   0   2 -29  165.18    7.78
   0   2 -29  175.37    7.12
   0  -2 -29  166.57    9.00
   0   2 -29  189.54    7.42
   0   2 -30  123.28    6.62
   0  -2 -30  133.58    6.91
   0   2 -30  128.04    6.72
   0  -2 -30  123.77    6.76
   0   2 -30  126.03    6.49
   0   2 -30  138.03    7.28
   0   2 -30  117.94    7.18
   0   2 -30  142.51    6.92
   0   2 -30  143.28    7.04
   0   2 -30  155.32    7.38
   0   2 -31  111.07    5.71
   0   2 -31  107.73    5.96
   0   2 -32   26.18    2.35
   0   2 -32   29.12    2.96
   0  -3   0 2709.51   72.80
   0  -3   0 2699.22   72.67
   0  -3   1  202.79    6.36
   0  -3  -1  204.52    6.64
   0   3   1  203.69    6.72
   0  -3   1  201.14    6.37
   0  -3   2 3644.12   97.08
   0  -3  -2 3764.63   97.69
   0  -3   2 3591.95   97.23
   0   3   2 3538.63   97.58
   0  -3  -3    3.30    1.25
   0  -3   3    3.75    0.74
   0   3   3    2.91    1.22
   0   3  -3    1.11    1.16
   0  -3  -4  293.95    8.85
   0  -3   4  251.05    7.62
   0   3   4  286.70    7.89
   0   3  -4  255.83    8.40
   0   3   4  275.57    8.49
   0  -3  -5  428.81   12.72
   0   3   5  416.86   11.56
   0   3  -5  389.28   12.13
   0   3   5  401.41   12.19
   0   3   6    3.65    0.66
   0   3  -6    5.14    1.15
   0   3   6    4.77    1.12
   0   3   7  159.03    4.78
   0   3  -7  155.99    5.44
   0   3   7  156.99    5.47
   0   3   8    5.89    0.64
   0   3  -8    3.49    0.97
   0  -3  -8    8.26    1.73
   0   3  -8    3.03    1.13
   0   3   8    6.64    1.19
   0   3  -8    3.32    1.06
   0   3  -9  262.18    7.99
   0   3  -9  247.46    7.99
   0  -3  -9  268.40    9.09
   0  -3   9  235.10    8.40
   0  -3  -9  261.19    8.59
   0   3  -9  241.48    7.85
   0   3   9  248.10    7.89
   0   3 -10  245.96    7.87
   0  -3 -10  271.07    9.17
   0   3 -10  237.72    7.84
   0   3  10  247.09    7.70
   0   3 -10  235.23    7.64
   0  -3 -10  251.20    8.38
   0  -3  10  235.90    8.24
   0   3 -11   24.04    2.88
   0   3 -11   23.50    1.79
   0  -3 -11   17.33    1.20
   0  -3 -11   21.99    2.51
   0   3 -11   22.50    1.74
   0   3  11   17.80    1.40
   0  -3 -11   19.49    1.98
   0   3 -11   21.55    1.48
   0  -3  11   22.34    2.02
   0   3 -12   41.27    2.37
   0  -3 -12   44.89    3.41
   0   3 -12   43.41    3.88
   0   3 -12   43.37    2.46
   0   3 -12   47.90    3.73
   0   3 -12   39.62    1.90
   0  -3 -12   37.45    2.35
   0   3 -13    1.17    2.12
   0  -3 -13    0.85    1.88
   0   3 -13    2.34    1.06
   0   3 -13    0.80    1.97
   0   3 -13    2.10    1.38
   0  -3 -13    1.03    1.69
   0   3 -13    2.74    1.04
   0   3 -14  384.65   14.56
   0  -3 -14  389.15   14.36
   0   3 -14  415.17   14.23
   0   3 -14  359.96   11.65
   0   3 -14  376.09   11.57
   0  -3 -14  405.81   13.52
   0   3 -14  349.63   12.26
   0   3 -15   51.17    4.74
   0  -3 -15   47.53    4.36
   0   3 -15   47.35    2.60
   0   3 -15   45.94    2.65
   0   3 -15   47.52    4.32
   0  -3 -15   55.97    4.07
   0  -3 -16   50.33    4.09
   0   3 -16   58.85    5.14
   0  -3 -17   19.22    2.81
   0  -3 -17   12.97    2.98
   0   3 -17   20.24    3.55
   0   3 -18  153.49    7.67
   0   3 -18  150.74    8.96
   0  -3 -18  163.08    7.86
   0   3 -18  151.32    8.04
   0  -3 -18  159.37    7.65
   0   3 -18  154.69    8.11
   0  -3 -18  157.76    7.81
   0   3 -18  156.10    7.65
   0   3 -18  178.36    8.25
   0  -3 -18  158.31    7.60
   0  -3 -18  149.43    7.42
   0  -3 -18  153.97    7.45
   0  -3 -18  152.05    7.48
   0  -3 -18  157.08    7.89
   0  -3 -18  170.26    7.94
   0  -3 -19  114.97    6.92
   0  -3 -19  141.63    7.33
   0  -3 -19  120.67    6.53
   0  -3 -19  117.84    6.45
   0  -3 -19  104.67    6.07
   0   3 -19  141.85    7.76
   0  -3 -19  132.50    7.07
   0  -3 -19  130.29    7.21
   0  -3 -19  131.33    7.22
   0   3 -19  149.69    7.86
   0   3 -19  150.23    7.65
   0  -3 -19  132.44    6.71
   0  -3 -19  133.83    7.07
   0   3 -19  140.23    7.18
   0  -3 -19  127.14    6.84
   0  -3 -19  127.04    6.94
   0  -3 -19  124.47    6.85
   0   3 -19  141.66    7.69
   0   3 -19  141.59    6.60
   0   3 -19  136.63    6.51
   0   3 -19  145.33    8.98
   0   3 -19  137.17    7.26
   0  -3 -19  128.07    7.28
   0  -3 -20    3.25    2.09
   0   3 -20    3.88    2.59
   0  -3 -20    3.46    2.83
   0  -3 -20    2.16    2.36
   0  -3 -20    1.68    2.88
   0   3 -20    2.35    1.99
   0   3 -20    3.68    2.05
   0   3 -20    3.83    2.52
   0  -3 -20    3.67    2.94
   0  -3 -20    2.11    2.27
   0  -3 -20    0.32    2.32
   0  -3 -20    1.41    1.98
   0   3 -20    2.21    2.66
   0  -3 -20    2.00    2.82
   0   3 -20    2.96    2.97
   0  -3 -20    3.17    2.81
   0   3 -20    3.51    2.49
   0  -3 -20    2.64    2.36
   0  -3 -20    1.38    2.59
   0  -3 -20    2.94    2.78
   0   3 -20    3.61    3.20
   0   3 -20    5.49    2.46
   0  -3 -20    2.40    3.11
   0  -3 -21    4.60    3.51
   0   3 -21    1.54    2.66
   0  -3 -21    1.57    3.14
   0  -3 -21    3.41    2.83
   0   3 -21    4.20    2.72
   0   3 -21    5.37    2.69
   0  -3 -21    6.43    2.84
   0  -3 -21    6.60    3.58
   0  -3 -21    2.13    2.06
   0  -3 -21    3.51    2.60
   0  -3 -21    4.26    2.34
   0  -3 -21    6.65    3.34
   0   3 -21    6.98    3.43
   0  -3 -21    4.64    3.52
   0   3 -21    6.08    3.40
   0  -3 -21    3.00    2.63
   0   3 -21    3.00    2.77
   0  -3 -21    4.11    3.32
   0  -3 -21    7.31    3.54
   0   3 -21    3.88    3.24
   0   3 -21    4.98    2.61
   0   3 -21    6.18    2.63
   0   3 -21    3.10    3.17
   0  -3 -21    5.48    3.66
   0  -3 -22  191.95    9.60
   0   3 -22  194.79    9.29
   0  -3 -22  158.75    7.81
   0  -3 -22  163.55    8.37
   0  -3 -22  175.95    8.37
   0   3 -22  181.82    9.42
   0   3 -22  180.81    9.57
   0   3 -22  174.79    9.37
   0  -3 -22  187.48    9.30
   0  -3 -22  196.38    9.51
   0  -3 -22  182.59    9.37
   0   3 -22  203.43    9.81
   0  -3 -22  177.14    8.60
   0  -3 -22  184.32    9.28
   0   3 -22  183.37    9.02
   0   3 -22  207.16   10.31
   0  -3 -22  164.84    8.85
   0  -3 -22  178.36    9.03
   0  -3 -22  178.82    8.81
   0   3 -22  196.23   10.38
   0   3 -22  186.64   10.87
   0   3 -22  192.49    9.87
   0   3 -22  181.41    9.10
   0  -3 -23   44.94    5.08
   0  -3 -23   34.84    3.43
   0   3 -23   44.21    4.51
   0  -3 -23   29.84    3.97
   0  -3 -23   43.46    4.14
   0   3 -23   37.44    4.28
   0   3 -23   41.47    4.99
   0  -3 -23   46.34    5.00
   0   3 -23   39.11    4.97
   0  -3 -23   50.23    5.13
   0  -3 -23   48.95    5.20
   0  -3 -23   44.50    4.99
   0   3 -23   43.47    4.58
   0  -3 -23   38.44    4.15
   0   3 -23   41.46    4.65
   0  -3 -23   33.29    4.62
   0  -3 -23   41.33    4.82
   0  -3 -23   40.12    4.38
   0   3 -23   41.03    4.88
   0   3 -23   39.18    5.08
   0   3 -23   38.85    5.24
   0   3 -23   42.18    4.67
   0   3 -23   35.95    4.23
   0   3 -24   33.44    4.42
   0  -3 -24   28.82    3.63
   0   3 -24   22.68    3.50
   0  -3 -24   30.46    4.75
   0  -3 -24   33.70    5.02
   0   3 -24   29.74    4.41
   0   3 -24   27.64    4.42
   0  -3 -24   27.22    4.73
   0  -3 -24   32.27    5.02
   0   3 -24   30.45    4.14
   0   3 -24   34.62    4.43
   0  -3 -24   27.67    3.90
   0  -3 -24   23.27    3.83
   0  -3 -24   24.78    2.95
   0  -3 -24   30.08    5.14
   0   3 -24   30.76    4.09
   0   3 -24   23.70    4.47
   0   3 -24   28.76    4.42
   0  -3 -24   30.22    4.27
   0   3 -24   21.44    4.49
   0   3 -24   18.80    3.75
   0   3 -25   22.27    4.44
   0   3 -25   19.22    3.58
   0  -3 -25   31.24    4.64
   0   3 -25   30.32    4.58
   0  -3 -25   31.34    4.98
   0  -3 -25   26.76    4.48
   0   3 -25   22.86    4.23
   0   3 -25   29.47    4.45
   0  -3 -25   23.59    3.56
   0   3 -25   27.87    4.09
   0  -3 -25   29.76    4.82
   0  -3 -25   25.95    4.80
   0  -3 -25   17.84    3.40
   0   3 -25   33.20    4.26
   0   3 -25   30.90    4.87
   0   3 -25   31.70    4.36
   0  -3 -25   30.33    3.59
   0  -3 -25   28.59    4.06
   0   3 -25   26.15    4.34
   0   3 -26  237.12   11.17
   0  -3 -26  243.80   11.28
   0  -3 -26  244.83   11.68
   0   3 -26  234.59   11.13
   0  -3 -26  255.61   11.40
   0   3 -26  234.04   10.64
   0   3 -26  229.29   11.42
   0  -3 -26  231.23   10.12
   0  -3 -26  239.98   11.60
   0  -3 -26  240.98   11.59
   0   3 -26  252.36   11.16
   0   3 -26  233.44   11.98
   0  -3 -26  236.94   10.04
   0   3 -26  255.20   11.13
   0   3 -26  245.81   11.04
   0   3 -26  252.35   12.16
   0  -3 -26  245.63   10.62
   0   3 -27  171.97    9.15
   0  -3 -27  197.43    9.90
   0  -3 -27  173.38   10.17
   0  -3 -27  198.97    9.86
   0   3 -27  175.25    9.22
   0   3 -27  174.33    8.76
   0   3 -27  189.23    9.82
   0  -3 -27  183.59    8.33
   0  -3 -27  173.74   10.11
   0   3 -27  182.13    9.24
   0  -3 -27  187.95   10.22
   0   3 -27  177.40    9.98
   0  -3 -27  178.58    8.19
   0   3 -27  197.24    9.38
   0  -3 -27  187.51    8.93
   0   3 -27  196.10    9.37
   0   3 -27  185.81   10.09
   0  -3 -27  194.53   11.13
   0  -3 -28   68.60    5.41
   0  -3 -28   68.56    5.40
   0   3 -28   54.00    4.72
   0   3 -28   59.26    4.98
   0  -3 -28   53.38    5.56
   0   3 -28   64.19    5.29
   0   3 -28   61.20    4.57
   0  -3 -28   54.60    5.69
   0   3 -28   71.64    5.10
   0  -3 -28   62.51    5.56
   0   3 -28   59.83    5.27
   0   3 -28   72.70    5.23
   0   3 -28   69.43    5.08
   0   3 -28   62.53    5.37
   0  -3 -28   60.64    6.06
   0   3 -29   46.68    4.29
   0  -3 -29   59.11    4.85
   0  -3 -29    2.64    3.13
   0   3 -29   45.12    4.30
   0  -3 -29   57.28    4.82
   0  -3 -29   -0.41    2.97
   0   3 -29   47.50    4.13
   0   3 -29   58.31    4.96
   0   3 -29   48.72    4.38
   0  -3 -29   40.57    4.85
   0   3 -29   48.30    4.72
   0   3 -29   67.36    5.00
   0   3 -29   48.42    4.61
   0  -3 -29   46.70    5.52
   0   3 -29   55.30    4.46
   0   3 -30  114.82    5.13
   0   3 -30  104.27    5.04
   0   3 -30  189.35    7.57
   0   3 -30  178.53    6.74
   0   3 -30  168.31    7.38
   0   3 -30  209.05    7.35
   0   3 -30  186.85    6.65
   0   3 -31   96.86    5.42
   0   3 -31   81.68    4.73
   0   3 -31   81.75    5.23
   0   3 -32    0.98    1.79
   0   3 -32    0.05    1.37
   0  -4   0 4828.43  129.52
   0   4   1 1280.16   36.55
   0  -4   1 1309.66   36.11
   0  -4  -1 1335.97   36.41
   0   4   2  302.78    9.61
   0  -4   2  278.09    8.90
   0  -4  -2  301.17    9.54
   0   4  -3  130.03    5.22
   0   4   3  133.07    5.27
   0  -4  -3  137.18    5.35
   0   4   3  139.98    4.66
   0  -4   3  123.40    4.51
   0   4   4  694.47   20.22
   0   4  -4  702.26   20.20
   0  -4   4  666.78   19.21
   0  -4  -4  712.97   20.49
   0   4   4  701.07   19.43
   0   4   5  470.51   14.24
   0   4  -5  454.86   14.15
   0   4   5  476.14   13.42
   0  -4   5  450.63   13.07
   0  -4  -5  500.75   14.67
   0   4  -6    3.48    1.35
   0   4   6    5.37    1.43
   0   4   7  224.01    7.70
   0   4  -7  213.12    7.63
   0   4  -7  224.75    7.52
   0   4   7  226.95    6.84
   0   4  -8  101.65    4.39
   0   4   8  102.75    4.41
   0   4  -8  108.85    4.37
   0   4   8  105.45    3.61
   0   4  -9   91.31    4.15
   0  -4  -9   98.25    4.95
   0  -4   9   92.64    4.82
   0   4   9  104.64    4.33
   0   4   9  101.44    3.37
   0   4  -9  104.62    4.22
   0   4  -9   94.45    4.18
   0   4 -10  681.96   23.91
   0  -4 -10  760.63   23.12
   0  -4  10  730.10   22.92
   0   4  10  763.46   22.13
   0   4 -10  755.88   22.13
   0   4 -10  779.98   23.78
   0   4 -10  854.53   22.31
   0  -4 -10  793.77   23.59
   0   4 -10  755.19   22.19
   0  -4  11   12.47    2.02
   0  -4 -11   12.79    2.16
   0   4  11   12.21    1.54
   0   4 -11   12.25    1.54
   0   4 -11   15.24    2.60
   0   4 -11   14.00    1.67
   0  -4 -11   14.08    2.38
   0   4 -11   13.23    1.68
   0  -4 -12  579.61   18.92
   0  -4 -12  527.87   16.77
   0   4 -12  491.53   15.70
   0   4 -12  534.82   18.02
   0   4 -12  567.26   16.28
   0  -4 -12  581.12   17.91
   0   4 -12  518.07   16.07
   0   4 -13   17.62    2.90
   0   4 -13   15.12    1.83
   0  -4 -13   17.69    3.15
   0   4 -13   13.38    1.70
   0  -4 -13   17.91    2.71
   0   4 -14    3.18    2.10
   0   4 -14    2.08    1.13
   0  -4 -14    6.34    2.66
   0  -4 -14    2.36    1.91
   0   4 -14    2.80    1.72
   0   4 -14    3.35    1.23
   0   4 -15    1.78    1.18
   0   4 -15    4.75    2.61
   0  -4 -15    2.48    2.61
   0   4 -15    1.83    2.58
   0  -4 -15    2.78    2.20
   0   4 -15    0.86    1.17
   0   4 -16  570.51   19.72
   0   4 -16  523.02   16.62
   0  -4 -16  562.54   19.11
   0  -4 -16  553.43   20.36
   0   4 -16  571.44   20.49
   0   4 -17   38.26    3.66
   0  -4 -17   35.37    3.60
   0  -4 -17   37.72    3.95
   0   4 -17   34.28    3.72
   0   4 -17   40.29    4.76
   0  -4 -17   39.30    4.85
   0   4 -17   37.70    3.81
   0   4 -17   38.38    4.26
   0  -4 -17   36.98    3.73
   0   4 -17   37.39    4.20
   0  -4 -17   37.55    4.07
   0  -4 -17   40.65    4.07
   0   4 -17   38.43    3.89
   0  -4 -17   36.71    3.69
   0   4 -17   40.22    4.54
   0  -4 -17   37.77    4.02
   0  -4 -17   37.66    3.76
   0  -4 -17   40.12    3.87
   0  -4 -18    3.81    2.29
   0  -4 -18    4.47    2.49
   0  -4 -18    3.05    2.36
   0  -4 -18    2.66    2.50
   0   4 -18    5.74    2.39
   0   4 -18    6.05    2.17
   0   4 -18    3.14    2.12
   0   4 -18    5.90    2.91
   0  -4 -18    4.49    2.36
   0  -4 -18    3.73    2.52
   0   4 -18    2.68    2.14
   0   4 -18    7.12    2.60
   0  -4 -18    2.61    1.95
   0  -4 -18    4.24    2.19
   0  -4 -18    5.04    2.52
   0   4 -18    2.18    2.72
   0  -4 -18    4.77    2.59
   0   4 -18    7.88    3.07
   0  -4 -18    4.65    2.50
   0  -4 -18    5.41    2.54
   0  -4 -18    4.04    2.10
   0   4 -18    3.86    2.26
   0  -4 -18    1.74    2.69
   0   4 -18    7.31    3.09
   0  -4 -18    2.54    2.79
   0  -4 -19   40.55    4.42
   0  -4 -19   47.50    4.60
   0  -4 -19   49.45    4.46
   0  -4 -19   48.21    4.52
   0   4 -19   39.60    3.86
   0   4 -19   39.05    3.89
   0   4 -19   39.81    4.86
   0  -4 -19   50.77    4.67
   0  -4 -19   45.18    4.23
   0   4 -19   36.86    4.01
   0  -4 -19   46.35    3.94
   0   4 -19   44.36    4.40
   0  -4 -19   37.71    3.95
   0  -4 -19   32.43    3.39
   0  -4 -19   53.05    4.91
   0   4 -19   42.12    4.96
   0  -4 -19   48.17    4.80
   0  -4 -19   49.36    4.57
   0   4 -19   38.21    4.71
   0  -4 -19   48.34    4.45
   0  -4 -19   46.23    4.09
   0  -4 -19   48.81    5.31
   0   4 -19   38.28    5.28
   0   4 -19   41.85    4.35
   0  -4 -19   46.26    4.85
   0  -4 -20  238.37   11.59
   0  -4 -20  272.75   11.25
   0   4 -20  296.81   12.65
   0  -4 -20  266.91   11.22
   0  -4 -20  255.70   11.16
   0   4 -20  283.54   11.00
   0   4 -20  281.10   10.98
   0  -4 -20  246.97   10.42
   0  -4 -20  225.21   10.60
   0  -4 -20  270.75   11.44
   0   4 -20  263.64   12.01
   0   4 -20  268.46   12.13
   0  -4 -20  280.51   11.81
   0  -4 -20  281.33   11.82
   0  -4 -20  267.20   11.34
   0  -4 -20  258.02   10.81
   0  -4 -20  242.20   10.84
   0  -4 -20  280.58   11.65
   0   4 -20  267.03   13.39
   0  -4 -20  256.05   11.63
   0   4 -20  261.38   11.51
   0  -4 -21   83.05    6.23
   0   4 -21   85.83    6.68
   0  -4 -21   84.06    5.99
   0  -4 -21   88.14    6.32
   0   4 -21   77.68    5.49
   0   4 -21   82.43    5.61
   0  -4 -21   68.44    5.38
   0  -4 -21   98.16    6.69
   0   4 -21   73.12    6.35
   0  -4 -21   93.09    6.65
   0  -4 -21   90.13    6.31
   0   4 -21   69.15    6.22
   0  -4 -21   81.75    5.64
   0  -4 -21   94.68    6.51
   0   4 -21   81.60    6.09
   0  -4 -21   86.89    5.44
   0  -4 -21   99.21    6.69
   0  -4 -21   78.26    5.71
   0  -4 -21   79.99    6.59
   0   4 -21   81.13    6.07
   0   4 -21   71.35    7.05
   0  -4 -22   10.30    3.12
   0   4 -22   17.68    3.69
   0  -4 -22   20.58    4.15
   0  -4 -22   11.17    3.60
   0   4 -22   21.94    3.69
   0  -4 -22   13.11    2.93
   0   4 -22   15.47    3.91
   0  -4 -22   13.43    3.82
   0  -4 -22   14.16    3.82
   0   4 -22   13.01    3.55
   0  -4 -22   17.30    4.09
   0  -4 -22    7.51    2.85
   0   4 -22   14.53    3.51
   0  -4 -22   16.83    3.83
   0  -4 -22   11.54    2.76
   0  -4 -22   10.76    3.20
   0  -4 -22   11.79    3.83
   0  -4 -22    8.14    3.80
   0   4 -22   17.21    4.32
   0   4 -22   14.57    3.59
   0   4 -22   10.98    3.18
   0  -4 -23   71.68    4.99
   0  -4 -23   76.32    6.50
   0   4 -23   73.73    6.27
   0   4 -23   72.84    6.25
   0  -4 -23   73.08    6.35
   0  -4 -23   77.05    6.33
   0   4 -23   63.94    5.60
   0  -4 -23   80.85    6.35
   0  -4 -23   68.77    5.23
   0  -4 -23   58.65    4.94
   0   4 -23   73.03    6.14
   0   4 -23   80.84    6.74
   0  -4 -23   73.14    5.69
   0  -4 -23   71.22    6.02
   0  -4 -23   74.10    6.18
   0  -4 -23   72.61    6.39
   0  -4 -23   61.86    5.46
   0   4 -23   74.74    7.04
   0   4 -23   71.59    6.33
   0  -4 -24  128.32    6.86
   0   4 -24  146.69    8.55
   0  -4 -24  102.38    6.67
   0  -4 -24  143.08    8.59
   0  -4 -24  158.51    8.73
   0   4 -24  149.24    8.55
   0   4 -24  134.55    8.26
   0  -4 -24  152.00    8.62
   0   4 -24  149.67    8.63
   0   4 -24  139.92    7.90
   0  -4 -24  145.34    8.56
   0  -4 -24  136.40    7.29
   0  -4 -24  147.54    7.84
   0   4 -24  149.37    8.37
   0   4 -24  154.16    9.22
   0  -4 -24  128.54    8.04
   0  -4 -24  140.32    8.21
   0   4 -24  142.53    8.70
   0   4 -24  135.99    9.45
   0  -4 -24  122.47    7.42
   0  -4 -24  142.10    8.55
   0  -4 -25   88.57    5.52
   0   4 -25   87.88    6.53
   0   4 -25   96.43    6.93
   0  -4 -25  102.00    7.17
   0   4 -25   94.53    6.80
   0  -4 -25  102.32    7.46
   0  -4 -25  106.72    7.29
   0  -4 -25  101.50    7.43
   0   4 -25   89.54    6.87
   0  -4 -25   91.12    5.79
   0   4 -25   89.85    6.37
   0  -4 -25   76.93    6.04
   0  -4 -25  106.18    7.64
   0   4 -25   95.22    7.53
   0   4 -25   87.37    7.56
   0   4 -25   96.54    6.98
   0   4 -25  104.28    7.64
   0   4 -25   99.36    6.78
   0  -4 -25   92.72    6.24
   0   4 -26  158.76    7.68
   0  -4 -26  176.91    8.23
   0   4 -26  158.53    7.64
   0  -4 -26  167.80    8.05
   0  -4 -26  150.68    8.17
   0  -4 -26  164.82    8.17
   0   4 -26  171.58    8.28
   0   4 -26  157.38    7.28
   0  -4 -26  137.58    5.99
   0  -4 -26  122.26    6.27
   0  -4 -26  162.96    8.30
   0   4 -26  166.17    8.70
   0   4 -26  149.71    8.88
   0   4 -26  172.17    8.76
   0  -4 -26  163.87    7.07
   0   4 -26  173.55    7.74
   0   4 -27  332.89   13.85
   0  -4 -27  335.14   14.03
   0   4 -27  296.93   12.55
   0  -4 -27  327.83   13.86
   0   4 -27  324.03   13.13
   0   4 -27  324.22   14.24
   0  -4 -27  325.33   12.44
   0   4 -27  318.65   12.94
   0   4 -27  333.95   14.28
   0   4 -27  290.14   12.74
   0  -4 -27  353.20   13.74
   0  -4 -27  337.62   13.60
   0   4 -27  290.38   12.78
   0  -4 -27  320.65   13.94
   0   4 -28  186.17    9.32
   0  -4 -28  182.86    9.57
   0   4 -28  163.16    8.09
   0  -4 -28  157.39    8.97
   0   4 -28  175.18    8.61
   0   4 -28  168.02    9.25
   0   4 -28  172.74    8.41
   0   4 -28  171.80    9.38
   0  -4 -28  178.28   10.02
   0  -4 -28  175.71    8.86
   0  -4 -28  173.84    9.45
   0   4 -28  152.65    8.10
   0  -4 -28  176.57    8.86
   0   4 -28  153.27    8.18
   0   4 -29   82.37    5.44
   0  -4 -29  101.16    6.39
   0  -4 -29   68.64    7.28
   0  -4 -29   93.14    6.32
   0   4 -29   76.10    5.38
   0  -4 -29   75.71    7.29
   0   4 -29   92.96    6.34
   0   4 -29   97.32    6.06
   0   4 -29   91.78    6.34
   0   4 -29   96.14    5.81
   0   4 -29   86.84    6.38
   0  -4 -29   94.92    7.65
   0   4 -29   92.17    5.81
   0  -4 -29   79.34    6.76
   0   4 -30   42.01    4.09
   0   4 -30   40.14    3.88
   0   4 -30   39.25    3.90
   0  -4 -30   -1.04    1.57
   0   4 -30    9.24    2.06
   0  -4 -30   42.95    4.79
   0   4 -30   41.41    3.57
   0   4 -31  117.16    5.80
   0   4 -31  103.86    5.87
   0   4 -31  100.33    5.17
   0   5   0 2130.82   58.93
   0  -5   0 2131.94   58.49
   0   5   1 1024.55   30.08
   0  -5   1 1072.40   29.57
   0   5   1 1030.89   29.32
   0  -5  -1 1047.60   29.87
   0   5   2   70.38    3.84
   0  -5  -2   65.17    3.60
   0   5   2   66.94    3.18
   0   5  -3 1100.50   32.49
   0   5   3 1159.34   32.60
   0  -5   3 1093.57   31.56
   0   5   3 1158.05   31.64
   0  -5  -3 1184.25   32.66
   0   5   4  590.54   17.85
   0   5  -4  572.38   17.75
   0  -5  -4  617.28   18.09
   0   5   4  591.23   16.88
   0  -5   4  555.04   16.67
   0   5   5  497.23   15.18
   0   5  -5  482.27   15.07
   0  -5   5  452.55   13.76
   0  -5  -5  498.83   15.47
   0   5   5  489.97   14.13
   0   5  -6  124.40    5.37
   0   5   6  116.56    5.27
   0   5   6  119.75    4.45
   0  -5   6  115.27    4.07
   0  -5  -6  122.06    5.69
   0   5  -6  125.82    5.07
   0   5   7 1452.36   41.34
   0   5  -7 1432.93   41.32
   0  -5  -7 1533.31   42.10
   0   5   7 1451.10   40.19
   0   5  -7 1493.56   41.04
   0   5   8   75.62    4.03
   0   5  -8   67.03    3.90
   0   5   8   80.94    3.23
   0   5  -8   68.69    3.80
   0  -5  -8   88.05    4.88
   0   5  -9  759.09   23.06
   0   5   9  748.20   20.84
   0  -5   9  732.74   23.15
   0   5   9  767.38   22.16
   0  -5  -9  779.56   23.47
   0   5  -9  726.03   22.07
   0   5  -9  747.42   21.91
   0   5 -10  540.11   19.79
   0   5 -10  623.27   19.46
   0   5 -10  576.67   18.09
   0  -5  10  557.14   19.06
   0  -5 -10  565.90   19.24
   0   5  10  570.77   18.03
   0   5 -10  594.79   18.04
   0   5 -11  183.01    9.24
   0   5 -11  225.46    7.79
   0   5 -11  206.72    8.81
   0  -5 -11  202.22    8.68
   0   5 -11  200.99    7.62
   0  -5  11  188.54    8.38
   0   5  11  212.41    7.67
   0   5 -11  202.87    7.65
   0  -5 -11  213.53    8.99
   0   5 -12   77.74    5.78
   0   5 -12   86.78    4.34
   0   5 -12   87.39    5.41
   0   5 -12   77.38    4.07
   0  -5  12   71.44    4.67
   0   5  12   84.92    4.08
   0  -5 -12   84.61    5.10
   0   5 -12   75.38    4.11
   0  -5 -12   91.43    5.46
   0   5 -13  144.08    8.33
   0  -5 -13  163.03    8.84
   0   5 -13  164.30    7.98
   0   5 -13  164.49    6.48
   0   5 -13  140.90    5.98
   0  -5 -13  143.03    7.00
   0   5 -13  148.68    6.28
   0  -5 -13  159.12    7.78
   0   5 -14   12.21    2.89
   0   5 -14    9.32    1.85
   0   5 -14   12.17    1.99
   0  -5 -14    7.74    2.49
   0  -5 -14    7.44    3.12
   0   5 -15  826.44   25.96
   0  -5 -15  816.62   27.37
   0  -5 -15  837.43   25.84
   0   5 -15  766.42   23.26
   0  -5 -16   11.91    2.84
   0   5 -16    4.42    2.33
   0  -5 -16   12.11    3.08
   0   5 -16    4.91    2.75
   0  -5 -16    7.63    2.78
   0   5 -16    2.15    2.91
   0   5 -16    4.91    2.93
   0   5 -16    2.72    2.41
   0   5 -16    2.92    2.26
   0   5 -16    5.30    2.36
   0   5 -16    2.30    2.30
   0   5 -16    4.42    2.81
   0  -5 -16    4.96    3.26
   0   5 -16    2.98    1.53
   0  -5 -16   10.06    2.96
   0  -5 -17  113.93    6.58
   0   5 -17  107.22    6.41
   0  -5 -17  103.07    6.21
   0   5 -17  112.47    6.70
   0  -5 -17  100.13    6.18
   0  -5 -17   78.34    5.46
   0   5 -17  114.26    7.17
   0   5 -17  111.82    7.21
   0   5 -17  110.30    6.58
   0   5 -17  108.60    6.05
   0   5 -17  108.56    6.05
   0   5 -17  101.57    6.99
   0  -5 -17  106.08    7.96
   0  -5 -17  103.42    6.84
   0  -5 -18   20.51    3.71
   0   5 -18   36.50    3.84
   0   5 -18   32.87    3.75
   0   5 -18   36.52    4.64
   0  -5 -18   26.22    3.71
   0   5 -18   32.65    3.84
   0  -5 -18   31.95    4.06
   0   5 -18   37.62    4.18
   0  -5 -18   26.96    3.68
   0   5 -18   31.44    4.47
   0   5 -18   35.33    4.61
   0  -5 -18   34.69    4.21
   0   5 -18   31.35    3.94
   0  -5 -18   28.24    4.07
   0   5 -18   29.15    4.72
   0  -5 -18   24.52    4.79
   0  -5 -18   26.82    4.27
   0  -5 -19  543.07   20.99
   0  -5 -19  590.06   20.00
   0  -5 -19  563.62   19.81
   0   5 -19  599.72   19.78
   0   5 -19  599.88   19.75
   0   5 -19  610.36   21.79
   0  -5 -19  523.43   19.54
   0  -5 -19  623.91   20.48
   0   5 -19  597.32   20.32
   0   5 -19  590.66   20.30
   0  -5 -19  514.00   19.63
   0   5 -19  592.14   21.02
   0  -5 -19  597.70   20.59
   0   5 -19  583.49   21.06
   0  -5 -19  632.65   20.79
   0  -5 -19  550.36   19.31
   0   5 -19  605.60   20.63
   0   5 -19  587.74   22.55
   0  -5 -19  512.01   22.13
   0  -5 -19  593.32   20.67
   0   5 -19  542.02   20.24
   0  -5 -20   17.94    3.72
   0  -5 -20   33.99    4.61
   0  -5 -20   24.02    3.97
   0  -5 -20   26.71    4.31
   0   5 -20   14.97    3.63
   0   5 -20   18.35    3.65
   0   5 -20   17.64    3.47
   0   5 -20   17.60    4.35
   0   5 -20   19.80    3.92
   0  -5 -20   25.17    4.08
   0  -5 -20   29.54    4.61
   0  -5 -20   23.38    3.23
   0   5 -20   23.89    4.12
   0  -5 -20   26.28    4.00
   0  -5 -20   24.52    4.54
   0  -5 -20   28.39    4.43
   0   5 -20   22.29    4.58
   0   5 -20   19.21    4.38
   0  -5 -20   30.35    4.66
   0  -5 -20   25.19    3.56
   0  -5 -20   28.00    4.34
   0   5 -20   20.51    4.89
   0   5 -20   15.55    3.62
   0  -5 -20   22.42    4.75
   0  -5 -20   21.84    4.67
   0  -5 -21  439.27   19.11
   0  -5 -21  517.55   18.44
   0  -5 -21  535.30   18.37
   0  -5 -21  506.48   18.48
   0   5 -21  537.44   18.30
   0   5 -21  537.59   18.27
   0   5 -21  537.37   20.37
   0   5 -21  514.92   18.71
   0  -5 -21  552.68   19.11
   0  -5 -21  471.32   18.06
   0  -5 -21  450.15   16.81
   0   5 -21  559.50   19.14
   0  -5 -21  450.16   17.87
   0  -5 -21  523.94   18.67
   0  -5 -21  559.16   19.40
   0   5 -21  495.69   19.11
   0  -5 -21  544.97   19.33
   0   5 -21  522.21   19.33
   0   5 -21  525.64   19.10
   0  -5 -21  553.99   18.84
   0  -5 -21  475.64   17.52
   0  -5 -21  421.88   19.85
   0   5 -21  524.38   21.20
   0  -5 -21  525.77   19.22
   0   5 -21  496.51   18.79
   0  -5 -22   13.99    3.92
   0  -5 -22   12.71    3.45
   0  -5 -22   19.26    4.46
   0   5 -22   14.81    3.77
   0   5 -22   12.34    3.51
   0   5 -22   12.80    3.24
   0   5 -22   11.71    3.98
   0  -5 -22    7.47    2.41
   0   5 -22   10.93    3.76
   0  -5 -22   13.67    3.45
   0  -5 -22   22.14    4.50
   0   5 -22   11.34    4.01
   0  -5 -22   12.74    4.24
   0   5 -22    9.70    3.90
   0  -5 -22   10.91    3.01
   0  -5 -22   16.30    4.22
   0  -5 -22   19.49    4.23
   0  -5 -22   16.04    4.26
   0   5 -22    9.85    3.38
   0  -5 -22   19.25    3.95
   0   5 -22    9.25    3.89
   0  -5 -22   11.00    4.31
   0   5 -23  143.76    9.03
   0  -5 -23  138.05    8.15
   0  -5 -23  126.70    7.90
   0  -5 -23  138.90    7.71
   0   5 -23  135.36    8.92
   0  -5 -23  120.29    6.42
   0   5 -23  133.15    7.96
   0   5 -23  140.64    8.75
   0  -5 -23  102.18    6.95
   0  -5 -23  140.09    8.44
   0  -5 -23  134.15    8.24
   0  -5 -23  148.02    8.54
   0   5 -23  122.53    8.13
   0   5 -23  115.07    7.97
   0  -5 -23  130.71    7.06
   0   5 -23  129.22    8.15
   0  -5 -23  153.00    8.54
   0  -5 -23  140.13    8.48
   0  -5 -23  123.45    7.70
   0   5 -23  131.37    7.88
   0   5 -23  111.51    8.86
   0   5 -23  135.21    8.87
   0  -5 -23  131.07    8.48
   0  -5 -24    0.14    4.01
   0  -5 -24   -3.09    5.02
   0   5 -24    9.30    3.63
   0  -5 -24    3.78    3.02
   0   5 -24    3.83    3.07
   0  -5 -24   -2.25    4.96
   0   5 -24    5.56    3.75
   0   5 -24    9.37    3.80
   0  -5 -24   -1.93    4.90
   0  -5 -24    1.30    4.58
   0  -5 -24    2.44    2.83
   0  -5 -24   -1.45    4.73
   0   5 -24    6.69    3.61
   0   5 -24    7.06    3.90
   0  -5 -24    0.44    4.51
   0  -5 -24    1.04    3.73
   0   5 -24    7.77    3.90
   0  -5 -24   -0.90    4.58
   0   5 -24    2.84    3.68
   0   5 -24   11.24    3.98
   0   5 -24    4.30    3.92
   0  -5 -25  267.78   12.33
   0  -5 -25  337.75   14.03
   0  -5 -25  353.25   13.95
   0  -5 -25  365.16   14.10
   0  -5 -25  323.39   13.83
   0   5 -25  299.28   13.12
   0   5 -25  285.20   12.95
   0  -5 -25  263.50   11.42
   0  -5 -25  342.59   13.93
   0   5 -25  308.09   12.97
   0   5 -25  314.12   13.77
   0   5 -25  324.15   13.36
   0   5 -25  322.54   13.33
   0   5 -25  326.84   14.43
   0  -5 -25  300.99   12.36
   0   5 -25  316.49   13.92
   0   5 -25  318.11   15.08
   0   5 -26   72.87    5.67
   0  -5 -26   78.07    6.32
   0   5 -26   71.85    5.80
   0  -5 -26   78.74    6.79
   0  -5 -26   90.42    6.60
   0   5 -26   71.99    5.84
   0  -5 -26   82.90    6.78
   0  -5 -26   59.38    5.43
   0  -5 -26   77.04    6.50
   0   5 -26   83.05    5.85
   0   5 -26   61.59    5.33
   0   5 -26   88.10    7.17
   0   5 -26   86.62    6.95
   0  -5 -26   70.85    5.31
   0   5 -26   82.26    6.04
   0   5 -27  319.50   13.04
   0  -5 -27  368.21   14.10
   0  -5 -27  366.86   14.13
   0   5 -27  299.88   12.81
   0  -5 -27  369.18   14.84
   0  -5 -27  358.78   14.57
   0  -5 -27  375.88   14.89
   0   5 -27  337.53   15.01
   0   5 -27  366.90   14.74
   0   5 -27  344.66   13.29
   0   5 -28   10.81    3.27
   0  -5 -28   13.40    4.47
   0  -5 -28    7.96    4.15
   0   5 -28    4.48    2.81
   0  -5 -28   13.23    4.31
   0  -5 -28    7.78    3.36
   0   5 -28    5.94    2.79
   0  -5 -28    9.48    3.57
   0   5 -28   11.19    3.16
   0  -5 -28    6.70    4.42
   0   5 -28    7.83    3.14
   0  -5 -29  172.97    9.14
   0   5 -29  172.22    8.49
   0  -5 -29  169.69    8.68
   0   5 -29  176.59    8.58
   0  -5 -29  168.26    9.15
   0   5 -29  141.74    7.02
   0   5 -29  134.24    6.89
   0  -5 -29  194.91    9.77
   0   5 -29  161.31    7.50
   0   5 -29  166.85    8.56
   0   5 -30   25.74    3.41
   0  -5 -30   26.10    4.31
   0   5 -30   31.58    3.35
   0  -5 -30   24.59    4.23
   0   5 -30   20.81    2.97
   0   5 -30   24.83    2.79
   0  -5 -30   21.98    4.25
   0   5 -31  183.10    7.83
   0   6   0   62.58    4.06
   0   6   0   64.85    3.48
   0  -6   0   57.55    3.50
   0   6  -1  840.57   26.57
   0   6   1  876.21   26.70
   0  -6   1  884.16   25.97
   0   6  -1  923.35   25.93
   0   6   1  915.23   25.79
   0  -6  -1  909.39   26.35
   0   6   2  405.13   13.86
   0  -6  -2  416.79   13.63
   0  -6   2  412.53   13.01
   0   6  -2  423.21   13.14
   0   6   2  399.47   12.86
   0   6   3  888.44   26.09
   0   6  -3  847.48   25.95
   0   6   3  888.58   24.98
   0  -6   3  820.61   24.82
   0   6  -3  899.30   25.33
   0  -6  -3  856.81   25.62
   0  -6  -3  888.06   25.97
   0  -6   3  852.23   25.69
   0   6  -4  318.89   11.34
   0   6   4  325.54   11.42
   0  -6  -4  314.87   11.03
   0  -6   4  321.14   11.13
   0   6  -4  314.65   10.70
   0  -6   4  310.42   10.15
   0  -6  -4  339.42   11.49
   0   6   4  315.39   10.30
   0   6  -5  983.28   28.93
   0   6   5 1000.35   29.00
   0  -6   5  908.13   27.32
   0  -6  -5 1018.46   29.23
   0   6   5 1018.95   27.80
   0  -6   5  976.92   28.71
   0  -6  -5  975.98   28.65
   0   6  -6  987.46   30.04
   0   6   6 1022.49   30.18
   0  -6  -6  999.21   29.86
   0   6   6 1030.40   28.84
   0  -6  -6 1087.09   30.67
   0  -6   6 1001.52   29.87
   0   6  -7  318.00   11.31
   0   6   7  317.89   11.32
   0  -6  -7  308.97   11.18
   0  -6   7  317.11   11.20
   0   6   7  317.01   10.12
   0  -6  -7  318.62   11.79
   0   6  -7  328.02   10.94
   0  -6   8  244.37   10.33
   0   6   8  248.34    9.29
   0  -6  -8  246.87   10.40
   0   6  -8  245.55    9.26
   0  -6   8  234.85    9.09
   0  -6  -8  251.76    9.91
   0   6  -8  252.30    8.99
   0  -6  -8  227.86    9.05
   0   6   8  243.20    8.06
   0   6  -8  241.26    9.38
   0   6  -9  387.14   12.81
   0  -6  -9  417.99   14.19
   0  -6  -9  386.18   13.15
   0  -6   9  366.01   12.95
   0   6   9  387.05   11.73
   0  -6  -9  385.98   14.39
   0  -6   9  374.36   14.25
   0   6   9  396.70   13.13
   0   6  -9  390.03   13.16
   0   6  -9  380.87   13.48
   0   6 -10  467.00   15.20
   0  -6 -10  442.54   15.48
   0   6 -10  420.77   16.89
   0   6 -10  468.14   15.45
   0  -6  10  470.43   16.70
   0  -6 -10  461.08   16.82
   0   6  10  459.18   15.36
   0   6 -10  491.27   16.32
   0  -6 -11   27.37    2.84
   0   6 -11   31.44    2.79
   0   6 -11   26.42    3.65
   0  -6 -11   27.73    3.55
   0   6 -11   27.70    2.71
   0   6  11   32.72    2.80
   0  -6  11   27.39    3.48
   0   6 -11   36.32    2.91
   0   6 -11   31.38    3.37
   0   6 -12   75.57    4.33
   0   6 -12   65.11    5.69
   0   6 -12   71.32    4.27
   0   6  12   72.97    4.20
   0  -6 -12   71.93    5.28
   0  -6  12   63.68    4.89
   0   6 -12   76.14    5.19
   0   6 -12   81.94    4.46
   0  -6 -13  220.88   10.36
   0   6 -13  234.01    9.01
   0   6 -13  259.89    9.32
   0   6 -13  253.24   10.61
   0   6 -13  225.91    8.87
   0  -6 -13  212.66   10.06
   0  -6 -13  232.76   11.82
   0   6 -13  211.10   11.03
   0   6 -14  436.06   15.83
   0  -6 -14  434.58   18.13
   0   6 -14  402.80   17.20
   0  -6 -14  425.95   15.03
   0   6 -14  450.08   15.97
   0  -6 -14  427.68   15.00
   0   6 -14  468.07   16.66
   0   6 -14  416.26   14.66
   0  -6 -14  444.36   16.58
   0   6 -14  418.97   14.54
   0   6 -14  488.47   16.55
   0  -6 -14  421.14   15.07
   0  -6 -15   24.65    3.78
   0   6 -15   30.43    2.96
   0  -6 -15   28.55    3.57
   0   6 -15   36.07    4.20
   0  -6 -15   29.41    3.56
   0   6 -15   28.99    3.52
   0   6 -15   32.70    3.54
   0   6 -15   28.73    2.93
   0   6 -15   30.58    4.04
   0   6 -15   32.34    3.74
   0   6 -15   34.54    4.03
   0  -6 -15   25.14    3.73
   0   6 -15   31.18    4.27
   0  -6 -15   26.70    3.44
   0   6 -15   32.44    4.45
   0  -6 -15   30.33    3.52
   0   6 -15   33.65    3.75
   0   6 -15   35.20    4.10
   0   6 -15   25.83    4.43
   0  -6 -15   22.84    4.67
   0   6 -15   34.47    3.93
   0   6 -16  251.45   10.18
   0  -6 -16  280.95   12.54
   0  -6 -16  269.51   11.08
   0  -6 -16  284.30   11.19
   0   6 -16  290.30   12.11
   0   6 -16  265.55   10.97
   0   6 -16  262.74   10.92
   0   6 -16  273.09   12.32
   0   6 -16  265.72   11.37
   0   6 -16  275.80   11.69
   0  -6 -16  249.43   11.42
   0   6 -16  274.63   12.28
   0  -6 -16  280.16   11.19
   0   6 -16  283.98   12.49
   0   6 -16  283.62   11.74
   0   6 -16  273.53   11.74
   0  -6 -16  283.80   11.20
   0  -6 -16  274.98   13.97
   0   6 -16  266.97   11.67
   0  -6 -17  374.58   16.21
   0   6 -17  437.76   16.25
   0  -6 -17  387.78   14.91
   0  -6 -17  406.32   14.98
   0   6 -17  411.15   15.05
   0   6 -17  424.75   15.15
   0   6 -17  432.63   16.78
   0   6 -17  428.04   15.68
   0  -6 -17  347.62   14.73
   0   6 -17  417.11   15.78
   0  -6 -17  366.64   15.16
   0   6 -17  443.14   16.67
   0  -6 -17  392.44   14.96
   0   6 -17  425.77   16.48
   0   6 -17  449.19   15.87
   0   6 -17  440.57   15.89
   0  -6 -17  399.66   15.00
   0  -6 -17  407.10   18.43
   0   6 -17  410.97   15.77
   0  -6 -18  213.83   11.38
   0   6 -18  244.54   11.34
   0   6 -18  218.74   10.20
   0   6 -18  227.31   10.28
   0   6 -18  243.41   11.78
   0  -6 -18  256.95   11.21
   0   6 -18  223.70   10.63
   0  -6 -18  233.73   10.74
   0   6 -18  246.80   11.15
   0  -6 -18  223.12   10.86
   0  -6 -18  252.22   10.80
   0   6 -18  230.55   11.61
   0   6 -18  232.18   11.52
   0   6 -18  227.60   10.77
   0   6 -18  231.27   10.90
   0  -6 -18  250.82   10.77
   0  -6 -18  236.59   13.39
   0  -6 -18  247.40   11.54
   0  -6 -19   49.56    5.39
   0   6 -19   67.69    5.93
   0  -6 -19   52.72    5.10
   0   6 -19   67.70    5.28
   0   6 -19   65.64    5.24
   0   6 -19   61.36    6.02
   0   6 -19   59.16    5.29
   0  -6 -19   61.93    5.65
   0  -6 -19   43.27    4.97
   0   6 -19   63.08    5.68
   0  -6 -19   47.78    5.08
   0   6 -19   61.89    6.12
   0  -6 -19   55.28    5.27
   0  -6 -19   65.11    5.88
   0   6 -19   60.11    5.96
   0  -6 -19   61.73    5.88
   0  -6 -19   45.57    5.08
   0  -6 -19   50.80    4.51
   0   6 -19   57.54    5.41
   0   6 -19   70.77    5.63
   0  -6 -19   42.04    6.25
   0  -6 -19   59.47    6.07
   0  -6 -20  218.75   11.94
   0  -6 -20  250.98   11.02
   0   6 -20  242.98   12.03
   0   6 -20  255.76   11.05
   0   6 -20  251.15   10.99
   0   6 -20  245.08   12.28
   0  -6 -20  271.23   11.80
   0  -6 -20  248.20   11.24
   0   6 -20  241.43   11.21
   0   6 -20  257.69   11.65
   0  -6 -20  215.57   10.97
   0   6 -20  222.73   11.55
   0  -6 -20  265.42   12.14
   0   6 -20  234.29   11.76
   0  -6 -20  278.68   12.31
   0  -6 -20  217.52   10.12
   0   6 -20  228.75   11.22
   0   6 -20  238.83   11.39
   0  -6 -20  212.36   13.10
   0  -6 -20  265.03   12.23
   0  -6 -21  197.88   11.73
   0   6 -21  272.81   12.60
   0  -6 -21  253.87   11.12
   0   6 -21  267.02   11.28
   0   6 -21  271.37   11.31
   0   6 -21  256.24   12.59
   0   6 -21  253.36   11.59
   0  -6 -21  258.37   11.82
   0  -6 -21  205.03   10.81
   0   6 -21  292.07   12.18
   0  -6 -21  206.18   10.89
   0   6 -21  269.34   12.28
   0  -6 -21  253.12   12.01
   0  -6 -21  259.04   12.08
   0   6 -21  257.87   12.08
   0   6 -21  258.06   11.80
   0  -6 -21  214.17   10.10
   0   6 -21  269.88   13.71
   0  -6 -21  201.66   12.93
   0  -6 -21  245.45   12.09
   0  -6 -22  151.29    8.94
   0  -6 -22  160.80    8.53
   0   6 -22  163.15    8.56
   0   6 -22  168.41    8.58
   0   6 -22  158.56    9.68
   0   6 -22  169.27    9.11
   0  -6 -22  140.55    8.50
   0   6 -22  149.22    9.08
   0  -6 -22  178.22    9.74
   0   6 -22  147.52    8.94
   0  -6 -22  186.34    9.84
   0  -6 -22  127.65    7.39
   0   6 -22  150.55    8.88
   0  -6 -22  153.70    8.87
   0  -6 -22  166.83    9.54
   0   6 -22  155.59    8.85
   0  -6 -22  130.70    9.88
   0   6 -22  153.55   10.34
   0  -6 -22  154.36    9.51
   0  -6 -23  254.02   11.62
   0  -6 -23  252.13   11.00
   0   6 -23  244.69   12.57
   0   6 -23  269.19   11.96
   0   6 -23  280.25   12.86
   0  -6 -23  200.13   10.69
   0  -6 -23  280.18   12.38
   0  -6 -23  280.52   12.44
   0   6 -23  260.58   11.89
   0   6 -23  250.96   11.86
   0  -6 -23  207.87    9.81
   0   6 -23  269.96   12.07
   0   6 -23  259.11   11.69
   0  -6 -23  280.62   12.30
   0  -6 -23  229.59   11.16
   0   6 -23  288.74   13.23
   0   6 -23  251.83   13.36
   0  -6 -23  248.43   12.15
   0  -6 -24  132.58    7.47
   0  -6 -24  140.96    7.68
   0  -6 -24  127.83    6.48
   0   6 -24  123.97    7.88
   0   6 -24  132.56    7.34
   0   6 -24  113.22    7.33
   0  -6 -24  103.62    6.28
   0   6 -24  113.16    6.89
   0  -6 -24  157.93    8.11
   0  -6 -24  147.63    8.14
   0  -6 -24  148.28    7.96
   0   6 -24  112.08    6.85
   0   6 -24  112.20    7.06
   0  -6 -24  151.75    8.12
   0   6 -24  111.94    6.78
   0  -6 -24  142.18    8.04
   0  -6 -24  121.64    7.00
   0   6 -24  131.53    8.02
   0   6 -24  123.81    8.30
   0  -6 -24  118.01    7.58
   0   6 -25   75.85    6.10
   0  -6 -25   45.03    4.53
   0   6 -25   76.32    6.13
   0   6 -25   68.08    5.68
   0  -6 -25   74.69    6.24
   0  -6 -25   73.53    6.28
   0   6 -25   61.85    5.55
   0  -6 -25   76.57    6.49
   0   6 -25   69.58    5.93
   0  -6 -25   68.99    6.31
   0  -6 -25   59.86    4.94
   0   6 -25   79.00    6.52
   0  -6 -25   75.28    6.21
   0   6 -25   76.08    6.35
   0   6 -25   77.27    6.34
   0   6 -25   83.01    6.94
   0  -6 -25   52.48    5.39
   0  -6 -25   85.59    6.69
   0   6 -25   70.30    5.77
   0   6 -26   12.08    3.73
   0   6 -26    7.47    3.10
   0   6 -26   10.96    3.33
   0   6 -26    5.73    3.09
   0  -6 -26   11.18    4.14
   0  -6 -26    9.04    4.59
   0  -6 -26    7.12    3.85
   0  -6 -26   13.21    4.57
   0   6 -26    8.99    3.37
   0   6 -26   10.43    3.30
   0  -6 -26    8.51    3.67
   0  -6 -26   10.62    4.60
   0   6 -26   10.02    3.41
   0   6 -26    4.22    3.25
   0  -6 -26    0.67    0.90
   0   6 -26    7.99    3.16
   0   6 -26    9.37    3.45
   0   6 -27  260.56   12.01
   0  -6 -27  270.94   11.15
   0   6 -27  209.60    9.80
   0   6 -27  210.19    9.74
   0  -6 -27  256.74   11.62
   0  -6 -27  267.96   11.04
   0  -6 -27  266.79   11.63
   0   6 -27  243.61   10.96
   0  -6 -27  267.08   11.58
   0   6 -27  228.99   10.35
   0  -6 -27  186.19    9.71
   0   6 -27  246.33   11.24
   0   6 -27  271.06   11.77
   0   6 -27  231.01   10.25
   0   6 -27  258.77   10.86
   0  -6 -28   10.24    4.25
   0  -6 -28    5.66    3.05
   0   6 -28    7.41    2.39
   0   6 -28    3.35    2.38
   0  -6 -28    9.45    3.22
   0  -6 -28   14.54    4.20
   0  -6 -28   11.97    3.85
   0   6 -28    4.90    2.59
   0   6 -28    7.93    3.06
   0   6 -28    9.50    2.75
   0   6 -28    8.94    3.02
   0   6 -29  129.74    6.52
   0   6 -29  151.15    7.65
   0  -6 -29  163.92    8.69
   0  -6 -29  152.24    8.45
   0  -6 -29  149.00    8.34
   0   6 -29  151.62    7.25
   0  -6 -29  151.46    7.81
   0   6 -30   14.15    2.40
   0  -6 -30   11.33    3.41
   0  -6 -30   12.56    3.61
   0  -6 -30   15.65    3.75
   0   7   0    4.69    2.13
   0  -7   0    4.50    1.86
   0   7   0    2.99    1.64
   0  -7   0    7.45    1.93
   0   7  -1   25.48    3.07
   0   7   1   30.13    3.27
   0  -7   1   28.41    2.62
   0   7  -1   26.84    2.69
   0   7   1   31.61    2.71
   0  -7  -1   34.62    2.99
   0  -7   1   26.84    2.92
   0   7   2  198.81    8.76
   0  -7   2  217.32    8.67
   0   7  -2  215.41    8.19
   0  -7   2  207.61    7.97
   0   7   2  217.52    7.93
   0  -7  -2  203.21    8.51
   0   7   3  123.34    6.31
   0   7  -3  125.68    6.31
   0  -7   3  122.96    6.06
   0   7  -3  128.07    5.75
   0  -7  -3  112.43    5.94
   0   7   3  122.06    5.29
   0  -7  -3  114.32    5.85
   0  -7   3  107.52    5.12
   0   7   4 1090.71   32.27
   0   7  -4 1092.38   32.21
   0  -7  -4 1110.92   32.20
   0   7   4 1097.60   30.88
   0  -7   4  999.93   30.51
   0  -7  -4 1062.02   31.76
   0  -7   4 1072.19   31.90
   0   7  -4 1090.94   31.34
   0   7  -5   50.33    3.96
   0   7   5   50.80    4.00
   0  -7  -5   54.49    4.17
   0  -7   5   49.38    3.75
   0  -7  -5   53.01    3.82
   0   7   5   54.76    3.22
   0   7  -6   10.81    2.35
   0  -7  -6   11.17    2.16
   0   7   6    9.08    2.16
   0  -7   6   12.84    2.27
   0  -7  -6    8.49    2.34
   0   7   6   11.91    1.70
   0   7   7   14.27    2.39
   0  -7   7   14.87    3.19
   0  -7   7   13.26    2.32
   0  -7  -7   13.85    2.26
   0   7  -7   14.64    2.38
   0  -7  -7   12.68    2.98
   0  -7  -7   13.70    2.68
   0   7  -7   13.50    2.29
   0   7   7   15.81    1.85
   0   7  -7   11.15    1.99
   0   7   8  554.26   18.28
   0  -7   8  525.25   19.52
   0  -7  -8  570.10   19.94
   0   7  -8  535.63   18.19
   0   7  -8  549.51   17.93
   0  -7  -8  552.95   18.20
   0   7  -8  552.32   17.70
   0  -7   8  521.32   18.04
   0   7   8  567.69   16.76
   0  -7  -8  565.98   18.94
   0   7  -9   20.19    2.52
   0  -7  -9   14.42    2.84
   0   7  -9   18.42    2.60
   0   7   9   13.10    2.30
   0  -7  -9   15.23    2.45
   0  -7  -9   12.92    3.12
   0  -7   9   17.14    3.15
   0  -7   9   15.31    2.50
   0   7  -9   14.91    2.43
   0   7  -9   13.64    3.12
   0   7 -10    5.50    1.85
   0  -7 -10    4.05    2.37
   0  -7  10    6.51    1.96
   0   7  10    3.58    1.73
   0  -7  10    1.42    2.45
   0  -7 -10    1.43    1.82
   0   7 -10    6.20    1.98
   0  -7 -10    2.45    2.41
   0   7 -10    5.24    2.04
   0   7 -10    3.79    2.62
   0   7 -11   67.25    4.49
   0  -7 -11   81.58    5.76
   0  -7 -11   69.86    4.90
   0   7 -11   75.34    6.05
   0   7 -11   76.67    4.61
   0   7 -11   75.68    5.15
   0   7 -11   71.82    4.73
   0  -7  11   72.23    5.61
   0   7  11   75.67    4.72
   0  -7 -11   76.08    5.98
   0  -7 -12  629.00   21.86
   0   7 -12  688.07   21.56
   0  -7 -12  594.05   21.70
   0  -7 -12  738.11   25.44
   0   7 -12  646.49   23.99
   0   7 -12  710.48   23.49
   0   7 -12  715.37   23.45
   0   7 -12  755.14   21.76
   0   7 -12  743.61   22.93
   0  -7  12  590.53   22.76
   0  -7 -12  662.43   23.60
   0   7 -12  668.58   21.64
   0   7  12  671.11   21.49
   0   7 -12  718.96   23.18
   0   7 -13    1.70    1.58
   0  -7 -13    3.10    2.56
   0  -7 -13    3.20    2.49
   0   7 -13    3.47    2.79
   0   7 -13    1.84    2.01
   0   7 -13    2.77    2.46
   0   7 -13    1.02    1.66
   0  -7 -13    8.07    2.98
   0   7 -13    1.92    2.18
   0   7 -13   -0.95    2.68
   0  -7 -13    6.14    3.06
   0  -7 -13    6.51    2.59
   0   7 -13    1.40    2.96
   0   7 -13    0.16    3.14
   0  -7 -13    6.58    2.49
   0   7 -13    1.07    2.57
   0  -7 -13    2.47    3.06
   0   7 -13    1.76    2.93
   0   7 -13    0.62    1.71
   0  -7 -14  183.70    9.52
   0   7 -14  171.83    7.76
   0   7 -14  185.20    9.21
   0  -7 -14  174.89    8.15
   0  -7 -14  137.20    7.83
   0   7 -14  171.80    9.03
   0   7 -14  163.87    7.75
   0  -7 -14  130.32    7.85
   0  -7 -14  168.63    8.47
   0   7 -14  171.82    8.54
   0   7 -14  187.76    9.05
   0  -7 -14  180.53    9.11
   0   7 -14  176.11    9.51
   0  -7 -14  188.24    8.26
   0   7 -14  184.94    9.53
   0  -7 -14  178.00    8.15
   0   7 -14  188.10    8.64
   0   7 -14  182.48    8.91
   0  -7 -14  182.89   10.98
   0   7 -14  155.22    9.71
   0   7 -14  153.17    7.61
   0   7 -15    6.04    1.96
   0  -7 -15    8.97    3.03
   0   7 -15    7.99    3.16
   0  -7 -15    9.44    2.94
   0   7 -15    7.09    2.63
   0  -7 -15    4.50    2.28
   0   7 -15    7.66    2.67
   0   7 -15    4.71    2.55
   0   7 -15    9.23    2.99
   0  -7 -15    3.66    2.30
   0   7 -15    7.50    2.71
   0  -7 -15    6.90    3.05
   0  -7 -15    8.53    2.98
   0   7 -15    9.10    3.29
   0  -7 -15    5.55    3.20
   0   7 -15    2.54    3.27
   0  -7 -15    8.30    2.76
   0   7 -15    6.18    3.32
   0  -7 -15    6.71    2.71
   0   7 -15    6.11    2.85
   0  -7 -15   10.10    4.13
   0   7 -15    9.06    3.79
   0   7 -15    3.68    2.04
   0   7 -16  119.16    6.26
   0  -7 -16  101.20    7.51
   0  -7 -16  117.75    6.89
   0  -7 -16  114.18    6.77
   0   7 -16  127.98    7.67
   0   7 -16  121.34    6.79
   0  -7 -16   76.00    5.84
   0   7 -16  121.66    6.80
   0   7 -16  130.19    7.85
   0  -7 -16  102.77    6.93
   0  -7 -16   78.61    6.00
   0   7 -16  112.65    7.14
   0   7 -16  130.75    7.78
   0  -7 -16  105.24    7.35
   0   7 -16  119.82    7.88
   0  -7 -16  114.21    6.73
   0   7 -16  132.97    8.18
   0  -7 -16  114.73    6.74
   0   7 -16  121.67    7.42
   0   7 -16  127.37    7.22
   0  -7 -16  118.72    9.43
   0   7 -16  134.14    8.99
   0   7 -16  110.38    6.23
   0   7 -17   25.65    4.42
   0  -7 -17   24.71    4.04
   0  -7 -17   26.33    4.03
   0   7 -17   20.38    3.60
   0   7 -17   19.38    3.60
   0   7 -17   19.96    3.54
   0   7 -17   23.24    4.21
   0   7 -17   26.70    3.94
   0   7 -17   19.88    4.21
   0  -7 -17   21.10    4.18
   0   7 -17   15.99    4.29
   0   7 -17   19.04    4.51
   0  -7 -17   24.96    3.96
   0   7 -17   21.70    4.01
   0  -7 -17   24.38    3.94
   0   7 -17   18.87    4.53
   0  -7 -17   23.08    5.47
   0  -7 -17   23.53    4.26
   0   7 -18  242.53   11.61
   0  -7 -18  241.92   10.73
   0   7 -18  240.52   11.42
   0  -7 -18  233.79   10.70
   0   7 -18  234.89   10.67
   0   7 -18  247.31   10.73
   0   7 -18  253.93   11.96
   0   7 -18  234.59   11.07
   0   7 -18  247.99   11.51
   0  -7 -18  217.38   11.17
   0  -7 -18  249.01   10.93
   0   7 -18  231.14   11.60
   0   7 -18  244.64   11.92
   0   7 -18  227.15   10.95
   0  -7 -18  243.66   10.83
   0   7 -18  224.15   11.03
   0  -7 -18  223.76   13.69
   0   7 -18  231.50   12.78
   0  -7 -18  197.46   11.53
   0  -7 -19    3.67    3.02
   0   7 -19    1.89    3.35
   0  -7 -19    6.86    3.71
   0  -7 -19    7.08    3.66
   0   7 -19   -0.18    2.88
   0   7 -19    1.14    2.83
   0   7 -19    1.80    2.86
   0   7 -19   -0.14    2.96
   0   7 -19    0.98    3.14
   0   7 -19    2.26    2.81
   0   7 -19    3.00    3.49
   0  -7 -19    4.74    3.28
   0  -7 -19    9.49    3.64
   0   7 -19    1.78    3.41
   0   7 -19    2.17    3.54
   0  -7 -19    7.30    3.93
   0  -7 -19    3.06    3.88
   0  -7 -19    1.71    2.39
   0  -7 -19   10.12    3.60
   0  -7 -19    1.75    4.15
   0  -7 -19    5.81    4.13
   0  -7 -20  121.15    8.92
   0   7 -20  163.25    9.32
   0  -7 -20  150.69    8.29
   0  -7 -20  156.05    8.58
   0  -7 -20  158.85    8.66
   0   7 -20  169.39    9.22
   0   7 -20  167.06    8.53
   0   7 -20  166.36    8.49
   0   7 -20  146.96    9.16
   0  -7 -20  142.82    8.59
   0   7 -20  148.26    8.60
   0   7 -20  167.21    9.17
   0  -7 -20  123.46    8.38
   0  -7 -20  161.19    8.71
   0   7 -20  155.90    9.18
   0   7 -20  153.47    9.08
   0  -7 -20  172.17    9.55
   0  -7 -20  160.93    9.42
   0  -7 -20  117.60    7.13
   0   7 -20  162.27    8.91
   0  -7 -20  161.12    8.67
   0  -7 -20  122.14   10.44
   0  -7 -20  161.42    9.56
   0   7 -21   19.69    4.21
   0   7 -21   19.39    4.14
   0  -7 -21   15.63    3.59
   0   7 -21   19.04    3.83
   0   7 -21   19.95    3.74
   0   7 -21   25.61    4.09
   0   7 -21   22.61    4.37
   0  -7 -21   18.07    4.56
   0  -7 -21   12.42    4.11
   0   7 -21   19.31    3.88
   0   7 -21   21.53    4.46
   0  -7 -21   18.55    4.13
   0   7 -21   22.32    4.44
   0  -7 -21   18.81    4.24
   0  -7 -21   19.47    4.61
   0   7 -21   11.47    4.07
   0  -7 -21   19.39    4.36
   0  -7 -21    8.90    2.63
   0  -7 -21   14.20    4.49
   0  -7 -21   11.01    4.83
   0  -7 -21   13.00    4.61
   0   7 -22  106.45    7.61
   0  -7 -22   97.09    6.44
   0   7 -22  115.56    6.86
   0   7 -22  111.90    6.90
   0   7 -22  105.34    7.63
   0   7 -22  108.54    7.37
   0  -7 -22   89.16    6.97
   0   7 -22   88.48    6.92
   0  -7 -22  118.34    7.61
   0   7 -22   94.32    7.12
   0  -7 -22  111.83    7.91
   0  -7 -22  113.16    7.86
   0   7 -22  100.83    7.08
   0  -7 -22  108.98    7.47
   0   7 -22   95.33    6.83
   0  -7 -22  110.02    7.41
   0  -7 -22  113.55    7.72
   0  -7 -22   76.01    8.22
   0  -7 -22  103.59    8.01
   0  -7 -23   43.56    4.35
   0   7 -23   45.47    5.26
   0   7 -23   45.71    5.26
   0   7 -23   47.81    5.26
   0  -7 -23   35.08    4.71
   0   7 -23   47.14    5.37
   0  -7 -23   48.89    5.59
   0   7 -23   41.97    4.86
   0  -7 -23   46.27    5.49
   0   7 -23   46.84    4.98
   0   7 -23   50.41    5.19
   0   7 -23   43.45    4.74
   0  -7 -23   42.79    5.53
   0  -7 -23   36.93    5.01
   0   7 -23   50.27    5.96
   0   7 -23   56.47    5.88
   0  -7 -23   49.66    6.00
   0  -7 -24   72.19    5.07
   0   7 -24   77.22    6.46
   0   7 -24   92.72    6.78
   0   7 -24   95.94    6.71
   0  -7 -24   58.41    5.56
   0   7 -24   79.95    6.46
   0   7 -24   74.13    5.86
   0  -7 -24   87.44    6.75
   0   7 -24   74.96    5.86
   0  -7 -24   88.08    6.84
   0   7 -24   83.39    6.23
   0  -7 -24   87.61    6.85
   0   7 -24   73.59    5.89
   0  -7 -24   68.11    6.17
   0   7 -24   86.83    7.17
   0   7 -24   85.71    6.79
   0  -7 -24   81.86    6.89
   0   7 -25   10.91    3.68
   0   7 -25    7.63    3.01
   0  -7 -25    2.38    2.77
   0   7 -25    7.43    3.10
   0  -7 -25    6.19    3.49
   0   7 -25    7.21    2.94
   0  -7 -25    5.21    3.61
   0   7 -25    3.97    3.00
   0  -7 -25    7.93    3.82
   0   7 -25    6.13    2.93
   0   7 -25    8.69    2.93
   0  -7 -25   10.77    4.19
   0  -7 -25    5.93    3.52
   0   7 -25    7.72    3.35
   0   7 -25   13.97    3.60
   0   7 -26    3.02    3.03
   0   7 -26    0.70    2.36
   0   7 -26    1.89    2.59
   0  -7 -26    6.90    3.33
   0   7 -26    3.92    2.54
   0   7 -26    3.21    2.57
   0  -7 -26    3.64    3.19
   0  -7 -26    4.97    3.20
   0  -7 -26    7.06    3.74
   0   7 -26    0.77    2.53
   0   7 -26    6.91    3.04
   0   7 -26    1.86    2.52
   0   7 -27   80.51    4.51
   0  -7 -27  113.96    6.78
   0   7 -27   89.39    4.75
   0  -7 -27  110.92    5.91
   0  -7 -27  110.65    5.84
   0  -7 -27  119.35    6.81
   0   7 -27  101.10    5.74
   0  -7 -27  117.69    6.60
   0   7 -27  107.60    5.72
   0   7 -27  102.96    6.23
   0   7 -27  105.91    5.84
   0   7 -28   25.63    2.73
   0   7 -28   28.52    2.77
   0  -7 -28   66.72    5.62
   0   7 -28   54.00    4.27
   0  -7 -28   53.78    5.05
   0   7 -28   57.92    4.36
   0  -7 -28   67.37    5.68
   0   7 -28   48.46    4.16
   0   7 -28   51.45    4.48
   0  -7 -28   66.88    5.76
   0  -7 -29   25.28    4.19
   0   7 -29   28.08    3.08
   0  -7 -29   28.15    3.57
   0   7 -29   25.51    3.00
   0   7 -29   28.30    3.03
   0  -7 -29   30.97    4.17
   0  -7 -29   28.66    4.23
   0   8   0  353.31   13.21
   0   8   0  344.60   11.98
   0  -8   0  317.97   12.09
   0  -8   0  336.74   12.75
   0   8   1   90.27    5.72
   0   8  -1   91.94    4.99
   0  -8   1   94.25    5.59
   0  -8   1   82.29    4.87
   0   8   1   90.98    4.94
   0  -8  -1   81.85    5.09
   0   8   2  271.72   11.43
   0  -8   2  299.90   11.41
   0   8  -2  294.16   10.65
   0   8   2  279.25   10.28
   0  -8  -2  265.92   10.86
   0  -8   2  275.37   10.36
   0   8   3  184.28    8.41
   0   8  -3  174.00    8.20
   0   8   3  182.71    7.18
   0   8  -3  170.11    7.37
   0  -8   3  157.52    7.70
   0  -8  -3  160.83    7.75
   0  -8  -3  170.45    7.85
   0   8  -4   16.46    2.80
   0  -8   4   15.11    2.67
   0   8   4   21.33    3.15
   0  -8   4   19.60    3.76
   0   8  -4   15.16    2.47
   0  -8  -4   18.23    2.88
   0  -8  -4   20.68    2.86
   0   8   4   17.51    2.26
   0  -8   5    1.44    1.95
   0  -8   5    5.91    2.94
   0  -8  -5    4.85    2.88
   0  -8  -5    4.42    2.14
   0   8   5    2.17    2.14
   0   8  -5    3.04    2.00
   0   8   5    3.38    1.53
   0   8  -5    1.76    1.85
   0  -8  -5    5.05    2.14
   0  -8  -6  110.53    7.50
   0   8   6  117.35    6.60
   0   8  -6  121.90    6.64
   0  -8   6  118.89    7.76
   0   8   6  113.38    5.42
   0  -8   6  121.72    6.63
   0  -8  -6  114.08    6.63
   0  -8  -6  115.25    6.39
   0  -8  -7  119.53    7.90
   0  -8   7  123.15    8.02
   0   8  -7  137.84    7.10
   0   8   7  130.19    7.01
   0  -8  -7  126.39    6.82
   0   8   7  137.93    5.90
   0  -8  -7  124.97    7.11
   0  -8   7  130.68    7.00
   0  -8  -8    3.57    2.76
   0   8   8    4.60    2.05
   0   8  -8    4.46    2.10
   0  -8   8    5.08    2.21
   0  -8  -8    7.18    2.31
   0  -8   8    4.17    2.84
   0  -8  -8    7.36    2.49
   0   8  -8    5.23    2.03
   0   8   8    3.70    1.44
   0   8  -8    4.14    2.55
   0   8   9   14.77    2.77
   0   8  -9   19.03    2.87
   0  -8  -9   15.27    2.84
   0  -8   9   19.19    3.79
   0  -8  -9   14.38    3.39
   0  -8  -9   14.07    3.15
   0   8  -9   17.97    2.71
   0  -8   9   22.30    3.20
   0  -8  -9   15.26    3.45
   0   8  -9   23.33    3.92
   0   8  -9   18.50    3.65
   0   8  -9   19.78    2.67
   0   8  -9   16.93    3.56
   0   8  -9   17.76    2.81
   0   8  -9   18.68    2.84
   0  -8 -10   20.20    3.84
   0   8 -10   23.52    3.01
   0  -8  10   22.63    3.94
   0   8  10   24.79    3.06
   0  -8 -10   20.24    2.85
   0   8 -10   24.65    3.67
   0   8 -10   19.59    2.83
   0   8 -10   21.17    2.98
   0   8 -10   25.09    2.90
   0   8 -10   18.37    2.74
   0  -8 -10   20.26    3.32
   0   8 -10   19.74    2.84
   0  -8 -10   19.75    3.63
   0  -8 -10   21.81    2.87
   0   8 -10   23.20    3.77
   0   8 -10   23.37    3.82
   0  -8 -10   18.72    2.80
   0   8 -10   26.57    4.19
   0  -8 -10   21.17    3.10
   0  -8  10   21.23    3.12
   0  -8 -10   21.41    3.45
   0   8 -10   23.38    2.87
   0   8 -11    8.71    2.25
   0  -8 -11    3.83    2.49
   0  -8  11    6.82    3.00
   0  -8 -11    5.65    2.23
   0  -8 -11    4.60    3.00
   0  -8  11    4.83    2.32
   0   8  11    5.87    2.09
   0   8 -11    3.95    1.92
   0  -8 -11    6.64    2.38
   0   8 -11    5.39    2.81
   0  -8 -11    3.83    2.30
   0   8 -11    6.53    2.36
   0   8 -11    6.62    2.38
   0   8 -11    6.95    2.11
   0   8 -11    4.50    2.19
   0   8 -11    6.08    2.41
   0  -8 -11    7.61    2.86
   0  -8 -11    3.04    2.26
   0   8 -11    8.60    2.98
   0  -8  11    6.27    2.92
   0  -8 -11    5.25    2.99
   0  -8  11    5.09    2.75
   0   8 -11    7.34    3.21
   0  -8 -11    4.10    2.21
   0   8 -11    6.96    3.13
   0  -8 -11    4.98    2.26
   0   8 -11    8.12    3.22
   0   8 -11    5.44    2.12
   0  -8 -12   19.15    3.55
   0   8 -12   24.15    3.18
   0  -8 -12   11.20    3.43
   0  -8 -12   17.50    3.08
   0   8  12   24.68    3.05
   0   8 -12   26.35    3.19
   0   8 -12   30.79    4.13
   0  -8 -12   22.90    3.30
   0   8 -12   24.86    3.35
   0   8 -12   24.31    3.35
   0  -8 -12   13.13    3.02
   0   8 -12   31.13    3.76
   0   8 -12   25.46    3.05
   0   8 -12   24.97    3.57
   0  -8 -12   16.68    3.33
   0  -8 -12   19.78    3.71
   0   8 -12   26.05    4.00
   0  -8  12   19.55    3.56
   0  -8  12   19.30    3.57
   0   8 -12   27.18    4.35
   0   8 -12   25.66    4.30
   0  -8 -12   21.36    3.17
   0   8 -12   28.72    3.36
   0  -8 -12   22.72    3.20
   0   8 -12   26.88    3.24
   0   8 -12   28.81    4.50
   0  -8 -12   23.22    4.73
   0  -8 -13  122.29    8.30
   0  -8 -13  125.13    6.82
   0   8 -13  140.49    8.00
   0  -8 -13   93.90    6.53
   0   8 -13  121.90    6.80
   0   8 -13  128.46    6.92
   0   8 -13  144.61    7.60
   0   8 -13  128.33    6.70
   0   8 -13  123.62    7.27
   0  -8 -13  115.12    7.27
   0  -8 -13   93.61    6.72
   0  -8  13  100.58    6.91
   0   8 -13  140.19    8.15
   0  -8  13   99.74    6.68
   0  -8 -13  137.17    9.68
   0   8 -13  143.53    9.08
   0   8 -13  139.13    8.34
   0  -8 -13  128.56    6.86
   0   8 -13  142.48    8.27
   0  -8 -13  123.68    6.78
   0   8 -13  138.49    7.38
   0   8 -13  124.64    6.63
   0   8 -13  117.79    6.62
   0   8 -14    2.95    2.96
   0  -8 -14    5.47    2.73
   0   8 -14    2.92    2.36
   0   8 -14    6.05    2.74
   0   8 -14    5.09    1.96
   0  -8 -14    5.43    3.02
   0   8 -14    7.50    2.59
   0   8 -14    3.97    3.02
   0   8 -14    2.84    3.12
   0  -8 -14    5.27    3.93
   0  -8 -14    3.85    2.58
   0   8 -14    4.17    3.29
   0   8 -14    7.56    3.55
   0  -8 -14    4.18    2.55
   0   8 -14    4.66    2.00
   0   8 -14    5.38    2.34
   0  -8 -15    7.15    2.98
   0   8 -15    7.16    2.18
   0   8 -15    6.73    3.35
   0  -8 -15    4.19    2.86
   0   8 -15    2.76    2.39
   0   8 -15    4.32    2.55
   0  -8 -15    1.66    3.13
   0   8 -15    7.77    2.82
   0  -8 -15    5.99    3.06
   0   8 -15    6.23    3.21
   0  -8 -15    4.55    3.37
   0   8 -15    4.41    3.32
   0  -8 -15    6.49    2.78
   0   8 -15    2.32    3.41
   0  -8 -15    7.20    2.85
   0  -8 -15    4.43    4.04
   0   8 -15    2.25    3.44
   0   8 -15    6.05    2.24
   0   8 -16    3.77    1.95
   0  -8 -16    2.48    2.86
   0  -8 -16    4.11    3.04
   0   8 -16    3.60    3.17
   0   8 -16    3.63    2.64
   0   8 -16    2.62    2.79
   0  -8 -16    2.18    3.41
   0  -8 -16    3.10    3.12
   0   8 -16    0.78    2.66
   0   8 -16    1.34    3.10
   0  -8 -16    6.23    3.61
   0  -8 -16    2.64    2.91
   0   8 -16    4.35    3.56
   0   8 -16    1.97    3.35
   0  -8 -16    5.64    3.14
   0   8 -16    4.89    3.67
   0  -8 -16    4.33    4.28
   0   8 -16    3.83    2.29
   0  -8 -17   16.43    3.72
   0  -8 -17   19.24    3.81
   0  -8 -17   16.63    3.89
   0   8 -17   20.81    4.22
   0   8 -17   19.70    3.79
   0   8 -17   21.63    3.67
   0   8 -17   23.95    3.77
   0   8 -17   23.75    3.78
   0   8 -17   27.08    4.13
   0   8 -17   24.06    3.83
   0  -8 -17   23.85    4.47
   0   8 -17   26.98    4.43
   0  -8 -17   17.76    4.42
   0  -8 -17   22.04    3.98
   0   8 -17   21.12    4.47
   0   8 -17   20.31    4.41
   0  -8 -17   21.45    3.92
   0  -8 -17   28.64    5.82
   0   8 -17   26.64    4.89
   0   8 -17   17.82    3.00
   0   8 -18   50.03    5.27
   0   8 -18   51.26    5.48
   0  -8 -18   41.58    5.00
   0  -8 -18   39.47    4.92
   0   8 -18   49.15    4.97
   0   8 -18   51.75    4.94
   0   8 -18   40.11    5.01
   0  -8 -18   36.50    5.24
   0   8 -18   44.15    4.99
   0   8 -18   45.79    5.62
   0  -8 -18   35.66    5.26
   0   8 -18   48.59    5.76
   0  -8 -18   39.48    4.75
   0   8 -18   43.26    5.54
   0  -8 -18   43.25    4.91
   0   8 -18   45.59    4.94
   0   8 -18   49.71    6.37
   0  -8 -18   37.46    6.70
   0  -8 -18   28.50    4.67
   0  -8 -19   84.21    7.40
   0  -8 -19  108.29    7.10
   0   8 -19  105.22    7.37
   0  -8 -19   97.20    6.89
   0   8 -19   98.61    7.28
   0   8 -19  102.69    6.63
   0   8 -19  102.97    6.67
   0   8 -19  109.07    7.57
   0   8 -19   97.45    6.86
   0   8 -19  107.37    7.67
   0  -8 -19   90.02    7.36
   0  -8 -19  116.02    8.28
   0   8 -19   99.45    7.46
   0  -8 -19  127.32    8.34
   0  -8 -19  117.15    7.29
   0   8 -19   96.89    7.47
   0   8 -19   95.18    6.82
   0  -8 -19  103.03    7.04
   0   8 -19  104.71    8.38
   0  -8 -19   90.96    9.19
   0  -8 -19  108.52    8.19
   0  -8 -20    8.61    3.70
   0  -8 -20    4.96    3.04
   0  -8 -20    6.62    3.62
   0   8 -20    8.27    3.27
   0   8 -20   11.30    3.63
   0   8 -20    5.14    3.00
   0   8 -20   10.31    3.27
   0   8 -20    5.79    2.97
   0   8 -20    3.23    3.11
   0   8 -20    6.60    3.07
   0   8 -20    4.14    3.59
   0  -8 -20    9.21    3.93
   0   8 -20    7.15    3.58
   0  -8 -20   11.29    4.19
   0   8 -20   10.87    3.87
   0  -8 -20    6.94    3.62
   0  -8 -20    9.04    4.07
   0  -8 -20    7.76    3.74
   0   8 -20    5.39    3.58
   0  -8 -20    3.92    4.34
   0  -8 -20    6.16    4.49
   0   8 -21    5.39    3.07
   0  -8 -21   10.95    3.04
   0   8 -21    8.28    3.49
   0  -8 -21   11.61    3.89
   0  -8 -21    6.33    3.74
   0   8 -21    7.79    3.16
   0   8 -21    7.97    3.11
   0   8 -21   10.36    3.22
   0   8 -21    7.32    3.25
   0   8 -21    8.31    3.00
   0   8 -21   12.21    3.90
   0  -8 -21    4.31    3.59
   0  -8 -21   12.84    4.20
   0   8 -21    7.93    3.52
   0  -8 -21    5.99    3.75
   0   8 -21    7.87    3.58
   0  -8 -21    8.80    4.08
   0  -8 -21    5.19    3.66
   0  -8 -21    4.90    4.47
   0  -8 -21   12.09    4.66
   0  -8 -22   34.74    4.90
   0  -8 -22   26.76    3.64
   0   8 -22   31.49    4.50
   0  -8 -22   34.75    4.89
   0   8 -22   38.27    4.64
   0   8 -22   43.39    4.53
   0   8 -22   40.11    4.26
   0   8 -22   32.33    4.58
   0   8 -22   40.84    4.89
   0  -8 -22   29.77    4.59
   0   8 -22   34.51    4.68
   0   8 -22   35.60    4.55
   0  -8 -22   37.84    5.22
   0  -8 -22   37.68    5.07
   0  -8 -22   31.33    4.97
   0   8 -22   26.23    4.20
   0  -8 -22   34.19    4.88
   0   8 -22   37.61    4.39
   0  -8 -22   24.74    4.67
   0   8 -22   38.33    4.39
   0  -8 -22   32.01    5.72
   0  -8 -22   33.90    5.47
   0   8 -23    1.78    2.83
   0  -8 -23    0.19    0.69
   0  -8 -23    2.20    3.55
   0  -8 -23    0.40    3.69
   0   8 -23    2.43    2.98
   0   8 -23   -0.34    2.66
   0   8 -23   -1.99    3.21
   0   8 -23    2.03    2.91
   0  -8 -23    2.42    3.19
   0  -8 -23    2.72    3.45
   0  -8 -23    4.51    3.76
   0   8 -23    0.28    2.89
   0   8 -23   -0.96    2.80
   0   8 -23    0.89    2.48
   0  -8 -23    1.21    3.50
   0  -8 -23    2.02    3.60
   0  -8 -23    1.04    3.75
   0  -8 -23    1.06    3.63
   0  -8 -23    2.72    1.76
   0   8 -23   -0.52    2.86
   0  -8 -23    2.03    4.12
   0   8 -24    5.03    2.93
   0   8 -24    5.64    2.70
   0   8 -24    2.67    3.05
   0  -8 -24    3.69    3.11
   0   8 -24    6.56    2.92
   0   8 -24    1.47    2.63
   0  -8 -24    3.74    3.55
   0  -8 -24    4.71    3.61
   0   8 -24    0.25    2.73
   0  -8 -24    4.84    3.92
   0   8 -24    4.16    2.66
   0  -8 -24    3.81    3.87
   0  -8 -24    4.12    3.82
   0  -8 -24    4.11    3.73
   0   8 -24   -0.16    2.98
   0  -8 -24    2.41    3.82
   0  -8 -25    3.87    3.32
   0  -8 -25    6.13    3.65
   0   8 -25    2.37    2.42
   0  -8 -25    0.23    2.67
   0   8 -25    2.03    2.49
   0   8 -25    4.52    2.39
   0  -8 -25    4.90    3.23
   0  -8 -25    3.18    3.20
   0  -8 -25    0.55    3.65
   0  -8 -25    1.77    3.74
   0   8 -25    1.80    2.35
   0   8 -25    4.28    3.00
   0   8 -25    4.46    2.54
   0   8 -25    4.35    2.70
   0   8 -25    4.07    2.72
   0   8 -25    1.87    2.51
   0  -8 -26   24.68    4.16
   0   8 -26   22.73    3.25
   0   8 -26   17.29    2.72
   0   8 -26   17.96    2.80
   0  -8 -26   23.58    3.64
   0  -8 -26   22.25    3.63
   0   8 -26   20.46    3.20
   0   8 -26   24.16    3.48
   0   8 -26   27.91    3.43
   0   8 -26   22.19    3.40
   0   8 -26   18.42    3.13
   0   8 -26   23.46    3.60
   0   8 -27   22.58    2.43
   0  -8 -27   -0.08    1.22
   0   8 -27   39.05    3.50
   0   8 -27   43.29    3.90
   0   8 -27   40.29    3.57
   0   8 -27   42.48    3.69
   0  -8 -27   54.72    4.65
   0   8 -27   42.83    3.91
   0   8 -28    7.45    1.99
   0  -8 -28    9.50    2.93
   0   8 -28    9.91    2.31
   0  -8 -28   10.41    3.36
   0   9   0   32.57    4.02
   0  -9   0   31.00    4.77
   0  -9   0   32.45    3.42
   0   9   0   38.45    3.55
   0  -9   0   32.25    3.85
   0  -9  -1  443.89   18.70
   0   9   1  494.19   17.61
   0  -9   1  446.36   18.81
   0   9  -1  480.42   16.09
   0   9   1  512.04   16.15
   0  -9  -1  437.79   16.29
   0  -9   1  469.34   17.04
   0  -9   1  417.96   15.82
   0  -9   2    3.01    3.12
   0  -9   2    1.27    2.34
   0   9   2    2.89    2.48
   0  -9  -2    1.16    1.99
   0   9  -2    2.18    2.15
   0  -9   2    2.39    1.78
   0   9   2    1.32    1.82
   0  -9  -3  140.60    9.33
   0  -9   3  145.61    9.52
   0   9   3  162.73    8.59
   0   9  -3  164.14    8.51
   0  -9  -3  152.13    7.93
   0   9  -3  162.38    7.65
   0   9   3  180.81    7.53
   0  -9   3  152.18    8.23
   0  -9  -3  151.63    8.06
   0  -9   4  198.71   10.37
   0  -9   4  194.52   10.28
   0   9  -4  212.74    9.53
   0   9   4  252.80   10.92
   0   9  -4  245.64   10.77
   0  -9  -4  214.89   11.74
   0  -9   4  223.16   12.02
   0  -9  -4  233.94   10.35
   0   9  -4  243.70    9.84
   0   9   4  242.88    9.35
   0  -9  -4  229.38   10.30
   0  -9   4  237.91   10.49
   0   9  -5  331.85   12.28
   0  -9  -5  309.36   12.84
   0  -9   5  308.43   12.79
   0   9   5  350.44   11.78
   0  -9  -5  328.57   12.90
   0   9  -5  302.18   12.02
   0  -9  -5  260.08   12.81
   0   9  -5  343.01   13.30
   0  -9  -5  297.43   14.31
   0  -9   5  311.86   14.70
   0   9   5  337.04   13.28
   0  -9   5  287.16   12.97
   0  -9   5  285.10   12.91
   0  -9   6    6.72    2.45
   0  -9   6    9.45    3.39
   0  -9  -6    6.96    3.14
   0   9  -6   10.20    2.71
   0  -9   6   11.97    3.77
   0  -9   6    8.88    2.77
   0  -9  -6   10.90    2.83
   0   9   6   10.01    2.84
   0  -9  -6   10.75    3.45
   0  -9  -6    6.84    3.20
   0  -9  -6   11.14    3.43
   0  -9   6    7.19    3.10
   0   9  -6    7.70    2.23
   0   9  -6    8.90    2.24
   0  -9  -6    9.69    2.68
   0   9   6   10.29    2.01
   0   9  -6   12.25    2.63
   0  -9  -7   50.96    4.51
   0  -9   7   50.73    4.30
   0  -9  -7   47.27    5.07
   0  -9   7   53.11    5.26
   0  -9  -7   41.54    4.90
   0  -9   7   47.05    5.02
   0  -9  -7   50.09    5.20
   0   9  -7   44.96    4.96
   0  -9   7   59.66    6.13
   0   9   7   57.18    4.92
   0   9  -7   59.17    4.90
   0  -9  -7   54.80    5.83
   0  -9   7   52.30    4.73
   0  -9  -7   54.14    4.90
   0  -9  -7   51.58    4.68
   0   9   7   57.27    3.85
   0   9  -7   52.57    4.00
   0   9  -7   51.66    4.01
   0  -9  -8   68.88    5.59
   0  -9  -8   72.93    5.44
   0   9  -8   79.62    5.20
   0  -9   8   62.15    5.20
   0  -9  -8   64.65    4.57
   0   9  -8   72.18    4.78
   0   9  -8   63.79    4.56
   0   9   8   77.74    5.57
   0  -9   8   73.58    6.60
   0  -9  -8   70.95    6.57
   0   9  -8   68.51    5.36
   0   9  -8   67.49    5.82
   0  -9  -8   63.93    5.16
   0  -9   8   66.41    4.83
   0  -9  -8   53.59    5.36
   0  -9  -8   56.11    5.42
   0  -9   8   55.33    5.44
   0  -9   8   61.01    5.60
   0  -9  -8   67.63    5.97
   0  -9  -8   62.73    4.39
   0  -9  -8   66.88    4.44
   0   9  -8   62.14    5.84
   0   9  -8   61.29    4.75
   0  -9   9  129.29    7.64
   0  -9  -9  145.93    8.35
   0  -9  -9  144.46    8.02
   0   9  -9  149.15    7.43
   0  -9   9  123.69    8.92
   0  -9  -9  135.93    9.20
   0   9  -9  142.15    7.80
   0   9   9  150.71    7.92
   0  -9  -9  145.93    7.09
   0   9  -9  135.83    6.96
   0   9  -9  141.78    7.10
   0  -9  -9  141.60    7.72
   0   9  -9  152.14    8.60
   0  -9  -9  123.17    7.91
   0  -9  -9  119.86    7.93
   0  -9   9  127.48    8.01
   0  -9   9  129.64    8.06
   0  -9  -9  149.09    8.67
   0  -9  -9  147.69    6.96
   0   9  -9  145.21    8.62
   0   9  -9  151.24    8.73
   0  -9  -9  139.61    6.83
   0   9  -9  118.75    8.20
   0   9  -9  133.35    7.20
   0   9 -10    4.77    2.14
   0   9  10    5.49    2.00
   0  -9 -10    5.83    2.73
   0   9 -10    7.75    2.17
   0   9  10    5.30    2.36
   0   9 -10    6.05    2.36
   0  -9 -10    3.11    2.46
   0  -9  10    5.47    2.56
   0  -9  10    3.55    3.04
   0  -9 -10    5.00    3.12
   0  -9 -10    4.57    2.45
   0   9 -10    5.58    2.35
   0   9 -10    4.54    2.35
   0   9 -10    5.99    2.00
   0  -9 -10    2.43    2.86
   0  -9 -10    3.80    3.07
   0   9 -10    2.74    2.76
   0  -9  10    3.63    3.10
   0  -9 -10    1.69    3.07
   0  -9  10    5.77    3.34
   0  -9 -10    4.67    3.36
   0  -9 -10    5.11    2.33
   0   9 -10    4.77    3.15
   0   9 -10    8.90    3.36
   0  -9 -10    7.15    2.29
   0  -9 -10    4.48    3.47
   0   9 -10    5.61    3.15
   0   9 -10    4.08    2.11
   0  -9  11   24.29    3.60
   0   9 -11   28.95    3.45
   0   9 -11   20.23    2.92
   0  -9 -11   24.42    3.90
   0  -9 -11   24.92    3.62
   0   9 -11   26.77    3.42
   0   9  11   28.13    3.46
   0  -9 -11   21.24    4.32
   0  -9  11   20.57    4.17
   0  -9 -11   25.29    3.42
   0   9 -11   29.48    3.56
   0   9 -11   26.87    3.46
   0   9 -11   26.36    3.15
   0   9 -11   27.72    3.32
   0  -9 -11   23.30    3.92
   0   9 -11   27.35    4.30
   0  -9  11   23.89    4.09
   0  -9  11   19.71    3.94
   0  -9 -11   25.66    4.49
   0   9 -11   25.37    4.24
   0  -9 -11   24.39    3.35
   0   9 -11   21.60    4.19
   0  -9 -11   25.86    3.37
   0   9 -11   28.14    4.70
   0   9 -11   24.73    3.27
   0  -9 -12   17.49    3.56
   0   9 -12   11.98    2.65
   0   9 -12   13.88    2.68
   0  -9  12    9.63    2.77
   0  -9 -12   11.09    3.05
   0  -9 -12   10.97    3.58
   0  -9 -12   20.60    3.26
   0   9 -12   14.90    2.94
   0   9 -12   14.84    3.08
   0   9 -12   13.39    2.85
   0   9 -12    9.52    2.36
   0  -9 -12   14.99    3.71
   0   9 -12   14.82    3.87
   0  -9  12    9.97    3.53
   0  -9  12    9.85    3.56
   0  -9 -12   19.22    4.26
   0   9 -12   14.87    3.99
   0   9 -12   15.54    4.05
   0  -9 -12   16.78    3.15
   0  -9 -12   14.94    3.07
   0   9 -12   11.20    3.76
   0   9 -12   18.31    3.07
   0  -9 -13    0.39    2.49
   0   9 -13    0.94    1.84
   0  -9 -13   -0.16    2.23
   0  -9 -13    1.84    2.55
   0   9 -13    2.33    2.25
   0   9 -13    5.29    2.65
   0   9 -13    2.91    2.55
   0   9 -13    2.62    2.29
   0   9 -13    0.99    1.79
   0  -9 -13    1.52    3.25
   0  -9  13    5.36    3.25
   0   9 -13    5.80    3.30
   0  -9 -13    2.81    3.62
   0  -9  13    1.66    3.02
   0  -9 -13    0.96    2.59
   0   9 -13    1.80    3.41
   0   9 -13    0.18    3.19
   0  -9 -13    3.11    2.66
   0   9 -13    3.53    3.42
   0  -9 -13   -1.89    4.24
   0   9 -13    2.49    2.14
   0   9 -14    0.41    1.84
   0   9 -14   -1.55    3.32
   0  -9 -14    0.51    2.75
   0   9 -14    0.71    2.22
   0   9 -14    0.77    2.79
   0   9 -14    2.72    2.83
   0   9 -14    2.77    2.36
   0  -9 -14    0.48    3.41
   0  -9 -14    0.75    2.85
   0  -9  14    1.19    3.00
   0   9 -14    2.96    3.16
   0  -9  14    3.97    3.02
   0   9 -14    3.94    3.38
   0  -9 -14    0.63    2.62
   0   9 -14    3.45    3.51
   0  -9 -14    3.27    2.75
   0   9 -14    2.63    2.31
   0   9 -14    4.10    3.39
   0  -9 -14    0.28    3.99
   0  -9 -15    7.19    3.08
   0   9 -15    5.90    3.22
   0   9 -15    5.90    2.75
   0   9 -15   11.05    2.84
   0   9 -15    6.77    2.76
   0  -9 -15    8.38    3.25
   0  -9 -15    5.56    3.60
   0   9 -15    6.71    3.52
   0   9 -15    1.84    3.33
   0  -9 -15    6.70    4.35
   0  -9 -15    7.18    3.06
   0   9 -15    6.56    3.56
   0   9 -15    3.77    3.40
   0  -9 -15    7.51    2.99
   0   9 -15    7.87    2.29
   0   9 -15    9.00    2.58
   0   9 -16    6.78    3.44
   0  -9 -16    0.27    3.13
   0   9 -16    3.91    2.74
   0  -9 -16    2.36    3.20
   0   9 -16    1.83    2.45
   0   9 -16    6.52    2.88
   0  -9 -16    3.66    3.63
   0   9 -16    2.14    3.22
   0   9 -16    5.07    3.56
   0  -9 -16    2.10    4.17
   0   9 -16    2.86    3.49
   0   9 -16    0.54    3.44
   0  -9 -16    2.04    2.94
   0  -9 -16    4.18    3.07
   0  -9 -16    1.71    2.55
   0   9 -16    3.39    1.97
   0   9 -16    2.19    2.30
   0  -9 -17    2.40    2.80
   0  -9 -17    5.98    3.46
   0   9 -17    6.90    3.38
   0   9 -17    5.29    2.74
   0  -9 -17    6.03    3.42
   0   9 -17    6.47    2.78
   0   9 -17    6.00    2.73
   0  -9 -17    4.79    3.74
   0  -9 -17    9.36    4.12
   0   9 -17    6.75    3.58
   0  -9 -17    2.74    4.03
   0   9 -17    9.28    3.76
   0  -9 -17    7.04    3.28
   0   9 -17    1.58    3.38
   0  -9 -17    5.89    3.19
   0  -9 -17   11.89    4.85
   0   9 -17    7.67    3.86
   0   9 -17    7.37    2.55
   0   9 -18    4.24    3.24
   0  -9 -18    0.80    3.24
   0   9 -18    1.00    2.70
   0  -9 -18    1.66    3.25
   0   9 -18    0.94    2.81
   0   9 -18   -0.40    2.99
   0   9 -18    1.74    2.72
   0  -9 -18    4.02    3.73
   0  -9 -18    3.73    3.94
   0   9 -18    7.19    3.57
   0  -9 -18    2.69    3.89
   0   9 -18    2.91    3.30
   0  -9 -18    4.67    3.39
   0   9 -18    3.99    3.53
   0   9 -18    2.16    2.64
   0  -9 -18    2.11    3.19
   0   9 -18    1.14    3.34
   0  -9 -18    0.92    4.16
   0   9 -18    2.13    2.13
   0   9 -19    6.09    3.04
   0  -9 -19    6.43    2.80
   0  -9 -19    6.22    3.59
   0   9 -19   10.34    3.60
   0  -9 -19   13.04    3.83
   0   9 -19    7.41    3.25
   0   9 -19    5.84    3.07
   0   9 -19    8.85    3.07
   0  -9 -19    9.35    4.10
   0   9 -19    5.47    3.46
   0  -9 -19    8.16    4.01
   0   9 -19    6.82    3.58
   0   9 -19    6.40    3.49
   0  -9 -19   12.72    3.88
   0  -9 -19   10.20    4.25
   0   9 -19    6.55    2.83
   0  -9 -19    5.89    4.07
   0  -9 -19    9.67    3.54
   0  -9 -19   10.91    4.67
   0   9 -19    4.01    3.46
   0  -9 -19   13.49    4.80
   0  -9 -20   68.55    6.64
   0   9 -20   79.11    6.51
   0  -9 -20   79.96    6.33
   0   9 -20   78.88    6.17
   0  -9 -20   73.56    6.18
   0  -9 -20   65.12    5.21
   0   9 -20   87.75    6.00
   0   9 -20   85.10    5.92
   0   9 -20   79.26    6.14
   0  -9 -20   77.23    6.90
   0   9 -20   72.55    6.15
   0   9 -20   79.73    6.27
   0  -9 -20   93.20    7.21
   0  -9 -20   84.50    7.15
   0  -9 -20   82.12    6.37
   0   9 -20   82.27    6.04
   0  -9 -20   79.11    6.23
   0   9 -20   72.77    6.90
   0  -9 -20   77.02    8.25
   0  -9 -20   87.93    7.52
   0  -9 -21   17.77    4.81
   0   9 -21   12.25    3.81
   0  -9 -21   12.52    4.01
   0   9 -21   12.06    3.60
   0  -9 -21   15.75    4.25
   0  -9 -21   15.23    4.26
   0   9 -21   11.90    3.32
   0   9 -21   13.68    3.15
   0  -9 -21   13.52    4.22
   0  -9 -21   15.45    4.10
   0   9 -21   16.13    3.41
   0   9 -21   16.58    3.40
   0   9 -21   16.86    3.44
   0   9 -21    9.84    3.53
   0  -9 -21   11.53    4.63
   0   9 -21   12.91    3.29
   0  -9 -21   10.71    3.78
   0  -9 -21   14.48    4.08
   0  -9 -21   -0.10    1.13
   0   9 -22   13.30    3.66
   0  -9 -22    6.00    3.78
   0   9 -22   18.21    3.58
   0   9 -22   12.24    3.32
   0   9 -22   10.91    3.23
   0  -9 -22    8.48    3.84
   0  -9 -22   11.63    4.03
   0  -9 -22   15.04    4.01
   0  -9 -22    9.90    3.94
   0   9 -22   10.33    3.03
   0  -9 -22   12.06    4.72
   0   9 -22   11.13    3.08
   0  -9 -22    9.34    4.40
   0   9 -22    9.36    3.33
   0  -9 -22   10.87    3.94
   0  -9 -22   13.09    4.01
   0   9 -22   15.20    3.41
   0   9 -23    7.13    3.06
   0   9 -23    3.54    2.92
   0  -9 -23    2.82    3.44
   0   9 -23    7.33    2.82
   0  -9 -23    8.28    3.56
   0  -9 -23    9.05    3.96
   0  -9 -23    4.61    3.81
   0  -9 -23    7.88    3.68
   0   9 -23    4.34    2.53
   0   9 -23    7.59    2.86
   0  -9 -23    4.68    3.68
   0  -9 -23    5.05    3.75
   0   9 -23    8.00    2.78
   0  -9 -23    0.61    1.23
   0   9 -23   10.27    3.35
   0  -9 -23    7.91    4.14
   0  -9 -24   48.56    5.08
   0  -9 -24   36.26    4.44
   0   9 -24   39.88    4.38
   0  -9 -24   53.40    4.88
   0  -9 -24   51.04    5.33
   0  -9 -24   52.62    4.91
   0  -9 -24   47.91    5.22
   0   9 -24   36.77    3.97
   0   9 -24   40.49    4.27
   0  -9 -24   49.89    4.97
   0  -9 -24   42.45    4.88
   0   9 -24   39.14    4.04
   0   9 -24   46.71    4.59
   0   9 -24   45.16    4.56
   0  -9 -24   35.92    4.90
   0  -9 -25   11.01    3.55
   0   9 -25    9.25    2.64
   0  -9 -25   10.62    2.68
   0  -9 -25   13.95    3.76
   0  -9 -25    8.15    2.91
   0  -9 -25    5.31    2.77
   0  -9 -25   13.47    3.75
   0   9 -25    9.58    2.39
   0   9 -25   12.82    2.80
   0   9 -25    9.48    2.42
   0   9 -25   11.75    2.66
   0   9 -25    8.75    2.57
   0   9 -26   -0.90    2.10
   0   9 -26   -0.46    1.76
   0  -9 -26   -1.56    1.30
   0  -9 -26   -1.55    3.50
   0  -9 -26   -1.63    1.19
   0   9 -26    1.16    1.95
   0   9 -26    0.09    1.68
   0  -9 -26   -2.85    3.42
   0   9 -26   -0.16    1.78
   0   9 -26   -2.06    2.01
   0  -9 -26   -0.10    3.02
   0   9 -27   28.69    2.68
   0  -9 -27   35.82    4.10
   0   9 -27   33.51    3.00
   0  -9 -27   35.80    3.54
   0   9 -27   28.04    2.86
   0  -9 -27   40.24    4.17
   0  10   0  251.70   10.55
   0  10   0  284.60   12.33
   0 -10   0  260.19   13.67
   0 -10   0  270.57   11.85
   0  10   0  289.61   11.03
   0 -10   0  228.57   10.52
   0 -10  -1  139.62    8.36
   0 -10  -1  127.86    7.59
   0 -10   1  154.32    8.58
   0  10   1  174.07    7.96
   0  10  -1  167.90    7.96
   0 -10  -1  140.64    8.84
   0 -10  -1  143.27    8.81
   0  10   1  149.12    7.60
   0  10  -1  157.04    7.78
   0 -10  -1  142.40    9.95
   0  10   1  168.81    9.07
   0 -10   1  134.19    9.76
   0 -10  -1  114.33    8.30
   0  10  -2  375.46   13.38
   0 -10   2  362.40   14.45
   0 -10  -2  303.48   13.24
   0  10   2  390.91   13.29
   0  10  -2  307.92   11.80
   0  10  -2  313.86   11.84
   0 -10   2  320.34   14.31
   0 -10   2  314.12   14.29
   0 -10  -2  310.77   14.18
   0 -10  -2  337.58   14.50
   0  10  -2  339.30   13.05
   0  10   2  340.57   12.80
   0  10   2  383.09   14.85
   0 -10   2  342.52   16.23
   0 -10  -2  251.34   13.62
   0  10   3  183.54    8.07
   0 -10  -3  164.36    8.97
   0  10  -3  187.77    8.50
   0 -10   3  169.41    9.12
   0 -10  -3  133.92    8.08
   0  10  -3  144.69    7.09
   0  10  -3  155.26    7.24
   0 -10   3  155.64    9.34
   0 -10  -3  153.70    9.21
   0 -10  -3  154.43    9.17
   0 -10   3  165.15    9.41
   0  10   3  152.63    7.65
   0  10  -3  169.34    8.21
   0 -10   3  162.49   10.61
   0  10  -3  178.56    9.31
   0 -10  -3  154.89   10.29
   0  10   3  176.76    9.39
   0 -10  -3  128.92    8.89
   0 -10   4  107.42    7.29
   0  10  -4  127.77    6.94
   0  10   4  122.16    6.38
   0 -10  -4  103.65    6.96
   0 -10  -4  113.77    7.35
   0  10  -4  110.13    5.99
   0  10  -4  105.98    5.93
   0 -10  -4  100.36    7.51
   0 -10  -4  102.59    7.59
   0 -10   4  102.37    7.62
   0 -10   4  106.13    7.64
   0  10   4  105.36    6.07
   0  10  -4  117.90    6.71
   0 -10   4  105.21    8.55
   0  10   4  134.56    7.86
   0  10  -4  124.94    7.56
   0 -10  -4  100.82    8.41
   0 -10  -4   88.30    7.36
   0 -10  -5   69.60    6.55
   0  10  -5   62.37    5.74
   0  10  -5   72.08    4.88
   0  10  -5   69.44    4.85
   0 -10   5   73.62    6.54
   0 -10   5   79.30    6.68
   0 -10  -5   75.33    6.48
   0 -10  -5   72.23    6.46
   0  10  -5   70.92    5.32
   0  10   5   73.16    4.85
   0 -10  -5   72.00    6.87
   0 -10   5   63.79    5.80
   0 -10  -5   77.49    6.02
   0  10  -5   82.21    5.55
   0  10   5   82.60    5.06
   0 -10  -5   70.25    5.72
   0 -10  -5   64.98    6.81
   0 -10   5   66.02    7.01
   0  10  -5   79.39    6.03
   0  10   5   78.57    6.13
   0 -10  -6  385.25   18.05
   0  10  -6  446.60   16.78
   0  10   6  469.85   17.07
   0 -10   6  408.95   18.55
   0 -10   6  397.85   16.62
   0 -10  -6  373.26   16.33
   0 -10  -6  388.87   16.38
   0 -10   6  398.43   16.62
   0 -10  -6  386.25   16.76
   0  10  -6  370.90   16.29
   0  10  -6  429.33   14.76
   0  10  -6  420.94   14.68
   0 -10  -6  356.32   15.10
   0 -10  -6  418.86   16.37
   0 -10  -6  416.15   16.39
   0  10   6  466.37   15.00
   0  10  -6  472.33   16.01
   0 -10   6  430.91   16.74
   0  10  -6  425.71   15.51
   0 -10  -6  326.95   16.33
   0 -10  -7   34.82    3.67
   0  10  -7   37.15    3.86
   0  10  -7   47.36    4.07
   0 -10  -7   37.22    5.30
   0  10  -7   34.50    4.78
   0 -10  -7   34.71    4.33
   0 -10  -7   36.22    5.10
   0 -10   7   42.44    5.39
   0 -10  -7   40.33    5.27
   0 -10   7   46.97    5.54
   0 -10  -7   34.46    5.22
   0  10   7   47.56    4.79
   0 -10   7   38.44    5.53
   0  10  -7   38.85    4.47
   0 -10  -7   32.26    4.31
   0 -10   7   34.49    4.49
   0 -10  -7   37.53    4.53
   0 -10  -8   40.66    4.00
   0  10  -8   45.25    4.20
   0  10  -8   41.30    4.10
   0 -10  -8   35.59    4.68
   0  10  -8   40.66    5.01
   0 -10  -8   40.49    5.39
   0 -10   8   40.79    5.36
   0 -10  -8   42.26    5.38
   0 -10   8   35.43    5.19
   0 -10  -8   44.48    5.75
   0  10  -8   35.47    4.86
   0 -10  -8   47.42    6.04
   0 -10  -8   38.13    4.61
   0 -10   8   41.47    4.84
   0  10   8   43.36    4.22
   0  10  -8   36.65    3.96
   0 -10  -8   38.26    4.62
   0 -10   8   41.31    5.73
   0 -10  -8   39.43    5.56
   0  10  -8   46.01    4.71
   0  10   8   49.23    4.93
   0  10  -9  107.62    6.58
   0 -10  -9   88.02    6.94
   0  10   9  104.29    6.43
   0  10  -9   94.62    6.25
   0 -10   9   93.22    6.89
   0 -10  -9  102.27    7.22
   0 -10   9   83.14    7.82
   0 -10  -9   86.54    7.95
   0  10   9  112.82    7.18
   0  10  -9  106.28    6.93
   0 -10  -9  113.75    6.26
   0  10  -9  109.94    6.25
   0  10  -9  113.43    6.33
   0  10  -9  102.81    6.12
   0  10  -9  114.32    7.78
   0 -10  -9   96.12    6.93
   0 -10   9  102.60    7.50
   0 -10  -9  107.33    7.55
   0 -10   9   99.66    7.54
   0 -10  -9  108.60    7.65
   0 -10  -9  109.72    8.09
   0 -10  -9  106.61    5.94
   0 -10  -9  106.99    5.95
   0 -10  -9  101.08    8.46
   0  10  -9  100.33    7.60
   0  10  -9  109.88    6.61
   0  10 -10  138.36    7.69
   0 -10 -10  135.93    8.72
   0  10 -10  154.95    8.17
   0  10  10  142.20    7.77
   0 -10  10  142.09    8.60
   0 -10 -10  124.47    8.25
   0 -10  10  119.43    9.42
   0  10  10  149.20    8.41
   0 -10 -10  137.51    9.93
   0 -10 -10  156.92    7.76
   0  10 -10  171.46    8.00
   0  10 -10  159.72    7.80
   0  10 -10  154.12    7.67
   0 -10 -10  144.46    8.63
   0  10 -10  166.01    9.53
   0 -10 -10  138.05    8.89
   0 -10  10  165.26    9.33
   0 -10  10  138.13    8.83
   0 -10 -10  139.99    8.85
   0 -10 -10  142.64    9.35
   0 -10 -10  145.00    7.44
   0 -10 -10  151.66    7.51
   0  10 -10  148.83    9.42
   0 -10 -10  160.56   10.71
   0  10 -10  162.39    8.20
   0  10 -11    3.06    2.14
   0 -10 -11    2.55    2.79
   0  10  11    2.41    2.17
   0  10 -11    3.03    2.32
   0 -10  11    2.32    2.64
   0 -10 -11    1.02    3.26
   0 -10 -11    1.57    2.69
   0  10  11    1.78    2.18
   0  10 -11    0.64    2.33
   0  10 -11    2.05    2.38
   0 -10 -11    3.06    3.04
   0  10 -11    6.34    2.87
   0  10 -11    5.20    2.77
   0  10 -11    3.62    2.08
   0 -10 -11    5.02    3.80
   0  10 -11    4.75    3.23
   0 -10 -11   -1.34    3.85
   0 -10 -11    2.82    3.62
   0 -10  11    3.24    3.64
   0 -10 -11    4.15    4.24
   0 -10  11    2.53    3.59
   0 -10 -11    1.59    2.66
   0 -10 -11    3.83    2.77
   0 -10 -11    4.20    4.06
   0  10 -11    6.23    3.48
   0  10 -11    3.59    2.54
   0  10 -12  100.99    6.36
   0 -10  12   84.48    6.63
   0 -10 -12   98.80    7.22
   0 -10 -12  110.61    7.84
   0  10 -12  123.20    7.06
   0 -10 -12   97.95    8.45
   0  10 -12  132.60    7.35
   0 -10 -12  119.24    6.88
   0  10 -12  137.65    7.22
   0  10 -12  123.92    7.00
   0  10 -12  100.81    6.47
   0  10 -12  125.90    8.19
   0 -10 -12  114.66    7.74
   0 -10  12  122.65    7.90
   0 -10  12  113.75    7.77
   0 -10 -12  126.53    8.76
   0 -10 -12  119.14    6.77
   0 -10 -12  120.61    6.76
   0  10 -12  112.86    8.27
   0  10 -12  119.60    7.00
   0  10 -13   10.73    2.72
   0 -10 -13    8.19    3.15
   0 -10 -13   12.07    3.47
   0  10 -13    9.07    2.82
   0  10 -13    9.25    3.16
   0  10 -13   16.88    3.46
   0  10 -13    7.14    2.29
   0 -10 -13   12.22    4.21
   0 -10 -13   10.53    3.41
   0 -10  13    7.24    3.58
   0  10 -13   15.57    4.05
   0 -10 -13    8.90    4.51
   0 -10  13    6.04    3.56
   0 -10 -13   10.78    3.17
   0 -10 -13    9.61    3.19
   0  10 -13   13.80    4.16
   0  10 -13    9.84    2.84
   0 -10 -14   70.20    6.45
   0  10 -14   63.08    5.22
   0 -10 -14   85.07    6.07
   0 -10 -14   78.93    5.86
   0  10 -14   80.01    5.91
   0  10 -14   83.79    5.82
   0  10 -14   77.81    5.69
   0  10 -14   79.66    6.73
   0 -10 -14   88.05    7.16
   0 -10  14   64.99    5.83
   0 -10  14   64.19    5.98
   0 -10 -14   78.80    7.33
   0 -10 -14   81.01    5.80
   0 -10 -14   80.74    5.80
   0  10 -14   72.52    7.09
   0  10 -14   75.48    5.56
   0  10 -15   -0.61    2.52
   0 -10 -15   -0.13    3.27
   0  10 -15   -2.22    2.94
   0  10 -15   -1.95    2.94
   0  10 -15   -0.43    2.19
   0 -10 -15   -2.20    4.11
   0 -10 -15   -0.38    3.33
   0  10 -15    3.72    3.24
   0 -10  15   -3.33    3.61
   0 -10  15   -1.29    3.29
   0 -10 -15    0.21    4.46
   0 -10 -15   -0.78    3.00
   0 -10 -15    1.93    2.98
   0  10 -15   -0.14    2.28
   0  10 -15   -1.05    2.34
   0  10 -15    0.66    3.10
   0 -10 -15    3.49    4.28
   0 -10 -16    7.59    4.21
   0 -10 -16    8.71    3.81
   0  10 -16    6.83    3.46
   0 -10 -16    7.64    4.58
   0  10 -16    7.92    3.79
   0 -10 -16    6.11    3.23
   0  10 -16    6.23    2.56
   0 -10 -16    5.79    3.20
   0  10 -16    5.09    2.48
   0  10 -16    4.95    2.95
   0  10 -16    5.33    3.12
   0 -10 -16    7.87    3.44
   0  10 -16    7.63    2.81
   0 -10 -16    6.78    3.31
   0  10 -16    5.43    2.52
   0  10 -17    3.42    3.37
   0 -10 -17    6.46    4.64
   0  10 -17    3.86    3.38
   0 -10 -17    4.91    3.41
   0  10 -17    1.97    2.36
   0 -10 -17    3.29    3.14
   0 -10 -17    3.42    3.73
   0 -10 -17    2.33    4.00
   0  10 -17    4.11    2.47
   0  10 -17    4.30    2.29
   0  10 -17    4.40    2.67
   0 -10 -17    3.12    3.32
   0 -10 -17    2.65    3.42
   0 -10 -18  117.65   10.27
   0  10 -18  127.91    8.87
   0 -10 -18  144.47    8.13
   0 -10 -18  146.06    8.12
   0  10 -18  138.67    7.76
   0  10 -18  137.40    8.51
   0 -10 -18  160.55    8.91
   0 -10 -18  131.01    8.70
   0  10 -18  143.21    7.95
   0  10 -18  143.87    8.11
   0 -10 -18  152.05    8.12
   0 -10 -18  143.36    8.03
   0  10 -18  133.77    7.03
   0 -10 -19    0.28    0.88
   0  10 -19    1.45    2.53
   0 -10 -19    2.16    3.40
   0 -10 -19    3.64    3.51
   0  10 -19    3.07    2.24
   0 -10 -19    0.57    3.83
   0 -10 -19    4.96    4.10
   0  10 -19    4.40    3.25
   0 -10 -19    3.10    4.05
   0 -10 -19    0.92    3.33
   0 -10 -19    1.26    3.72
   0 -10 -19    3.51    3.29
   0 -10 -19    2.68    3.88
   0  10 -19    1.08    2.40
   0  10 -19    2.39    3.11
   0 -10 -19    4.20    4.17
   0 -10 -19    3.25    4.30
   0  10 -20   14.35    3.19
   0 -10 -20   19.94    4.06
   0 -10 -20   16.21    3.86
   0  10 -20   21.00    3.56
   0  10 -20   18.08    3.47
   0  10 -20   12.74    2.89
   0 -10 -20   18.48    4.74
   0 -10 -20   18.77    4.33
   0  10 -20   14.83    3.70
   0  10 -20   17.67    3.70
   0 -10 -20   11.55    4.30
   0 -10 -20   18.15    3.99
   0 -10 -20   16.28    4.26
   0 -10 -20   18.35    4.39
   0  10 -20   17.38    3.12
   0 -10 -20   18.49    3.91
   0 -10 -20   18.23    4.95
   0  10 -20   19.95    3.79
   0 -10 -20   18.35    4.79
   0 -10 -21    2.68    3.47
   0  10 -21    3.64    2.64
   0 -10 -21    3.89    3.43
   0  10 -21    7.71    2.88
   0  10 -21    4.43    2.76
   0  10 -21    6.59    2.46
   0  10 -21    1.93    3.07
   0 -10 -21    4.96    3.83
   0 -10 -21    3.88    3.61
   0 -10 -21    2.36    3.37
   0 -10 -21    4.55    3.48
   0 -10 -21    6.43    3.68
   0  10 -21    3.62    2.39
   0 -10 -21    5.50    4.00
   0 -10 -21   -1.68    3.74
   0  10 -21    3.44    2.71
   0 -10 -21    6.59    4.29
   0 -10 -22  148.81    8.40
   0 -10 -22  111.11    7.59
   0 -10 -22  150.06    8.08
   0 -10 -22  143.06    7.94
   0 -10 -22  147.36    7.95
   0  10 -22  122.69    6.73
   0 -10 -22  147.04    7.91
   0 -10 -22  118.38    7.78
   0  10 -22  127.55    7.31
   0  10 -22  117.62    6.71
   0 -10 -22  142.66    7.56
   0  10 -22  131.07    7.18
   0 -10 -22  144.12    7.62
   0  10 -22  131.75    7.84
   0 -10 -22   86.47    8.26
   0  10 -22  133.14    7.83
   0  10 -23    2.39    2.54
   0 -10 -23    2.32    3.06
   0  10 -23    0.24    2.32
   0 -10 -23    0.20    2.85
   0 -10 -23    1.82    3.22
   0 -10 -23    4.05    3.35
   0 -10 -23    2.74    2.96
   0  10 -23    3.85    2.15
   0  10 -23    0.22    2.08
   0 -10 -23    3.71    3.16
   0 -10 -23    2.44    3.16
   0  10 -23    0.91    1.76
   0 -10 -23    1.12    3.50
   0  10 -23    4.75    2.68
   0  10 -23   -0.14    2.31
   0  10 -24   23.69    3.15
   0 -10 -24    6.81    3.52
   0 -10 -24   22.84    4.13
   0  10 -24   19.42    2.59
   0 -10 -24   21.24    4.17
   0 -10 -24   23.39    3.36
   0 -10 -24   26.52    3.45
   0  10 -24   21.75    2.95
   0  10 -24   19.52    2.96
   0  10 -24   23.56    3.13
   0  10 -24   20.22    3.17
   0  10 -25    0.92    1.77
   0  10 -25    0.07    1.83
   0 -10 -25    4.94    3.03
   0  10 -25   -0.08    1.65
   0  10 -25    2.34    2.00
   0 -10 -25    4.81    3.11
   0  10 -25    0.68    1.45
   0  11   0  243.48   10.65
   0 -11   0  227.40   11.78
   0  11   0  266.61   11.04
   0  11   0  249.31   12.18
   0 -11  -1    0.19    4.16
   0 -11  -1   -1.79    3.81
   0  11   1    2.91    2.45
   0  11  -1    5.22    2.73
   0  11   1    7.90    2.99
   0 -11   1    3.54    3.54
   0 -11   1    3.33    3.81
   0 -11  -1    1.11    3.21
   0  11  -1    4.31    2.41
   0  11   1    5.52    2.48
   0 -11  -1   -1.51    4.25
   0 -11  -2  207.31   11.08
   0 -11   2  207.15   11.12
   0 -11   2  199.58   10.98
   0 -11  -2  197.93   10.88
   0  11  -2  154.28    9.13
   0 -11   2  158.87    9.64
   0 -11  -2  142.93    9.87
   0  11   2  213.34    9.36
   0  11  -2  220.28    9.70
   0  11   2  236.65   11.31
   0 -11   2  182.98   11.97
   0  11  -2  230.91    9.99
   0  11   2  219.36    9.53
   0 -11   2  213.76   10.89
   0 -11  -2  154.87    9.13
   0 -11   3    2.49    4.32
   0 -11  -3    2.99    4.25
   0  11  -3    3.28    2.81
   0  11  -3    4.23    2.42
   0  11  -3    2.01    2.30
   0 -11   3    4.36    4.26
   0 -11  -3    2.59    4.21
   0 -11  -3    3.00    3.93
   0  11   3    4.73    2.38
   0  11  -3    3.82    2.75
   0  11  -3    8.16    2.88
   0 -11   3    2.63    3.14
   0 -11   3    5.60    4.01
   0 -11  -3    1.09    3.60
   0  11   3    3.73    2.82
   0  11   3    2.80    2.25
   0  11  -3    6.67    2.62
   0 -11  -3    0.66    2.39
   0 -11  -4  301.31   13.37
   0 -11  -4  274.10   13.14
   0 -11   4  280.00   13.15
   0 -11   4  261.23   13.02
   0  11  -4  223.26   11.71
   0 -11  -4  266.13   13.47
   0  11  -4  259.26   10.55
   0  11  -4  270.00   10.61
   0 -11  -4  231.42   12.54
   0  11   4  287.00   11.20
   0 -11  -4  236.20   12.93
   0  11  -4  283.69   11.73
   0  11   4  295.61   13.20
   0 -11  -4  223.63   13.71
   0  11  -4  272.01   12.75
   0 -11   4  214.57   13.79
   0  11   4  294.67   11.43
   0  11  -4  299.25   12.09
   0 -11  -4  219.53   11.58
   0 -11   4  263.78   12.74
   0 -11  -4  268.02   12.59
   0 -11   5   82.93    7.41
   0 -11   5   75.54    7.16
   0 -11  -5   83.75    7.33
   0 -11  -5   88.87    7.54
   0 -11  -5   86.39    7.64
   0  11  -5   81.95    6.58
   0  11  -5   89.84    5.60
   0  11  -5   88.31    5.55
   0 -11  -5   75.92    7.37
   0  11   5   86.93    5.55
   0  11  -5   91.69    6.18
   0 -11  -5   78.92    7.57
   0  11  -5   95.35    6.91
   0 -11  -5   75.95    7.62
   0  11   5   96.26    7.09
   0 -11   5   79.61    8.03
   0 -11  -5   81.97    6.48
   0  11  -5  100.83    6.51
   0 -11   5   83.88    6.85
   0  11   5   88.25    5.70
   0 -11  -5   87.87    6.86
   0  11  -5   80.97    6.04
   0 -11   6   40.93    5.83
   0 -11  -6   40.63    5.64
   0 -11  -6   39.21    5.58
   0 -11   6   43.31    5.84
   0 -11  -6   31.98    5.45
   0 -11  -6   31.89    4.62
   0 -11  -6   24.18    4.02
   0  11  -6   36.59    4.29
   0 -11   6   36.85    4.87
   0  11   6   32.71    4.24
   0  11  -6   42.21    4.34
   0 -11  -6   32.33    5.16
   0  11  -6   33.71    4.52
   0  11  -6   43.44    4.07
   0  11  -6   37.56    3.97
   0  11  -6   46.82    4.99
   0  11   6   35.10    4.65
   0 -11  -6   34.00    5.55
   0 -11   6   24.87    5.25
   0  11  -6   42.46    4.50
   0 -11  -6   34.46    5.91
   0 -11   7    5.65    3.63
   0 -11  -7    9.68    3.48
   0 -11  -7   11.31    4.02
   0  11  -7   12.02    3.15
   0  11   7   11.90    3.28
   0 -11   7   10.53    4.28
   0 -11  -7    8.59    3.76
   0 -11  -7    8.59    4.52
   0 -11   7    6.44    4.68
   0 -11  -7    3.80    4.22
   0 -11   7    9.36    4.77
   0 -11  -7    8.39    4.54
   0 -11  -7    9.14    4.21
   0  11  -7   12.67    3.81
   0 -11  -7   12.16    2.95
   0  11  -7   16.81    3.21
   0  11  -7   11.36    3.06
   0 -11  -7    5.18    2.97
   0  11   7   10.04    2.96
   0  11  -7    9.98    2.92
   0  11  -7   12.71    3.49
   0 -11  -8  222.40   11.16
   0 -11   8  250.74   12.30
   0 -11   8  254.03   12.35
   0 -11  -8  254.26   12.32
   0 -11  -8  243.61   12.18
   0 -11  -8  218.47   12.38
   0  11  -8  225.08   11.76
   0 -11  -8  250.83   13.57
   0  11  -8  236.52   10.31
   0 -11  -8  243.20   10.06
   0  11  -8  279.47   10.67
   0  11  -8  267.76   10.53
   0 -11   8  227.73   11.70
   0 -11  -8  202.04   11.35
   0  11  -8  233.73   10.85
   0  11   8  248.64   11.14
   0 -11  -8  219.55   11.58
   0 -11  -8  205.62   13.03
   0 -11   8  205.87   13.13
   0  11  -8  234.51   11.60
   0  11   8  269.24   12.23
   0 -11   9   52.84    6.68
   0  11   9   68.12    5.84
   0 -11  -9   47.21    6.36
   0 -11  -9   59.42    4.92
   0  11  -9   71.60    5.23
   0  11  -9   69.93    5.17
   0  11  -9   58.50    4.73
   0  11  -9   50.22    5.63
   0 -11  -9   51.67    5.71
   0 -11  -9   53.37    6.25
   0 -11  -9   55.30    6.31
   0 -11   9   62.69    6.38
   0 -11   9   62.46    6.39
   0 -11  -9   64.13    7.11
   0  11  -9   60.47    6.08
   0 -11  -9   71.08    7.52
   0  11   9   60.18    5.14
   0 -11  -9   57.08    5.76
   0  11  -9   72.25    5.49
   0 -11   9   57.35    5.80
   0  11  -9   59.39    5.02
   0 -11  -9   52.67    5.56
   0  11  -9   67.86    5.45
   0 -11 -10   14.52    3.47
   0  11 -10   18.31    3.11
   0  11  10   17.73    3.17
   0  11 -10   17.39    3.28
   0  11 -10   17.04    3.29
   0  11  10   16.73    3.33
   0 -11 -10   13.97    3.60
   0 -11  10   13.03    4.15
   0 -11 -10   12.00    4.20
   0 -11  10   19.47    3.86
   0 -11 -10   19.63    3.53
   0  11 -10   23.22    3.56
   0  11 -10   25.46    3.63
   0  11 -10   13.49    2.66
   0 -11 -10   16.47    4.37
   0 -11 -10   19.04    4.61
   0 -11 -10   16.09    4.39
   0  11 -10   16.95    3.83
   0 -11  10   19.97    4.68
   0 -11  10   24.38    4.98
   0 -11 -10   23.03    5.42
   0 -11 -10   15.35    3.20
   0 -11 -10   20.31    3.25
   0  11 -10   15.47    3.98
   0 -11 -10   21.48    5.12
   0  11 -10   24.24    3.66
   0  11  11   14.49    2.95
   0  11 -11    9.96    2.69
   0 -11 -11   14.52    3.53
   0  11 -11   11.70    2.75
   0 -11 -11   17.71    4.29
   0 -11 -11   11.86    3.46
   0 -11 -11   15.94    3.44
   0  11 -11   14.12    3.34
   0  11 -11   15.43    3.48
   0  11 -11   10.50    2.45
   0 -11 -11   11.72    4.27
   0 -11 -11   15.10    4.32
   0  11 -11   11.08    3.71
   0 -11 -11   11.55    4.27
   0 -11  11    8.37    4.17
   0 -11 -11   14.54    4.99
   0 -11  11    3.62    4.01
   0 -11 -11   17.21    3.30
   0 -11 -11   18.52    3.33
   0 -11 -11   18.22    5.13
   0  11 -11   16.37    4.02
   0  11 -11   12.48    3.24
   0 -11 -12   67.94    6.67
   0  11  12   94.14    6.04
   0  11 -12   85.96    5.86
   0  11 -12   96.19    7.25
   0 -11 -12   99.46    7.44
   0 -11  12   99.82    7.44
   0 -11  12  100.06    7.36
   0 -11 -12   99.91    8.49
   0 -11 -12  105.51    6.31
   0 -11 -12   95.68    6.14
   0 -11 -12  105.43    6.44
   0  11 -12  107.61    6.52
   0 -11 -12  103.87    6.49
   0  11 -12  128.26    6.84
   0  11 -12  124.47    6.79
   0  11 -12   95.80    7.53
   0 -11 -12  103.65    9.17
   0  11 -12  119.51    6.86
   0  11 -13   24.20    3.12
   0 -11 -13   18.24    4.10
   0  11 -13   23.57    3.64
   0  11 -13   35.42    4.25
   0  11 -13   30.60    4.12
   0  11 -13   24.46    4.39
   0 -11  13   20.93    4.99
   0 -11 -13   25.53    6.33
   0 -11  13   17.88    4.76
   0 -11 -13   21.56    4.01
   0 -11 -13   24.16    4.04
   0 -11 -13   15.78    5.01
   0 -11 -13   24.05    4.41
   0  11 -13   29.85    4.84
   0  11 -13   25.73    3.84
   0  11 -14   39.52    4.11
   0 -11 -14   37.35    4.25
   0 -11 -14   32.52    4.16
   0  11 -14   39.66    4.26
   0  11 -14   41.88    4.34
   0 -11  14   35.30    4.66
   0 -11 -14   31.10    5.77
   0 -11  14   28.91    4.48
   0 -11 -14   33.86    4.12
   0 -11 -14   33.22    4.10
   0 -11 -14   32.04    5.03
   0  11 -14   31.19    4.70
   0  11 -14   32.34    4.67
   0  11 -14   33.20    3.92
   0  11 -15   73.23    5.41
   0 -11 -15   64.61    5.50
   0 -11 -15   72.72    5.62
   0  11 -15   76.86    5.54
   0  11 -15   86.99    5.72
   0 -11  15   56.11    5.54
   0 -11  15   64.24    5.68
   0 -11 -15   60.82    7.01
   0 -11 -15   72.41    5.54
   0 -11 -15   70.85    5.49
   0  11 -15   58.28    5.79
   0 -11 -15   81.42    6.39
   0 -11 -15   69.96    6.54
   0 -11 -15   67.65    8.07
   0  11 -15   71.44    6.60
   0  11 -15   70.31    5.22
   0  11 -16   65.91    5.07
   0 -11 -16   71.61    5.56
   0 -11 -16   63.11    5.22
   0  11 -16   75.40    5.36
   0  11 -16   68.96    5.28
   0 -11  16   47.45    4.88
   0 -11  16   45.45    4.70
   0 -11 -16   60.17    6.71
   0 -11 -16   64.81    5.25
   0 -11 -16   66.14    5.24
   0 -11 -16   74.12    6.05
   0 -11 -16   57.86    5.98
   0  11 -16   53.70    5.51
   0  11 -16   67.80    4.87
   0  11 -16   52.54    5.70
   0 -11 -16   58.20    7.05
   0  11 -17   36.81    4.96
   0 -11 -17   34.73    6.11
   0 -11 -17   38.32    4.61
   0 -11 -17   42.56    4.70
   0  11 -17   32.95    4.61
   0 -11 -17   37.33    5.58
   0 -11 -17   51.28    5.71
   0  11 -17   45.50    4.61
   0  11 -17   53.24    4.77
   0  11 -17   37.12    4.18
   0 -11 -17   41.14    4.70
   0 -11 -17   38.03    4.75
   0  11 -17   41.65    3.94
   0  11 -18   12.01    3.35
   0 -11 -18   11.14    4.44
   0  11 -18   15.26    3.50
   0 -11 -18   17.51    3.71
   0  11 -18   14.82    2.63
   0 -11 -18   13.38    3.56
   0 -11 -18   20.03    4.12
   0 -11 -18    8.52    4.16
   0  11 -18   15.15    3.30
   0  11 -18   14.09    3.21
   0 -11 -18   11.14    3.44
   0 -11 -18   13.25    3.55
   0  11 -18   14.36    2.85
   0 -11 -18   17.27    4.77
   0  11 -18   -0.65    1.25
   0 -11 -19   28.93    5.30
   0 -11 -19   38.91    5.25
   0  11 -19   23.77    3.83
   0 -11 -19   34.24    5.12
   0 -11 -19   31.20    4.48
   0 -11 -19   29.20    5.01
   0 -11 -19   31.91    4.46
   0  11 -19   17.24    2.90
   0  11 -19   16.93    3.65
   0 -11 -19   36.20    4.61
   0 -11 -19   34.66    4.63
   0  11 -19   20.12    3.22
   0 -11 -19   33.88    5.84
   0  11 -19   21.80    3.87
   0 -11 -19   17.86    5.29
   0  11 -20  110.59    6.68
   0 -11 -20   86.78    6.98
   0 -11 -20  106.20    6.80
   0 -11 -20  106.83    6.49
   0 -11 -20  100.64    6.71
   0  11 -20   86.61    5.30
   0 -11 -20   99.16    6.34
   0 -11 -20  113.12    7.50
   0 -11 -20   99.25    6.18
   0 -11 -20  102.55    6.15
   0  11 -20  101.40    5.92
   0  11 -20   94.07    6.53
   0 -11 -20   73.48    7.39
   0 -11 -20  116.19    6.87
   0  11 -20   92.84    6.02
   0 -11 -20   92.23    6.81
   0 -11 -21    4.10    3.36
   0 -11 -21   -1.71    3.30
   0  11 -21    1.52    2.45
   0 -11 -21    4.43    3.07
   0 -11 -21    5.60    3.31
   0  11 -21    2.36    1.72
   0 -11 -21    4.23    3.12
   0 -11 -21    4.93    3.19
   0  11 -21    0.92    2.51
   0 -11 -21    6.11    3.21
   0  11 -21    3.31    2.16
   0 -11 -21    4.28    3.04
   0 -11 -21    2.84    3.79
   0  11 -21    3.07    2.46
   0 -11 -21   -0.95    3.33
   0  11 -22   42.89    3.92
   0 -11 -22   26.44    4.04
   0 -11 -22   38.82    3.86
   0 -11 -22   44.62    4.24
   0 -11 -22   39.80    3.87
   0 -11 -22   43.20    4.18
   0  11 -22   32.90    2.82
   0 -11 -22   37.87    4.35
   0  11 -22   37.06    3.29
   0 -11 -22   42.12    3.95
   0  11 -22   44.83    4.01
   0  11 -22   41.55    3.85
   0  11 -22   40.36    3.61
   0 -11 -22   41.89    4.30
   0 -11 -23    7.12    3.06
   0 -11 -23    9.62    2.50
   0 -11 -23    8.97    2.44
   0 -11 -23   13.97    3.39
   0 -11 -23   17.41    3.36
   0  11 -23    5.45    1.37
   0 -11 -23   16.09    2.94
   0  11 -23   10.70    2.10
   0  11 -23   14.59    2.64
   0  11 -23    9.43    2.11
   0 -11 -24   78.21    4.61
   0  11 -24   48.18    3.15
   0  11 -24   69.76    3.87
   0  11 -24   59.15    3.45
   0 -11 -24   77.99    4.62
   0  12   0    2.71    2.55
   0 -12   0    2.33    3.70
   0 -12   0    1.38    3.38
   0 -12   0    1.00    2.98
   0  12   0    1.80    2.56
   0  12   0    1.72    2.60
   0  12   0    0.15    2.18
   0 -12  -1   46.02    5.84
   0 -12   1   62.35    6.13
   0  12  -1   65.00    5.22
   0  12   1   52.35    5.32
   0  12   1   57.75    4.92
   0 -12  -1   51.20    6.52
   0 -12  -1   65.53    6.92
   0  12   1   62.89    5.92
   0 -12   1   45.32    6.50
   0 -12  -1   47.06    5.79
   0 -12   1   46.81    5.46
   0  12   1   57.08    4.90
   0  12  -1   63.73    5.12
   0  12  -2   68.02    5.49
   0 -12   2   53.58    5.82
   0  12   2   60.60    5.53
   0  12   2   64.35    5.15
   0 -12  -2   53.21    6.01
   0 -12   2   68.37    7.00
   0 -12  -2   60.71    6.68
   0 -12   2   64.90    6.86
   0 -12  -2   64.65    6.75
   0  12   2   61.06    5.95
   0 -12   2   46.04    6.56
   0 -12  -2   54.69    7.08
   0  12  -2   68.78    5.41
   0  12   2   68.99    5.18
   0  12   3  143.46    7.37
   0 -12  -3  103.38    9.02
   0  12  -3  146.78    7.84
   0 -12  -3   90.83    8.04
   0 -12  -3  115.01    8.71
   0  12   3  139.10    7.51
   0  12  -3  124.29    6.47
   0  12  -3  121.90    6.41
   0  12  -3  132.70    8.57
   0 -12  -3  109.44    9.36
   0  12   3  137.85    8.75
   0 -12   3  100.90    9.38
   0 -12  -3  132.96    9.12
   0 -12   3  141.58    9.45
   0 -12  -3  133.90    9.15
   0 -12   3  136.38    9.32
   0  12   3  133.49    8.06
   0  12  -3  134.98    8.04
   0 -12   3  125.01    8.65
   0  12  -3  141.05    7.90
   0  12  -4    0.87    2.57
   0  12   4   -0.36    2.21
   0 -12  -4   -3.31    5.47
   0 -12  -4   -0.45    3.70
   0  12  -4    3.81    2.42
   0 -12   4   -1.78    4.87
   0 -12  -4    0.76    4.43
   0 -12  -4    3.08    4.69
   0  12  -4    1.53    2.32
   0  12  -4    2.76    2.27
   0 -12   4    0.79    4.60
   0 -12  -4   -1.15    4.14
   0 -12  -4    1.70    3.29
   0  12  -4    2.01    2.55
   0  12   4    1.43    2.55
   0 -12   4   -1.17    3.63
   0 -12  -4   -2.67    3.89
   0 -12   4   -0.20    3.14
   0  12   4    0.51    2.71
   0  12  -4    1.16    2.58
   0  12  -4    1.27    2.31
   0  12   5   19.19    3.05
   0 -12  -5   11.59    5.25
   0  12  -5   25.61    3.88
   0 -12   5   12.66    5.23
   0 -12  -5   10.98    4.80
   0  12  -5   16.24    3.47
   0 -12  -5   20.66    4.77
   0 -12  -5   16.51    5.30
   0 -12  -5   13.16    5.12
   0 -12   5   11.61    5.30
   0  12  -5   24.20    3.24
   0  12  -5   22.06    3.18
   0  12   5   21.95    3.84
   0 -12   5   17.43    4.81
   0 -12  -5   20.81    4.23
   0  12  -5   19.11    3.67
   0 -12  -5   17.64    4.65
   0 -12   5   18.43    4.38
   0  12  -5   21.17    3.54
   0 -12  -5   10.20    3.10
   0  12  -5   24.50    3.80
   0  12   5   19.91    3.69
   0 -12  -6   53.45    6.37
   0  12  -6   66.55    5.41
   0 -12  -6   53.33    6.28
   0  12  -6   44.31    5.00
   0 -12  -6   60.38    6.64
   0  12  -6   51.03    4.55
   0  12  -6   67.67    4.81
   0  12  -6   71.51    4.90
   0 -12   6   65.29    6.84
   0 -12  -6   67.55    6.65
   0 -12  -6   68.40    6.77
   0 -12   6   67.32    6.99
   0  12  -6   64.52    5.84
   0 -12   6   42.53    6.50
   0 -12  -6   42.46    6.22
   0  12   6   70.35    6.14
   0  12   6   61.93    5.45
   0 -12  -6   39.96    4.94
   0 -12   6   54.18    5.94
   0  12  -6   57.01    5.26
   0  12  -6   62.98    5.27
   0 -12  -6   53.60    5.55
   0 -12   7  185.20   10.47
   0 -12  -7  156.94    9.94
   0 -12   7  171.96   10.27
   0 -12  -7  174.44   10.35
   0 -12  -7  146.38   10.31
   0  12  -7  148.20    9.00
   0  12   7  164.00    9.69
   0 -12  -7  139.17    9.96
   0  12  -7  200.89    9.31
   0  12  -7  189.36    8.31
   0  12  -7  188.33    8.33
   0  12   7  180.65    9.21
   0 -12   7  144.05    9.36
   0 -12  -7  146.76    9.35
   0  12  -7  156.84    8.77
   0  12  -7  176.88    9.11
   0 -12  -8   -5.51    5.19
   0 -12   8    1.29    4.58
   0 -12  -8    3.62    3.95
   0  12  -8    0.90    2.63
   0 -12  -8    1.29    3.07
   0 -12   8    4.13    3.29
   0  12  -8    0.23    2.75
   0  12  -8    0.11    2.63
   0 -12   8    0.56    4.61
   0 -12  -8   -2.30    4.53
   0 -12  -8   -3.93    4.91
   0  12   8    1.53    2.45
   0  12  -8   -1.33    2.41
   0 -12   9   18.60    4.78
   0 -12  -9   13.81    4.86
   0  12   9   12.05    2.95
   0  12  -9   10.21    2.69
   0 -12  -9   11.73    4.29
   0  12  -9   11.49    3.38
   0 -12  -9    7.77    3.14
   0 -12   9    8.31    3.37
   0  12  -9   12.06    2.93
   0  12  -9   14.54    3.11
   0 -12  -9   12.79    4.36
   0 -12  -9   14.55    4.30
   0 -12   9   15.54    4.59
   0 -12  -9    9.38    2.73
   0 -12 -10    4.41    2.81
   0 -12 -10   10.15    4.53
   0 -12  10    8.94    4.29
   0 -12 -10    3.20    3.81
   0  12 -10    7.09    3.02
   0 -12 -10    5.44    2.62
   0  12 -10    6.89    2.74
   0  12 -10    7.79    2.84
   0 -12 -10    3.81    3.84
   0 -12 -10    5.73    3.77
   0 -12  10    9.90    4.38
   0  12 -10    7.96    2.97
   0  12 -10    7.65    2.54
   0  12  10    4.19    2.51
   0 -12 -11   43.97    5.29
   0  12 -11   31.24    4.22
   0 -12  11   52.22    5.79
   0 -12 -11   45.38    5.50
   0 -12 -11   45.29    5.47
   0 -12  11   47.26    5.54
   0 -12 -11   40.69    6.24
   0  12 -11   45.78    5.15
   0 -12 -11   45.04    6.34
   0 -12 -11   46.55    4.51
   0 -12 -11   42.72    4.32
   0  12 -11   62.77    4.79
   0  12 -11   58.03    4.61
   0  12  11   44.73    4.27
   0  12 -11   43.89    4.14
   0  12 -11   55.26    4.78
   0  12  12    0.96    1.99
   0  12 -12    0.68    1.94
   0 -12 -12   -2.06    2.95
   0  12 -12    6.14    3.14
   0  12 -12    3.74    3.18
   0  12 -12    0.40    2.62
   0 -12  12   25.66    5.51
   0 -12  12   28.74    5.48
   0 -12 -12   -0.60    4.89
   0 -12 -12    0.51    2.71
   0 -12 -12   -0.40    2.77
   0 -12 -12    2.39    3.29
   0 -12 -12    0.30    3.78
   0 -12 -12    2.47    4.11
   0  12 -12    4.47    3.13
   0  12 -12    2.69    2.77
   0 -12 -13   39.56    4.10
   0 -12 -13   42.98    4.27
   0  12 -13   58.58    4.61
   0  12 -13   66.39    4.80
   0 -12  13   44.32    5.08
   0 -12  13   44.90    5.05
   0 -12 -13   55.39    6.39
   0 -12 -13   41.47    4.15
   0 -12 -13   39.48    4.09
   0  12 -13   30.46    4.17
   0 -12 -13   39.36    5.13
   0  12 -13   43.41    5.03
   0 -12 -13   47.62    6.22
   0  12 -13   52.10    4.49
   0 -12 -14    9.19    3.18
   0 -12 -14   12.38    3.37
   0  12 -14   14.92    3.28
   0  12 -14   16.04    3.19
   0 -12  14   13.06    3.66
   0  12 -14    9.86    2.91
   0 -12  14   12.93    3.73
   0 -12 -14   11.42    4.68
   0 -12 -14   11.12    3.16
   0 -12 -14   10.22    3.10
   0 -12 -14    8.32    3.98
   0 -12 -14   16.58    4.08
   0  12 -14   14.95    3.50
   0  12 -14   16.60    3.04
   0  12 -15  102.22    5.87
   0 -12 -15  101.83    6.18
   0 -12 -15  111.86    6.38
   0  12 -15  136.83    6.77
   0  12 -15  144.19    6.82
   0 -12  15   94.86    6.40
   0 -12  15   95.82    6.45
   0 -12 -15  100.68    8.08
   0 -12 -15  111.45    6.41
   0 -12 -15  114.13    6.39
   0  12 -15   85.63    6.27
   0 -12 -15  123.54    7.25
   0  12 -15  107.70    7.26
   0  12 -15  117.63    6.28
   0 -12 -16    5.28    3.14
   0  12 -16    1.55    1.92
   0 -12 -16    6.51    3.16
   0  12 -16    5.67    2.92
   0  12 -16    5.66    2.94
   0 -12  16    4.24    3.32
   0 -12  16    6.51    3.51
   0  12 -16    4.86    2.59
   0  12 -16    6.55    2.85
   0 -12 -16    6.65    4.45
   0 -12 -16    8.09    3.09
   0 -12 -16    6.35    3.11
   0 -12 -16    7.25    3.79
   0  12 -16    6.03    2.95
   0 -12 -16    4.10    3.81
   0  12 -16    2.32    2.31
   0 -12 -17   32.40    3.86
   0  12 -17   35.11    3.27
   0 -12 -17   36.11    3.84
   0  12 -17   42.21    3.92
   0  12 -17   43.64    3.87
   0  12 -17   22.57    3.33
   0 -12 -17   29.52    5.02
   0  12 -17   39.33    4.10
   0 -12 -17   36.15    3.93
   0 -12 -17   31.42    3.85
   0 -12 -17   40.99    4.39
   0  12 -17   33.80    4.04
   0 -12 -17   27.29    5.02
   0 -12 -17   47.46    5.29
   0  12 -17   35.42    3.28
   0 -12 -18   14.70    3.05
   0 -12 -18   19.60    3.22
   0  12 -18   16.73    2.46
   0  12 -18   24.23    3.15
   0  12 -18   23.94    3.10
   0 -12 -18   21.55    3.62
   0  12 -18   20.54    3.28
   0 -12 -18   18.13    3.54
   0 -12 -18   15.41    3.18
   0 -12 -18   17.17    3.52
   0 -12 -18   18.98    3.21
   0  12 -18   13.15    2.74
   0 -12 -18   17.36    4.20
   0  12 -18   16.93    3.06
   0 -12 -18    9.29    3.80
   0  12 -19   40.14    3.94
   0 -12 -19   42.69    4.23
   0 -12 -19   47.85    4.13
   0 -12 -19   41.10    4.29
   0 -12 -19   45.39    4.03
   0 -12 -19   46.84    4.87
   0  12 -19   36.70    3.10
   0 -12 -19   42.91    3.83
   0 -12 -19   37.16    3.78
   0  12 -19   40.87    3.97
   0 -12 -19   30.87    4.81
   0  12 -19   29.64    3.22
   0 -12 -19   46.59    4.35
   0 -12 -20    1.54    2.67
   0  12 -20    0.19    1.83
   0 -12 -20    5.19    2.55
   0 -12 -20   -3.03    2.61
   0 -12 -20   -0.85    2.51
   0 -12 -20   -0.87    2.48
   0  12 -20   -0.20    1.56
   0  12 -20    0.84    1.35
   0 -12 -20    4.25    2.43
   0 -12 -20   -0.65    3.10
   0  12 -20   -0.21    1.81
   0  12 -21    4.87    1.89
   0 -12 -21    4.97    2.06
   0 -12 -21    7.35    2.49
   0 -12 -21    3.54    1.93
   0 -12 -21    6.14    2.52
   0  12 -21    2.94    1.24
   0 -12 -21    7.46    2.34
   0 -12 -21    4.88    2.55
   0 -12  21    3.74    2.14
   0 -12 -21    7.81    2.71
   0 -12 -22   14.86    2.37
   0 -12 -22   20.64    2.60
   0 -12 -22   14.27    2.25
   0  12 -22   23.09    2.29
   0 -12 -22   11.66    2.29
   0 -13   0   15.20    3.94
   0 -13   0   11.37    4.93
   0  13   0   17.52    3.17
   0 -13   0    7.52    3.06
   0  13   0   15.90    3.49
   0 -13   1   23.17    4.36
   0 -13  -1   17.01    4.13
   0 -13  -1   21.64    5.16
   0 -13  -1   27.64    5.24
   0 -13   1   27.58    5.77
   0 -13  -1   21.74    5.34
   0  13   1   25.07    3.50
   0  13  -1   32.83    3.83
   0 -13  -1   18.00    3.84
   0  13   1   30.81    4.14
   0 -13   2   14.67    4.10
   0 -13  -2   20.28    5.18
   0 -13  -2   21.41    5.22
   0  13  -2   15.02    3.26
   0 -13  -2   18.71    5.50
   0  13   2   13.03    2.88
   0 -13  -2    7.53    3.61
   0  13   2   16.31    3.51
   0 -13   3    6.92    3.45
   0 -13   3    9.81    4.56
   0 -13  -3    5.50    4.41
   0 -13  -3   14.81    4.68
   0 -13   3   13.33    4.94
   0  13   3    7.25    2.43
   0  13  -3    6.69    2.78
   0 -13  -3    9.99    4.61
   0 -13  -3    4.28    3.12
   0  13   3    6.68    2.84
   0  13  -3    5.13    2.88
   0 -13  -4    6.25    3.27
   0 -13   4    8.80    3.63
   0 -13  -4    7.40    3.26
   0 -13  -4   13.14    4.56
   0 -13   4   13.95    4.66
   0 -13   4   14.19    4.52
   0 -13  -4   15.62    4.57
   0  13   4   10.19    2.55
   0 -13  -4    9.85    4.27
   0  13  -4   14.09    3.07
   0  13  -4   13.56    2.45
   0  13  -4   11.10    2.39
   0  13  -4   12.39    3.10
   0  13   4   13.78    3.19
   0 -13  -5   19.91    4.36
   0 -13   5   20.14    4.06
   0 -13  -5   22.52    4.07
   0 -13   5   35.07    5.55
   0 -13   5   34.92    5.56
   0 -13  -5   27.34    5.07
   0 -13  -5   29.02    5.12
   0  13   5   27.94    3.20
   0 -13  -5   23.02    4.79
   0  13  -5   28.49    3.84
   0  13  -5   24.96    3.10
   0  13  -5   30.36    3.23
   0  13   5   26.63    3.85
   0  13  -5   25.61    3.75
   0 -13   6    2.88    4.25
   0 -13  -6    6.00    3.70
   0 -13  -6    2.31    3.05
   0 -13   6    5.70    3.36
   0 -13   6    6.35    4.38
   0 -13  -6    4.65    4.29
   0 -13  -6   10.42    4.43
   0  13  -6    3.51    2.74
   0  13  -6    2.40    2.13
   0  13  -6    0.48    2.14
   0  13   6    3.04    2.52
   0  13  -6    1.77    2.31
   0 -13  -7   10.97    2.59
   0 -13  -7   13.39    3.86
   0  13  -7   13.39    2.74
   0  13  -7   15.79    2.73
   0 -13   7   17.98    4.65
   0 -13  -7   18.80    4.38
   0 -13  -7   13.67    4.23
   0 -13   7   15.69    4.64
   0  13  -7   18.76    3.37
   0  13  -7   12.81    2.97
   0  13   7   16.52    3.15
   0 -13  -8    4.68    2.39
   0  13  -8    2.40    2.20
   0 -13  -8    6.72    3.52
   0  13  -8    4.82    2.28
   0  13  -8    5.20    2.30
   0 -13  -8    2.89    3.68
   0 -13   8    7.64    4.01
   0 -13  -8    1.11    3.60
   0 -13   8    6.56    3.93
   0 -13  -8    8.96    3.88
   0  13  -8    4.40    2.71
   0  13  -8    3.21    2.31
   0  13   8    2.23    2.33
   0 -13  -9    1.44    3.74
   0  13  -9    2.57    2.36
   0 -13  -9    0.87    3.04
   0  13  -9    3.73    2.35
   0  13  -9    3.74    2.36
   0 -13  -9    2.09    3.46
   0 -13   9    6.58    3.80
   0 -13   9    8.42    3.99
   0 -13  -9    3.69    3.57
   0 -13  -9    5.37    2.42
   0  13  -9    2.25    2.05
   0  13   9    3.68    2.25
   0  13 -10   13.99    3.16
   0 -13 -10    8.60    3.84
   0 -13 -10   12.54    2.84
   0  13 -10   25.33    3.27
   0  13 -10   24.00    3.22
   0 -13  10   32.25    4.97
   0 -13 -10    1.09    2.72
   0 -13 -10    5.91    2.99
   0 -13  10   26.04    4.79
   0  13  10   15.03    2.82
   0  13 -10   14.05    2.65
   0 -13 -10   10.99    4.56
   0 -13 -11   12.84    4.29
   0 -13 -11    8.70    3.82
   0  13 -11   10.03    2.75
   0 -13 -11    9.88    2.40
   0 -13 -11   11.44    2.67
   0  13 -11   17.10    2.88
   0  13 -11   17.53    2.93
   0 -13  11   16.23    3.97
   0 -13  11   17.37    4.13
   0  13 -11   12.92    2.87
   0  13 -11    7.43    2.17
   0  13  11   10.10    2.42
   0  13 -12    4.79    2.28
   0 -13 -12    5.21    4.00
   0 -13 -12    4.79    3.37
   0  13 -12    3.00    2.31
   0 -13 -12    9.08    2.60
   0 -13 -12    6.27    2.36
   0  13 -12    7.00    2.53
   0  13 -12    8.98    2.48
   0 -13  12    5.30    3.22
   0 -13  12    5.86    3.31
   0  13 -12    8.07    2.53
   0  13  12    5.45    1.98
   0 -13  13   21.48    3.69
   0 -13  13   22.01    3.70
   0  13 -13   18.39    3.13
   0 -13 -13   15.61    4.13
   0 -13 -13   20.29    2.99
   0 -13 -13   18.77    2.77
   0  13 -13   28.58    3.23
   0  13 -13   29.72    3.25
   0  13 -13   19.90    3.10
   0 -13 -13   16.28    4.52
   0  13 -13   28.98    3.26
   0 -13 -13   30.13    3.80
   0 -13  14   11.67    3.16
   0 -13  14   11.85    3.20
   0  13 -14   11.97    2.85
   0 -13 -14   10.16    3.64
   0 -13 -14   14.15    2.78
   0 -13 -14   14.28    2.65
   0  13 -14   18.30    2.89
   0  13 -14   19.70    2.88
   0 -13 -14   13.59    4.13
   0  13 -14   16.21    2.96
   0  13 -14   18.43    2.73
   0 -13 -14   13.87    3.27
   0 -13  15    5.80    2.34
   0 -13  15    8.26    2.48
   0  13 -15    7.71    2.25
   0 -13 -15    4.56    3.51
   0 -13 -15    5.98    2.39
   0 -13 -15    5.99    2.13
   0  13 -15    6.73    2.24
   0  13 -15    7.94    2.30
   0  13 -15    2.55    2.02
   0 -13 -15    7.15    2.70
   0  13 -15    9.10    2.14
   0  13 -16    0.79    1.79
   0 -13 -16   -2.88    3.51
   0  13 -16   -0.21    1.64
   0 -13 -16   -2.94    2.27
   0  13 -16   -0.38    1.91
   0  13 -16    2.26    1.99
   0  13 -16    1.27    1.58
   0 -13 -16   -3.22    3.52
   0 -13 -16   -1.64    2.71
   0  13 -17   10.06    2.14
   0 -13 -17    7.54    2.44
   0 -13 -17    6.90    2.47
   0 -13 -17    8.24    2.50
   0 -13 -17    5.50    2.00
   0 -13 -17    7.69    2.14
   0 -13 -17    6.92    3.12
   0  13 -17    4.71    1.86
   0 -13 -17    7.97    2.98
   0 -13 -18   -0.20    2.42
   0 -13 -18    0.26    2.37
   0 -13 -18   10.61    2.67
   0 -13 -18    6.67    2.11
   0  13 -18    6.25    1.90
   0 -13  18    8.06    2.92
   0 -13 -18    3.10    2.98
   0 -13 -19    3.68    1.67
   0 -13 -19    4.18    1.69
   0 -13 -19    5.95    2.33
   0 -13  19    2.70    2.23
   0 -13 -19    5.82    2.09
   0  13 -19    4.31    1.54
   0  13 -19    4.33    1.67
   0  14   0   10.40    2.95
   0 -14   0   11.05    4.60
   0  14   0   11.26    2.68
   0 -14   1    7.66    4.50
   0  14   1    6.61    2.32
   0 -14  -1    8.05    4.58
   0  14  -1    2.96    2.29
   0  14   1    2.02    2.60
   0 -14  -1   12.80    4.45
   0 -14  -1    9.59    4.55
   0 -14  -2   22.49    3.85
   0 -14  -2   35.83    5.04
   0  14  -2   36.75    3.88
   0  14   2   39.96    3.65
   0 -14   2   30.79    5.41
   0  14   2   36.83    4.22
   0 -14  -2   39.74    5.32
   0 -14  -2   42.90    5.48
   0 -14  -3    1.17    2.62
   0  14  -3    0.35    2.33
   0  14   3    1.24    1.89
   0 -14  -3    1.66    2.73
   0 -14   3    3.47    4.59
   0  14   3    1.98    2.37
   0  14  -3    0.14    2.36
   0 -14   3    6.57    4.35
   0 -14  -3   10.27    4.26
   0 -14  -3    8.77    4.16
   0 -14   3    6.02    4.24
   0 -14  -4    8.20    3.17
   0 -14   4    2.38    4.48
   0  14   4    0.88    1.74
   0  14  -4    1.75    2.31
   0  14  -4    1.88    2.31
   0  14   4    4.27    2.46
   0 -14  -4   12.72    4.10
   0 -14  -4   12.61    4.11
   0 -14   4    0.97    3.92
   0 -14   4    4.80    4.24
   0 -14  -5    9.55    3.21
   0 -14  -5    6.43    3.66
   0 -14  -5    5.90    3.73
   0 -14   5   10.88    4.21
   0 -14   5   10.94    4.36
   0 -14   5   13.43    4.80
   0  14  -5    4.82    2.57
   0  14  -5    1.80    2.25
   0  14   5    4.39    2.46
   0 -14  -6   15.41    3.68
   0 -14   6   33.87    5.03
   0 -14  -6   29.23    4.50
   0 -14   6   33.29    4.92
   0 -14  -6   29.66    4.52
   0  14  -6   36.71    3.81
   0 -14   6   27.98    5.32
   0  14  -6   25.52    2.73
   0  14  -6   26.53    2.74
   0  14   6   29.87    3.64
   0  14  -6   28.95    3.47
   0 -14  -7    4.91    2.93
   0 -14  -7   10.05    3.99
   0 -14   7    5.26    3.81
   0 -14   7    0.58    3.65
   0  14  -7    2.75    2.40
   0 -14   7    3.22    4.45
   0  14  -7   -1.23    1.86
   0  14  -7    0.14    1.73
   0  14   7    0.48    2.13
   0  14  -7    1.38    2.06
   0 -14  -8    4.18    2.93
   0 -14   8    4.81    3.65
   0 -14   8    6.52    3.74
   0 -14  -8    6.59    3.26
   0 -14  -8    3.63    3.29
   0  14  -8   -0.32    2.33
   0  14  -8   -0.53    1.89
   0  14   8   -0.79    1.92
   0  14  -8    3.51    1.93
   0  14  -8    2.56    1.86
   0  14  -9    6.99    2.04
   0  14  -9    9.60    2.15
   0 -14   9    5.97    3.52
   0 -14   9    9.78    3.54
   0  14  -9    4.82    1.96
   0  14   9    5.90    2.07
   0 -14  -9    3.95    2.91
   0 -14 -10    3.20    2.74
   0 -14 -10    2.94    1.78
   0  14 -10    5.59    2.00
   0  14 -10    5.45    1.98
   0 -14  10    3.58    3.12
   0 -14  10    5.22    3.21
   0  14 -10   -0.08    0.91
   0  14  10    1.01    1.69
   0  14 -10    4.81    1.68
   0 -14 -11    8.77    2.49
   0  14 -11    5.56    1.79
   0 -14 -11    5.39    2.98
   0 -14 -11    4.95    1.85
   0  14 -11    9.53    2.16
   0  14 -11    7.66    2.06
   0 -14  11    5.46    2.92
   0 -14  11    5.61    2.99
   0  14 -11    9.54    2.31
   0  14  11    3.49    1.61
   0 -14  12    9.11    2.98
   0 -14  12    5.96    2.87
   0 -14 -12    2.04    2.62
   0 -14 -12    1.00    1.72
   0  14 -12    7.13    2.03
   0  14 -12    4.47    1.91
   0  14 -12    4.37    2.08
   0  14 -12    4.25    1.72
   0 -14 -12    4.08    2.34
   0  14 -13    0.79    1.40
   0 -14 -13    3.10    2.10
   0 -14 -13    1.35    1.56
   0 -14 -13    1.79    2.54
   0 -14  13   -1.42    2.25
   0 -14  13    1.98    2.24
   0 -14  13    5.82    3.50
   0  14 -13    3.18    1.68
   0  14 -14    5.29    1.60
   0 -14 -14    4.44    2.46
   0 -14 -14   10.23    2.19
   0 -14 -14    4.78    1.52
   0 -14  14    7.45    3.25
   0  14 -14    6.29    1.74
   0 -14  14    4.21    1.95
   0 -14  14    4.67    1.90
   0 -14 -15    7.48    2.05
   0 -14 -15    6.80    2.02
   0 -14 -15    9.06    2.05
   0 -14 -15    2.94    1.37
   0  14 -15    4.01    1.41
   0 -14  15    5.86    2.94
   0 -14 -16    1.62    1.56
   0 -14 -16    1.12    1.60
   0  14 -16    3.53    1.17
   0 -14 -16    4.52    1.74
   0  14 -16    3.25    1.48
   0 -14  16    3.93    2.54
   0 -15   0   44.95    5.04
   0 -15   0   49.57    5.07
   0  15   0   42.09    3.85
   0  15   0   50.98    3.54
   0 -15  -1   12.91    3.80
   0 -15  -1    7.32    3.56
   0  15   1   11.56    2.68
   0  15   1   14.60    2.30
   0 -15   1   12.95    3.70
   0  15  -1   14.69    2.53
   0 -15  -2   19.16    4.27
   0 -15  -2   24.64    4.38
   0  15   2   13.62    2.75
   0  15  -2   13.59    2.54
   0 -15   2   13.63    4.00
   0  15   2   13.33    2.26
   0 -15   3   16.20    3.93
   0 -15  -3   14.66    3.74
   0 -15  -3   16.31    3.81
   0 -15   3   19.03    4.13
   0  15  -3   17.23    2.79
   0  15   3   18.04    2.91
   0  15  -3   20.84    2.77
   0  15   3   14.71    2.13
   0 -15   3   15.70    4.06
   0 -15   4   30.91    4.36
   0 -15   4   32.98    4.54
   0 -15  -4   31.78    4.08
   0 -15  -4   26.12    3.87
   0  15   4   23.34    3.10
   0  15  -4   23.35    2.98
   0 -15   4   20.03    4.29
   0  15  -4   31.88    3.11
   0  15  -5    8.19    2.22
   0 -15   5   11.99    3.82
   0  15  -5    6.56    2.13
   0  15   5    6.82    2.20
   0 -15   5    5.41    3.46
   0 -15  -5    8.06    3.14
   0 -15   5    7.35    3.48
   0 -15  -5    7.98    3.10
   0 -15  -5    1.89    2.16
   0 -15   6    3.83    3.65
   0  15  -6    4.58    2.03
   0  15   6    3.05    1.85
   0  15  -6    2.72    1.84
   0 -15  -6    2.16    2.49
   0 -15   6    5.45    3.23
   0 -15   6    4.94    3.29
   0 -15  -6   -2.14    3.29
   0 -15  -6    7.42    3.23
   0 -15   7   22.27    3.71
   0 -15   7   23.35    3.72
   0 -15  -7   21.31    2.51
   0  15  -7   18.88    2.41
   0  15   7   22.22    2.66
   0 -15  -7   14.61    2.84
   0  15  -7   27.01    2.86
   0 -15   7   18.74    3.94
   0 -15   8   18.96    3.24
   0 -15   8   14.42    3.25
   0 -15  -8   10.92    2.19
   0  15   8   14.78    2.17
   0  15  -8   13.44    1.99
   0 -15  -8    9.10    2.64
   0 -15   8   14.33    3.80
   0  15  -8   16.01    2.43
   0 -15  -9    4.63    1.88
   0  15  -9    4.86    1.83
   0  15   9    5.15    1.54
   0 -15   9    2.91    2.74
   0 -15   9    1.14    2.61
   0 -15 -10    3.59    1.89
   0  15  10    2.59    1.16
   0 -15  10   10.87    2.82
   0 -15  10    9.72    2.87
   0 -15 -11    6.23    1.74
   0 -15  11    7.69    2.16
   0 -15  11   10.82    2.28
   0 -15 -12   13.50    1.83
   0  15 -12    9.59    1.53
   0 -15  12   15.51    3.00
   0 -15 -12   17.70    2.50
   0 -15  12   14.95    2.06
   0 -15  12   11.08    1.95
   0  16   0    1.34    1.44
   0 -16   0    2.38    2.47
   0 -16   0    1.60    2.40
   0  16   1   21.91    2.34
   0 -16  -1   17.55    2.90
   0 -16  -1   18.95    2.94
   0  16   2    2.67    1.59
   0 -16  -2    1.54    2.23
   0 -16  -2    2.21    2.20
   0  16  -3   20.98    2.05
   0  16  -3   19.42    2.15
   0  16   3   18.13    2.14
   0 -16  -3   15.62    2.57
   0 -16  -3   17.47    2.58
   0 -16   3   16.34    2.99
   0 -16   3   17.52    3.04
   0  16  -4    0.69    1.39
   0 -16   4    4.60    1.78
   0  16  -4    1.47    1.27
   0  16   4    1.34    1.35
   0 -16  -4    0.38    1.97
   0 -16  -4   -1.85    1.95
   0 -16   4    2.99    2.36
   0 -16   4    2.35    2.44
   0 -16   5   17.20    2.54
   0  16   5   24.20    2.14
   0  16  -5   23.33    2.04
   0 -16   5   26.46    3.01
   0 -16   5   25.81    2.98
   0 -16   6    0.45    1.84
   0  16  -6   -0.34    0.97
   0  16   6    1.25    1.01
   0 -16   6    0.89    1.95
   0 -16   6    0.88    1.98
   1   0 -30    1.03    1.45
   1   0 -30    0.90    0.87
   1   0 -29    0.52    0.82
   1   0 -29   -1.33    2.08
   1   0 -29   -0.33    1.45
   1   0 -29    1.09    1.50
   1   0 -29    0.86    2.51
   1   0 -29   -1.39    2.56
   1   0 -28  441.24   10.62
   1   0 -28  436.89   10.13
   1   0 -28  424.33   10.95
   1   0 -28  438.59   11.12
   1   0 -28  464.56   10.87
   1   0 -28  427.27   12.12
   1   0 -27   -1.37    2.30
   1   0 -27   -0.69    2.46
   1   0 -27    0.54    2.06
   1   0 -27    0.94    3.14
   1   0 -27    0.14    3.01
   1   0 -27   -1.04    2.66
   1   0 -27   -0.62    2.68
   1   0 -27   -2.71    1.78
   1   0 -26  521.81   20.73
   1   0 -26  653.75   21.05
   1   0 -26  632.57   20.73
   1   0 -26  653.79   21.45
   1   0 -26  620.07   21.34
   1   0 -26  638.20   21.48
   1   0 -26  673.80   22.95
   1   0 -26  678.26   21.21
   1   0 -26  586.74   21.87
   1   0 -26  542.56   20.80
   1   0 -25   13.85    4.26
   1   0 -25    5.67    2.83
   1   0 -25    4.60    2.94
   1   0 -25    3.86    2.88
   1   0 -25    5.76    3.85
   1   0 -25    7.17    3.76
   1   0 -25    1.50    3.01
   1   0 -25    9.02    3.39
   1   0 -25    9.35    4.37
   1   0 -25    1.04    2.43
   1   0 -24 1365.45   44.94
   1   0 -24 1559.84   44.90
   1   0 -24 1554.67   45.37
   1   0 -24 1528.27   45.25
   1   0 -24 1500.22   44.54
   1   0 -24 1603.92   45.46
   1   0 -24 1486.26   46.42
   1   0 -24 1553.44   44.73
   1   0 -24 1535.74   46.26
   1   0 -24 1421.10   45.11
   1   0 -23   -1.13    3.23
   1   0 -23   -0.51    2.32
   1   0 -23    2.94    3.06
   1   0 -23    1.54    2.98
   1   0 -23    0.24    2.53
   1   0 -23    4.01    3.09
   1   0 -23   -1.94    2.39
   1   0 -23   -0.99    2.69
   1   0 -23    0.50    2.77
   1   0 -23   -1.90    2.51
   1   0 -22  315.73   13.04
   1   0 -22  318.20   12.47
   1   0 -22  342.68   13.22
   1   0 -22  323.59   13.00
   1   0 -22  318.09   12.80
   1   0 -22  308.26   12.28
   1   0 -22  310.56   13.62
   1   0 -22  324.76   12.63
   1   0 -22  282.17   12.53
   1   0 -22  325.94   12.47
   1   0 -21    1.93    2.50
   1   0 -21    2.40    2.41
   1   0 -21    2.56    2.71
   1   0 -21    2.81    2.67
   1   0 -21    2.02    2.31
   1   0 -21    2.89    2.73
   1   0 -21    1.64    2.17
   1   0 -21    1.40    2.80
   1   0 -21    1.40    2.15
   1   0 -21    0.23    2.41
   1   0 -21    0.93    1.98
   1   0 -20  709.76   23.68
   1   0 -20  709.29   22.75
   1   0 -20  697.42   22.65
   1   0 -20  741.26   22.81
   1   0 -20  663.91   22.02
   1   0 -20  701.54   22.24
   1   0 -20  705.58   23.82
   1   0 -20  669.41   22.51
   1   0 -20  698.53   22.32
   1   0 -20  679.45   22.18
   1   0 -20  678.55   22.66
   1   0 -19    5.66    3.16
   1   0 -19    1.88    2.56
   1   0 -19    3.45    2.80
   1   0 -18 1543.64   45.88
   1   0 -17    1.13    2.11
   1   0 -17    4.66    2.32
   1   0 -16  925.80   28.81
   1   0 -15    4.85    2.03
   1   0 -15    3.04    2.14
   1   0 -15    1.85    1.09
   1   0 -14    5.75    1.22
   1   0 -14    5.72    1.98
   1   0 -14    5.72    1.38
   1   0 -13    0.49    0.99
   1   0 -13    0.96    1.24
   1   0 -12 3113.14   84.61
   1   0 -12 3156.87   84.91
   1   0 -11    2.38    1.02
   1   0 -11    0.45    1.13
   1   0 -10 2513.53   69.38
   1   0 -10 2631.05   69.62
   1   0  -9    1.47    0.93
   1   0  -9    2.36    1.11
  -1   0   8  293.42    7.90
   1   0  -8  299.98    8.90
   1   0  -8  270.79    8.27
  -1   0   7    4.63    0.50
   1   0  -7    6.46    0.78
   1   0  -7    4.74    1.19
   1   0  -7    4.83    1.23
   1   0  -6 4695.42  127.00
  -1   0   6 4809.45  126.92
   1   0  -6 4458.84  127.48
   1   0  -6 4770.11  127.17
  -1   0   5    0.01    0.42
   1   0  -5    0.42    0.51
   1   0  -5    0.17    0.72
   1   0  -5    0.46    0.57
   1   0  -5    0.26    0.88
   1   0  -4  892.71   24.73
   1   0  -4  922.70   24.82
   1   0  -4  960.84   25.16
   1   0  -3    0.64    0.41
   1   0  -3    0.11    0.41
   1   0  -3   -0.02    0.66
  -1   0   2  394.75   10.78
   1   0  -1    0.48    0.24
  -1   0   1    0.01    0.38
   1   0   0 7617.19  203.12
  -1   0   0 7734.23  203.46
   1   0   1    0.55    0.34
   1   0   1    0.85    0.24
  -1   0  -1    0.61    0.55
   1   0   2  755.72   20.43
   1   0   3    1.27    0.43
   1   0   4   88.60    2.83
  -1   0  -4   87.09    2.77
  -1   0  -4   88.03    3.48
   1   0   5    1.54    0.54
  -1   0  -5    1.00    0.47
  -1   0  -5    2.44    1.15
  -1   0  -5    1.76    0.88
  -1   0  -5    1.21    1.04
   1   0   6 7336.57  199.71
  -1   0  -6 7579.30  199.64
  -1   0  -6 7490.01  200.39
  -1   0  -6 7458.82  200.66
  -1   0  -6 7963.73  200.47
  -1   0  -7   16.17    0.77
  -1   0  -7   17.77    1.55
  -1   0  -8 3840.48  105.68
  -1   0  -8 4070.72  105.56
  -1   0  -8 3885.29  105.43
  -1   0  -9    0.33    0.97
  -1   0  -9    0.26    0.95
  -1   0  -9    0.38    1.04
  -1   0 -10 5384.34  141.96
  -1   0 -10 5065.23  141.94
  -1   0 -10 5440.51  141.87
  -1   0 -11    0.88    1.06
  -1   0 -11    0.61    0.99
  -1   0 -11    0.31    1.14
  -1   0 -12 4626.95  118.67
  -1   0 -12 4421.14  118.70
  -1   0 -12 4227.35  118.40
  -1   0 -13    0.23    1.08
  -1   0 -13    0.30    1.18
  -1   0 -13    3.01    1.79
  -1   0 -13    0.93    2.00
  -1   0 -14  680.44   19.40
  -1   0 -14  716.15   21.44
  -1   0 -14  698.86   21.85
  -1   0 -15   -0.67    1.05
  -1   0 -15   -0.55    1.77
  -1   0 -15   -0.49    1.97
  -1   0 -16 1408.88   41.22
  -1   0 -16 1367.13   41.54
  -1   0 -17    1.16    2.01
  -1   0 -17    2.48    2.38
  -1   0 -18  260.54   11.12
  -1   0 -18  245.97   11.22
  -1   0 -19    0.11    2.27
  -1   0 -19    1.18    2.51
  -1   0 -19    1.24    2.61
  -1   0 -19    1.36    2.48
  -1   0 -19    2.63    2.31
  -1   0 -19    0.90    2.31
  -1   0 -19    1.68    1.95
  -1   0 -19    3.28    2.77
  -1   0 -19    0.70    1.95
  -1   0 -19    0.92    2.20
  -1   0 -20  425.10   15.23
  -1   0 -20  377.98   16.21
  -1   0 -20  362.34   14.64
  -1   0 -20  458.93   16.09
  -1   0 -20  459.27   16.08
  -1   0 -20  439.55   16.06
  -1   0 -20  419.08   15.25
  -1   0 -20  455.03   16.14
  -1   0 -20  413.23   15.46
  -1   0 -20  392.57   15.96
  -1   0 -20  430.92   15.44
  -1   0 -20  372.68   14.95
  -1   0 -20  442.72   16.22
  -1   0 -20  396.14   15.06
  -1   0 -21    3.21    2.63
  -1   0 -21   -0.25    2.00
  -1   0 -21    2.14    2.79
  -1   0 -21    1.14    2.85
  -1   0 -21   -0.99    2.85
  -1   0 -21    1.26    2.90
  -1   0 -21    4.40    2.61
  -1   0 -21    0.86    2.69
  -1   0 -21    1.09    2.05
  -1   0 -21    1.77    3.19
  -1   0 -21    1.19    2.40
  -1   0 -21    2.08    2.71
  -1   0 -21    2.36    2.04
  -1   0 -22  172.60    8.39
  -1   0 -22  137.52    7.67
  -1   0 -22  159.41    8.73
  -1   0 -22  138.01    8.49
  -1   0 -22  155.42    8.61
  -1   0 -22  166.95    8.40
  -1   0 -22  151.94    8.72
  -1   0 -22  171.22    8.40
  -1   0 -22  171.90    9.19
  -1   0 -22  165.34    9.58
  -1   0 -22  156.48    8.23
  -1   0 -22  149.51    8.03
  -1   0 -22  140.69    8.62
  -1   0 -22  159.83    8.20
  -1   0 -23   11.48    3.49
  -1   0 -23    4.74    2.63
  -1   0 -23   15.54    4.13
  -1   0 -23   19.17    4.45
  -1   0 -23   13.69    4.07
  -1   0 -23    7.72    3.20
  -1   0 -23   13.38    4.25
  -1   0 -23    3.47    3.04
  -1   0 -23    7.86    2.88
  -1   0 -23   19.79    4.93
  -1   0 -23   15.01    3.71
  -1   0 -23    4.23    2.43
  -1   0 -23    7.05    2.97
  -1   0 -23   11.30    4.05
  -1   0 -24  539.40   18.56
  -1   0 -24  547.97   20.45
  -1   0 -24  517.44   18.54
  -1   0 -24  508.92   19.37
  -1   0 -24  541.75   19.31
  -1   0 -24  468.61   18.91
  -1   0 -24  518.64   19.11
  -1   0 -24  462.47   18.80
  -1   0 -24  510.92   18.34
  -1   0 -24  527.30   18.74
  -1   0 -24  485.44   19.10
  -1   0 -24  534.08   18.57
  -1   0 -24  464.42   17.71
  -1   0 -25   -1.01    3.04
  -1   0 -25    0.51    2.07
  -1   0 -25    0.98    3.43
  -1   0 -25    1.62    3.35
  -1   0 -25    2.34    3.63
  -1   0 -25   -0.17    3.55
  -1   0 -25   -0.14    2.89
  -1   0 -25    0.36    2.61
  -1   0 -25    1.36    2.41
  -1   0 -25   -2.04    3.55
  -1   0 -25   -1.18    2.52
  -1   0 -25    0.59    3.82
  -1   0 -25    3.05    3.09
  -1   0 -26   57.85    6.69
  -1   0 -26   22.04    4.25
  -1   0 -26   44.68    6.11
  -1   0 -26   49.85    5.59
  -1   0 -26   30.02    4.26
  -1   0 -26   40.80    6.03
  -1   0 -26   42.74    4.72
  -1   0 -26   35.87    4.36
  -1   0 -26   44.03    5.76
  -1   0 -26   45.77    4.96
  -1   0 -27    0.37    3.93
  -1   0 -27    2.52    2.56
  -1   0 -27   -1.40    3.53
  -1   0 -27    0.78    3.52
  -1   0 -27    1.08    2.75
  -1   0 -27    1.80    2.54
  -1   0 -27    3.43    3.21
  -1   0 -27    0.56    2.62
  -1   0 -27    0.16    3.60
  -1   0 -28  322.31   10.36
  -1   0 -28  312.29   10.18
  -1   0 -28  306.95    9.23
  -1   0 -28  247.81   10.12
  -1   0 -28  263.30    9.29
  -1   0 -28  320.48    9.66
  -1   0 -28  305.72    9.39
  -1   0 -29    0.94    3.29
  -1   0 -29   -0.13    3.29
  -1   0 -29   -2.90    1.98
  -1   0 -29    5.03    2.97
  -1   0 -29    2.14    2.37
  -1   0 -29    2.18    2.56
  -1   0 -30  190.36    9.41
  -1   0 -30  195.07    9.41
  -1   0 -30  191.86    8.71
  -1   0 -30  206.78    9.18
  -1   0 -30  195.93    8.66
  -1   0 -31   -1.06    2.13
  -1   0 -31    0.55    2.31
  -1   0 -31    0.95    2.54
  -1   0 -31    2.90    2.56
  -1   0 -31    5.94    2.53
  -1   0 -32   -0.92    1.09
  -1   0 -32  199.47    5.78
   1   1 -31   -0.43    1.14
   1   1 -30  155.52    6.01
   1   1 -30  182.26    6.70
   1  -1 -29    0.87    1.17
   1   1 -29    0.54    1.72
   1   1 -29   -1.07    1.58
   1  -1 -29   -0.11    1.27
   1   1 -29   77.10    4.60
   1   1 -29    0.64    1.58
   1   1 -29   76.38    4.80
   1   1 -29   86.10    5.68
   1  -1 -29   -0.29    1.04
   1   1 -29   83.57    5.19
   1   1 -29   76.43    4.80
   1   1 -28  120.03    7.14
   1  -1 -28  121.20    7.19
   1  -1 -28  133.07    7.39
   1   1 -28  130.46    7.33
   1  -1 -28  130.49    6.57
   1   1 -28  137.06    7.69
   1   1 -28  136.17    6.99
   1   1 -28  145.41    7.44
   1   1 -28  141.49    8.29
   1  -1 -28  135.69    6.91
   1   1 -28  152.48    7.66
   1   1 -28  140.57    7.34
   1  -1 -27  119.79    7.33
   1  -1 -27  113.48    7.23
   1   1 -27  102.54    6.99
   1   1 -27  103.50    6.95
   1   1 -27  101.14    6.34
   1   1 -27  102.52    6.94
   1  -1 -27  103.57    6.17
   1   1 -27   82.11    6.48
   1  -1 -27  102.76    8.10
   1   1 -27   97.56    7.33
   1  -1 -27  106.76    6.39
   1   1 -27  113.80    6.90
   1   1 -27  108.46    6.60
   1  -1 -27   95.76    5.87
   1  -1 -27   88.03    7.18
   1  -1 -26  612.74   21.11
   1   1 -26  604.49   21.12
   1  -1 -26  618.40   21.16
   1   1 -26  617.77   21.20
   1  -1 -26  541.80   21.02
   1   1 -26  672.72   21.94
   1  -1 -26  606.34   20.24
   1   1 -26  624.48   20.62
   1  -1 -26  556.35   21.08
   1  -1 -26  543.15   20.05
   1   1 -26  614.88   21.71
   1  -1 -26  613.72   22.32
   1  -1 -26  596.21   21.58
   1   1 -26  646.26   22.87
   1  -1 -26  652.38   20.58
   1   1 -26  676.43   21.21
   1   1 -26  659.13   21.21
   1  -1 -26  540.83   20.89
   1  -1 -26  595.38   20.22
   1  -1 -25  258.01   11.40
   1   1 -25  242.65   11.26
   1  -1 -25  266.50   11.51
   1   1 -25  254.25   11.45
   1  -1 -25  238.72   11.43
   1   1 -25  262.95   11.65
   1  -1 -25  236.47   10.59
   1  -1 -25  242.59   11.34
   1   1 -25  262.38   10.93
   1  -1 -25  254.44   10.63
   1   1 -25  239.58   11.53
   1  -1 -25  278.14   12.69
   1   1 -25  284.81   12.91
   1  -1 -25  266.46   12.04
   1   1 -25  267.61   11.21
   1  -1 -25  248.20   10.65
   1  -1 -25  245.83   10.55
   1   1 -25  259.21   11.13
   1  -1 -25  231.47   11.32
   1   1 -24  383.16   15.16
   1   1 -24  391.57   15.23
   1  -1 -24  408.77   15.69
   1  -1 -24  393.56   15.18
   1  -1 -24  379.26   15.04
   1  -1 -24  360.14   14.09
   1   1 -24  385.41   14.57
   1   1 -24  409.53   15.49
   1  -1 -24  355.68   14.27
   1  -1 -24  407.39   15.64
   1   1 -24  329.52   15.22
   1   1 -24  412.51   15.77
   1  -1 -24  385.00   14.53
   1  -1 -24  363.04   15.45
   1   1 -24  405.48   16.53
   1  -1 -24  394.32   14.43
   1   1 -24  410.39   14.92
   1   1 -24  339.95   14.68
   1   1 -24  425.19   15.17
   1  -1 -24  368.21   15.32
   1  -1 -24  371.08   14.13
   1   1 -23   97.53    6.75
   1   1 -23  108.28    7.60
   1   1 -23  111.29    7.18
   1  -1 -23  113.55    7.28
   1  -1 -23  102.79    7.67
   1  -1 -23  111.23    7.17
   1   1 -23  101.37    7.03
   1   1 -23  116.16    6.74
   1  -1 -23  109.26    6.39
   1   1 -23  127.50    7.34
   1  -1 -23  109.00    7.73
   1  -1 -23  108.84    6.45
   1  -1 -23  121.18    6.84
   1   1 -23  106.03    7.12
   1   1 -23   92.61    7.55
   1  -1 -23  108.47    7.28
   1   1 -23  109.61    7.78
   1   1 -23  125.16    6.90
   1  -1 -23  121.34    6.60
   1   1 -23   84.89    6.81
   1  -1 -23  106.38    6.27
   1  -1 -23   92.48    7.14
   1   1 -23  119.18    6.87
   1   1 -22  187.88    9.44
   1   1 -22  203.61   10.55
   1   1 -22  197.76    9.56
   1  -1 -22  209.26    9.52
   1  -1 -22  181.46    8.98
   1   1 -22  195.99    9.50
   1  -1 -22  187.53    9.24
   1   1 -22  219.79    9.78
   1  -1 -22  185.23    9.03
   1  -1 -22  184.33    8.75
   1  -1 -22  198.97    8.81
   1   1 -22  198.40    9.02
   1  -1 -22  161.78    8.60
   1   1 -22  188.59    9.81
   1   1 -22  214.22    9.96
   1  -1 -22  201.75    8.99
   1  -1 -22  197.27    9.83
   1   1 -22  199.44   10.34
   1   1 -22  217.75    9.44
   1   1 -22  184.68    9.31
   1  -1 -22  196.30    8.67
   1  -1 -22  185.20    9.36
   1  -1 -22  206.98    8.89
   1   1 -22  201.52    9.17
   1   1 -21  238.31   10.32
   1  -1 -21  251.39   10.20
   1   1 -21  238.56   10.95
   1   1 -21  238.79   11.68
   1   1 -21  252.93   11.02
   1  -1 -21  256.21   10.80
   1   1 -21  244.44   10.89
   1  -1 -21  270.69   11.03
   1  -1 -21  267.18   10.95
   1   1 -21  251.80   10.42
   1  -1 -21  265.53   10.85
   1  -1 -21  243.44   10.13
   1   1 -21  262.36   11.00
   1  -1 -21  253.68   10.41
   1  -1 -21  254.72   10.39
   1   1 -21  264.22   11.54
   1  -1 -21  216.14   10.12
   1  -1 -21  246.04   10.56
   1   1 -21  256.89   11.19
   1   1 -21  257.46   11.95
   1  -1 -21  262.42   11.46
   1   1 -21  230.36   10.72
   1   1 -21  254.44   10.64
   1  -1 -21  253.56   10.92
   1  -1 -21  238.69    9.98
   1   1 -21  223.44   10.03
   1  -1 -20  480.60   16.86
   1   1 -20  532.41   17.47
   1   1 -20  515.09   19.19
   1   1 -20  495.36   17.90
   1   1 -20  525.94   17.94
   1  -1 -20  507.25   17.45
   1  -1 -20  526.79   17.71
   1  -1 -20  517.38   17.68
   1   1 -20  519.76   17.87
   1   1 -20  550.05   18.02
   1  -1 -20  486.53   16.94
   1  -1 -20  503.06   17.14
   1   1 -20  503.53   17.24
   1  -1 -20  520.94   17.49
   1   1 -20  545.94   18.36
   1  -1 -20  494.48   17.36
   1  -1 -20  487.00   17.17
   1  -1 -20  498.58   17.21
   1   1 -20  516.96   17.48
   1  -1 -20  483.29   18.03
   1   1 -20  506.09   18.88
   1  -1 -20  512.05   17.76
   1   1 -20  469.84   17.57
   1  -1 -20  495.44   16.89
   1   1 -20  515.06   17.47
   1   1 -20  466.30   16.99
   1   1 -19  380.40   14.03
   1   1 -19  358.35   13.26
   1   1 -19  351.80   13.14
   1   1 -19  388.33   13.84
   1   1 -19  371.37   13.38
   1   1 -19  367.87   13.28
   1  -1 -19  360.78   13.80
   1   1 -19  368.23   14.96
   1  -1 -19  379.76   14.34
   1   1 -19  365.92   14.68
   1  -1 -18  431.60   15.78
   1  -1 -18  438.13   16.18
   1   1 -17  885.07   29.05
   1  -1 -17  896.09   28.04
   1  -1 -17  953.71   28.68
   1   1 -17  929.25   29.21
   1  -1 -17  899.01   27.26
   1   1 -16  260.62   10.70
   1   1 -16  272.18   10.66
   1  -1 -16  245.66    9.85
   1   1 -16  227.39    8.02
   1  -1 -16  230.78    8.94
   1   1 -15  686.24   22.55
   1   1 -15  654.27   20.05
   1   1 -15  719.48   22.59
   1  -1 -15  745.92   22.15
   1  -1 -15  693.92   21.04
   1   1 -14  201.59    8.76
   1  -1 -14  187.05    8.01
   1   1 -14  205.53    8.71
   1   1 -14  189.14    6.80
   1  -1 -14  194.46    7.51
   1   1 -13  462.12   14.00
   1   1 -13  471.62   15.96
   1  -1 -13  459.91   14.63
   1   1 -12    1.25    1.07
   1  -1 -12    2.24    1.09
   1  -1 -12    3.07    1.45
   1  -1 -11  308.54    9.78
   1   1 -11  309.70    9.82
   1  -1 -11  327.01   10.43
   1   1 -10 2066.37   54.94
   1  -1 -10 2087.51   55.02
   1  -1 -10 2196.92   55.60
   1   1  -9  261.55    7.34
  -1   1   9  256.63    7.40
   1   1  -9  264.93    7.74
   1   1  -9  259.77    7.40
   1   1  -9  277.77    8.27
   1  -1  -9  285.34    8.41
   1  -1  -9  302.08    8.90
  -1   1   8  162.96    4.95
  -1  -1   8  180.28    4.82
   1   1  -8  170.49    4.85
   1   1  -8  157.01    5.09
   1  -1  -8  170.20    5.66
   1   1  -8  166.32    5.50
   1   1  -8  165.98    4.90
   1  -1  -8  186.65    6.09
   1   1  -8  151.92    4.83
   1  -1  -7 5380.31  140.81
  -1  -1   7 5487.28  140.25
  -1   1   7 4927.81  140.41
   1  -1  -7 5409.93  140.97
   1   1  -7 5039.84  140.46
   1   1  -7 5153.09  140.73
   1   1  -7 5412.35  140.35
   1  -1  -7 5465.13  141.31
  -1  -1   6 2299.02   57.11
   1  -1  -6 2201.59   57.73
  -1   1   6 2004.30   57.27
   1  -1  -6 2228.23   57.69
   1  -1  -6 1950.16   57.31
   1   1  -6 2148.11   57.16
   1   1  -6 2177.47   57.45
   1  -1  -6 2191.56   57.99
   1   1  -6 2064.70   57.25
  -1  -1   5    2.08    0.54
   1  -1  -5    0.85    1.16
   1   1  -5    1.87    0.69
   1  -1  -5    2.46    0.91
   1  -1  -5    1.33    0.70
   1   1  -5    1.69    0.66
   1  -1  -5    1.67    1.06
   1  -1  -4   12.83    1.51
   1   1  -4   11.12    0.90
  -1  -1   4   12.77    0.80
   1  -1  -4   10.33    0.98
   1   1  -4   11.02    0.90
  -1  -1   3  180.67    5.09
   1  -1  -3  180.85    5.75
   1   1  -3  163.99    5.20
  -1  -1   2 1156.07   31.02
  -1   1   2 1148.14   30.91
   1  -1  -2 1161.57   31.41
  -1   1   1  153.49    3.99
   1  -1  -1  162.97    4.38
  -1  -1   0 1206.33   32.49
   1  -1   0 1206.68   33.11
  -1   1   0 1198.05   32.61
   1  -1   0 1162.99   32.51
   1   1   0 1127.07   32.50
   1  -1   0 1268.77   32.79
   1  -1   1  873.10   24.04
   1   1   1  820.02   23.57
   1  -1   1  852.57   23.41
   1   1   1  834.04   23.43
   1   1   2 3363.54   91.31
   1  -1   2 3503.19   91.09
   1   1   2 3283.54   91.13
   1  -1   3 1084.62   28.91
   1   1   3 1028.36   28.40
  -1  -1  -3 1078.32   28.23
   1  -1   3 1024.68   28.12
   1  -1   4  134.64    4.61
  -1  -1  -4  135.06    3.91
   1   1   4  122.16    4.06
   1  -1   4  127.54    3.75
  -1  -1  -4  134.71    4.38
  -1  -1  -5 1664.48   42.88
   1  -1   5 1696.67   43.62
  -1   1  -5 1620.38   43.54
  -1  -1  -5 1718.83   43.53
  -1  -1  -5 1726.01   43.82
   1  -1   6 5859.37  149.26
  -1  -1  -6 5594.18  148.54
  -1   1  -6 5489.88  148.39
  -1   1  -6 5608.45  149.31
  -1  -1  -6 5917.95  149.64
  -1   1  -6 5937.35  148.87
  -1  -1  -6 5823.60  149.29
   1  -1   7 1016.01   26.14
  -1   1  -7  868.45   25.60
  -1  -1  -7 1001.99   25.49
  -1   1  -7  892.18   25.37
  -1  -1  -7  995.89   26.21
  -1   1  -7  914.05   26.31
  -1  -1  -7 1040.46   26.74
  -1   1  -7  819.38   26.77
  -1  -1  -7 1034.41   26.38
  -1   1  -7  973.95   25.85
   1   1   8  810.42   22.75
  -1   1  -8  818.53   22.83
  -1  -1  -8  848.05   22.72
  -1   1  -8  860.64   23.76
  -1   1  -8  831.33   22.72
  -1  -1  -8  870.57   23.55
  -1   1  -8  792.85   24.27
  -1   1  -8  886.50   23.20
  -1  -1  -8  911.25   24.12
  -1  -1  -8  910.26   23.73
  -1   1  -9   14.22    0.66
  -1   1  -9   12.92    0.71
   1   1   9   17.31    0.78
  -1  -1  -9   19.27    1.60
  -1   1  -9   14.88    0.82
  -1   1  -9   13.97    1.62
  -1   1  -9   15.29    1.18
  -1  -1  -9   17.76    1.50
  -1  -1  -9   19.03    1.85
  -1   1  -9   14.45    1.88
  -1  -1 -10 3336.86   86.32
  -1   1 -10 3275.91   86.60
  -1   1 -10 3043.69   85.31
  -1  -1 -10 3451.67   87.09
  -1   1 -10 3221.73   87.16
  -1  -1 -10 3559.73   86.59
  -1   1 -10 3210.24   85.94
  -1  -1 -11  165.77    5.04
  -1   1 -11  152.99    5.56
  -1  -1 -11  179.55    5.89
  -1  -1 -11  179.49    5.29
  -1   1 -11  152.19    4.60
  -1   1 -12 1275.15   34.44
  -1  -1 -12 1155.38   32.29
  -1   1 -12 1221.66   33.10
  -1   1 -12 1136.46   32.00
  -1  -1 -12 1227.60   33.39
  -1   1 -12 1139.60   31.65
  -1  -1 -13  150.23    5.40
  -1   1 -13  191.68    7.58
  -1  -1 -13  190.80    7.64
  -1   1 -13  180.86    7.72
  -1  -1 -13  168.86    6.44
  -1   1 -13  150.19    5.17
  -1   1 -13  175.11    6.15
  -1   1 -13  145.44    4.72
  -1  -1 -14  537.56   17.09
  -1   1 -14  535.62   17.46
  -1  -1 -14  520.73   17.48
  -1   1 -14  528.03   17.87
  -1   1 -14  510.54   15.61
  -1  -1 -14  501.59   16.19
  -1   1 -15  179.58    8.46
  -1  -1 -15  214.02    8.49
  -1   1 -15  172.46    8.77
  -1  -1 -15  189.05    8.63
  -1  -1 -15  247.55    8.10
  -1   1 -15  147.98    6.37
  -1  -1 -16   25.76    2.99
  -1   1 -16   29.87    3.53
  -1  -1 -16   20.24    3.01
  -1   1 -16   29.40    3.74
  -1  -1 -16   19.14    2.28
  -1  -1 -17  225.33    9.40
  -1   1 -17  220.60    9.68
  -1   1 -17  195.43    9.78
  -1  -1 -17  189.61    7.92
  -1   1 -18  234.62   11.32
  -1  -1 -18  250.74   10.72
  -1   1 -18  244.71   10.94
  -1   1 -19   81.30    5.42
  -1  -1 -19   86.61    5.57
  -1   1 -19   85.24    6.45
  -1   1 -19   79.63    5.33
  -1  -1 -19   97.78    6.06
  -1  -1 -19   89.63    5.84
  -1   1 -19   95.65    6.04
  -1  -1 -19   98.24    6.05
  -1   1 -19   92.37    5.97
  -1   1 -19   86.37    5.50
  -1   1 -19   95.75    5.87
  -1  -1 -19   92.23    5.86
  -1  -1 -19   86.07    5.45
  -1  -1 -19   92.66    6.12
  -1   1 -19   90.57    6.24
  -1  -1 -19   90.98    5.65
  -1   1 -19  105.72    6.74
  -1   1 -19   90.88    5.70
  -1  -1 -19   90.08    5.68
  -1  -1 -19   88.11    5.45
  -1   1 -19   89.32    5.54
  -1   1 -19   86.40    6.03
  -1  -1 -19   91.02    5.98
  -1   1 -20    6.51    2.68
  -1  -1 -20    4.72    2.61
  -1   1 -20    7.39    3.07
  -1   1 -20    4.95    2.36
  -1  -1 -20    2.41    1.93
  -1  -1 -20    5.83    2.94
  -1  -1 -20    6.11    3.13
  -1   1 -20    8.55    3.14
  -1   1 -20    7.43    3.08
  -1  -1 -20    5.73    2.85
  -1   1 -20    2.39    2.80
  -1  -1 -20    1.59    2.51
  -1  -1 -20    5.03    2.93
  -1   1 -20    5.21    2.69
  -1   1 -20    4.75    2.90
  -1   1 -20    7.42    3.12
  -1  -1 -20    2.16    2.30
  -1   1 -20    6.48    2.59
  -1  -1 -20    4.92    1.94
  -1   1 -20    5.56    3.22
  -1   1 -20    6.01    2.44
  -1  -1 -20    7.24    3.12
  -1  -1 -20    3.64    2.18
  -1   1 -20    4.78    2.38
  -1   1 -20    7.01    3.28
  -1  -1 -20    5.05    2.72
  -1   1 -20    7.58    2.85
  -1  -1 -21  114.05    6.67
  -1   1 -21  114.56    6.80
  -1  -1 -21  142.85    7.83
  -1   1 -21   99.76    7.00
  -1   1 -21  104.67    7.10
  -1  -1 -21  119.57    7.41
  -1   1 -21   90.23    7.12
  -1  -1 -21  105.07    7.26
  -1   1 -21  114.21    6.95
  -1   1 -21   87.92    7.07
  -1  -1 -21  117.81    6.78
  -1   1 -21  106.58    6.57
  -1  -1 -21  101.16    6.24
  -1  -1 -21  144.31    7.86
  -1   1 -21   86.26    7.11
  -1   1 -21  100.21    6.42
  -1   1 -21  107.53    7.26
  -1  -1 -21  110.20    7.01
  -1   1 -21  111.84    6.68
  -1  -1 -21  103.47    6.38
  -1   1 -21   96.77    7.21
  -1  -1 -21  122.26    7.60
  -1   1 -21  107.63    7.94
  -1   1 -21   96.82    6.62
  -1  -1 -21  104.47    6.72
  -1   1 -21  104.21    6.67
  -1  -1 -22   98.68    6.60
  -1   1 -22  101.26    6.64
  -1  -1 -22   99.96    7.23
  -1   1 -22  103.75    7.33
  -1   1 -22   85.05    6.98
  -1   1 -22  109.28    7.52
  -1  -1 -22  108.88    7.31
  -1  -1 -22  106.50    7.32
  -1   1 -22   94.13    7.11
  -1   1 -22  109.84    6.84
  -1  -1 -22  102.86    7.26
  -1  -1 -22   97.99    6.56
  -1  -1 -22   91.62    6.12
  -1   1 -22  118.99    7.21
  -1   1 -22   95.42    6.32
  -1   1 -22  112.98    7.96
  -1  -1 -22  102.24    6.89
  -1   1 -22  116.25    7.68
  -1   1 -22  113.93    6.83
  -1  -1 -22   98.16    7.23
  -1  -1 -22   91.51    6.14
  -1   1 -22  109.06    7.58
  -1   1 -22  107.37    7.02
  -1   1 -22  100.31    6.75
  -1  -1 -22   97.13    6.71
  -1   1 -22  111.77    8.08
  -1   1 -23  283.92   11.61
  -1  -1 -23  269.20   11.33
  -1   1 -23  239.52   11.04
  -1  -1 -23  276.28   12.06
  -1  -1 -23  273.87   12.01
  -1  -1 -23  256.04   11.95
  -1   1 -23  203.24   11.36
  -1   1 -23  249.45   11.71
  -1   1 -23  256.38   11.81
  -1   1 -23  257.36   11.21
  -1  -1 -23  251.33   11.87
  -1  -1 -23  258.92   11.12
  -1   1 -23  286.39   12.05
  -1   1 -23  203.62   11.31
  -1  -1 -23  262.31   11.34
  -1  -1 -23  277.32   12.07
  -1   1 -23  277.01   12.71
  -1   1 -23  255.70   12.75
  -1  -1 -23  270.46   11.56
  -1   1 -23  251.81   11.32
  -1   1 -23  256.87   11.71
  -1  -1 -23  267.47   12.15
  -1  -1 -23  271.85   11.32
  -1   1 -23  267.68   11.46
  -1   1 -23  232.51   11.77
  -1   1 -24   27.92    4.26
  -1  -1 -24   23.06    4.03
  -1   1 -24   19.07    3.43
  -1  -1 -24   19.57    5.25
  -1   1 -24   25.73    4.70
  -1   1 -24   24.49    4.52
  -1  -1 -24   21.55    4.49
  -1  -1 -24   20.32    4.52
  -1   1 -24   22.64    3.99
  -1  -1 -24   19.99    3.96
  -1  -1 -24   21.89    5.21
  -1   1 -24   24.64    4.42
  -1  -1 -24   16.88    3.59
  -1   1 -24   25.59    4.13
  -1  -1 -24   15.88    3.20
  -1   1 -24   23.65    4.66
  -1   1 -24   26.11    3.99
  -1  -1 -24   19.29    4.89
  -1  -1 -24   15.82    3.39
  -1  -1 -24   24.64    5.45
  -1   1 -24   17.75    3.57
  -1   1 -24   16.37    4.87
  -1  -1 -24   17.70    4.16
  -1  -1 -25   49.91    6.54
  -1   1 -25   33.21    5.79
  -1  -1 -25   49.55    5.22
  -1   1 -25   33.79    4.48
  -1  -1 -25   41.45    4.60
  -1   1 -25   47.07    5.29
  -1  -1 -25   39.19    5.89
  -1  -1 -25   46.35    5.56
  -1   1 -25   48.16    5.58
  -1  -1 -25   55.13    5.74
  -1   1 -25   52.18    5.76
  -1   1 -25   43.96    4.80
  -1   1 -25   40.17    4.72
  -1  -1 -25   37.15    4.15
  -1  -1 -25   43.81    4.83
  -1  -1 -25   41.76    5.88
  -1  -1 -25   39.54    4.70
  -1   1 -25   42.65    4.91
  -1   1 -25   32.88    4.14
  -1   1 -25   34.59    5.43
  -1  -1 -25   38.40    5.63
  -1  -1 -25   45.44    4.67
  -1   1 -25   41.49    4.71
  -1  -1 -26   73.86    6.88
  -1  -1 -26   84.21    6.62
  -1  -1 -26   91.36    6.79
  -1   1 -26   84.51    6.57
  -1   1 -26   89.38    6.70
  -1  -1 -26   68.69    6.77
  -1   1 -26   97.67    6.66
  -1  -1 -26   91.85    6.21
  -1  -1 -26   75.35    5.38
  -1   1 -26   87.58    6.16
  -1  -1 -26   82.02    6.77
  -1   1 -26   92.94    6.35
  -1  -1 -26   85.67    5.88
  -1   1 -26   85.51    6.69
  -1  -1 -26   77.04    5.97
  -1   1 -26   74.77    5.98
  -1  -1 -26   85.20    7.36
  -1  -1 -26   86.90    6.32
  -1   1 -26   78.12    7.00
  -1   1 -26   97.73    6.44
  -1  -1 -26   92.41    6.20
  -1   1 -27   83.50    6.12
  -1   1 -27   84.00    6.15
  -1  -1 -27   86.13    6.34
  -1  -1 -27   63.41    6.37
  -1  -1 -27   87.41    6.42
  -1   1 -27   87.80    5.95
  -1   1 -27   85.99    5.65
  -1  -1 -27   75.96    6.56
  -1  -1 -27   94.45    5.75
  -1   1 -27   95.43    5.92
  -1  -1 -27   74.46    6.30
  -1  -1 -27   85.02    5.39
  -1   1 -27   87.67    6.11
  -1   1 -27   61.00    6.04
  -1  -1 -27   82.44    6.94
  -1  -1 -27   96.53    5.91
  -1   1 -27   89.80    5.86
  -1   1 -28   79.14    6.27
  -1  -1 -28   88.77    6.61
  -1  -1 -28   85.11    6.55
  -1   1 -28   89.69    6.47
  -1   1 -28   73.79    5.78
  -1   1 -28   77.97    5.63
  -1  -1 -28   78.15    5.65
  -1   1 -28   78.92    5.74
  -1  -1 -28   74.12    6.53
  -1  -1 -28   70.05    5.31
  -1   1 -28   74.30    5.90
  -1  -1 -28   80.98    7.14
  -1  -1 -28   85.18    5.91
  -1   1 -28   95.79    6.24
  -1  -1 -29   34.11    4.48
  -1   1 -29   29.83    4.12
  -1  -1 -29   30.96    4.39
  -1   1 -29   29.98    4.19
  -1  -1 -29   30.86    3.71
  -1   1 -29   32.50    3.76
  -1   1 -29   19.73    2.93
  -1  -1 -29   15.95    2.55
  -1   1 -29   34.35    3.84
  -1   1 -29   29.55    3.78
  -1  -1 -29   23.70    4.56
  -1  -1 -29   40.53    4.06
  -1   1 -29   33.61    4.03
  -1   1 -30  217.36    9.77
  -1  -1 -30  220.92   10.00
  -1  -1 -30  226.54   10.10
  -1   1 -30  213.76    9.77
  -1   1 -30  233.50    9.71
  -1   1 -30  242.74    9.86
  -1  -1 -30  217.18    9.18
  -1   1 -30  222.51    9.43
  -1  -1 -30  231.10    9.48
  -1   1 -30  239.21    9.83
  -1  -1 -31   83.45    4.99
  -1   1 -31   69.45    4.52
  -1  -1 -31   80.47    4.92
  -1   1 -31   63.43    4.43
  -1   1 -31   57.41    3.91
  -1  -1 -31    8.59    2.27
  -1   1 -31   78.47    4.68
  -1   1 -31   70.36    4.18
  -1   1 -31   68.33    4.28
  -1  -1 -31   72.64    4.43
  -1   1 -32   84.56    3.97
  -1  -1 -32    1.46    1.41
  -1   1 -32   -1.13    0.95
  -1   1 -32   -0.62    0.85
  -1   1 -32   97.40    4.42
   1   2 -31   11.16    2.59
   1   2 -30   13.01    2.91
   1   2 -30   16.64    2.81
   1   2 -30   12.99    2.69
   1   2 -30   15.06    3.06
   1   2 -29   40.31    4.25
   1   2 -29   33.74    3.45
   1   2 -29   38.85    3.81
   1   2 -29   36.50    4.24
   1   2 -29   39.93    3.83
   1   2 -29   42.16    4.15
   1  -2 -28   76.58    5.58
   1   2 -28   74.17    5.42
   1   2 -28   81.17    5.62
   1  -2 -28   82.29    5.65
   1   2 -28   84.68    5.44
   1   2 -28   93.01    6.29
   1   2 -28   77.97    5.52
   1   2 -28   86.67    6.53
   1   2 -28   85.92    5.63
   1   2 -28   88.14    6.23
   1  -2 -28   76.17    6.56
   1   2 -28   87.31    5.80
   1  -2 -27  281.23   12.05
   1  -2 -27  288.40   12.06
   1   2 -27  273.06   11.88
   1  -2 -27  263.98   12.40
   1   2 -27  273.23   11.80
   1  -2 -27  263.79   10.80
   1   2 -27  319.62   13.01
   1  -2 -27  255.17   12.27
   1   2 -27  294.40   11.72
   1  -2 -27  249.12   11.96
   1   2 -27  311.57   12.26
   1   2 -27  306.08   13.63
   1   2 -27  297.62   12.98
   1   2 -27  306.48   12.13
   1  -2 -27  293.24   13.32
   1   2 -27  335.16   12.55
   1  -2 -27  290.42   11.10
   1  -2 -26   71.39    6.38
   1   2 -26   84.56    6.26
   1  -2 -26   93.46    6.44
   1  -2 -26   90.01    6.36
   1   2 -26   92.96    6.37
   1   2 -26   86.72    5.83
   1   2 -26   89.41    6.49
   1  -2 -26   85.05    5.41
   1  -2 -26   83.41    6.55
   1  -2 -26   92.81    5.57
   1   2 -26   94.60    6.32
   1   2 -26   85.75    6.97
   1   2 -26   97.31    6.95
   1   2 -26   94.27    6.25
   1  -2 -26   86.46    6.58
   1   2 -25  164.04    8.60
   1  -2 -25  163.80    7.93
   1  -2 -25  179.24    9.21
   1   2 -25  144.13    8.58
   1  -2 -25  195.23    9.83
   1   2 -25  159.11    8.79
   1  -2 -25  176.22    9.29
   1   2 -25  154.77    8.24
   1  -2 -25  156.58    7.88
   1   2 -25  168.23    9.16
   1  -2 -25  196.89    9.81
   1   2 -25  148.45    9.55
   1   2 -25  141.85    8.76
   1   2 -25  157.47    9.63
   1   2 -25  158.77    9.26
   1  -2 -25  166.08    8.32
   1  -2 -25  180.33    9.66
   1  -2 -25  144.82    7.40
   1   2 -25  168.69    8.77
   1   2 -24  406.38   14.83
   1  -2 -24  372.56   13.71
   1   2 -24  367.94   14.74
   1   2 -24  369.01   14.73
   1  -2 -24  384.61   14.71
   1  -2 -24  380.76   14.67
   1  -2 -24  375.42   14.79
   1  -2 -24  369.88   14.70
   1   2 -24  423.29   15.59
   1  -2 -24  338.39   13.45
   1   2 -24  385.12   14.41
   1   2 -24  381.43   16.39
   1   2 -24  365.73   15.25
   1   2 -24  388.23   16.19
   1  -2 -24  362.05   13.93
   1   2 -24  404.54   15.76
   1  -2 -24  340.46   13.26
   1  -2 -24  321.64   13.29
   1   2 -24  408.19   14.87
   1  -2 -24  366.81   14.83
   1   2 -23  161.21    8.36
   1  -2 -23  155.55    7.65
   1   2 -23  163.97    9.05
   1   2 -23  167.33    9.87
   1   2 -23  150.16    8.49
   1  -2 -23  157.93    8.53
   1  -2 -23  161.46    8.51
   1  -2 -23  166.14    8.51
   1   2 -23  150.50    8.55
   1  -2 -23  156.21    7.62
   1  -2 -23  172.39    8.65
   1   2 -23  178.79    8.96
   1   2 -23  165.98    8.29
   1   2 -23  164.94    9.68
   1   2 -23  170.97    8.51
   1  -2 -23  140.11    7.22
   1  -2 -23  159.42    8.68
   1  -2 -23  135.93    7.35
   1   2 -23  172.73    9.21
   1  -2 -23  148.41    8.14
   1  -2 -23  164.24    8.03
   1  -2 -22   23.23    4.72
   1   2 -22   14.85    3.67
   1  -2 -22   17.44    3.49
   1   2 -22    9.69    3.03
   1  -2 -22    6.13    2.51
   1   2 -22   12.08    3.43
   1  -2 -22   11.58    3.34
   1   2 -22    8.30    2.63
   1  -2 -22   22.58    4.44
   1   2 -22   18.64    3.92
   1  -2 -22   28.87    4.72
   1  -2 -22   20.14    4.37
   1   2 -22   18.99    3.85
   1  -2 -22   33.13    4.71
   1   2 -22   13.69    3.39
   1  -2 -22    8.96    3.28
   1   2 -22   13.87    4.05
   1  -2 -22   11.71    3.03
   1   2 -22   11.66    3.30
   1  -2 -22   18.95    3.80
   1  -2 -22   27.12    4.57
   1   2 -22    8.59    3.23
   1  -2 -22   25.70    4.85
   1   2 -22    5.91    3.62
   1   2 -22    8.49    3.15
   1  -2 -21  293.57   11.46
   1   2 -21  304.27   12.38
   1  -2 -21  274.50   11.47
   1  -2 -21  314.65   12.65
   1   2 -21  331.15   12.57
   1  -2 -21  309.67   11.74
   1   2 -21  289.87   12.41
   1  -2 -21  274.99   11.36
   1  -2 -21  323.25   12.61
   1  -2 -21  342.66   12.70
   1   2 -21  316.91   12.86
   1   2 -21  325.64   12.91
   1  -2 -21  323.58   12.61
   1   2 -21  319.03   12.35
   1  -2 -21  300.88   11.73
   1   2 -21  347.85   13.22
   1  -2 -21  328.75   12.54
   1   2 -21  366.43   13.85
   1  -2 -21  308.88   11.94
   1  -2 -21  312.98   12.35
   1  -2 -21  302.63   12.22
   1   2 -21  315.53   13.94
   1  -2 -21  335.62   13.03
   1   2 -21  312.92   14.31
   1   2 -21  323.05   13.29
   1   2 -21  300.71   12.29
   1  -2 -20  185.82    8.49
   1  -2 -20  214.12    9.44
   1  -2 -20  210.11    8.55
   1   2 -20  216.46    9.49
   1  -2 -20  212.24    8.74
   1   2 -20  218.83    9.42
   1  -2 -20  182.72    8.36
   1   2 -20  215.07    9.57
   1  -2 -20  216.23    9.42
   1  -2 -20  211.10    9.38
   1   2 -20  219.10    9.81
   1  -2 -20  204.98    9.17
   1   2 -20  215.69    9.69
   1  -2 -20  194.33    8.61
   1   2 -20  227.29    9.98
   1  -2 -20  209.63    9.18
   1   2 -20  216.65    9.27
   1  -2 -20  196.43    8.83
   1  -2 -20  208.33    9.13
   1  -2 -20  194.87    8.99
   1   2 -20  226.40   10.18
   1  -2 -20  213.56    9.62
   1   2 -20  239.19   11.12
   1   2 -20  213.96    9.35
   1   2 -20  225.70   10.15
   1   2 -20  227.81   11.21
   1  -2 -19  435.29   15.21
   1   2 -19  384.85   14.65
   1   2 -19  404.19   14.77
   1   2 -19  382.22   16.26
   1   2 -19  377.19   15.11
   1   2 -19  420.84   15.29
   1  -2 -19  404.87   14.86
   1  -2 -19  421.80   15.02
   1  -2 -19  441.92   15.18
   1   2 -19  431.94   15.36
   1  -2 -19  456.53   15.25
   1   2 -19  394.81   14.55
   1   2 -19  414.96   15.23
   1  -2 -19  358.69   14.59
   1   2 -19  418.11   16.41
   1  -2 -19  375.53   14.88
   1   2 -19  352.92   14.29
   1  -2 -19  433.55   15.04
   1  -2 -19  370.35   14.21
   1   2 -19  402.91   15.44
   1  -2 -19  438.72   15.13
   1  -2 -18   26.66    3.10
   1  -2 -18   25.86    3.13
   1   2 -18   26.26    3.80
   1   2 -18   28.20    4.03
   1  -2 -17  306.34   11.94
   1   2 -17  349.56   13.65
   1  -2 -17  327.11   12.24
   1   2 -17  342.63   13.94
   1  -2 -16   36.82    3.36
   1   2 -16   38.35    2.60
   1   2 -16   43.89    4.22
   1  -2 -16   44.10    3.52
   1  -2 -16   34.90    3.96
   1   2 -16   46.80    4.54
   1  -2 -15  423.89   14.61
   1  -2 -15  442.14   14.73
   1   2 -15  423.06   13.47
   1   2 -15  446.91   15.87
   1   2 -15  469.58   16.42
   1  -2 -15  402.07   15.39
   1  -2 -14  442.19   14.80
   1   2 -14  448.23   13.82
   1   2 -14  445.56   16.05
   1  -2 -13  161.25    6.63
   1   2 -13  140.80    5.08
   1   2 -13  151.83    5.78
   1   2 -13  166.22    7.67
   1   2 -12   12.68    1.28
   1   2 -12   12.83    1.63
   1   2 -11   17.63    1.64
   1   2 -11   14.66    1.30
   1   2 -11   14.29    1.23
   1  -2 -11   14.73    2.06
  -1   2  11   13.96    0.91
   1   2 -11   15.74    0.87
   1   2 -10  545.02   15.14
   1  -2 -10  593.87   16.14
   1   2 -10  528.36   14.72
  -1   2  10  544.45   14.43
   1  -2 -10  557.68   15.01
   1   2  -9  333.30    9.77
   1   2  -9  349.03   10.56
   1   2  -9  333.11   10.25
  -1   2   9  347.86   10.17
   1   2  -8  270.18    8.03
   1  -2  -8  277.19    8.79
   1   2  -8  244.65    7.79
  -1   2   8  265.32    7.83
   1  -2  -8  267.72    8.47
   1   2  -8  246.16    7.73
  -1  -2   8  252.79    7.53
   1   2  -7  766.54   21.41
   1  -2  -7  819.03   22.23
   1   2  -7  744.89   21.31
   1   2  -7  748.63   21.27
  -1  -2   7  796.63   21.12
   1  -2  -7  776.95   22.00
  -1   2   7  743.13   21.36
   1   2  -6  205.96    5.78
   1   2  -6  190.93    5.74
   1   2  -5 3240.46   85.94
   1   2  -5 3170.21   85.96
  -1   2   5 3119.56   86.13
   1  -2  -5 3189.66   86.68
   1   2  -5 3117.35   86.01
  -1  -2   5 3372.14   85.85
   1  -2  -4  813.81   22.48
   1   2  -4  773.95   21.92
   1  -2  -4  799.59   22.67
   1   2  -4  769.35   22.02
  -1  -2   4  839.87   21.85
  -1   2   4  773.85   22.15
   1  -2  -3  184.43    5.76
  -1  -2   3  164.07    5.15
   1  -2  -3  175.60    6.03
   1   2  -3  154.30    5.33
  -1   2   3  169.68    5.56
   1   2  -2   93.31    3.17
   1  -2  -2   87.90    3.51
  -1  -2   2   95.13    3.16
  -1   2   2   85.01    3.45
   1  -2  -1    4.74    1.06
  -1  -2   1    4.55    0.80
  -1   2   1    5.08    1.18
   1  -2  -1    3.79    1.44
   1   2  -1    4.68    0.96
   1   2   0 1568.29   43.00
   1  -2   0 1623.85   43.24
  -1  -2   0 1573.23   43.25
   1  -2   0 1607.04   43.82
  -1  -2   0 1614.89   43.00
  -1  -2  -1  701.87   19.44
   1   2   1  682.04   19.02
   1  -2   1  719.68   19.24
   1   2   1  664.99   19.31
   1  -2   1  700.86   19.90
   1  -2   2  466.86   12.64
  -1  -2  -2  456.04   13.03
   1   2   2  435.35   12.42
   1  -2   2  437.24   13.29
   1   2   2  427.48   12.74
   1   2   3  666.94   18.16
  -1  -2  -3  699.22   18.94
  -1  -2  -3  669.61   18.23
   1  -2   3  660.17   19.06
  -1   2  -3  610.62   18.53
   1   2   3  660.71   18.51
   1   2   4    3.71    0.74
  -1   2  -4    3.51    1.05
  -1  -2  -4    4.02    0.79
   1   2   4    3.13    0.96
   1  -2   4    5.02    1.46
   1   2   5   11.52    0.92
  -1  -2  -5   12.12    0.99
  -1   2  -5   11.36    1.26
   1  -2   5   10.56    1.60
   1   2   5   11.19    1.18
  -1  -2  -6   19.09    1.16
   1  -2   6   16.50    1.81
   1   2   6   14.38    1.27
  -1   2  -6   14.71    1.34
  -1   2  -7    7.91    0.56
  -1  -2  -7    9.59    1.68
  -1  -2  -7    7.65    0.88
   1   2   7    8.64    1.05
   1  -2   7   11.05    1.69
  -1   2  -7   10.24    1.14
  -1   2  -8   24.84    1.26
  -1  -2  -8   21.88    2.13
   1  -2   8   22.56    1.97
  -1   2  -8   24.17    1.48
   1   2   8   18.41    1.36
  -1  -2  -8   19.03    1.21
  -1  -2  -9  397.14   11.78
  -1   2  -9  392.93   11.16
  -1  -2  -9  427.67   12.73
   1  -2   9  399.28   12.01
  -1   2  -9  376.47   11.29
  -1   2 -10  272.80    7.99
  -1  -2 -10  284.91    8.78
  -1   2 -10  248.94    9.77
  -1  -2 -10  292.65    9.64
  -1   2 -10  265.88    7.96
   1  -2  10  274.03    8.60
  -1  -2 -11    8.47    1.35
  -1   2 -11    9.38    0.90
  -1   2 -11    8.68    1.90
  -1  -2 -11   10.36    1.84
  -1  -2 -11    7.57    0.98
  -1   2 -11    6.15    0.64
  -1   2 -12  508.33   15.87
  -1  -2 -12  450.45   13.22
  -1   2 -12  412.29   12.55
  -1   2 -12  437.72   14.63
  -1  -2 -12  494.22   14.74
  -1   2 -12  481.89   13.15
  -1   2 -13  145.49    7.22
  -1  -2 -13  130.69    4.94
  -1   2 -13  140.41    6.11
  -1  -2 -13  148.13    6.43
  -1   2 -13  147.77    4.92
  -1   2 -14    5.78    2.44
  -1  -2 -14    6.31    1.79
  -1  -2 -14    5.78    1.93
  -1   2 -14    1.97    0.88
  -1   2 -14    1.94    1.45
  -1   2 -15  627.02   21.29
  -1   2 -15  643.38   20.86
  -1   2 -15  589.39   18.78
  -1  -2 -15  596.07   19.72
  -1   2 -16   19.85    3.23
  -1   2 -16   19.66    3.08
  -1  -2 -16   18.30    2.60
  -1  -2 -16   18.71    2.51
  -1   2 -17   39.08    4.43
  -1   2 -17   40.85    4.14
  -1  -2 -17   37.40    3.55
  -1  -2 -17   34.74    3.27
  -1  -2 -18   53.66    4.31
  -1  -2 -18   50.37    4.22
  -1   2 -18   53.64    4.98
  -1  -2 -18   63.71    4.67
  -1   2 -18   54.80    5.24
  -1   2 -18   50.02    4.54
  -1  -2 -18   56.92    4.54
  -1   2 -18   54.45    4.56
  -1  -2 -18   54.45    4.47
  -1   2 -18   50.13    4.28
  -1  -2 -18   54.35    4.06
  -1  -2 -18   53.99    4.41
  -1   2 -19    4.96    2.31
  -1  -2 -19    3.34    3.02
  -1   2 -19    2.94    2.90
  -1  -2 -19    2.44    1.89
  -1  -2 -19    6.10    2.68
  -1   2 -19    3.94    2.92
  -1   2 -19    2.80    2.14
  -1   2 -19    4.89    2.86
  -1  -2 -19    5.92    3.01
  -1   2 -19    3.93    2.86
  -1  -2 -19    4.27    2.95
  -1  -2 -19    4.89    2.95
  -1  -2 -19    3.39    2.84
  -1  -2 -19    1.29    2.37
  -1  -2 -19    1.88    2.19
  -1   2 -19    3.50    2.54
  -1   2 -19    2.59    2.23
  -1  -2 -19    5.87    3.11
  -1  -2 -19    7.92    2.95
  -1  -2 -19    3.55    2.68
  -1   2 -19    4.91    3.26
  -1  -2 -19    4.53    3.26
  -1  -2 -20    3.63    3.19
  -1   2 -20    1.45    2.25
  -1   2 -20    5.84    3.35
  -1  -2 -20    4.36    2.36
  -1  -2 -20    2.95    2.36
  -1  -2 -20    5.62    2.85
  -1   2 -20    4.01    3.07
  -1   2 -20    3.51    2.43
  -1  -2 -20    3.11    3.22
  -1   2 -20    5.76    3.07
  -1   2 -20    7.94    3.22
  -1  -2 -20    5.00    3.34
  -1  -2 -20    7.15    3.38
  -1   2 -20    5.89    2.76
  -1  -2 -20    2.28    3.23
  -1  -2 -20    7.12    2.97
  -1  -2 -20    6.14    2.54
  -1   2 -20    6.41    3.11
  -1   2 -20    1.46    2.51
  -1  -2 -20    0.28    3.54
  -1  -2 -20    2.80    3.28
  -1  -2 -20    1.64    2.84
  -1   2 -20    6.43    3.57
  -1  -2 -20    2.13    3.14
  -1   2 -21  137.44    7.59
  -1   2 -21  146.43    9.00
  -1  -2 -21  127.63    7.64
  -1  -2 -21  130.37    7.72
  -1   2 -21  141.14    8.07
  -1  -2 -21  133.36    7.79
  -1   2 -21  142.23    8.13
  -1  -2 -21  130.75    7.30
  -1   2 -21  129.53    7.34
  -1   2 -21  160.51    8.26
  -1  -2 -21  128.37    7.63
  -1  -2 -21  119.50    7.10
  -1  -2 -21  126.26    7.39
  -1   2 -21  144.99    8.68
  -1  -2 -21  124.32    6.88
  -1  -2 -21  128.98    7.69
  -1  -2 -21   96.86    6.21
  -1   2 -21  126.23    8.04
  -1   2 -21  141.28    7.57
  -1  -2 -21  114.37    7.17
  -1   2 -21  132.82    8.52
  -1   2 -21  148.67    8.28
  -1  -2 -21  126.04    7.38
  -1   2 -22   92.81    6.42
  -1   2 -22  111.04    7.97
  -1   2 -22   94.60    7.03
  -1  -2 -22  107.60    7.18
  -1   2 -22  100.94    7.14
  -1  -2 -22  113.52    7.29
  -1  -2 -22  105.37    7.32
  -1  -2 -22   92.08    6.43
  -1   2 -22  101.82    6.63
  -1   2 -22  108.39    7.02
  -1  -2 -22  115.24    7.42
  -1  -2 -22  102.11    6.60
  -1   2 -22  102.12    7.39
  -1  -2 -22  105.65    6.70
  -1  -2 -22  104.34    6.86
  -1   2 -22   80.30    7.16
  -1   2 -22  112.41    7.38
  -1  -2 -22   95.02    6.13
  -1   2 -22   83.82    6.92
  -1   2 -22  106.34    6.67
  -1  -2 -22  106.44    7.35
  -1  -2 -23   58.17    5.97
  -1   2 -23   41.81    4.54
  -1  -2 -23   38.17    4.27
  -1  -2 -23   37.73    4.69
  -1   2 -23   40.77    5.30
  -1  -2 -23   58.43    5.66
  -1   2 -23   46.21    5.37
  -1  -2 -23   59.30    5.99
  -1   2 -23   47.40    5.41
  -1  -2 -23   53.95    5.70
  -1   2 -23   51.54    4.98
  -1   2 -23   47.26    5.03
  -1  -2 -23   38.56    4.71
  -1  -2 -23   60.80    5.98
  -1   2 -23   41.57    5.31
  -1  -2 -23   34.65    4.18
  -1   2 -23   34.74    5.66
  -1   2 -23   33.19    4.64
  -1  -2 -23   49.60    5.24
  -1   2 -23   40.83    4.52
  -1  -2 -24    2.64    2.86
  -1   2 -24    2.04    2.90
  -1   2 -24    0.76    2.59
  -1   2 -24    3.66    3.39
  -1  -2 -24    4.20    3.82
  -1   2 -24    4.14    3.41
  -1  -2 -24   -0.16    3.48
  -1  -2 -24   -1.62    3.57
  -1   2 -24    1.02    2.94
  -1  -2 -24    3.99    3.81
  -1  -2 -24    2.85    2.86
  -1   2 -24    3.20    3.06
  -1   2 -24    1.03    2.80
  -1  -2 -24    4.54    3.18
  -1   2 -24    3.61    3.61
  -1   2 -24    0.36    2.73
  -1   2 -24    0.77    2.70
  -1  -2 -24    1.59    2.15
  -1  -2 -24    4.00    3.77
  -1  -2 -25   45.32    4.63
  -1   2 -25   46.21    4.92
  -1  -2 -25   51.30    6.10
  -1   2 -25   42.59    4.86
  -1   2 -25   31.77    5.08
  -1  -2 -25   44.62    4.91
  -1   2 -25   46.53    5.28
  -1   2 -25   43.83    5.22
  -1  -2 -25   45.27    5.21
  -1   2 -25   38.42    5.14
  -1  -2 -25   39.57    5.44
  -1  -2 -25   44.69    5.12
  -1   2 -25   45.61    4.71
  -1  -2 -25   39.04    4.44
  -1   2 -25   48.30    5.09
  -1  -2 -25   37.16    5.44
  -1   2 -25   49.03    4.87
  -1  -2 -25   41.24    5.46
  -1  -2 -25   37.34    4.01
  -1   2 -25   40.64    4.45
  -1  -2 -26   31.30    5.61
  -1  -2 -26    4.50    2.49
  -1   2 -26    5.76    3.22
  -1  -2 -26   29.74    5.69
  -1  -2 -26   15.22    4.77
  -1   2 -26    4.84    3.83
  -1   2 -26    7.96    3.94
  -1  -2 -26   19.49    4.71
  -1  -2 -26   11.25    3.51
  -1   2 -26    1.13    2.89
  -1  -2 -26   33.11    5.79
  -1   2 -26    4.79    3.16
  -1   2 -26    1.18    3.02
  -1  -2 -26   10.33    3.57
  -1   2 -26   12.83    3.73
  -1  -2 -26   27.50    5.92
  -1   2 -26    2.07    2.80
  -1  -2 -26   14.80    4.01
  -1  -2 -27   14.27    4.32
  -1   2 -27   16.65    3.46
  -1  -2 -27   12.45    2.77
  -1   2 -27   20.69    4.07
  -1  -2 -27   14.97    4.54
  -1  -2 -27   12.64    4.03
  -1   2 -27   13.02    3.94
  -1  -2 -27   15.31    4.21
  -1  -2 -27   13.63    3.35
  -1   2 -27   16.67    3.58
  -1  -2 -27   16.37    4.62
  -1   2 -27   14.97    3.47
  -1   2 -27   11.23    3.42
  -1   2 -27   14.66    3.75
  -1  -2 -27   13.09    3.35
  -1   2 -27   11.42    3.31
  -1  -2 -27   15.18    4.59
  -1  -2 -27    9.36    3.42
  -1  -2 -28   27.05    4.85
  -1  -2 -28   38.40    4.73
  -1   2 -28   36.94    4.53
  -1   2 -28   33.77    4.32
  -1  -2 -28   36.50    4.60
  -1   2 -28   36.10    4.32
  -1  -2 -28   30.04    4.91
  -1   2 -28   37.20    4.08
  -1  -2 -28   36.20    3.90
  -1  -2 -28   36.91    3.94
  -1   2 -28   38.71    4.27
  -1   2 -28   29.75    4.02
  -1  -2 -28   37.34    5.27
  -1   2 -28   38.37    4.18
  -1  -2 -28   34.21    4.76
  -1  -2 -29   11.48    4.16
  -1  -2 -29   18.57    4.44
  -1   2 -29   10.69    3.39
  -1   2 -29   10.45    3.40
  -1  -2 -29    6.30    2.90
  -1   2 -29   11.00    3.23
  -1   2 -29    9.16    3.03
  -1  -2 -29   12.28    3.12
  -1   2 -29   16.93    3.53
  -1   2 -29    6.42    2.82
  -1  -2 -29   23.96    5.65
  -1   2 -29    8.61    3.09
  -1   2 -29    8.68    2.97
  -1  -2 -29   23.55    4.87
  -1   2 -30   23.75    3.45
  -1   2 -30   27.77    3.74
  -1  -2 -30   27.43    3.92
  -1  -2 -30   23.56    3.76
  -1   2 -30   31.18    3.59
  -1   2 -30   22.36    3.29
  -1  -2 -30   21.52    4.12
  -1   2 -30   23.75    3.26
  -1   2 -30   23.69    3.17
  -1   2 -30   22.82    3.23
  -1   2 -31   36.01    3.56
  -1  -2 -31   48.33    4.07
  -1   2 -31   45.86    3.85
  -1  -2 -31   42.61    3.97
  -1   2 -31   49.76    3.92
  -1   2 -31   43.31    3.64
  -1   2 -31   49.12    4.02
  -1   2 -32   76.88    4.20
  -1   2 -32   81.35    4.51
   1   3 -32   10.93    2.06
   1   3 -31    1.25    2.15
   1   3 -31    3.73    1.92
   1   3 -31    1.04    1.28
   1   3 -30   45.82    4.49
   1   3 -30   55.97    4.49
   1   3 -30   40.97    3.73
   1   3 -30   47.05    4.45
   1   3 -29   27.79    3.83
   1   3 -29   24.62    3.77
   1   3 -29   22.48    3.68
   1   3 -29   20.30    3.52
   1   3 -29   21.98    3.21
   1   3 -29   23.85    3.42
   1   3 -28   23.80    3.52
   1  -3 -28   30.63    3.88
   1   3 -28   25.69    3.64
   1  -3 -28   27.42    4.55
   1  -3 -28   31.45    3.83
   1   3 -28   21.59    3.36
   1  -3 -28   25.78    4.45
   1   3 -28   28.95    4.08
   1   3 -28   30.05    4.08
   1   3 -28   23.08    4.03
   1   3 -28   28.91    4.11
   1   3 -28   28.00    3.68
   1  -3 -28   28.31    4.77
   1   3 -28   27.72    3.75
   1  -3 -28   27.63    4.16
   1  -3 -27  118.99    7.28
   1  -3 -27  110.18    7.22
   1   3 -27  113.30    7.05
   1  -3 -27  126.23    8.23
   1   3 -27  115.68    7.05
   1   3 -27  118.59    6.91
   1   3 -27  129.53    7.89
   1  -3 -27  121.95    8.09
   1   3 -27  131.58    7.42
   1   3 -27  139.81    8.62
   1   3 -27  128.55    7.26
   1   3 -27  124.94    8.11
   1  -3 -27  113.52    7.87
   1   3 -27  130.37    7.46
   1   3 -26  221.60   11.49
   1   3 -26  250.75   12.85
   1   3 -26  242.61   11.20
   1   3 -26  237.32   11.16
   1  -3 -26  268.68   11.54
   1  -3 -26  272.93   11.60
   1  -3 -26  277.26   12.15
   1   3 -26  263.09   11.13
   1   3 -26  286.95   12.47
   1  -3 -26  229.42    9.85
   1  -3 -26  276.26   12.09
   1   3 -26  291.89   11.80
   1  -3 -26  252.79    9.93
   1   3 -26  261.37   12.80
   1   3 -26  278.38   12.69
   1  -3 -26  259.43   10.57
   1   3 -26  268.56   11.46
   1   3 -26  267.13   11.53
   1  -3 -26  267.41   11.95
   1  -3 -26  236.73   10.46
   1   3 -25  135.15    7.71
   1  -3 -25  119.51    7.80
   1  -3 -25  108.66    6.75
   1   3 -25  111.03    7.14
   1  -3 -25  129.23    7.55
   1  -3 -25  134.62    8.09
   1   3 -25  119.64    7.49
   1   3 -25  122.01    7.52
   1  -3 -25  126.13    7.55
   1   3 -25  135.02    8.15
   1  -3 -25  128.16    7.94
   1   3 -25  134.16    7.40
   1  -3 -25  104.58    6.14
   1  -3 -25  113.51    6.20
   1   3 -25  132.57    7.59
   1   3 -25  126.72    8.53
   1   3 -25  146.54    7.86
   1  -3 -25  111.18    6.61
   1   3 -25  140.04    8.66
   1   3 -25  120.75    7.91
   1   3 -25  136.14    9.00
   1  -3 -24  127.01    7.88
   1   3 -24  130.07    7.52
   1  -3 -24  110.33    6.74
   1   3 -24  120.23    7.52
   1  -3 -24  101.43    6.33
   1  -3 -24  132.39    7.68
   1  -3 -24  139.54    7.76
   1   3 -24  119.11    7.54
   1   3 -24  117.21    7.48
   1  -3 -24  126.84    7.75
   1  -3 -24  132.66    7.79
   1   3 -24  139.20    7.48
   1  -3 -24  121.65    6.46
   1   3 -24  129.65    7.92
   1   3 -24  134.98    7.69
   1  -3 -24  117.73    6.31
   1   3 -24  125.25    8.49
   1  -3 -24  106.09    7.18
   1   3 -24  142.00    8.53
   1  -3 -24  117.46    6.71
   1   3 -24  128.12    8.87
   1   3 -24  129.85    8.21
   1   3 -23   38.00    4.18
   1  -3 -23   33.38    4.74
   1  -3 -23   33.84    3.97
   1   3 -23   46.95    4.70
   1  -3 -23   34.88    3.53
   1   3 -23   36.76    4.31
   1  -3 -23   31.85    3.64
   1  -3 -23   37.38    4.73
   1  -3 -23   39.45    4.65
   1   3 -23   37.54    4.49
   1   3 -23   32.13    4.31
   1  -3 -23   31.19    4.49
   1   3 -23   38.19    4.58
   1   3 -23   39.50    4.34
   1  -3 -23   34.77    3.60
   1  -3 -23   40.93    4.79
   1   3 -23   35.72    4.97
   1   3 -23   34.06    4.59
   1   3 -23   42.14    5.33
   1   3 -23   43.88    4.87
   1  -3 -23   37.83    4.00
   1  -3 -23   34.59    4.52
   1  -3 -23   32.95    4.44
   1  -3 -22   15.41    3.63
   1   3 -22   11.57    2.99
   1  -3 -22   12.97    3.09
   1  -3 -22   11.18    2.50
   1   3 -22    9.60    3.14
   1  -3 -22   12.06    2.65
   1   3 -22    6.73    2.63
   1   3 -22    8.31    3.35
   1  -3 -22   13.79    3.44
   1  -3 -22   14.20    3.42
   1   3 -22    8.81    3.32
   1  -3 -22   12.14    3.30
   1  -3 -22    9.33    2.41
   1   3 -22    7.49    2.93
   1  -3 -22   11.59    3.42
   1   3 -22    8.23    3.39
   1   3 -22   14.35    3.38
   1  -3 -22   13.06    2.92
   1  -3 -22   13.17    3.44
   1   3 -22   10.03    3.09
   1  -3 -22   11.39    3.32
   1   3 -22   10.26    3.28
   1   3 -22    7.13    3.38
   1  -3 -21  162.53    8.36
   1  -3 -21  144.78    7.48
   1   3 -21  169.94    8.37
   1   3 -21  171.25    8.43
   1  -3 -21  153.04    7.14
   1  -3 -21  135.56    7.26
   1   3 -21  152.25    8.38
   1   3 -21  151.90    8.49
   1  -3 -21  155.03    8.17
   1  -3 -21  157.32    8.15
   1  -3 -21  153.35    8.08
   1   3 -21  153.67    8.43
   1   3 -21  167.27    8.60
   1  -3 -21  166.04    8.26
   1  -3 -21  148.62    7.21
   1   3 -21  160.37    8.07
   1  -3 -21  144.46    7.43
   1   3 -21  180.40    9.23
   1  -3 -21  152.25    8.00
   1  -3 -21  152.39    8.04
   1   3 -21  151.55    9.17
   1   3 -21  156.60    9.81
   1   3 -21  164.92    8.99
   1  -3 -21  131.30    7.73
   1  -3 -20   33.89    3.98
   1   3 -20   42.59    4.15
   1  -3 -20   47.09    4.62
   1  -3 -20   38.56    3.90
   1   3 -20   43.21    4.24
   1  -3 -20   35.93    3.48
   1  -3 -20   39.11    3.51
   1  -3 -20   35.41    3.69
   1   3 -20   43.07    4.33
   1  -3 -20   43.75    4.49
   1  -3 -20   40.41    4.42
   1   3 -20   43.34    4.63
   1  -3 -20   45.03    4.37
   1   3 -20   38.89    4.54
   1   3 -20   36.76    3.98
   1  -3 -20   41.76    4.28
   1  -3 -20   37.92    3.66
   1   3 -20   42.68    4.34
   1   3 -20   43.98    4.45
   1  -3 -20   43.68    4.46
   1  -3 -20   44.32    4.47
   1  -3 -20   42.56    4.00
   1   3 -20   38.54    5.00
   1   3 -20   44.92    4.66
   1   3 -20   38.02    4.00
   1  -3 -20   36.73    4.38
   1  -3 -19  103.24    6.46
   1  -3 -19  106.05    6.03
   1   3 -19  126.58    6.74
   1  -3 -19  122.92    6.70
   1  -3 -19  107.61    5.70
   1   3 -19  128.38    6.80
   1  -3 -19   92.99    5.60
   1  -3 -19   91.44    5.77
   1  -3 -19  109.45    7.37
   1   3 -19  121.47    8.22
   1   3 -19  117.81    7.03
   1  -3 -19  118.12    6.58
   1  -3 -19  118.17    6.56
   1  -3 -19  115.90    6.41
   1   3 -19  122.88    7.06
   1   3 -19  137.58    7.18
   1  -3 -19  110.60    5.80
   1   3 -19  119.29    6.64
   1  -3 -19  118.99    6.47
   1   3 -19  118.39    6.03
   1   3 -19  120.45    6.06
   1   3 -19  129.26    7.35
   1  -3 -19  122.92    6.59
   1  -3 -19  116.07    6.08
   1  -3 -19  113.42    6.38
   1  -3 -19  105.48    6.43
   1   3 -19  115.53    6.60
   1   3 -19  117.94    6.76
   1  -3 -18  282.35   11.02
   1   3 -18  297.20   11.30
   1   3 -18  277.78   11.04
   1  -3 -18  242.54   11.99
   1   3 -18  277.97   12.94
   1   3 -18  280.95   11.06
   1   3 -18  304.58   11.61
   1  -3 -18  271.21   10.82
   1  -3 -18  247.28   11.11
   1  -3 -18  270.24   10.79
   1  -3 -18  277.13   10.78
   1   3 -18  313.13   12.09
   1   3 -18  262.81   11.01
   1  -3 -18  278.08   10.91
   1   3 -17    1.44    2.57
   1  -3 -17   -0.98    3.39
   1  -3 -17    3.23    2.70
   1  -3 -16    3.90    2.57
   1   3 -16    7.24    2.85
   1  -3 -16    6.08    2.17
   1   3 -16    8.75    1.59
   1   3 -15   20.26    3.49
   1  -3 -15   18.77    3.25
   1  -3 -15   18.36    2.68
   1   3 -15   19.58    2.08
   1   3 -15   18.44    1.70
   1   3 -14   24.42    3.52
   1  -3 -14   34.15    3.72
   1  -3 -14   33.37    3.21
   1   3 -14   25.60    3.37
   1   3 -14   26.02    2.00
   1   3 -14   28.98    2.38
   1  -3 -13    8.17    2.45
   1   3 -13    3.99    2.32
   1   3 -13    3.57    1.14
   1  -3 -13    9.29    2.20
   1   3 -13    4.44    2.23
   1   3 -13    4.27    1.38
   1  -3 -12   19.54    2.49
   1   3 -12   16.06    1.60
   1   3 -12   15.29    2.76
   1  -3 -12   12.88    1.74
   1   3 -12   18.87    1.85
   1   3 -12   18.23    2.85
   1   3 -11  483.84   13.59
   1  -3 -11  531.00   15.20
   1   3 -11  454.31   15.74
  -1   3  11  495.94   13.31
   1  -3 -11  497.68   14.25
   1   3 -11  557.04   14.13
   1   3 -11  489.42   15.68
   1   3 -11  399.42   12.31
  -1   3  10   25.53    1.74
   1   3 -10   21.20    1.64
   1  -3 -10   22.00    2.29
   1  -3 -10   24.36    2.51
   1   3 -10   20.47    1.72
   1   3 -10   19.91    1.24
   1   3 -10   25.40    1.92
   1   3  -9    3.09    1.05
   1  -3  -9    5.05    1.64
  -1   3   9    6.48    1.18
  -1   3   9    5.86    0.53
   1   3  -9    4.10    1.08
   1  -3  -9    6.83    1.78
   1   3  -9    4.35    1.09
   1  -3  -8  143.75    5.74
  -1   3   8  131.55    4.97
   1   3  -8  127.59    4.84
  -1  -3   8  136.87    4.69
   1  -3  -8  137.40    5.77
   1   3  -8  137.19    4.91
   1   3  -8  146.04    4.98
  -1  -3   7    2.54    0.91
  -1   3   7    3.11    1.12
   1  -3  -7    2.10    1.52
   1   3  -7    1.75    1.03
   1   3  -7    1.64    0.98
   1   3  -7    2.13    0.94
  -1  -3   6  503.08   13.10
   1  -3  -6  483.38   14.20
  -1   3   6  482.45   13.49
   1   3  -6  466.63   13.33
   1   3  -6  474.84   13.21
  -1  -3   5  490.69   13.38
   1  -3  -5  471.38   14.42
  -1   3   5  462.54   13.78
   1   3  -5  455.17   13.62
   1  -3  -5  514.76   14.31
   1   3  -5  453.46   13.46
  -1  -3   5  438.92   12.83
  -1  -3   4  228.57    6.85
  -1   3   4  215.27    7.25
   1  -3  -4  218.77    7.87
   1   3  -4  210.96    7.10
  -1  -3   4  210.37    6.52
   1  -3  -4  224.98    7.51
  -1  -3   3  380.53   11.26
   1   3  -3  367.27   11.56
   1  -3  -3  398.46   12.40
  -1   3   3  406.47   11.80
   1  -3  -3  429.04   11.99
  -1  -3   3  365.45   11.10
  -1  -3   2  796.29   21.94
  -1   3   2  766.82   22.39
   1  -3  -2  820.80   22.43
  -1  -3   2  772.18   21.92
  -1  -3   1  167.72    5.40
   1  -3  -1  167.46    6.44
  -1  -3   1  157.62    5.49
   1  -3  -1  168.43    5.73
   1  -3   0 1742.90   46.69
  -1  -3   0 1670.36   45.51
   1   3   0 1647.93   45.46
   1  -3   0 1698.34   45.74
  -1  -3   0 1669.58   45.80
   1  -3   1  329.68   10.80
   1   3   1  315.36   10.08
   1  -3   1  338.51    9.93
   1   3   1  326.87    9.70
  -1  -3  -1  339.34   10.20
   1   3   2 4821.91  129.88
   1  -3   2 4798.89  130.57
   1  -3   2 4752.27  129.48
  -1  -3  -2 4976.23  130.07
   1   3   2 4896.12  129.39
  -1  -3  -3   60.11    2.61
  -1   3  -3   62.54    3.08
   1   3   3   62.03    2.95
   1  -3   3   66.63    3.60
   1   3   3   57.76    2.48
   1  -3   3   68.04    2.69
  -1  -3  -3   62.34    3.13
  -1   3  -4  804.98   23.71
   1   3   4  830.60   23.67
   1  -3   4  838.73   24.41
  -1  -3  -4  855.30   23.29
  -1  -3  -4  893.42   24.15
   1   3   4  825.25   23.10
  -1  -3  -5   12.77    1.22
   1   3   5   15.24    1.52
   1  -3   5   10.81    1.99
  -1   3  -5   12.25    1.53
  -1  -3  -5   12.46    1.78
   1   3   5   12.36    1.12
   1  -3   6  809.57   24.10
  -1   3  -6  800.08   23.38
   1   3   6  832.22   23.37
  -1  -3  -6  834.80   22.99
   1   3   6  837.85   22.76
  -1  -3  -7  366.81   10.55
   1  -3   7  356.96   11.65
  -1   3  -7  342.59   10.85
   1   3   7  354.54   10.87
   1   3   8  220.38    7.34
   1  -3   8  219.67    8.09
  -1   3  -8  218.13    7.34
  -1  -3  -8  226.40    7.06
   1  -3   9    6.82    1.74
   1   3   9    7.95    1.23
  -1   3  -9    7.52    1.22
  -1  -3  -9    9.38    1.92
  -1   3  -9    7.78    1.06
   1   3  10  857.29   24.11
  -1   3 -10  822.24   24.04
   1  -3  10  830.75   24.96
  -1  -3 -10  919.75   25.75
  -1   3 -10  879.66   23.93
  -1   3 -11    1.45    0.86
   1  -3  11    1.48    1.48
  -1  -3 -11    1.02    1.63
  -1   3 -11    1.79    0.83
  -1  -3 -11    1.24    1.21
  -1   3 -11    2.56    1.80
  -1  -3 -12   16.79    1.68
  -1   3 -12   15.67    1.24
  -1   3 -12   16.57    2.55
  -1  -3 -12   19.43    2.59
  -1   3 -12   16.31    1.65
  -1   3 -12   15.04    1.33
  -1  -3 -12   18.54    1.70
  -1   3 -12   15.34    2.64
  -1   3 -13   89.78    5.34
  -1  -3 -13  109.61    5.54
  -1   3 -13  100.49    4.08
  -1   3 -13  112.13    5.94
  -1   3 -13   86.00    3.54
  -1  -3 -13   95.92    3.79
  -1  -3 -14   33.05    3.27
  -1   3 -14   26.20    2.85
  -1   3 -14   28.90    2.06
  -1   3 -14   29.81    3.39
  -1  -3 -14   27.63    3.37
  -1  -3 -15    4.20    1.94
  -1   3 -15    4.11    1.68
  -1   3 -15    3.58    1.09
  -1   3 -15    3.48    2.29
  -1  -3 -15    4.89    2.19
  -1   3 -15    4.85    2.53
  -1  -3 -16   38.78    3.70
  -1   3 -16   46.45    4.56
  -1  -3 -16   36.38    4.01
  -1  -3 -17    1.80    1.86
  -1   3 -17    2.78    2.56
  -1  -3 -18    2.79    2.97
  -1  -3 -18    6.47    2.99
  -1  -3 -18    6.77    2.89
  -1   3 -18    7.55    2.37
  -1   3 -18    6.18    2.99
  -1   3 -18    7.23    2.82
  -1  -3 -18    4.51    2.92
  -1  -3 -18    3.67    2.87
  -1   3 -18    7.34    2.80
  -1  -3 -18    6.09    2.90
  -1  -3 -18    6.11    2.96
  -1  -3 -18   -1.04    3.05
  -1  -3 -18    0.11    3.16
  -1   3 -18    7.00    2.56
  -1   3 -18    6.92    2.30
  -1   3 -18    6.15    2.91
  -1  -3 -18    7.91    2.48
  -1  -3 -18    9.58    3.07
  -1  -3 -18    7.68    3.40
  -1  -3 -18    4.33    2.35
  -1  -3 -19   24.92    3.65
  -1   3 -19   30.97    4.45
  -1  -3 -19   24.68    3.69
  -1  -3 -19   32.07    3.78
  -1   3 -19   36.48    4.76
  -1   3 -19   27.84    3.54
  -1  -3 -19   30.17    4.03
  -1  -3 -19   29.43    3.97
  -1  -3 -19   28.02    3.80
  -1   3 -19   33.50    4.33
  -1   3 -19   32.93    4.27
  -1   3 -19   33.53    3.82
  -1  -3 -19   27.00    3.68
  -1  -3 -19   27.95    3.54
  -1   3 -19   24.03    3.57
  -1  -3 -19   27.86    3.47
  -1  -3 -19   36.51    4.09
  -1  -3 -19   24.08    3.23
  -1  -3 -19   26.41    3.07
  -1  -3 -19   27.03    3.95
  -1  -3 -19   24.24    3.27
  -1  -3 -20   45.23    4.29
  -1  -3 -20   48.17    4.87
  -1  -3 -20   51.85    4.18
  -1   3 -20   62.64    5.07
  -1   3 -20   55.36    5.72
  -1  -3 -20   53.21    5.00
  -1  -3 -20   57.49    5.17
  -1   3 -20   54.35    5.19
  -1  -3 -20   63.31    5.38
  -1   3 -20   55.65    5.33
  -1  -3 -20   53.50    4.93
  -1  -3 -20   58.52    4.85
  -1   3 -20   69.77    5.34
  -1  -3 -20   55.02    4.69
  -1   3 -20   56.09    4.86
  -1  -3 -20   57.59    5.37
  -1  -3 -20   55.74    4.95
  -1  -3 -20   49.55    4.75
  -1  -3 -20   50.54    4.75
  -1   3 -20   51.77    5.50
  -1  -3 -21  100.55    6.98
  -1  -3 -21   77.98    5.76
  -1  -3 -21   91.88    5.72
  -1  -3 -21   81.67    6.09
  -1   3 -21   92.82    6.30
  -1   3 -21   98.71    7.71
  -1   3 -21   89.99    6.38
  -1   3 -21   95.17    6.90
  -1  -3 -21  100.78    6.99
  -1  -3 -21  104.69    7.12
  -1  -3 -21   99.30    7.11
  -1   3 -21   90.60    6.73
  -1  -3 -21  114.20    7.22
  -1  -3 -21   89.38    6.40
  -1   3 -21  107.97    6.90
  -1   3 -21   87.95    7.02
  -1   3 -21   95.73    7.01
  -1  -3 -21   92.01    6.67
  -1   3 -21   70.20    6.67
  -1  -3 -21  102.76    6.87
  -1  -3 -21   95.59    6.66
  -1  -3 -21   94.22    7.37
  -1  -3 -22    5.59    2.85
  -1   3 -22    4.31    3.28
  -1   3 -22    5.74    2.80
  -1  -3 -22    2.49    3.45
  -1  -3 -22    5.75    3.45
  -1   3 -22    0.50    3.39
  -1   3 -22    7.15    3.59
  -1  -3 -22    4.82    3.41
  -1  -3 -22    1.23    3.30
  -1  -3 -22    4.75    3.01
  -1   3 -22    2.43    3.11
  -1   3 -22    5.87    2.93
  -1  -3 -22    4.02    3.17
  -1   3 -22    3.35    2.88
  -1   3 -22    0.19    3.54
  -1  -3 -22    2.88    3.32
  -1  -3 -22   -0.77    3.60
  -1  -3 -22    3.60    2.15
  -1  -3 -22    7.65    2.88
  -1  -3 -23   29.27    3.83
  -1  -3 -23   31.75    3.57
  -1  -3 -23   39.36    5.09
  -1  -3 -23   41.21    4.34
  -1   3 -23   34.65    5.17
  -1  -3 -23   34.99    4.83
  -1   3 -23   39.99    5.00
  -1   3 -23   39.11    4.99
  -1  -3 -23   40.14    5.02
  -1  -3 -23   36.63    4.82
  -1  -3 -23   38.77    5.05
  -1   3 -23   39.26    4.69
  -1  -3 -23   33.98    4.30
  -1   3 -23   35.45    5.24
  -1   3 -23   42.06    5.05
  -1  -3 -23   34.26    4.39
  -1   3 -23   33.93    5.03
  -1   3 -23   37.69    4.33
  -1  -3 -24    7.01    3.12
  -1   3 -24    6.51    3.58
  -1   3 -24    6.80    2.89
  -1   3 -24    9.15    3.70
  -1  -3 -24   13.88    4.28
  -1  -3 -24    9.98    3.97
  -1  -3 -24   10.45    4.00
  -1   3 -24    5.97    3.63
  -1  -3 -24   11.09    4.34
  -1   3 -24    6.18    3.15
  -1  -3 -24    6.96    3.17
  -1   3 -24    7.95    3.62
  -1   3 -24    6.68    3.10
  -1  -3 -24    9.17    2.51
  -1  -3 -24    3.55    2.70
  -1  -3 -24   13.79    4.37
  -1  -3 -24    7.25    3.61
  -1   3 -24   11.00    3.53
  -1  -3 -25    3.69    2.79
  -1   3 -25   -0.31    2.78
  -1   3 -25   -0.68    3.31
  -1  -3 -25    1.79    3.71
  -1  -3 -25   -0.17    3.88
  -1  -3 -25    0.81    3.64
  -1   3 -25    2.48    3.47
  -1   3 -25    3.83    3.48
  -1  -3 -25   -0.97    2.82
  -1   3 -25    2.03    2.89
  -1  -3 -25    4.07    3.90
  -1   3 -25    1.01    3.01
  -1   3 -25    2.79    3.01
  -1   3 -25    4.39    3.09
  -1  -3 -25    3.50    3.23
  -1  -3 -25    2.32    2.53
  -1  -3 -25    0.23    2.00
  -1  -3 -25    0.50    3.81
  -1  -3 -26   11.91    4.29
  -1  -3 -26   12.80    2.44
  -1   3 -26    8.77    3.37
  -1  -3 -26   17.19    4.22
  -1  -3 -26   14.81    4.33
  -1   3 -26   12.08    3.93
  -1  -3 -26   17.54    4.34
  -1   3 -26   11.87    3.98
  -1   3 -26   12.58    3.48
  -1  -3 -26   11.28    3.17
  -1  -3 -26   13.31    4.42
  -1   3 -26   11.56    3.61
  -1   3 -26   11.28    3.43
  -1  -3 -26   14.33    3.29
  -1  -3 -26   11.69    3.63
  -1   3 -26   10.69    3.68
  -1   3 -27   40.51    4.51
  -1  -3 -27   33.15    5.10
  -1   3 -27   33.70    4.62
  -1  -3 -27   39.71    5.08
  -1  -3 -27   31.26    5.20
  -1  -3 -27   41.12    5.02
  -1   3 -27   29.24    4.62
  -1  -3 -27   38.21    5.50
  -1  -3 -27   34.15    4.11
  -1   3 -27   34.63    4.21
  -1   3 -27   36.88    4.63
  -1   3 -27   46.52    5.01
  -1  -3 -27   39.15    4.13
  -1   3 -27   41.23    4.82
  -1   3 -27   34.93    4.53
  -1  -3 -27   37.24    4.45
  -1  -3 -27   45.37    6.01
  -1  -3 -28   12.49    4.18
  -1   3 -28   12.24    3.19
  -1   3 -28   15.50    3.63
  -1  -3 -28   12.91    3.98
  -1  -3 -28    8.36    4.47
  -1  -3 -28   11.67    4.08
  -1   3 -28   11.30    3.42
  -1  -3 -28    7.18    2.98
  -1  -3 -28    3.35    4.51
  -1   3 -28   14.02    3.18
  -1   3 -28   14.38    3.29
  -1   3 -28   18.08    3.62
  -1   3 -28   10.35    3.06
  -1  -3 -28   13.09    4.69
  -1   3 -28   15.84    3.50
  -1  -3 -28   13.86    2.97
  -1   3 -29    2.36    2.60
  -1  -3 -29    5.79    3.72
  -1  -3 -29   -0.56    1.73
  -1   3 -29    3.92    2.53
  -1  -3 -29    4.03    3.79
  -1   3 -29    2.90    2.63
  -1   3 -29    4.61    2.72
  -1  -3 -29    3.08    3.21
  -1   3 -29    2.27    2.77
  -1  -3 -29    4.34    3.30
  -1   3 -29    3.42    2.75
  -1  -3 -29   -0.29    3.74
  -1   3 -29    4.40    2.38
  -1  -3 -29    3.67    3.46
  -1   3 -30   30.09    3.51
  -1  -3 -30   35.95    4.10
  -1   3 -30   33.88    3.68
  -1  -3 -30   37.49    4.15
  -1   3 -30   30.25    3.38
  -1   3 -30   31.52    3.74
  -1   3 -30   35.12    3.62
  -1  -3 -30   32.10    4.66
  -1   3 -30   26.67    3.46
  -1   3 -30   35.13    3.58
  -1   3 -30   36.61    3.85
  -1  -3 -31   41.63    3.81
  -1  -3 -31   39.84    3.71
  -1   3 -31   35.46    3.21
  -1   3 -31   32.84    3.16
  -1   3 -31   34.42    3.43
  -1   3 -31   35.34    3.32
  -1   3 -31   42.86    3.71
  -1   3 -31   39.56    3.34
  -1   3 -32   32.53    2.86
  -1   3 -32   31.12    2.59
   1   4 -31   25.33    3.69
   1   4 -31   22.06    3.03
   1   4 -31   24.92    3.12
   1   4 -30   24.65    3.42
   1   4 -30   23.41    2.88
   1   4 -30   20.47    3.34
   1   4 -30   25.52    3.40
   1  -4 -29  135.41    8.13
   1   4 -29  143.00    8.01
   1  -4 -29  162.30    8.98
   1   4 -29  129.78    7.98
   1   4 -29  140.00    7.01
   1   4 -29  140.62    8.11
   1  -4 -29  138.42    8.25
   1   4 -29  148.17    7.59
   1  -4 -28  215.92    9.49
   1   4 -28  165.57    6.87
   1   4 -28  167.13    6.96
   1  -4 -28  200.12    9.15
   1   4 -28  216.29    9.16
   1   4 -28  196.54    7.72
   1  -4 -28  226.95   10.03
   1   4 -28  214.16    9.39
   1   4 -28  197.28    9.20
   1   4 -28  200.70    8.19
   1  -4 -28  188.60    8.56
   1   4 -28  228.35    8.65
   1   4 -27  234.69   10.40
   1  -4 -27  280.88   10.35
   1  -4 -27  260.94    8.94
   1   4 -27  224.79    8.26
   1  -4 -27  254.87    8.80
   1   4 -27  229.01    8.17
   1  -4 -27  277.80   10.19
   1   4 -27  265.32    9.87
   1   4 -27  254.00   10.23
   1   4 -27  240.67    8.50
   1   4 -27  255.71   10.50
   1   4 -27  251.16    8.99
   1  -4 -27  260.66    9.73
   1   4 -27  259.76    9.18
   1   4 -26  239.57   10.50
   1   4 -26  182.26    9.71
   1   4 -26  183.59    9.53
   1  -4 -26  215.17   10.12
   1  -4 -26  219.97   10.13
   1  -4 -26  234.44   11.01
   1   4 -26  192.60    9.76
   1   4 -26  214.18    9.79
   1   4 -26  231.47   11.00
   1  -4 -26  225.50   10.75
   1   4 -26  218.79   10.08
   1   4 -26  224.88   11.32
   1  -4 -26  193.30    8.83
   1   4 -26  230.76   11.54
   1   4 -26  219.63   10.89
   1   4 -26  204.09   11.54
   1  -4 -26  229.62   10.83
   1  -4 -26  187.14    9.43
   1   4 -26  222.47   10.30
   1   4 -25  208.09   10.01
   1   4 -25  178.42    9.82
   1  -4 -25  146.54    8.70
   1  -4 -25  217.36   11.04
   1  -4 -25  207.19   10.25
   1   4 -25  177.25    9.40
   1  -4 -25  199.36   10.15
   1   4 -25  174.39    9.44
   1   4 -25  207.47   10.41
   1   4 -25  199.07    9.42
   1  -4 -25  161.96    7.78
   1  -4 -25  227.20   11.15
   1  -4 -25  193.72   10.27
   1   4 -25  208.55    9.85
   1   4 -25  202.96   10.87
   1  -4 -25  181.94    8.81
   1   4 -25  193.44   10.92
   1  -4 -25  206.58   10.82
   1  -4 -25  185.59    9.62
   1   4 -25  189.32    9.69
   1   4 -25  199.09   10.64
   1   4 -25  182.66   11.15
   1  -4 -24  176.12    9.32
   1   4 -24  215.86   10.82
   1  -4 -24  213.15   10.29
   1  -4 -24  228.16   10.82
   1  -4 -24  228.48   10.48
   1   4 -24  203.86   10.27
   1   4 -24  207.71   10.30
   1   4 -24  220.61   10.14
   1   4 -24  234.63   11.08
   1  -4 -24  230.48   10.80
   1  -4 -24  185.34    8.60
   1  -4 -24  192.54    9.69
   1  -4 -24  224.20   10.74
   1   4 -24  221.64   10.48
   1   4 -24  220.92   10.40
   1   4 -24  243.04   11.72
   1  -4 -24  223.14   10.48
   1  -4 -24  210.97   10.32
   1  -4 -24  206.70    9.37
   1   4 -24  221.15   10.45
   1   4 -24  213.84   12.04
   1   4 -24  256.04   11.87
   1  -4 -23  104.57    6.54
   1   4 -23  113.44    7.54
   1   4 -23  105.02    7.25
   1   4 -23  110.26    7.34
   1  -4 -23  126.28    7.51
   1  -4 -23  120.54    7.43
   1  -4 -23  122.75    7.54
   1  -4 -23  124.13    7.62
   1   4 -23  110.53    6.99
   1  -4 -23   95.18    5.84
   1   4 -23  119.15    7.59
   1  -4 -23  118.67    7.64
   1   4 -23  110.41    7.13
   1  -4 -23  112.12    6.84
   1  -4 -23  116.13    7.36
   1  -4 -23  122.88    7.47
   1  -4 -23  105.16    6.32
   1   4 -23  116.81    7.92
   1   4 -23  122.78    7.44
   1   4 -23  130.71    8.30
   1   4 -23  113.54    8.62
   1   4 -23  111.38    7.27
   1   4 -22   38.41    4.61
   1  -4 -22   27.24    3.43
   1  -4 -22   33.65    4.07
   1  -4 -22   37.54    4.78
   1  -4 -22   35.80    4.85
   1  -4 -22   33.12    4.65
   1   4 -22   33.41    4.60
   1   4 -22   37.30    4.87
   1   4 -22   40.06    4.41
   1  -4 -22   29.75    3.42
   1  -4 -22   35.78    4.77
   1  -4 -22   32.23    4.80
   1  -4 -22   34.52    4.30
   1  -4 -22   41.02    5.10
   1   4 -22   36.11    5.36
   1   4 -22   44.43    5.12
   1   4 -22   40.22    4.57
   1   4 -22   35.89    4.71
   1  -4 -22   40.15    4.17
   1  -4 -22   36.61    4.91
   1  -4 -22   32.54    4.68
   1  -4 -21  485.93   16.91
   1  -4 -21  441.38   15.91
   1   4 -21  498.59   18.20
   1  -4 -21  460.67   16.75
   1  -4 -21  404.83   16.56
   1   4 -21  428.97   16.90
   1  -4 -21  365.60   15.35
   1   4 -21  490.86   17.87
   1  -4 -21  433.63   16.32
   1   4 -21  441.60   17.13
   1  -4 -21  500.65   17.15
   1   4 -21  461.18   17.33
   1  -4 -21  485.25   17.09
   1  -4 -21  465.47   16.92
   1  -4 -21  414.01   15.31
   1   4 -21  476.52   16.92
   1  -4 -21  500.48   17.03
   1  -4 -21  476.06   17.20
   1  -4 -21  446.60   16.41
   1   4 -21  483.34   19.62
   1   4 -21  533.14   18.77
   1  -4 -21  398.36   16.94
   1  -4 -20  428.69   15.32
   1   4 -20  479.15   16.92
   1  -4 -20  408.74   15.23
   1  -4 -20  406.05   14.65
   1   4 -20  450.50   15.15
   1   4 -20  437.29   15.04
   1  -4 -20  426.64   15.60
   1  -4 -20  389.98   14.81
   1  -4 -20  372.84   15.21
   1  -4 -20  385.03   14.83
   1  -4 -20  328.08   14.17
   1  -4 -20  445.94   15.61
   1  -4 -20  447.14   15.70
   1  -4 -20  422.99   15.52
   1   4 -20  424.76   16.07
   1   4 -20  422.78   16.02
   1  -4 -20  384.89   14.11
   1  -4 -20  433.13   15.48
   1   4 -20  425.43   15.52
   1   4 -20  432.34   18.03
   1  -4 -20  355.42   16.71
   1  -4 -20  357.89   15.61
   1  -4 -19  188.53    8.90
   1  -4 -19  179.13    8.25
   1   4 -19  217.29   10.01
   1  -4 -19  187.09    8.97
   1   4 -19  190.80    8.53
   1   4 -19  182.85    8.47
   1   4 -19  185.39   10.11
   1  -4 -19  204.40    9.40
   1  -4 -19  181.85    8.59
   1  -4 -19  180.30    9.13
   1   4 -19  181.23    8.98
   1  -4 -19  174.77    8.52
   1  -4 -19  153.00    7.99
   1  -4 -19  183.22    9.01
   1  -4 -19  197.74    9.05
   1   4 -19  188.64    9.48
   1   4 -19  181.86    9.35
   1  -4 -19  181.20    8.99
   1  -4 -19  195.56    8.98
   1   4 -19  200.21    9.14
   1  -4 -19  173.26    7.88
   1   4 -19  196.07   11.01
   1  -4 -19  165.33   10.46
   1  -4 -19  166.24    9.31
   1  -4 -18   30.90    3.62
   1  -4 -18   32.95    3.69
   1  -4 -18   30.72    3.26
   1   4 -18   35.84    3.41
   1   4 -18   36.68    3.44
   1   4 -18   34.85    4.63
   1   4 -18   34.38    3.68
   1  -4 -18   33.38    3.92
   1  -4 -18   26.89    3.17
   1  -4 -18   26.95    3.25
   1  -4 -18   29.80    4.45
   1   4 -18   32.02    4.67
   1   4 -18   35.63    4.07
   1  -4 -18   31.98    3.57
   1   4 -18   31.39    3.97
   1  -4 -18   35.98    3.83
   1  -4 -18   37.92    3.86
   1  -4 -18   32.33    3.50
   1   4 -18   33.14    3.78
   1  -4 -18   29.55    3.81
   1  -4 -18   30.10    3.67
   1  -4 -18   30.54    3.45
   1   4 -17  125.12    6.96
   1   4 -17  134.23    8.60
   1  -4 -17  132.44    8.43
   1  -4 -17  136.42    6.85
   1  -4 -17  142.51    6.93
   1   4 -17  133.13    7.01
   1   4 -17  138.36    7.21
   1   4 -17  131.22    7.87
   1  -4 -17  130.92    7.39
   1  -4 -17  122.23    6.49
   1  -4 -17  144.04    7.11
   1  -4 -17  127.74    6.77
   1  -4 -17  140.40    6.88
   1  -4 -16  337.77   14.44
   1   4 -16  336.34   14.39
   1  -4 -16  348.27   13.30
   1   4 -16  325.00   11.62
   1   4 -16  318.65   10.95
   1   4 -16  344.62   13.83
   1   4 -15    8.82    2.97
   1  -4 -15    3.91    2.52
   1   4 -15    5.24    1.33
   1  -4 -15    3.42    2.04
   1   4 -15    8.29    1.72
   1   4 -15    6.17    2.56
   1  -4 -14  163.31    8.80
   1   4 -14  154.80    8.75
   1  -4 -14  175.89    8.08
   1   4 -14  177.64    8.57
   1   4 -14  175.06    6.97
   1   4 -14  164.73    6.46
   1  -4 -13   10.52    2.37
   1   4 -13    6.87    1.44
   1   4 -13    6.14    2.56
   1  -4 -13    6.52    2.69
   1  -4 -13    8.23    1.87
   1   4 -13    3.86    1.60
   1   4 -13    8.40    2.60
   1   4 -12  137.96    5.52
   1  -4 -12  142.41    6.84
   1  -4 -12  133.39    7.43
   1   4 -12  122.09    7.18
   1   4 -12  133.25    5.30
  -1   4  12  141.02    5.27
   1  -4 -12  132.28    6.20
   1   4 -12  142.08    7.19
   1   4 -12  153.08    5.93
   1  -4 -11  214.96    8.55
   1   4 -11  190.69    7.07
   1  -4 -11  204.28    9.14
   1  -4 -11  192.72    8.00
   1   4 -11  194.50    7.06
  -1   4  11  196.39    7.00
   1   4 -11  196.75    8.62
   1   4 -11  220.36    7.48
   1   4 -10  107.49    4.61
   1  -4 -10  116.73    5.71
   1  -4 -10  113.15    6.21
   1   4 -10  103.66    4.53
  -1   4  10  107.25    4.57
   1  -4 -10  113.42    5.55
   1   4 -10   98.38    5.71
   1   4 -10  120.43    4.79
   1   4  -9  262.79    8.92
  -1   4   9  261.61    8.97
   1  -4  -9  257.03    9.86
   1   4  -9  266.55    8.89
  -1   4   9  266.30    7.87
  -1   4   8  479.76   14.80
   1   4  -8  462.26   14.66
   1  -4  -8  473.80   15.72
  -1   4   8  487.82   13.73
   1   4  -8  482.87   14.58
   1   4  -8  513.23   14.63
   1   4  -7  146.96    5.67
  -1   4   7  156.19    5.88
   1  -4  -7  155.46    6.62
  -1  -4   7  146.10    5.30
   1  -4  -7  149.97    6.32
   1   4  -7  141.68    5.45
  -1  -4   6  134.85    4.79
   1   4  -6  128.11    5.07
  -1   4   6  127.29    5.15
   1  -4  -6  134.72    5.97
   1   4  -6  128.80    4.87
  -1  -4   6  113.95    3.90
   1  -4  -6  138.41    5.66
  -1  -4   5  367.07   10.79
   1   4  -5  345.01   11.11
   1  -4  -5  357.71   12.07
  -1   4   5  349.52   11.28
   1  -4  -5  383.25   11.71
  -1  -4   5  330.45   10.11
  -1   4   4  918.94   25.67
   1   4  -4  883.09   25.45
  -1  -4   4  884.24   25.02
   1  -4  -4  926.98   26.49
   1  -4  -4  938.21   25.88
  -1  -4   4  845.99   24.58
   1   4  -3  348.42   11.40
   1  -4  -3  350.96   12.26
  -1  -4   3  380.39   11.09
  -1   4   3  352.10   11.55
  -1  -4   3  362.14   10.85
   1   4  -3  365.20   11.05
   1  -4  -3  370.32   11.67
  -1   4   2   21.11    2.12
  -1  -4   2   18.52    1.64
   1   4  -2   19.49    1.62
  -1  -4   2   15.48    1.53
   1  -4  -2   19.55    2.02
  -1  -4   1  175.43    5.92
  -1   4   1  157.03    6.33
   1   4  -1  170.67    5.89
  -1  -4   1  181.59    6.08
   1  -4  -1  169.61    6.19
  -1  -4   0 3901.58  106.46
  -1  -4   0 4059.84  106.81
   1  -4   0 4027.96  106.75
   1   4   0 3901.65  106.40
   1   4   1  955.79   27.78
   1   4   1  965.03   27.20
  -1  -4  -1 1009.27   27.75
   1  -4   1  983.49   27.44
   1  -4   2 2022.86   56.58
   1   4   2 2000.60   55.64
   1   4   2 2042.37   55.00
  -1  -4  -2 2039.36   55.68
   1  -4   2 2020.20   55.11
  -1   4  -3  469.73   15.24
   1  -4   3  505.05   16.12
  -1  -4  -3  509.74   14.76
   1   4   3  515.05   15.31
   1   4   3  512.85   14.61
  -1  -4  -3  542.45   15.53
   1  -4   3  481.50   14.60
  -1  -4  -4  499.15   14.86
   1   4   4  499.34   15.36
   1  -4   4  513.27   16.27
  -1   4  -4  503.83   15.45
  -1  -4  -4  536.26   15.78
   1   4   4  513.40   14.68
   1  -4   4  502.54   14.71
  -1  -4  -5  992.25   28.01
  -1   4  -5  967.06   28.55
   1  -4   5  991.69   29.44
   1   4   5  998.94   28.54
   1   4   5 1015.98   27.79
  -1  -4  -5 1053.08   29.04
  -1   4  -6  201.46    7.21
   1   4   6  199.66    7.13
   1  -4   6  195.62    7.92
  -1  -4  -6  193.91    6.68
  -1  -4  -6  210.81    7.71
   1   4   6  202.09    6.44
   1  -4   7  281.27   10.46
  -1  -4  -7  292.31    9.19
  -1   4  -7  286.94    9.67
   1   4   7  299.01    9.66
   1   4   7  295.39    8.87
   1   4   8  524.45   15.28
   1  -4   8  477.90   16.06
  -1   4  -8  505.39   15.29
   1   4   8  495.56   14.35
  -1   4  -9  867.01   24.96
   1  -4   9  857.28   25.94
   1   4   9  922.02   25.02
  -1  -4 -10  226.38    9.06
  -1   4 -10  208.43    9.38
   1  -4  10  220.79    8.74
  -1   4 -10  225.17    7.89
   1   4  10  221.59    7.83
  -1   4 -10  246.17    7.77
  -1   4 -10  244.37    9.22
  -1  -4 -11  396.85   13.12
  -1   4 -11  335.30   13.28
   1   4  11  377.75   11.41
  -1   4 -11  337.55   11.25
   1  -4  11  314.47   12.09
  -1   4 -11  366.08   13.05
  -1   4 -11  379.65   11.26
  -1  -4 -12  910.45   26.73
  -1   4 -12  868.77   24.92
  -1   4 -12  850.04   27.28
  -1  -4 -12  833.14   25.44
  -1   4 -12  814.06   24.47
  -1   4 -12  868.02   24.53
  -1   4 -12  955.74   27.12
  -1  -4 -12  852.70   24.59
  -1   4 -13   81.02    3.91
  -1  -4 -13   81.78    5.13
  -1   4 -13   89.00    5.51
  -1   4 -13   72.02    3.49
  -1   4 -13   79.47    5.65
  -1  -4 -14   13.42    2.63
  -1   4 -14    9.76    2.48
  -1   4 -14   11.08    1.66
  -1   4 -14   15.10    2.98
  -1  -4 -14   11.21    2.96
  -1   4 -15  336.75   11.03
  -1  -4 -15  364.81   13.31
  -1   4 -15  381.06   13.83
  -1  -4 -15  357.12   14.26
  -1  -4 -16  110.43    6.63
  -1   4 -16  109.10    4.86
  -1   4 -16  119.30    7.13
  -1  -4 -16  104.42    7.17
  -1   4 -17   35.09    4.44
  -1   4 -17   33.95    3.55
  -1  -4 -17   36.12    3.83
  -1   4 -17   36.50    3.80
  -1  -4 -17   36.25    4.60
  -1   4 -17   33.26    3.73
  -1  -4 -17   45.32    4.29
  -1   4 -17   33.06    4.23
  -1  -4 -17   44.38    4.30
  -1   4 -17   41.13    4.55
  -1   4 -17   40.50    4.10
  -1   4 -17   39.08    3.96
  -1  -4 -17   38.64    4.09
  -1  -4 -17   41.36    4.44
  -1  -4 -18    0.79    2.11
  -1  -4 -18    1.90    2.48
  -1   4 -18    1.40    2.00
  -1   4 -18    2.36    2.09
  -1   4 -18    0.42    2.16
  -1   4 -18    1.39    2.59
  -1  -4 -18    1.04    2.37
  -1   4 -18    2.70    2.30
  -1  -4 -18   -1.23    2.56
  -1   4 -18    1.37    2.39
  -1  -4 -18    0.93    2.11
  -1  -4 -18    3.15    2.73
  -1   4 -18    1.93    2.91
  -1   4 -18   -0.30    2.92
  -1   4 -18   -0.51    2.35
  -1  -4 -18    1.31    2.67
  -1   4 -18   -0.60    2.99
  -1  -4 -18    0.56    2.63
  -1   4 -18    1.24    2.34
  -1  -4 -18    0.40    2.99
  -1  -4 -19    1.49    2.29
  -1  -4 -19    5.84    3.01
  -1  -4 -19    1.78    2.93
  -1   4 -19    1.12    2.12
  -1   4 -19    0.45    2.12
  -1   4 -19    0.37    2.85
  -1  -4 -19    3.56    2.97
  -1   4 -19    0.27    2.29
  -1  -4 -19    4.94    2.69
  -1   4 -19    1.85    2.70
  -1  -4 -19    0.12    2.45
  -1  -4 -19    1.54    2.29
  -1   4 -19    0.47    2.95
  -1  -4 -19    3.20    3.07
  -1   4 -19    3.60    3.03
  -1  -4 -19    1.54    2.98
  -1   4 -19    1.35    2.52
  -1  -4 -19   -1.55    2.92
  -1  -4 -19    3.22    3.09
  -1  -4 -19    1.19    2.72
  -1   4 -19    1.68    2.92
  -1   4 -19   -0.15    2.26
  -1  -4 -19    0.14    3.29
  -1  -4 -20   25.36    3.86
  -1  -4 -20   27.03    4.10
  -1  -4 -20   24.85    4.12
  -1   4 -20   29.13    3.50
  -1   4 -20   25.91    3.42
  -1   4 -20   31.18    4.73
  -1  -4 -20   26.22    3.72
  -1   4 -20   28.37    3.94
  -1  -4 -20   21.29    3.23
  -1  -4 -20   34.49    4.44
  -1   4 -20   27.93    4.39
  -1   4 -20   26.29    4.39
  -1  -4 -20   30.87    4.38
  -1  -4 -20   28.76    4.21
  -1  -4 -20   25.49    3.81
  -1  -4 -20   25.50    4.28
  -1   4 -20   25.58    3.63
  -1  -4 -20   25.82    4.27
  -1  -4 -20   23.02    3.62
  -1   4 -20   34.15    4.12
  -1   4 -20   26.69    4.56
  -1  -4 -20   26.09    4.61
  -1  -4 -21    4.62    3.49
  -1  -4 -21    1.13    3.20
  -1  -4 -21    2.60    3.07
  -1   4 -21    1.66    2.27
  -1   4 -21    1.78    2.43
  -1   4 -21    2.31    2.95
  -1  -4 -21    2.57    2.61
  -1  -4 -21    2.20    2.27
  -1   4 -21    1.53    3.54
  -1  -4 -21    1.51    3.34
  -1   4 -21    1.18    3.47
  -1  -4 -21    4.96    3.41
  -1  -4 -21    7.76    3.68
  -1  -4 -21    2.02    3.19
  -1  -4 -21   -0.14    2.69
  -1   4 -21    0.60    2.54
  -1  -4 -21    1.95    3.40
  -1  -4 -21    1.34    2.88
  -1  -4 -21    2.22    3.71
  -1   4 -21    4.07    3.39
  -1   4 -21    2.83    2.72
  -1   4 -22    4.15    3.06
  -1  -4 -22    8.97    2.97
  -1   4 -22    7.89    3.03
  -1   4 -22    3.50    3.47
  -1   4 -22    5.19    2.85
  -1   4 -22    5.70    3.54
  -1  -4 -22    4.48    3.57
  -1   4 -22    9.10    3.74
  -1  -4 -22    5.63    3.79
  -1  -4 -22    5.53    3.11
  -1  -4 -22    9.34    3.75
  -1  -4 -22    9.18    3.70
  -1  -4 -22    8.58    3.67
  -1  -4 -22    5.21    2.97
  -1   4 -22    6.17    2.95
  -1   4 -22    6.71    2.55
  -1   4 -22    6.85    2.53
  -1  -4 -22    9.01    4.08
  -1  -4 -22    6.80    3.60
  -1  -4 -22    6.68    3.39
  -1  -4 -22    9.44    3.61
  -1   4 -22    9.55    3.38
  -1   4 -23   56.40    5.79
  -1  -4 -23   51.60    5.39
  -1  -4 -23   48.41    5.35
  -1   4 -23   48.53    5.10
  -1  -4 -23   58.59    5.85
  -1  -4 -23   55.00    5.86
  -1   4 -23   56.07    5.67
  -1   4 -23   49.22    5.57
  -1  -4 -23   57.06    5.75
  -1  -4 -23   51.22    5.70
  -1  -4 -23   49.92    5.00
  -1   4 -23   61.71    5.36
  -1  -4 -23   48.63    4.78
  -1  -4 -23   36.92    4.59
  -1   4 -23   48.15    4.95
  -1  -4 -23   58.20    5.84
  -1   4 -23   48.80    4.99
  -1   4 -23   52.38    6.05
  -1   4 -23   46.00    5.01
  -1   4 -24  137.58    8.86
  -1  -4 -24  139.65    8.05
  -1  -4 -24   96.83    6.82
  -1  -4 -24  131.58    8.36
  -1   4 -24  136.17    7.84
  -1  -4 -24  135.69    7.41
  -1   4 -24  128.29    7.97
  -1  -4 -24  150.82    8.66
  -1   4 -24  127.52    8.27
  -1  -4 -24  138.60    8.62
  -1  -4 -24  135.62    8.35
  -1   4 -24  128.45    8.32
  -1  -4 -24  143.34    7.78
  -1   4 -24  134.70    8.35
  -1  -4 -24  130.41    8.36
  -1   4 -24  135.08    9.21
  -1   4 -24  110.59    7.51
  -1   4 -24  122.53    7.74
  -1  -4 -25    0.13    2.74
  -1  -4 -25    4.47    4.02
  -1   4 -25    1.32    3.36
  -1  -4 -25    1.93    2.62
  -1   4 -25    2.02    2.10
  -1  -4 -25    3.11    3.69
  -1   4 -25   -0.17    3.52
  -1   4 -25    5.58    3.65
  -1  -4 -25    1.47    3.76
  -1  -4 -25    0.69    3.88
  -1  -4 -25    5.45    4.07
  -1  -4 -25    1.74    2.83
  -1   4 -25    0.40    3.11
  -1   4 -25    1.91    2.94
  -1   4 -25    2.26    3.50
  -1  -4 -25    2.45    3.12
  -1   4 -25   -1.95    3.22
  -1  -4 -26   76.93    6.55
  -1  -4 -26   81.88    6.48
  -1   4 -26   54.40    5.52
  -1  -4 -26   66.52    6.59
  -1   4 -26   64.91    5.73
  -1  -4 -26   78.71    6.40
  -1  -4 -26   72.58    6.74
  -1   4 -26   72.47    6.07
  -1  -4 -26   64.96    5.17
  -1   4 -26   63.07    5.89
  -1  -4 -26   64.08    4.93
  -1   4 -26   57.22    5.95
  -1  -4 -26   71.70    5.68
  -1  -4 -27   11.51    4.31
  -1  -4 -27    8.67    4.28
  -1   4 -27    7.22    3.35
  -1  -4 -27   11.17    3.95
  -1   4 -27    8.60    3.60
  -1  -4 -27   11.60    4.00
  -1  -4 -27   10.54    4.44
  -1  -4 -27   11.02    2.93
  -1   4 -27    8.45    3.19
  -1   4 -27   12.24    3.50
  -1  -4 -27    9.84    3.36
  -1   4 -27    6.25    3.19
  -1  -4 -27   15.38    4.89
  -1  -4 -27    4.69    2.20
  -1   4 -28   23.43    3.71
  -1  -4 -28   19.30    4.60
  -1   4 -28   18.81    3.35
  -1  -4 -28   23.44    4.47
  -1   4 -28   23.76    3.64
  -1  -4 -28   20.52    4.09
  -1   4 -28   17.42    3.45
  -1  -4 -28   25.24    4.18
  -1   4 -28   18.92    3.60
  -1  -4 -28   21.02    4.73
  -1  -4 -28   21.20    3.51
  -1  -4 -28   24.04    4.95
  -1   4 -28   20.04    3.69
  -1   4 -29    3.97    2.68
  -1  -4 -29    5.37    3.94
  -1  -4 -29    3.67    3.68
  -1   4 -29    2.00    2.37
  -1   4 -29    1.41    2.53
  -1  -4 -29    5.23    3.34
  -1   4 -29    4.82    2.76
  -1  -4 -29    2.06    3.16
  -1  -4 -29    0.57    4.11
  -1   4 -29    3.03    2.50
  -1   4 -29    2.71    2.48
  -1  -4 -29    2.81    4.01
  -1   4 -30    1.93    2.19
  -1  -4 -30    2.09    3.20
  -1  -4 -30   -2.87    3.02
  -1   4 -30    0.50    1.98
  -1   4 -30    0.09    2.08
  -1   4 -30    4.87    2.28
  -1  -4 -30    4.41    2.81
  -1  -4 -30   -0.60    2.85
  -1  -4 -30    6.06    3.19
  -1  -4 -30    1.48    3.40
  -1   4 -30   -0.64    2.16
  -1   4 -30    0.96    1.98
  -1   4 -31   63.93    4.12
  -1   4 -31   52.76    3.04
  -1   4 -31   54.29    3.01
  -1   4 -31   69.55    3.75
  -1  -4 -31   66.75    4.74
   1   5 -31  106.07    5.40
   1   5 -31  108.57    5.70
   1   5 -31  110.02    6.28
   1   5 -30   18.03    2.91
   1   5 -30   21.53    3.08
   1   5 -30   20.69    3.02
   1   5 -29  255.86   11.16
   1  -5 -29  276.91   11.96
   1   5 -29  264.00   10.78
   1   5 -29  270.90   11.50
   1   5 -29  232.59    9.88
   1   5 -29  256.18   11.33
   1  -5 -29  279.12   12.12
   1  -5 -29  270.00   11.95
   1  -5 -28   18.78    4.53
   1   5 -28   16.08    3.53
   1   5 -28    9.39    3.47
   1   5 -28   11.46    2.91
   1   5 -28   14.23    3.61
   1  -5 -28   11.62    4.07
   1  -5 -28   10.96    4.32
   1  -5 -27  548.30   18.56
   1  -5 -27  541.91   18.56
   1  -5 -27  480.13   17.08
   1   5 -27  419.46   16.15
   1   5 -27  406.47   15.99
   1  -5 -27  488.56   17.01
   1   5 -27  513.72   18.62
   1   5 -27  459.52   16.71
   1  -5 -27  436.08   16.65
   1  -5 -27  495.68   18.11
   1   5 -27  467.67   18.82
   1   5 -26   78.41    5.82
   1  -5 -26   82.77    6.65
   1  -5 -26   86.78    5.88
   1  -5 -26   88.07    6.77
   1   5 -26   74.15    5.24
   1   5 -26   77.44    5.40
   1  -5 -26   87.29    5.86
   1   5 -26   91.02    6.72
   1   5 -26   81.18    5.61
   1  -5 -26   69.35    5.56
   1  -5 -26   77.98    6.50
   1   5 -26   97.35    6.67
   1   5 -26   81.06    6.74
   1   5 -25  245.63   11.93
   1  -5 -25  212.44   10.45
   1  -5 -25  264.70   11.54
   1  -5 -25  279.97   12.20
   1  -5 -25  262.75   11.56
   1   5 -25  241.92   11.15
   1   5 -25  213.54   10.76
   1  -5 -25  275.16   12.16
   1  -5 -25  255.45   11.70
   1  -5 -25  281.58   11.99
   1   5 -25  277.60   12.70
   1   5 -25  263.91   11.47
   1  -5 -25  230.84    9.88
   1  -5 -25  272.05   12.16
   1  -5 -25  244.38   11.18
   1   5 -25  288.41   12.96
   1   5 -25  258.01   13.31
   1  -5 -24   51.35    5.08
   1   5 -24   58.31    5.76
   1  -5 -24   62.43    6.08
   1  -5 -24   59.88    5.77
   1   5 -24   50.30    5.32
   1   5 -24   58.29    5.57
   1  -5 -24   53.55    5.59
   1   5 -24   57.97    5.30
   1  -5 -24   59.29    6.00
   1   5 -24   64.28    5.61
   1  -5 -24   47.28    4.44
   1  -5 -24   55.67    5.99
   1  -5 -24   59.24    5.86
   1   5 -24   65.26    6.18
   1   5 -24   63.06    6.35
   1   5 -24   54.98    6.48
   1   5 -24   66.77    6.44
   1  -5 -24   51.29    5.30
   1  -5 -24   54.52    5.99
   1  -5 -23  223.20   10.84
   1  -5 -23  198.71    9.94
   1  -5 -23  170.54    9.79
   1   5 -23  219.52   10.97
   1  -5 -23  184.73    9.59
   1  -5 -23  216.07   10.38
   1  -5 -23  227.93   10.73
   1   5 -23  194.42   10.07
   1  -5 -23  216.29   10.34
   1   5 -23  188.84   10.10
   1   5 -23  198.59    9.92
   1  -5 -23  220.54   10.62
   1   5 -23  204.22   11.26
   1   5 -23  187.60   11.65
   1   5 -23  244.60   11.85
   1  -5 -23  214.65   10.35
   1  -5 -23  212.21   10.34
   1  -5 -23  185.44    8.88
   1   5 -23  211.93   10.29
   1   5 -23  212.73   11.09
   1  -5 -22   10.98    3.62
   1  -5 -22    7.28    3.85
   1   5 -22    2.96    2.67
   1  -5 -22    4.16    3.73
   1   5 -22    9.08    3.31
   1  -5 -22    6.99    3.07
   1  -5 -22    5.07    3.47
   1  -5 -22    9.04    3.91
   1   5 -22    8.18    3.58
   1   5 -22    4.05    3.53
   1  -5 -22   10.30    3.75
   1  -5 -22    5.67    3.40
   1   5 -22    6.59    3.18
   1   5 -22    5.91    3.77
   1   5 -22    4.98    3.23
   1   5 -22    4.05    3.84
   1   5 -22    8.84    3.58
   1  -5 -22    7.12    3.83
   1  -5 -22    5.69    3.69
   1   5 -22    4.64    3.28
   1  -5 -22    5.02    2.68
   1  -5 -21  619.00   21.75
   1   5 -21  736.70   23.78
   1  -5 -21  690.62   23.07
   1  -5 -21  712.71   23.11
   1   5 -21  687.94   24.88
   1  -5 -21  753.62   23.73
   1   5 -21  672.58   23.27
   1  -5 -21  677.02   22.72
   1   5 -21  671.27   23.66
   1  -5 -21  649.80   23.14
   1  -5 -21  643.58   22.76
   1  -5 -21  530.97   21.55
   1   5 -21  744.84   24.52
   1  -5 -21  739.67   23.36
   1  -5 -21  714.20   23.42
   1  -5 -21  690.62   23.32
   1   5 -21  656.43   23.47
   1   5 -21  672.88   23.51
   1   5 -21  709.08   23.74
   1   5 -21  709.30   23.29
   1  -5 -21  742.71   23.31
   1  -5 -21  584.11   24.82
   1   5 -21  706.21   26.21
   1  -5 -21  586.98   23.68
   1  -5 -20   13.88    3.33
   1  -5 -20   21.45    4.39
   1   5 -20   26.35    4.26
   1  -5 -20   21.28    4.47
   1   5 -20   18.38    3.64
   1   5 -20   18.07    3.46
   1   5 -20   21.41    3.51
   1   5 -20   15.54    4.12
   1  -5 -20   23.88    4.47
   1  -5 -20   21.30    3.97
   1   5 -20   21.44    3.59
   1  -5 -20   23.28    4.43
   1  -5 -20   22.82    3.50
   1  -5 -20   25.32    3.95
   1   5 -20   22.86    4.25
   1   5 -20   18.91    4.01
   1  -5 -20   23.70    4.34
   1  -5 -20   19.08    4.19
   1  -5 -20   13.69    4.11
   1   5 -20   23.12    3.89
   1  -5 -20   24.61    4.49
   1   5 -20   16.50    4.61
   1  -5 -20    9.62    4.42
   1  -5 -20   11.42    3.51
   1  -5 -19  549.35   20.79
   1  -5 -19  598.22   19.82
   1  -5 -19  542.95   18.78
   1  -5 -19  601.86   19.75
   1   5 -19  631.45   20.72
   1   5 -19  607.58   19.52
   1   5 -19  598.66   19.47
   1  -5 -19  463.45   18.67
   1   5 -19  590.23   21.59
   1  -5 -19  630.86   20.34
   1  -5 -19  543.77   19.37
   1   5 -19  592.79   20.15
   1  -5 -19  453.62   18.83
   1   5 -19  605.75   20.28
   1  -5 -19  456.73   18.63
   1  -5 -19  537.09   19.59
   1   5 -19  573.94   20.51
   1  -5 -19  611.47   20.27
   1   5 -19  580.14   20.47
   1  -5 -19  614.00   19.91
   1  -5 -19  582.41   20.12
   1  -5 -19  606.20   19.86
   1   5 -19  605.56   20.46
   1   5 -19  578.75   20.01
   1   5 -19  581.60   22.71
   1  -5 -19  528.09   22.24
   1  -5 -19  564.53   20.04
   1  -5 -18   53.56    5.12
   1  -5 -18   59.37    4.87
   1   5 -18   66.67    5.39
   1  -5 -18   54.65    4.30
   1   5 -18   64.90    5.35
   1  -5 -18   54.78    4.89
   1   5 -18   60.59    4.60
   1  -5 -18   49.59    4.35
   1   5 -18   66.27    4.77
   1   5 -18   61.97    5.72
   1  -5 -18   45.65    4.31
   1  -5 -18   52.54    4.66
   1   5 -18   56.36    4.87
   1  -5 -18   67.84    5.25
   1   5 -18   59.49    5.23
   1  -5 -18   52.92    4.69
   1  -5 -18   46.85    4.31
   1  -5 -18   59.03    5.02
   1   5 -18   62.72    5.48
   1   5 -18   60.25    5.48
   1  -5 -18   55.48    5.02
   1  -5 -18   56.66    4.86
   1   5 -18   62.07    5.08
   1  -5 -18   62.63    4.95
   1   5 -18   60.15    5.02
   1   5 -18   56.94    6.25
   1  -5 -18   53.21    6.17
   1  -5 -18   57.17    5.29
   1  -5 -17  265.99   12.32
   1   5 -17  322.73   12.57
   1  -5 -17  294.53   11.53
   1  -5 -17  293.17   11.56
   1   5 -17  312.35   12.52
   1   5 -17  289.72   11.20
   1   5 -17  280.83   11.12
   1   5 -17  286.23   12.85
   1  -5 -17  261.70   11.20
   1  -5 -17  321.88   12.05
   1   5 -17  296.48   11.94
   1   5 -17  306.27   12.09
   1  -5 -17  288.19   11.71
   1  -5 -17  246.11   11.04
   1   5 -17  277.01   12.27
   1   5 -17  295.24   12.39
   1   5 -17  298.48   12.01
   1   5 -17  283.18   11.82
   1   5 -17  262.89   13.50
   1  -5 -17  269.51   13.72
   1   5 -17  275.57   11.77
   1   5 -16    4.92    2.64
   1  -5 -16    4.51    2.40
   1  -5 -16    3.54    3.30
   1   5 -16    4.49    3.06
   1   5 -16    2.48    1.72
   1   5 -16    4.48    2.85
   1  -5 -16    2.19    2.51
   1   5 -16    4.13    2.47
   1   5 -16    1.57    1.44
   1  -5 -16    1.86    2.29
   1   5 -16    3.39    2.25
   1  -5 -16    5.27    2.53
   1  -5 -16    2.25    2.54
   1   5 -16    0.52    2.07
   1   5 -16    2.76    2.08
   1   5 -16    0.20    2.05
   1  -5 -15  574.58   19.98
   1   5 -15  545.12   17.76
   1   5 -15  584.22   18.48
   1   5 -15  583.76   20.38
   1   5 -15  567.10   21.37
   1  -5 -15  573.14   21.49
   1  -5 -14    6.41    2.57
   1   5 -14    8.84    1.89
   1   5 -14   12.57    3.06
   1   5 -14   12.83    2.18
   1  -5 -14    4.59    3.15
   1   5 -13  201.50    7.79
   1  -5 -13  189.29    8.77
   1   5 -13  206.77    7.98
   1  -5 -13  217.26    9.58
   1   5 -13  232.59    8.51
   1   5 -13  221.64    9.86
   1  -5 -13  226.79   10.77
   1   5 -12    9.24    1.64
   1  -5 -12    6.11    2.25
  -1  -5  12    7.95    1.96
  -1   5  12    9.47    1.57
   1  -5 -12    9.61    2.44
   1   5 -12    8.80    1.68
   1   5 -12    5.85    2.26
   1   5 -12    9.15    1.77
   1  -5 -12    7.51    2.88
   1  -5 -11  100.57    5.84
  -1   5  11  103.57    4.84
   1   5 -11  102.63    4.86
   1   5 -11  100.99    4.83
   1  -5 -11  111.30    6.10
   1   5 -11  103.72    5.99
   1   5 -11  115.43    5.12
   1  -5 -11  109.94    6.74
  -1   5  10  247.38    9.04
   1  -5 -10  247.21   10.27
   1   5 -10  247.71    9.06
   1   5 -10  246.67    8.92
   1   5 -10  262.60   10.28
   1  -5 -10  243.24   10.84
   1   5  -9  982.12   28.80
  -1   5   9  989.94   27.69
   1  -5  -9  990.91   30.41
  -1   5   9 1009.64   29.13
   1   5  -9  966.72   28.98
   1   5  -9  961.44   30.10
   1   5  -8    6.72    1.77
  -1   5   8    9.38    1.25
   1  -5  -8    9.71    2.54
   1   5  -8    5.29    1.67
  -1   5   8    9.06    1.88
   1  -5  -8    9.09    2.51
  -1   5   7  324.47    9.85
   1  -5  -7  332.51   11.56
   1   5  -7  317.83   10.57
   1   5  -7  310.21   10.82
   1  -5  -7  319.02   11.99
  -1   5   7  323.80   10.99
  -1  -5   6   15.52    1.22
   1   5  -6   17.85    2.02
   1  -5  -6   21.54    2.59
   1  -5  -6   18.79    2.79
  -1   5   6   18.60    2.28
  -1  -5   6   16.06    1.83
   1   5  -6   17.73    2.10
   1  -5  -5  197.64    7.56
  -1  -5   5  183.26    6.62
   1  -5  -5  199.88    8.24
  -1   5   5  198.88    7.41
   1   5  -5  190.92    7.15
   1  -5  -4    1.48    1.67
  -1  -5   4    2.14    1.02
  -1  -5   4    0.56    1.29
   1   5  -4    1.48    1.58
   1  -5  -4    0.60    2.15
  -1   5   4    1.21    1.70
  -1  -5   3 1738.46   49.15
   1  -5  -3 1889.05   50.23
   1   5  -3 1815.22   49.47
   1   5  -3 1692.97   49.90
  -1   5   3 1865.13   50.29
  -1  -5   3 1811.24   49.48
  -1  -5   2  478.84   14.70
   1  -5  -2  494.87   15.32
   1   5  -2  508.29   14.83
  -1   5   2  491.87   15.51
  -1  -5   2  477.44   14.77
   1   5  -1  271.16    8.82
  -1  -5   1  262.01    8.90
   1  -5  -1  269.90    9.23
  -1   5   1  265.05    9.49
  -1  -5   1  272.43    8.87
   1   5  -1  260.53    9.36
   1  -5   0  302.27    9.65
  -1  -5   0  274.51    9.48
   1   5   0  284.15    9.23
  -1  -5   0  278.18    9.29
   1   5   0  287.49    9.91
  -1   5   0  294.46   10.07
   1  -5   1  924.02   25.46
  -1  -5  -1  868.11   25.61
   1   5   1  868.03   25.09
   1   5   1  873.64   25.83
   1   5   2 1135.74   31.00
  -1  -5  -2 1106.26   31.65
   1  -5   2 1068.03   31.06
   1   5   2 1131.98   31.78
   1  -5   2 1073.32   32.77
   1   5   3 6559.47  176.76
   1  -5   3 6508.49  176.84
  -1  -5  -3 6731.96  177.76
   1   5   3 6656.97  177.66
  -1  -5  -3 6459.79  176.96
   1  -5   3 6874.00  179.00
  -1   5  -3 6711.18  177.81
   1  -5   4  444.96   13.03
  -1  -5  -4  429.26   14.00
   1   5   4  413.72   12.93
   1  -5   4  438.75   14.97
  -1   5  -4  408.81   13.83
  -1  -5  -4  438.66   13.24
   1   5   4  431.90   13.85
   1   5   5 1534.42   41.41
  -1  -5  -5 1568.47   42.80
  -1   5  -5 1465.74   42.41
   1  -5   5 1460.38   43.45
   1   5   5 1523.17   42.36
  -1  -5  -5 1455.16   41.66
   1   5   6  117.71    4.53
  -1  -5  -6  119.13    5.69
  -1   5  -6  129.06    5.54
  -1  -5  -6  105.20    4.72
   1  -5   6  127.49    6.32
   1   5   6  115.98    5.30
  -1  -5  -7 2235.63   59.90
   1  -5   7 2086.71   60.31
  -1   5  -7 2117.90   59.17
   1   5   7 2125.53   59.07
   1   5   7 2120.22   58.03
  -1   5  -8   53.44    3.60
   1  -5   8   67.32    4.67
   1   5   8   58.92    3.59
  -1  -5  -8   69.26    4.45
   1   5   8   61.96    2.95
  -1   5  -8   56.88    4.31
  -1   5  -9 1739.49   48.90
   1   5   9 1841.46   48.92
   1  -5   9 1722.04   50.12
   1   5   9 1726.27   47.63
  -1   5  -9 1840.70   49.80
   1  -5  10  249.99   10.30
   1   5  10  264.57    9.30
  -1   5 -10  271.16    9.44
  -1   5 -10  283.26   10.41
  -1   5 -10  242.72   10.71
  -1   5 -11  468.53   15.08
   1  -5  11  425.00   16.04
   1   5  11  478.83   15.07
  -1   5 -11  468.21   15.06
  -1  -5 -11  513.82   16.79
  -1   5 -11  511.19   14.98
  -1   5 -11  496.34   16.51
  -1   5 -11  442.98   16.89
  -1  -5 -12    8.21    2.18
  -1   5 -12    6.15    1.48
   1  -5  12    4.84    2.13
   1   5  12    7.98    1.54
  -1   5 -12    7.57    1.70
  -1  -5 -12    9.97    2.49
  -1   5 -12    7.41    1.54
  -1   5 -12   12.11    2.61
  -1   5 -12    8.60    2.72
  -1   5 -13  262.03    9.58
  -1  -5 -13  266.87   10.67
  -1   5 -13  279.49   12.18
  -1  -5 -13  309.76   11.89
  -1   5 -13  287.73   10.03
  -1   5 -13  320.30   11.98
  -1   5 -13  277.71    9.66
  -1   5 -14   53.61    5.12
  -1   5 -14   54.32    3.50
  -1  -5 -14   53.58    4.60
  -1   5 -14   57.65    4.85
  -1   5 -15  291.66   12.93
  -1  -5 -15  304.92   13.67
  -1   5 -15  322.22   12.59
  -1  -5 -15  291.96   12.20
  -1   5 -15  282.80   10.17
  -1  -5 -16   11.08    2.97
  -1  -5 -16   14.97    3.27
  -1   5 -16    5.54    2.34
  -1   5 -16    5.08    2.42
  -1   5 -16    3.68    2.39
  -1   5 -16    5.89    2.85
  -1   5 -16    5.99    2.47
  -1  -5 -16   15.40    3.24
  -1   5 -16    7.23    2.84
  -1  -5 -16   10.19    2.97
  -1   5 -16    7.24    3.07
  -1   5 -16    8.78    3.48
  -1  -5 -16   18.82    3.25
  -1   5 -16    7.69    2.74
  -1  -5 -16   20.01    3.23
  -1  -5 -16    2.30    3.10
  -1   5 -16    4.25    2.34
  -1   5 -16    2.82    2.91
  -1   5 -16    4.73    1.58
  -1  -5 -16    6.45    2.69
  -1  -5 -17  350.12   14.74
  -1  -5 -17  369.69   13.47
  -1   5 -17  348.60   13.34
  -1   5 -17  350.57   13.37
  -1   5 -17  391.76   15.38
  -1   5 -17  380.34   14.02
  -1  -5 -17  324.03   13.38
  -1   5 -17  362.22   13.84
  -1  -5 -17  311.75   13.42
  -1  -5 -17  365.37   13.70
  -1   5 -17  373.18   14.73
  -1   5 -17  371.30   14.78
  -1  -5 -17  367.28   13.63
  -1   5 -17  356.24   13.89
  -1   5 -17  389.63   14.28
  -1  -5 -17  349.36   16.04
  -1  -5 -17  387.92   14.47
  -1  -5 -18   34.18    4.34
  -1  -5 -18   35.75    4.23
  -1  -5 -18   43.70    4.46
  -1   5 -18   40.04    4.14
  -1   5 -18   41.72    4.34
  -1  -5 -18   32.60    3.99
  -1  -5 -18   38.00    4.63
  -1  -5 -18   44.23    4.67
  -1   5 -18   33.05    4.60
  -1   5 -18   44.48    4.90
  -1   5 -18   44.13    4.48
  -1   5 -18   49.40    4.61
  -1   5 -18   42.98    4.16
  -1   5 -18   43.26    4.07
  -1   5 -18   54.42    5.46
  -1  -5 -18   34.85    5.37
  -1  -5 -18   36.26    4.77
  -1  -5 -19   47.12    5.01
  -1   5 -19   49.06    4.47
  -1   5 -19   44.87    4.45
  -1   5 -19   54.11    5.59
  -1   5 -19   38.95    4.33
  -1  -5 -19   41.24    4.61
  -1   5 -19   49.68    4.77
  -1  -5 -19   43.53    4.31
  -1  -5 -19   34.19    4.08
  -1   5 -19   53.69    5.49
  -1  -5 -19   54.32    5.40
  -1  -5 -19   49.86    5.30
  -1   5 -19   44.11    5.26
  -1   5 -19   45.62    4.77
  -1   5 -19   50.42    4.87
  -1  -5 -19   43.72    5.58
  -1  -5 -19   48.57    5.42
  -1  -5 -20   81.07    6.29
  -1   5 -20   84.94    5.77
  -1   5 -20   84.03    5.76
  -1   5 -20   80.68    6.85
  -1   5 -20   73.96    5.85
  -1  -5 -20   77.34    6.00
  -1   5 -20   86.33    6.31
  -1  -5 -20   83.26    5.73
  -1  -5 -20   69.03    5.45
  -1  -5 -20   88.87    6.66
  -1   5 -20   77.03    6.69
  -1  -5 -20   88.25    6.72
  -1   5 -20   81.84    6.77
  -1   5 -20   84.63    6.24
  -1   5 -20   75.72    6.08
  -1  -5 -20   79.77    6.04
  -1  -5 -20   78.82    6.48
  -1  -5 -20   81.05    6.75
  -1  -5 -21   70.33    6.49
  -1  -5 -21   85.50    6.61
  -1  -5 -21  108.20    7.04
  -1   5 -21   96.21    6.18
  -1   5 -21  103.67    6.40
  -1   5 -21   90.33    7.34
  -1  -5 -21   81.48    6.34
  -1   5 -21   97.39    6.60
  -1  -5 -21   93.06    6.86
  -1  -5 -21   88.79    6.10
  -1   5 -21  101.42    6.77
  -1  -5 -21   75.08    5.88
  -1  -5 -21   97.06    7.10
  -1  -5 -21  101.63    7.30
  -1   5 -21   96.90    7.43
  -1   5 -21   94.34    7.29
  -1  -5 -21   91.41    6.47
  -1   5 -21   86.46    6.44
  -1   5 -21  106.94    7.13
  -1   5 -21   93.96    7.79
  -1   5 -21  102.11    6.87
  -1  -5 -21   86.11    7.08
  -1   5 -22   15.67    4.21
  -1   5 -22   12.94    3.97
  -1  -5 -22    9.72    3.90
  -1  -5 -22   11.10    3.82
  -1   5 -22   20.37    3.47
  -1   5 -22   15.87    3.46
  -1   5 -22   14.42    3.78
  -1   5 -22   16.82    4.55
  -1  -5 -22   11.17    3.13
  -1   5 -22   15.11    4.04
  -1  -5 -22    7.98    3.06
  -1   5 -22   14.07    4.36
  -1  -5 -22   10.18    4.10
  -1  -5 -22   20.22    4.56
  -1   5 -22   17.46    4.36
  -1   5 -22   12.51    3.71
  -1  -5 -22   10.36    4.24
  -1  -5 -22   10.89    3.64
  -1  -5 -22   14.82    4.39
  -1   5 -22   14.29    3.60
  -1  -5 -22   14.28    4.29
  -1  -5 -22    9.84    3.70
  -1   5 -22   12.67    4.32
  -1   5 -22   15.39    3.67
  -1  -5 -22   10.69    4.59
  -1   5 -23  189.23   10.43
  -1  -5 -23  181.95    9.38
  -1  -5 -23  161.27    9.15
  -1   5 -23  176.12   10.26
  -1   5 -23  188.60    9.42
  -1  -5 -23  162.12    8.29
  -1  -5 -23  116.02    7.66
  -1  -5 -23  209.13   10.28
  -1   5 -23  169.70    9.57
  -1  -5 -23  208.73   10.28
  -1   5 -23  170.01    9.69
  -1  -5 -23  184.63    9.85
  -1   5 -23  174.86    9.57
  -1  -5 -23  187.86    9.82
  -1  -5 -23  183.70    9.05
  -1   5 -23  161.10    8.96
  -1  -5 -23  190.15    9.82
  -1  -5 -23  142.67    8.62
  -1   5 -23  168.54    9.15
  -1   5 -23  181.15   10.06
  -1   5 -23  158.89   10.43
  -1  -5 -23  164.15    9.83
  -1   5 -23  169.52    9.25
  -1   5 -24   13.72    3.81
  -1  -5 -24   10.84    3.05
  -1   5 -24   16.11    3.70
  -1  -5 -24    7.16    4.11
  -1  -5 -24   12.97    4.62
  -1   5 -24    9.52    3.94
  -1   5 -24   14.95    4.25
  -1  -5 -24   12.16    4.39
  -1  -5 -24    8.51    4.48
  -1  -5 -24   10.88    3.38
  -1   5 -24   18.91    3.77
  -1  -5 -24   12.03    4.66
  -1  -5 -24   10.43    3.49
  -1   5 -24   15.61    4.14
  -1   5 -24   17.56    4.22
  -1  -5 -24   12.76    3.88
  -1   5 -24   11.93    4.04
  -1   5 -24   11.86    3.46
  -1  -5 -25   44.08    4.15
  -1   5 -25   51.10    5.17
  -1   5 -25   52.10    5.54
  -1  -5 -25   56.83    6.23
  -1   5 -25   48.80    5.35
  -1  -5 -25   66.06    6.14
  -1  -5 -25   65.82    6.25
  -1  -5 -25   53.25    4.78
  -1  -5 -25   65.33    6.27
  -1   5 -25   47.04    5.10
  -1   5 -25   47.27    4.88
  -1  -5 -25   59.49    6.15
  -1  -5 -25   44.06    4.97
  -1  -5 -25   50.72    5.21
  -1   5 -25   61.04    6.03
  -1   5 -25   27.01    3.78
  -1   5 -25   54.96    5.86
  -1   5 -26    0.21    2.95
  -1  -5 -26    2.92    3.60
  -1  -5 -26    3.11    3.94
  -1   5 -26    2.81    3.19
  -1   5 -26    0.73    3.20
  -1  -5 -26    3.39    3.70
  -1  -5 -26    4.70    4.04
  -1   5 -26    1.14    2.89
  -1  -5 -26   -0.12    2.93
  -1  -5 -26    2.70    3.08
  -1   5 -26    1.81    3.21
  -1  -5 -26    1.78    2.58
  -1  -5 -26    4.54    4.11
  -1   5 -26    2.08    3.24
  -1  -5 -27   81.32    6.40
  -1  -5 -27   76.95    6.81
  -1   5 -27   71.38    5.75
  -1   5 -27   74.28    5.68
  -1  -5 -27   89.28    6.57
  -1   5 -27   71.96    5.53
  -1  -5 -27   88.18    6.71
  -1  -5 -27   86.09    5.74
  -1   5 -27   73.48    6.25
  -1  -5 -27   85.23    6.97
  -1   5 -27   86.76    6.02
  -1  -5 -28   24.93    4.89
  -1   5 -28   27.84    3.71
  -1   5 -28   24.87    3.60
  -1  -5 -28   33.66    4.44
  -1  -5 -28   31.18    4.40
  -1  -5 -28   21.74    4.84
  -1  -5 -28   31.19    4.83
  -1   5 -28   21.84    3.49
  -1  -5 -28   27.10    5.11
  -1  -5 -28   21.40    3.43
  -1   5 -28   22.40    3.83
  -1   5 -28   28.94    3.91
  -1  -5 -29  103.45    6.13
  -1   5 -29   79.28    5.23
  -1  -5 -29   95.34    6.93
  -1   5 -29   80.70    5.18
  -1  -5 -29  109.18    6.29
  -1   5 -29   90.15    6.02
  -1  -5 -29   86.07    6.73
  -1  -5 -29   98.41    6.54
  -1   5 -29   79.59    5.70
  -1  -5 -29   95.66    7.07
  -1   5 -29   85.88    5.88
  -1   5 -29   96.62    5.64
  -1   5 -30   -1.02    2.22
  -1  -5 -30    2.10    3.38
  -1  -5 -30    0.86    3.28
  -1   5 -30    2.00    1.73
  -1   5 -30   -0.48    2.04
  -1   5 -30    1.34    1.89
  -1  -5 -30    2.21    2.58
  -1  -5 -30    0.82    3.51
  -1   5 -30    1.39    1.86
  -1  -5 -30    0.08    2.44
  -1  -5 -30   -0.20    2.88
  -1   5 -31  146.93    6.44
  -1  -5 -31  136.29    6.94
   1  -6 -30   54.81    4.92
   1  -6 -30   52.91    4.82
   1  -6 -30   50.57    4.33
   1  -6 -29  186.32    9.15
   1   6 -29  160.68    8.26
   1  -6 -29  177.67    9.21
   1  -6 -29  177.14    9.06
   1  -6 -28   10.19    4.59
   1  -6 -28    9.97    2.82
   1  -6 -28    9.89    3.96
   1   6 -28    8.47    2.81
   1   6 -28    8.33    2.95
   1   6 -28    5.28    2.52
   1  -6 -28    7.21    4.35
   1   6 -27  179.76    6.39
   1   6 -27  197.28    6.54
   1  -6 -27  296.68   10.18
   1  -6 -27  312.81   10.27
   1  -6 -27  227.78    8.17
   1  -6 -27  272.38    9.62
   1   6 -27  286.33   10.07
   1   6 -27  278.98   10.04
   1   6 -27  258.08    8.21
   1   6 -27  281.62   10.67
   1   6 -27  281.83    9.46
   1   6 -26   15.86    3.54
   1  -6 -26   -0.24    1.75
   1  -6 -26    7.18    3.55
   1  -6 -26   12.67    3.74
   1  -6 -26   18.99    4.82
   1   6 -26   10.69    3.13
   1   6 -26    8.52    2.97
   1  -6 -26   18.21    4.74
   1   6 -26    9.92    3.57
   1   6 -26   11.51    3.30
   1  -6 -26   15.25    4.02
   1  -6 -26   12.37    4.46
   1   6 -26   17.70    3.80
   1   6 -26   11.03    3.28
   1  -6 -26   15.83    4.46
   1   6 -26   13.12    3.77
   1   6 -26   17.55    4.02
   1   6 -25  199.97   10.24
   1  -6 -25  154.32    8.68
   1  -6 -25  189.03    9.44
   1  -6 -25  197.17    9.55
   1   6 -25  160.39    8.75
   1   6 -25  153.36    8.69
   1  -6 -25  208.76   10.19
   1  -6 -25  229.28   10.42
   1   6 -25  196.97    9.92
   1  -6 -25  171.02    9.17
   1   6 -25  172.28    9.25
   1  -6 -25  199.34   10.18
   1   6 -25  192.33   10.32
   1   6 -25  196.63   11.19
   1   6 -25  213.23   10.76
   1  -6 -25  183.69    9.63
   1   6 -25  190.52    9.29
   1  -6 -25  192.38    9.77
   1   6 -24    2.26    3.25
   1  -6 -24    0.28    1.72
   1  -6 -24   10.71    4.07
   1  -6 -24    8.48    4.03
   1   6 -24    3.59    3.44
   1   6 -24    2.08    3.65
   1  -6 -24    4.34    3.30
   1   6 -24   -0.91    3.10
   1  -6 -24    7.42    4.22
   1  -6 -24    7.80    3.64
   1  -6 -24    4.62    3.53
   1   6 -24    0.29    3.01
   1   6 -24    1.14    3.01
   1  -6 -24   10.01    4.16
   1   6 -24    2.85    3.16
   1   6 -24    1.57    2.99
   1  -6 -24    7.90    4.11
   1  -6 -24    6.62    3.72
   1   6 -24    1.44    3.46
   1   6 -24    2.51    3.38
   1  -6 -24    1.41    3.45
   1  -6 -23  174.12    9.42
   1  -6 -23  138.65    7.50
   1  -6 -23  163.03    9.21
   1   6 -23  190.68    9.48
   1   6 -23  186.38   10.36
   1   6 -23  191.92    9.75
   1   6 -23  181.55   10.02
   1  -6 -23  156.83    8.90
   1  -6 -23  180.59    9.46
   1   6 -23  162.66    8.95
   1   6 -23  158.50    8.95
   1  -6 -23  179.63    9.41
   1  -6 -23  174.54    9.59
   1   6 -23  172.89    9.45
   1  -6 -23  181.28    9.58
   1  -6 -23  190.15    9.95
   1  -6 -23  162.83    8.96
   1   6 -23  159.29    9.09
   1   6 -23  175.11   10.98
   1   6 -23  207.27   10.86
   1   6 -23  145.72    8.57
   1  -6 -23  153.26    9.19
   1   6 -22  197.35   10.84
   1  -6 -22  174.38    8.64
   1  -6 -22  208.07   10.41
   1   6 -22  194.60   10.08
   1  -6 -22  213.26   10.57
   1   6 -22  193.37   10.88
   1   6 -22  183.77    9.93
   1  -6 -22  228.19   11.16
   1  -6 -22  218.41   10.41
   1   6 -22  203.89   10.50
   1   6 -22  191.67   10.70
   1  -6 -22  191.68   10.04
   1  -6 -22  241.21   11.08
   1   6 -22  166.10    9.66
   1  -6 -22  212.61   10.54
   1  -6 -22  208.40   10.55
   1   6 -22  167.90    9.82
   1   6 -22  192.37   10.28
   1  -6 -22  236.50   10.94
   1  -6 -22  165.63   11.56
   1   6 -22  198.20   12.00
   1   6 -22  224.64   11.64
   1   6 -22  163.48    9.86
   1  -6 -22  190.94   10.49
   1  -6 -21  374.21   17.87
   1  -6 -21  474.34   17.33
   1  -6 -21  464.03   17.28
   1   6 -21  485.93   18.45
   1  -6 -21  417.07   15.85
   1   6 -21  487.39   17.87
   1   6 -21  525.53   17.35
   1   6 -21  507.04   17.24
   1   6 -21  407.91   16.76
   1   6 -21  454.42   18.63
   1  -6 -21  507.77   18.06
   1  -6 -21  445.11   17.06
   1   6 -21  448.60   17.41
   1   6 -21  409.91   16.97
   1   6 -21  504.16   18.13
   1  -6 -21  434.18   17.24
   1   6 -21  490.36   18.63
   1  -6 -21  484.08   17.75
   1   6 -21  450.18   17.54
   1  -6 -21  479.71   17.73
   1   6 -21  435.62   17.40
   1   6 -21  476.71   17.83
   1   6 -21  474.03   20.07
   1  -6 -21  389.75   19.39
   1  -6 -21  448.24   17.68
   1  -6 -20   -2.05    3.07
   1  -6 -20    2.59    2.63
   1  -6 -20    3.17    3.44
   1   6 -20    6.12    3.32
   1  -6 -20    4.21    3.64
   1   6 -20    1.08    2.88
   1   6 -20    4.56    2.87
   1  -6 -20    0.38    2.25
   1   6 -20    5.01    3.03
   1   6 -20    3.23    2.80
   1   6 -20    1.65    3.33
   1  -6 -20    3.20    3.37
   1   6 -20    2.26    2.82
   1  -6 -20    1.33    2.24
   1  -6 -20    3.83    3.79
   1   6 -20    6.13    3.61
   1  -6 -20    4.72    3.21
   1   6 -20    1.49    3.30
   1  -6 -20    3.05    3.63
   1   6 -20    2.01    3.35
   1  -6 -20    1.38    3.47
   1  -6 -20    3.23    4.08
   1   6 -20    5.33    4.03
   1  -6 -20   -0.79    3.90
   1  -6 -19  288.31   14.17
   1  -6 -19  359.65   13.68
   1   6 -19  368.54   14.41
   1   6 -19  383.83   14.79
   1  -6 -19  298.83   12.31
   1   6 -19  358.49   13.36
   1  -6 -19  260.99   12.37
   1   6 -19  360.28   13.36
   1   6 -19  362.53   15.16
   1  -6 -19  263.49   12.57
   1  -6 -19  307.74   13.20
   1   6 -19  345.26   13.89
   1  -6 -19  371.11   14.12
   1   6 -19  362.51   14.38
   1  -6 -19  265.26   12.51
   1  -6 -19  311.70   13.55
   1  -6 -19  333.94   13.91
   1  -6 -19  344.49   13.97
   1   6 -19  332.19   14.18
   1   6 -19  336.89   14.14
   1   6 -19  363.59   14.13
   1   6 -19  365.55   16.51
   1  -6 -19  315.10   16.40
   1  -6 -19  341.76   14.21
   1   6 -18   77.75    6.16
   1  -6 -18   77.51    5.34
   1   6 -18   75.55    5.53
   1   6 -18   85.07    5.72
   1  -6 -18   61.50    5.37
   1   6 -18   87.48    6.88
   1   6 -18   82.82    6.10
   1  -6 -18   98.31    6.78
   1  -6 -18   87.75    6.28
   1  -6 -18   62.76    5.46
   1   6 -18   91.45    6.62
   1  -6 -18   74.85    5.70
   1  -6 -18   94.69    6.50
   1   6 -18   80.89    6.43
   1   6 -18   81.10    6.53
   1   6 -18   86.68    6.18
   1  -6 -18   91.58    8.14
   1   6 -18   69.89    7.21
   1  -6 -18   79.63    6.47
   1   6 -17  602.63   20.30
   1  -6 -17  469.43   18.64
   1   6 -17  557.68   18.82
   1   6 -17  573.63   18.96
   1   6 -17  574.77   20.72
   1  -6 -17  472.41   18.84
   1   6 -17  590.93   19.80
   1  -6 -17  634.99   20.00
   1   6 -17  601.38   20.10
   1  -6 -17  516.58   19.29
   1  -6 -17  478.50   18.67
   1   6 -17  565.78   20.11
   1  -6 -17  580.89   19.19
   1   6 -17  540.08   19.93
   1  -6 -17  563.80   19.06
   1   6 -17  599.87   19.85
   1  -6 -17  547.11   22.50
   1  -6 -17  514.41   20.30
   1   6 -16  106.86    6.65
   1   6 -16   96.17    5.92
   1  -6 -16   77.94    5.76
   1   6 -16   96.61    5.91
   1   6 -16   83.62    5.50
   1   6 -16   90.13    5.20
   1   6 -16  104.49    7.18
   1   6 -16  100.00    6.41
   1  -6 -16   85.17    6.08
   1   6 -16  102.34    6.63
   1  -6 -16   94.13    6.12
   1  -6 -16  101.72    6.59
   1   6 -16   97.95    6.80
   1  -6 -16  104.10    6.27
   1   6 -16  100.73    6.80
   1  -6 -16  103.67    6.18
   1   6 -16  110.87    6.50
   1  -6 -16  106.99    8.36
   1  -6 -16  102.01    6.99
   1  -6 -15  132.07    7.07
   1   6 -15  144.70    6.93
   1   6 -15  141.36    6.90
   1   6 -15  137.10    6.51
   1   6 -15  143.54    6.99
   1   6 -15  141.52    8.17
   1   6 -15  139.74    7.54
   1   6 -15  151.92    7.83
   1  -6 -15  129.82    7.40
   1  -6 -15  114.09    6.92
   1   6 -15  136.64    7.87
   1   6 -15  134.74    7.83
   1  -6 -15  134.46    6.98
   1  -6 -15  135.44    6.98
   1   6 -15  164.43    7.79
   1  -6 -15  124.89    8.88
   1  -6 -15  132.97    7.90
   1  -6 -14  551.28   18.22
   1  -6 -14  511.93   17.97
   1   6 -14  563.04   18.82
   1   6 -14  592.47   19.18
   1  -6 -14  521.59   18.48
   1  -6 -14  555.91   18.14
   1  -6 -14  538.92   17.98
   1   6 -14  551.42   19.43
   1   6 -14  569.20   18.02
   1  -6 -14  527.51   20.96
   1   6 -14  512.85   17.41
   1  -6 -14  554.19   19.56
   1   6 -14  516.70   17.70
   1   6 -14  514.68   17.69
   1  -6 -13  149.49    8.26
   1   6 -13  164.91    7.16
   1  -6 -13  172.75    8.68
   1   6 -13  170.12    7.25
   1   6 -13  170.15    8.58
   1   6 -13  183.29    7.62
   1   6 -13  150.83    9.28
   1  -6 -13  176.41    9.88
  -1   6  12   89.06    4.74
  -1  -6  12   74.11    5.29
   1   6 -12   82.14    4.72
   1  -6 -12   87.35    5.96
   1   6 -12   84.28    4.69
   1   6 -12   89.44    5.81
   1   6 -12   94.36    4.99
   1  -6 -12   99.92    6.97
   1   6 -12   71.19    6.15
   1   6 -11  215.38    8.66
  -1   6  11  222.34    8.66
   1  -6 -11  205.97    9.95
   1  -6 -11  179.41    8.58
   1   6 -11  223.46    8.57
   1   6 -11  263.09    8.98
   1   6 -11  246.38   10.04
   1  -6 -11  223.56   10.88
  -1  -6  10  371.07   12.78
   1   6 -10  376.77   12.76
   1  -6 -10  336.72   13.01
   1   6 -10  371.96   12.97
   1  -6 -10  378.17   14.56
  -1   6  10  381.47   13.03
   1   6 -10  374.63   13.82
  -1  -6   9   67.94    4.01
   1  -6  -9   58.17    4.07
   1  -6  -9   69.88    4.92
   1   6  -9   66.65    3.96
  -1   6   9   71.08    3.19
  -1   6   9   68.39    4.19
   1  -6  -9   64.72    5.01
   1   6  -9   64.51    4.10
   1   6  -9   72.00    3.95
   1   6  -9   62.51    4.44
   1  -6  -8  229.74    9.20
  -1   6   8  211.05    7.17
  -1  -6   8  209.91    8.20
   1   6  -8  205.43    8.04
   1  -6  -8  189.87    8.33
  -1   6   8  213.13    8.48
   1  -6  -8  217.22    9.73
   1   6  -8  215.89    8.43
   1   6  -8  212.60    8.77
   1   6  -7  705.14   20.70
  -1   6   7  686.91   19.81
  -1  -6   7  683.61   20.84
   1  -6  -7  696.32   21.72
   1  -6  -7  631.39   20.99
   1  -6  -7  658.69   22.37
  -1   6   7  690.00   21.26
   1   6  -7  677.94   21.06
   1  -6  -6 1074.51   30.73
  -1  -6   6 1025.50   29.88
   1  -6  -6  973.47   30.07
  -1   6   6 1026.29   28.91
   1  -6  -6 1025.96   31.63
   1   6  -6  983.97   30.02
  -1   6   6 1043.86   30.39
   1  -6  -5  516.79   17.00
  -1  -6   5  555.36   16.83
   1  -6  -5  562.32   17.52
   1  -6  -5  563.02   18.56
   1   6  -5  548.61   17.16
  -1   6   5  563.68   17.39
  -1  -6   4   80.16    3.72
   1   6  -4   81.82    4.17
   1  -6  -4   79.41    4.50
   1  -6  -4   84.85    4.80
  -1  -6   4   84.66    4.40
   1   6  -4   79.36    4.58
   1  -6  -4   76.94    5.40
  -1   6   4   80.40    4.74
  -1  -6   3  267.04    9.18
   1  -6  -3  277.37   10.18
   1  -6  -3  251.49    9.84
  -1  -6   3  290.78    9.91
   1   6  -3  291.80    9.64
  -1  -6   3  267.33    9.49
  -1   6   3  282.38   10.37
  -1  -6   2  650.79   19.55
   1  -6  -2  648.31   19.77
  -1  -6   2  623.32   19.02
   1   6  -2  637.68   19.16
  -1  -6   2  634.03   19.19
  -1   6   2  631.14   20.05
  -1  -6   1  152.24    6.18
   1   6  -1  159.89    6.16
   1  -6  -1  154.79    6.52
  -1  -6   1  156.07    6.37
  -1  -6   1  149.59    6.15
  -1   6   1  154.71    6.90
   1   6  -1  151.10    6.72
   1  -6  -1  154.80    7.76
   1  -6   0   48.89    3.42
  -1  -6   0   46.71    3.13
   1  -6   0   51.69    3.34
  -1  -6   0   52.02    3.29
   1   6   0   49.38    3.09
   1   6   0   45.46    3.54
   1  -6   0   47.78    4.32
  -1  -6   0   45.20    3.06
  -1   6   0   50.51    3.74
  -1  -6  -1  474.41   15.55
   1  -6   1  488.88   15.92
   1   6   1  492.57   15.15
   1  -6   1  491.63   15.43
   1   6   1  493.06   16.00
   1  -6   1  526.78   17.43
  -1  -6  -2  519.92   16.37
   1  -6   2  503.03   16.51
   1  -6   2  511.01   15.89
   1   6   2  511.78   15.69
  -1  -6  -2  515.57   16.21
   1  -6   2  533.28   18.05
   1   6   2  513.98   16.63
   1   6   3 1936.71   52.16
  -1  -6  -3 1871.18   52.71
   1  -6   3 1859.74   53.10
  -1  -6  -3 1882.74   53.08
   1  -6   3 1840.31   52.17
  -1   6  -3 1918.66   53.37
   1  -6   3 1915.67   54.67
   1   6   3 1903.71   53.23
  -1  -6  -4  249.64    8.83
  -1  -6  -4  253.44    9.28
   1  -6   4  225.49    8.11
   1  -6   4  215.90    8.87
   1   6   4  244.62    8.25
   1  -6   4  225.12   10.20
   1   6   4  243.64    9.20
  -1   6  -4  224.57    9.14
   1   6   5 1264.69   35.12
  -1  -6  -5 1301.08   36.54
   1  -6   5 1174.26   36.05
  -1  -6  -5 1241.37   35.82
   1   6   5 1258.43   36.29
   1  -6   5 1272.42   37.72
  -1   6  -5 1241.81   36.34
  -1  -6  -6  199.21    7.83
   1  -6   6  199.98    8.18
   1   6   6  208.48    7.23
  -1  -6  -6  219.54    8.65
  -1   6  -6  192.71    8.17
   1  -6   6  203.41    9.37
   1   6   6  205.98    8.21
  -1   6  -6  179.91    8.44
   1  -6   7  546.84   19.14
  -1   6  -7  567.89   17.99
   1   6   7  566.47   17.88
  -1  -6  -7  550.61   17.54
  -1  -6  -7  582.15   18.46
   1  -6   7  531.63   17.81
  -1   6  -7  588.37   17.82
   1   6   7  577.20   16.76
   1   6   8  230.30    8.66
   1  -6   8  220.17    9.83
  -1   6  -8  211.28    8.53
  -1  -6  -8  221.50    8.40
   1  -6   8  175.12    8.24
  -1  -6  -8  241.07    9.40
  -1   6  -8  220.57    8.71
   1   6   8  225.56    7.52
  -1   6  -8  186.97    9.13
  -1   6  -9  726.76   22.09
   1  -6   9  699.64   23.38
   1   6   9  715.24   21.94
  -1  -6  -9  736.43   23.04
  -1   6  -9  752.10   21.79
  -1  -6  -9  725.42   21.88
   1   6   9  701.32   20.59
  -1   6  -9  760.77   22.57
  -1   6  -9  688.31   23.29
   1   6  10  116.75    5.63
   1  -6  10  101.42    6.37
  -1   6 -10  104.28    5.52
  -1  -6 -10  118.19    5.63
  -1   6 -10  107.89    5.40
  -1   6 -10  118.37    6.27
  -1   6 -10  101.41    6.50
  -1   6 -11  731.55   23.04
   1  -6  11  676.87   24.22
   1   6  11  725.50   22.87
  -1  -6 -11  737.54   24.52
  -1   6 -11  771.05   22.98
  -1  -6 -11  734.37   23.04
  -1   6 -11  856.91   22.96
  -1   6 -11  790.46   24.19
  -1   6 -11  702.06   24.83
   1   6  12   49.48    3.48
  -1   6 -12   43.75    3.38
  -1  -6 -12   51.20    4.50
   1  -6  12   42.29    4.19
  -1   6 -12   50.45    3.56
  -1  -6 -12   49.62    4.53
  -1   6 -12   58.56    4.58
  -1   6 -12   49.80    3.43
  -1   6 -12   48.41    4.79
  -1   6 -13  100.95    5.14
  -1  -6 -13   93.71    6.08
  -1   6 -13   93.43    6.77
  -1   6 -13  100.20    5.08
  -1   6 -13  103.43    6.37
  -1   6 -13  106.14    5.35
  -1  -6 -13   98.60    6.46
  -1  -6 -14  325.97   12.48
  -1  -6 -14  340.50   12.45
  -1   6 -14  368.39   13.70
  -1   6 -14  318.06   12.50
  -1   6 -14  322.54   12.56
  -1   6 -14  367.40   13.95
  -1   6 -14  337.93   12.89
  -1   6 -14  367.60   13.27
  -1  -6 -14  293.50   13.06
  -1  -6 -14  334.83   12.59
  -1   6 -14  359.94   13.24
  -1  -6 -14  342.50   12.62
  -1   6 -14  361.90   13.41
  -1   6 -14  329.73   14.50
  -1   6 -14  336.60   13.18
  -1   6 -14  325.52   11.97
  -1  -6 -14  337.13   13.94
  -1  -6 -15  217.04   10.83
  -1   6 -15  226.55    9.16
  -1   6 -15  271.49   11.09
  -1  -6 -15  217.58    9.49
  -1  -6 -15  219.29    9.64
  -1   6 -15  239.22    9.94
  -1   6 -15  229.55    9.83
  -1   6 -15  257.88   11.26
  -1   6 -15  243.90   10.24
  -1  -6 -15  239.39   10.15
  -1   6 -15  245.46   10.42
  -1  -6 -15  195.66    9.98
  -1   6 -15  239.51   11.13
  -1  -6 -15  211.09    9.58
  -1   6 -15  251.18   11.36
  -1   6 -15  260.19   10.70
  -1   6 -15  259.82   10.50
  -1  -6 -15  223.37    9.67
  -1   6 -15  232.03   11.64
  -1  -6 -15  227.43   12.49
  -1   6 -15  242.71   10.58
  -1   6 -16   31.42    3.06
  -1  -6 -16   36.46    4.58
  -1  -6 -16   30.99    3.98
  -1  -6 -16   34.47    4.06
  -1   6 -16   34.82    4.35
  -1   6 -16   35.10    3.81
  -1   6 -16   31.01    3.76
  -1   6 -16   35.48    4.58
  -1   6 -16   30.23    3.74
  -1  -6 -16   30.27    4.21
  -1  -6 -16   43.99    4.43
  -1   6 -16   37.14    4.21
  -1  -6 -16   26.79    4.02
  -1   6 -16   36.71    4.86
  -1  -6 -16   31.99    3.96
  -1   6 -16   41.05    4.96
  -1  -6 -16   35.55    4.02
  -1   6 -16   31.76    3.88
  -1   6 -16   37.66    4.16
  -1   6 -16   33.98    4.87
  -1  -6 -16   34.22    5.31
  -1   6 -16   32.31    4.05
  -1  -6 -17  113.58    8.06
  -1  -6 -17  125.53    7.31
  -1   6 -17  158.05    8.41
  -1  -6 -17  121.16    7.10
  -1   6 -17  143.65    7.57
  -1   6 -17  151.80    7.77
  -1   6 -17  161.06    8.88
  -1  -6 -17  110.62    7.30
  -1   6 -17  145.68    7.80
  -1  -6 -17  129.49    7.62
  -1   6 -17  149.09    7.93
  -1  -6 -17  111.87    7.43
  -1   6 -17  144.37    8.63
  -1   6 -17  147.20    8.70
  -1  -6 -17  129.31    7.35
  -1   6 -17  158.20    8.08
  -1   6 -17  150.61    8.05
  -1  -6 -17  127.23    7.32
  -1  -6 -17  126.79    9.54
  -1   6 -17  147.21    9.24
  -1   6 -17  146.61    8.04
  -1  -6 -18  202.79   11.19
  -1   6 -18  229.55   10.92
  -1  -6 -18  215.30   10.11
  -1  -6 -18  229.79   10.14
  -1   6 -18  214.97   10.07
  -1   6 -18  220.75   10.14
  -1   6 -18  229.85   11.52
  -1   6 -18  225.77   10.49
  -1  -6 -18  201.41   10.27
  -1   6 -18  244.90   10.86
  -1  -6 -18  183.30   10.10
  -1  -6 -18  241.00   11.38
  -1   6 -18  218.01   11.24
  -1  -6 -18  240.72   11.17
  -1   6 -18  232.37   11.44
  -1  -6 -18  239.77   10.54
  -1   6 -18  222.79   10.51
  -1  -6 -18  240.10   10.49
  -1   6 -18  235.85   10.79
  -1  -6 -18  215.61   12.77
  -1   6 -18  212.03   11.89
  -1   6 -18  217.03   10.63
  -1  -6 -18  236.74   11.29
  -1  -6 -19   14.28    3.50
  -1   6 -19   19.29    3.95
  -1  -6 -19   16.27    3.72
  -1  -6 -19   14.53    3.71
  -1   6 -19   17.29    3.47
  -1   6 -19   18.69    3.55
  -1   6 -19   16.30    3.41
  -1   6 -19   16.99    3.88
  -1  -6 -19   10.81    3.62
  -1   6 -19   15.75    3.27
  -1   6 -19   18.78    3.80
  -1  -6 -19   10.64    2.99
  -1  -6 -19   10.23    3.45
  -1  -6 -19   14.93    4.11
  -1  -6 -19   10.33    3.65
  -1   6 -19   15.32    4.26
  -1   6 -19   15.15    4.07
  -1  -6 -19   13.01    4.03
  -1   6 -19   14.27    3.54
  -1  -6 -19   14.70    3.78
  -1   6 -19   13.85    3.35
  -1  -6 -19   11.69    4.33
  -1  -6 -19   16.82    4.50
  -1  -6 -20   87.01    7.26
  -1  -6 -20  102.06    7.24
  -1  -6 -20  103.60    6.89
  -1   6 -20  113.06    7.40
  -1   6 -20   97.46    6.55
  -1   6 -20   94.84    6.49
  -1   6 -20  117.89    8.21
  -1   6 -20   99.41    6.84
  -1  -6 -20  100.03    7.10
  -1   6 -20  106.67    7.08
  -1  -6 -20   72.31    5.79
  -1  -6 -20   83.98    6.49
  -1   6 -20  112.95    7.86
  -1   6 -20  110.95    7.93
  -1  -6 -20  118.07    7.43
  -1  -6 -20  108.28    7.77
  -1  -6 -20  110.94    7.85
  -1  -6 -20  116.95    7.32
  -1  -6 -20  100.73    6.83
  -1   6 -20  119.00    7.36
  -1   6 -20  108.46    7.18
  -1  -6 -20  105.85    8.88
  -1  -6 -20   96.38    7.76
  -1  -6 -21   41.08    5.27
  -1   6 -21   62.42    5.71
  -1  -6 -21   49.60    5.41
  -1  -6 -21   52.80    5.45
  -1   6 -21   59.66    5.31
  -1   6 -21   60.51    5.26
  -1   6 -21   64.13    6.25
  -1  -6 -21   45.64    5.29
  -1   6 -21   57.11    5.31
  -1  -6 -21   40.43    4.34
  -1   6 -21   55.18    5.47
  -1  -6 -21   31.40    4.65
  -1   6 -21   63.17    6.21
  -1  -6 -21   61.03    6.03
  -1   6 -21   57.81    6.04
  -1  -6 -21   55.83    5.86
  -1   6 -21   57.77    5.46
  -1   6 -21   59.33    5.48
  -1  -6 -21   48.46    5.05
  -1  -6 -21   41.28    6.03
  -1  -6 -21   51.06    6.03
  -1   6 -22  178.44    9.45
  -1  -6 -22  156.43    9.15
  -1  -6 -22  160.34    8.26
  -1   6 -22  190.73    9.76
  -1  -6 -22  137.07    8.60
  -1  -6 -22  213.09   10.74
  -1   6 -22  170.61    9.86
  -1  -6 -22  223.89   10.88
  -1   6 -22  173.23    9.97
  -1   6 -22  176.71    9.61
  -1   6 -22  178.73    9.47
  -1  -6 -22  187.84    9.27
  -1   6 -22  190.69   10.69
  -1   6 -22  192.21    9.26
  -1   6 -22  188.10    9.21
  -1   6 -22  193.97    9.98
  -1  -6 -22  193.98    9.87
  -1  -6 -22  183.61   10.37
  -1  -6 -23  102.53    7.00
  -1   6 -23  108.38    7.20
  -1   6 -23  110.62    6.58
  -1   6 -23  104.78    6.56
  -1   6 -23  104.77    7.69
  -1   6 -23   93.94    6.64
  -1  -6 -23  100.11    7.45
  -1  -6 -23   71.64    6.39
  -1  -6 -23   85.10    5.43
  -1   6 -23  114.61    7.22
  -1  -6 -23   68.21    5.91
  -1   6 -23  101.76    7.39
  -1   6 -23  101.80    7.43
  -1  -6 -23  105.73    7.73
  -1  -6 -23  111.23    7.77
  -1   6 -23  102.65    7.12
  -1  -6 -23  100.52    6.45
  -1   6 -23  102.13    6.92
  -1   6 -23  108.76    7.72
  -1   6 -23  111.86    8.37
  -1  -6 -23   85.07    7.40
  -1   6 -24   27.70    4.69
  -1  -6 -24   32.71    4.43
  -1   6 -24   26.24    4.23
  -1   6 -24   27.25    4.16
  -1   6 -24   28.05    4.56
  -1  -6 -24   37.41    5.27
  -1  -6 -24   29.76    4.47
  -1   6 -24   25.91    4.08
  -1   6 -24   30.02    4.62
  -1   6 -24   28.84    4.37
  -1  -6 -24   18.20    3.51
  -1   6 -24   26.86    4.53
  -1  -6 -24   36.08    5.24
  -1   6 -24   30.21    4.68
  -1  -6 -24   42.81    5.31
  -1   6 -24   25.17    4.06
  -1  -6 -24   26.44    3.72
  -1   6 -24   23.09    4.08
  -1   6 -24   32.15    5.02
  -1  -6 -24   34.60    5.46
  -1  -6 -25   18.14    3.92
  -1  -6 -25   29.12    4.81
  -1   6 -25   26.66    3.90
  -1   6 -25   27.30    4.23
  -1   6 -25   25.71    4.03
  -1  -6 -25   30.46    4.87
  -1   6 -25   17.57    3.96
  -1  -6 -25   28.08    4.64
  -1   6 -25   25.33    4.23
  -1  -6 -25   24.16    3.20
  -1   6 -25   28.38    4.21
  -1   6 -25   21.94    3.94
  -1   6 -25   25.00    3.82
  -1   6 -25   23.48    4.45
  -1   6 -25   23.44    3.94
  -1   6 -25   24.44    4.21
  -1  -6 -25   20.34    3.91
  -1   6 -26  129.34    7.13
  -1   6 -26  113.49    6.69
  -1   6 -26  114.74    6.81
  -1  -6 -26  141.11    8.36
  -1  -6 -26  158.85    8.23
  -1  -6 -26  161.99    8.29
  -1  -6 -26  137.04    8.34
  -1   6 -26  120.28    7.12
  -1  -6 -26  152.42    8.19
  -1   6 -26  113.15    6.64
  -1   6 -26  126.73    7.52
  -1  -6 -26  128.09    6.79
  -1   6 -26  122.32    7.77
  -1   6 -26  127.43    7.95
  -1  -6 -27   72.12    5.84
  -1  -6 -27   71.99    6.40
  -1  -6 -27   79.65    6.08
  -1   6 -27   68.39    5.14
  -1   6 -27   66.90    5.19
  -1  -6 -27   62.77    6.23
  -1   6 -27   67.23    5.53
  -1   6 -27   62.99    4.99
  -1  -6 -27   69.50    6.06
  -1   6 -27   72.20    5.64
  -1   6 -27   70.11    5.89
  -1  -6 -27   64.38    4.64
  -1   6 -27   69.45    5.29
  -1  -6 -28   31.56    4.16
  -1  -6 -28   39.22    5.23
  -1   6 -28   23.29    3.24
  -1  -6 -28   33.65    4.25
  -1   6 -28   23.24    3.29
  -1  -6 -28   28.65    4.86
  -1  -6 -28   29.50    4.58
  -1   6 -28   23.20    3.21
  -1   6 -28   27.26    3.59
  -1  -6 -28   29.70    4.87
  -1   6 -28   26.13    3.84
  -1   6 -28   32.36    3.85
  -1  -6 -29  106.63    6.98
  -1   6 -29  100.04    6.04
  -1  -6 -29  130.87    7.45
  -1   6 -29   83.76    5.10
  -1  -6 -29  115.42    7.14
  -1  -6 -29  115.61    6.17
  -1  -6 -29  122.42    6.28
  -1   6 -29   93.12    5.17
  -1  -6 -29  119.15    6.76
  -1   6 -29  110.35    5.79
  -1  -6 -30   44.63    4.61
  -1   6 -30   31.33    2.95
  -1  -6 -30   43.77    4.50
  -1   6 -30   28.02    2.35
  -1   6 -30   28.89    2.40
  -1  -6 -30   39.57    4.53
  -1   6 -30   44.86    3.42
  -1  -6 -30   45.55    3.96
   1  -7 -29   10.73    3.44
   1   7 -29    5.68    2.13
   1   7 -29    6.67    2.18
   1  -7 -29    8.30    3.18
   1  -7 -29    6.05    3.28
   1   7 -28   66.04    4.96
   1  -7 -28   63.98    5.22
   1  -7 -28   80.24    6.22
   1   7 -28   73.58    5.06
   1   7 -28   63.52    4.86
   1  -7 -28   84.32    6.22
   1   7 -27  112.94    6.65
   1  -7 -27  133.78    7.77
   1   7 -27  115.23    6.96
   1  -7 -27  144.26    7.93
   1   7 -27  125.87    7.04
   1  -7 -27  109.58    6.81
   1  -7 -27  131.16    7.52
   1   7 -27  127.45    7.70
   1   7 -27  110.86    6.85
   1   7 -27  119.37    7.02
   1   7 -26    4.12    3.14
   1  -7 -26   -0.12    2.12
   1   7 -26    0.72    2.52
   1  -7 -26    5.88    3.86
   1  -7 -26   -0.53    2.04
   1   7 -26    4.19    2.35
   1   7 -26    2.02    2.29
   1  -7 -26   -0.11    1.94
   1  -7 -26    3.74    3.85
   1   7 -26    4.16    2.62
   1  -7 -26    4.07    3.70
   1  -7 -26    6.24    3.46
   1   7 -26    3.93    2.68
   1   7 -26    3.24    2.62
   1   7 -26    7.14    2.97
   1   7 -26    4.37    3.03
   1   7 -25   49.91    5.17
   1  -7 -25   45.19    4.73
   1  -7 -25   56.03    5.83
   1  -7 -25   48.27    4.88
   1   7 -25   42.44    4.29
   1   7 -25   38.64    4.18
   1  -7 -25   41.47    4.73
   1  -7 -25   57.25    5.83
   1   7 -25   47.77    4.90
   1   7 -25   55.90    5.44
   1  -7 -25   46.93    5.09
   1  -7 -25   50.31    5.58
   1   7 -25   63.99    5.53
   1   7 -25   52.05    5.63
   1   7 -25   57.92    5.57
   1  -7 -25   46.83    5.15
   1   7 -25   55.42    5.39
   1   7 -25   53.17    4.84
   1  -7 -25   55.57    5.53
   1   7 -24   36.28    4.41
   1  -7 -24   38.55    5.12
   1  -7 -24   41.17    5.06
   1   7 -24   36.30    4.68
   1   7 -24   38.86    4.80
   1   7 -24   44.47    5.08
   1   7 -24   37.16    4.72
   1  -7 -24   30.53    4.32
   1   7 -24   31.20    4.03
   1  -7 -24   43.56    4.94
   1   7 -24   25.67    3.88
   1  -7 -24   37.40    4.69
   1   7 -24   36.70    4.55
   1  -7 -24   41.50    5.12
   1   7 -24   29.20    4.19
   1  -7 -24   39.38    5.14
   1   7 -24   39.05    5.07
   1   7 -24   31.16    5.06
   1  -7 -24   36.56    4.68
   1  -7 -23    6.75    4.04
   1   7 -23    4.08    2.97
   1   7 -23    3.21    3.11
   1  -7 -23    9.91    4.11
   1   7 -23    5.58    3.38
   1   7 -23    6.61    3.67
   1  -7 -23    8.30    3.76
   1   7 -23    4.74    3.09
   1   7 -23    4.76    3.09
   1   7 -23    4.70    2.91
   1  -7 -23    8.10    3.84
   1   7 -23    3.31    3.01
   1  -7 -23    8.10    3.66
   1   7 -23    6.13    3.08
   1  -7 -23   11.63    3.95
   1  -7 -23    3.65    4.14
   1  -7 -23    5.08    3.97
   1   7 -23    5.36    3.64
   1   7 -23    4.04    3.62
   1  -7 -23    5.61    3.92
   1   7 -23    4.06    2.48
   1   7 -22   88.08    6.87
   1  -7 -22   68.44    4.93
   1   7 -22   82.12    6.76
   1  -7 -22   92.76    7.08
   1   7 -22   78.10    6.27
   1  -7 -22   84.79    6.74
   1   7 -22   90.60    6.97
   1  -7 -22   77.46    6.42
   1   7 -22   91.86    7.04
   1   7 -22   73.95    6.15
   1  -7 -22   88.74    6.78
   1   7 -22   79.02    6.24
   1  -7 -22   97.58    7.05
   1   7 -22   85.49    6.51
   1  -7 -22   71.77    7.91
   1   7 -22   87.30    7.79
   1  -7 -22   83.41    6.91
   1   7 -21  168.80    9.51
   1  -7 -21  143.64    7.50
   1   7 -21  180.65    8.82
   1   7 -21  176.53    8.71
   1   7 -21  163.63    9.62
   1   7 -21  150.17    8.97
   1  -7 -21  173.51    9.53
   1  -7 -21  158.49    9.03
   1   7 -21  172.18    9.45
   1   7 -21  167.70    9.69
   1  -7 -21  160.54    9.27
   1  -7 -21  168.50    9.40
   1   7 -21  147.91    8.92
   1  -7 -21  178.08    9.51
   1   7 -21  161.76    9.03
   1   7 -21  160.46    9.17
   1   7 -21  165.51   10.86
   1  -7 -21  132.76   10.75
   1  -7 -21  150.52    9.49
   1  -7 -20  142.35    9.37
   1   7 -20  153.11    8.96
   1  -7 -20  133.30    7.26
   1   7 -20  170.68    8.43
   1  -7 -20  103.16    7.07
   1   7 -20  171.13    8.51
   1   7 -20  162.81    9.48
   1   7 -20  147.50    8.75
   1  -7 -20   97.78    6.99
   1  -7 -20  181.11    9.57
   1   7 -20  175.50    9.49
   1  -7 -20  150.86    8.88
   1  -7 -20  163.27    9.22
   1  -7 -20  169.80    9.30
   1  -7 -20  162.44    8.78
   1   7 -20  148.42    8.86
   1   7 -20  150.14    8.78
   1  -7 -20  172.10    8.89
   1   7 -20  152.06    8.73
   1  -7 -20  145.89   11.06
   1   7 -20  154.18   10.37
   1  -7 -20  167.50    9.73
   1  -7 -19   60.20    6.20
   1   7 -19   84.16    6.58
   1  -7 -19   70.93    5.21
   1   7 -19   92.97    6.08
   1  -7 -19   57.52    5.10
   1   7 -19   91.11    6.04
   1   7 -19   76.71    6.61
   1  -7 -19   84.90    6.65
   1   7 -19   88.47    6.46
   1  -7 -19   56.36    5.22
   1   7 -19   88.54    6.83
   1  -7 -19   77.28    6.53
   1   7 -19   81.05    6.56
   1  -7 -19   87.04    6.64
   1  -7 -19   80.46    6.14
   1  -7 -19   99.75    7.00
   1   7 -19   81.60    6.61
   1   7 -19   88.94    6.39
   1  -7 -19   86.17    6.19
   1  -7 -19   66.41    7.83
   1  -7 -19   85.71    6.97
   1   7 -18    1.54    2.64
   1  -7 -18    2.80    3.12
   1   7 -18   -0.13    2.72
   1  -7 -18   -0.42    2.41
   1   7 -18    0.40    2.72
   1   7 -18    1.78    2.63
   1   7 -18   -1.36    2.97
   1  -7 -18    1.90    2.48
   1  -7 -18    3.24    3.40
   1   7 -18    3.26    2.74
   1   7 -18    2.92    3.28
   1  -7 -18    4.80    3.43
   1  -7 -18    3.23    3.17
   1   7 -18   -1.20    3.38
   1   7 -18    1.35    3.09
   1  -7 -18    3.03    3.08
   1  -7 -18   -0.28    4.10
   1  -7 -18    1.25    2.70
   1  -7 -17    1.00    2.72
   1  -7 -17    1.89    2.96
   1   7 -17    2.14    2.58
   1   7 -17    1.66    2.59
   1   7 -17    1.56    2.56
   1  -7 -17   -0.42    2.41
   1   7 -17    0.51    2.54
   1   7 -17    0.56    2.81
   1  -7 -17    1.00    3.16
   1  -7 -17   -0.15    2.49
   1   7 -17    2.22    2.69
   1   7 -17    1.35    3.30
   1  -7 -17    3.09    2.99
   1  -7 -17    6.69    3.24
   1   7 -17    0.34    3.21
   1   7 -17   -0.17    3.19
   1  -7 -17    5.05    3.10
   1  -7 -17    1.92    4.04
   1   7 -17    1.04    1.93
   1  -7 -16  133.97    8.52
   1   7 -16  159.74    8.40
   1  -7 -16  144.28    7.74
   1  -7 -16  137.52    7.55
   1   7 -16  140.51    7.33
   1   7 -16  138.53    7.29
   1  -7 -16  112.85    7.27
   1   7 -16  131.93    6.85
   1   7 -16  120.13    7.03
   1   7 -16  155.25    8.80
   1  -7 -16  134.57    7.68
   1  -7 -16  115.47    7.41
   1   7 -16  127.67    7.78
   1   7 -16  150.79    8.49
   1  -7 -16  127.27    8.12
   1  -7 -16  146.25    7.60
   1   7 -16  143.20    8.42
   1   7 -16  147.10    8.62
   1   7 -16  153.06    8.08
   1  -7 -16  142.04    7.53
   1  -7 -16  139.45   10.12
   1   7 -16  130.82    6.92
   1  -7 -15   23.65    3.87
   1   7 -15   32.32    3.92
   1  -7 -15   27.05    3.58
   1  -7 -15   24.02    3.50
   1   7 -15   25.05    3.22
   1   7 -15   28.40    3.12
   1   7 -15   19.82    3.71
   1  -7 -15   27.94    3.79
   1  -7 -15   27.22    3.78
   1   7 -15   31.38    3.91
   1   7 -15   26.76    4.03
   1  -7 -15   24.19    3.94
   1  -7 -15   28.04    3.70
   1   7 -15   31.36    4.40
   1   7 -15   29.64    4.28
   1  -7 -15   28.85    3.67
   1   7 -15   26.69    3.50
   1  -7 -15   30.35    3.65
   1  -7 -15   23.51    4.84
   1   7 -15   22.92    4.72
   1   7 -15   21.42    2.98
   1  -7 -14   51.51    5.03
   1   7 -14   54.76    4.05
   1  -7 -14   57.20    4.69
   1  -7 -14   43.07    4.33
   1   7 -14   52.34    4.18
   1   7 -14   49.03    4.74
   1   7 -14   47.32    4.61
   1  -7 -14   46.46    4.68
   1  -7 -14   50.44    4.57
   1   7 -14   49.28    5.01
   1  -7 -14   51.60    4.60
   1  -7 -14   56.82    4.47
   1   7 -14   48.78    5.01
   1   7 -14   52.52    5.26
   1  -7 -14   59.79    4.55
   1   7 -14   50.43    4.47
   1  -7 -14   55.40    6.24
   1   7 -14   47.77    5.73
   1   7 -14   48.58    3.97
   1   7 -13   -0.44    1.64
   1  -7 -13   -0.18    2.57
   1  -7 -13    5.27    2.64
   1   7 -13    0.44    2.72
   1  -7 -13    2.28    2.40
   1   7 -13   -0.13    2.00
   1   7 -13    0.15    2.31
   1   7 -13   -0.44    1.76
   1  -7 -13    5.78    2.82
   1  -7 -13    1.55    2.44
   1   7 -13    0.54    2.15
   1   7 -13    0.72    2.75
   1  -7 -13    0.92    2.50
   1  -7 -13    6.79    2.55
   1   7 -13    1.34    2.79
   1   7 -13   -0.60    2.84
   1  -7 -13    4.61    2.50
   1  -7 -13    2.90    3.27
   1   7 -13    1.23    3.13
   1   7 -13    1.05    1.75
   1  -7 -12  648.95   23.63
   1   7 -12  677.52   21.74
  -1  -7  12  631.05   22.96
  -1   7  12  674.58   21.55
   1   7 -12  750.89   23.31
   1  -7 -12  655.51   21.72
   1   7 -12  763.88   23.40
   1  -7 -12  662.56   22.51
   1  -7 -12  608.00   22.01
   1  -7 -12  689.53   21.66
   1  -7 -12  693.01   21.65
   1   7 -12  738.10   23.02
   1   7 -12  802.08   22.12
   1   7 -12  620.41   24.03
   1  -7 -12  738.77   25.39
   1  -7 -12  535.48   21.51
   1   7 -12  688.80   21.58
   1   7 -12  676.50   21.49
   1   7 -12  659.81   21.41
   1   7 -11   61.17    5.91
   1  -7 -11   70.04    5.92
   1   7 -11   73.26    4.78
  -1  -7  11   73.25    5.70
  -1   7  11   75.83    4.85
  -1  -7  11   73.13    4.71
   1   7 -11   69.91    4.57
   1  -7 -11   84.61    5.91
   1   7 -11   80.85    4.81
   1   7 -11   75.48    5.32
   1  -7 -10    0.12    2.07
   1   7 -10    2.16    1.80
  -1  -7  10    1.64    1.76
   1  -7 -10    1.70    2.71
  -1   7  10    0.22    1.68
   1  -7 -10    1.14    2.31
   1   7 -10    2.38    1.86
   1   7 -10    1.72    1.68
   1   7 -10    2.80    2.03
   1  -7  -9   -1.23    2.73
  -1   7   9    0.77    1.65
   1   7  -9    0.54    1.65
  -1  -7   9    0.20    1.55
   1  -7  -9    1.15    1.76
   1  -7  -9    1.16    2.34
   1   7  -9    1.67    1.65
   1  -7  -9   -0.54    2.20
   1   7  -9    2.81    1.59
   1   7  -9    0.22    1.75
   1   7  -8  107.36    5.86
  -1   7   8  106.15    5.94
   1  -7  -8  117.06    7.24
  -1   7   8  118.51    4.85
  -1  -7   8   99.97    5.59
   1  -7  -8  104.61    5.94
   1  -7  -8  124.94    6.65
   1   7  -8  108.84    5.54
   1   7  -8   97.33    5.57
   1  -7  -7   10.38    2.30
  -1  -7   7    9.95    2.08
   1  -7  -7   14.52    3.15
   1   7  -7   10.46    2.21
  -1   7   7   10.24    2.28
  -1   7   7   11.70    1.67
   1  -7  -7   12.73    2.73
   1   7  -7    8.31    1.90
   1  -7  -6  311.17   11.78
  -1   7   6  305.79   10.17
  -1  -7   6  293.55   11.10
   1  -7  -6  283.05   11.23
   1  -7  -6  301.82   12.81
   1   7  -6  296.55   11.30
  -1   7   6  304.13   11.57
  -1   7   5    1.04    1.32
   1   7  -5    1.72    1.91
   1  -7  -5    2.67    2.17
   1   7  -5    0.84    1.81
   1  -7  -5    2.30    1.86
  -1  -7   5    1.41    1.63
  -1   7   5    1.98    2.08
   1  -7  -5    2.79    2.69
  -1   7   4  635.72   18.89
   1  -7  -4  626.13   20.11
  -1  -7   4  563.63   18.43
  -1  -7   4  649.36   19.79
   1   7  -4  649.86   19.40
   1  -7  -4  580.58   19.75
   1   7  -4  640.49   20.13
  -1   7   4  647.23   20.38
   1  -7  -4  608.69   21.51
  -1  -7   3    5.68    1.52
   1  -7  -3    4.46    2.02
   1   7  -3    4.77    1.84
  -1   7   3    6.43    1.74
  -1   7   3    3.94    2.15
   1  -7  -3    5.77    2.00
  -1  -7   3    5.99    1.85
   1   7  -2   22.39    2.59
  -1  -7   2   24.73    2.69
   1  -7  -2   23.94    2.85
  -1  -7   2   19.60    2.24
  -1   7   2   27.21    3.29
   1  -7  -1  177.01    7.61
  -1  -7   1  185.91    7.67
   1   7  -1  170.54    7.15
  -1  -7   1  180.22    7.24
   1  -7  -1  170.23    9.09
   1   7  -1  176.49    7.95
  -1   7   1  172.55    8.08
  -1  -7   0  256.33    9.47
  -1  -7   0  241.98    9.17
   1  -7   0  230.24    9.58
   1   7   0  242.45    8.92
   1  -7   0  240.30    9.27
  -1   7   0  239.40    9.92
   1  -7   0  245.96   11.14
   1   7   0  240.91    9.81
   1  -7   1  207.34    8.57
   1  -7   1  196.33    7.92
  -1  -7  -1  192.59    8.04
   1   7   1  198.89    7.65
   1  -7   1  194.22    9.71
   1   7   1  197.94    8.51
   1  -7   2  238.56    9.57
   1  -7   2  238.76    8.89
  -1  -7  -2  233.36    9.28
   1   7   2  238.28    8.68
   1   7   2  220.86    9.45
   1  -7   2  245.05   11.09
  -1  -7  -3   21.88    2.79
  -1  -7  -3   22.13    2.61
   1  -7   3   19.26    2.27
   1   7   3   22.55    2.34
   1  -7   3   19.02    2.70
  -1   7  -3   29.34    3.32
   1   7   3   26.41    3.12
   1  -7   3   24.90    3.92
  -1  -7  -4  954.78   28.31
  -1  -7  -4  964.25   28.72
   1   7   4  940.40   27.48
   1  -7   4  928.26   28.70
   1  -7   4  890.99   27.35
   1   7   4  946.81   28.82
  -1   7  -4  980.81   29.01
   1  -7   4  981.20   30.63
  -1  -7  -5   30.16    3.30
   1  -7   5   32.86    3.36
   1   7   5   32.52    2.62
  -1  -7  -5   30.63    2.97
  -1   7  -5   39.53    3.53
   1   7   5   37.04    3.47
   1  -7   5   33.47    4.23
  -1   7  -6   92.49    5.94
   1   7   6  115.85    6.02
  -1   7  -6  114.73    6.05
   1  -7   6  105.44    6.94
   1   7   6  115.15    5.04
  -1  -7  -6  116.31    5.73
  -1  -7  -6  112.77    6.12
   1  -7   6  110.13    5.99
  -1   7  -7   11.45    2.80
  -1   7  -7   14.20    2.53
  -1  -7  -7   11.30    2.18
   1   7   7   13.58    2.40
   1  -7   7   13.57    3.22
   1  -7   7   14.27    2.47
  -1  -7  -7   11.43    2.54
  -1   7  -7   12.38    2.32
  -1   7  -7   12.40    2.09
   1   7   7   12.72    1.76
  -1   7  -8  372.80   14.99
  -1   7  -8  401.72   14.22
   1   7   8  402.27   14.12
   1  -7   8  382.01   15.55
  -1  -7  -8  407.97   14.76
  -1   7  -8  418.72   13.75
   1  -7   8  356.20   13.93
  -1  -7  -8  393.48   13.89
  -1   7  -8  415.91   13.90
   1   7   8  396.07   12.73
  -1   7  -9   32.56    3.99
   1   7   9   34.45    3.29
   1  -7   9   39.13    4.41
  -1   7  -9   33.52    3.35
  -1   7  -9   34.42    3.23
  -1  -7  -9   29.54    3.60
   1  -7   9   32.53    3.35
  -1  -7  -9   30.90    3.15
  -1   7  -9   36.70    3.35
  -1   7 -10  115.83    7.27
   1  -7  10  123.83    7.60
   1   7  10  123.56    6.28
  -1   7 -10  117.25    6.25
   1  -7  10  102.69    6.17
  -1  -7 -10  127.71    7.09
  -1   7 -10  124.64    6.10
  -1   7 -10  133.65    6.61
  -1   7 -11    4.58    2.72
  -1   7 -11    3.25    2.19
  -1   7 -11    4.14    1.74
   1  -7  11    2.30    2.63
   1   7  11    2.64    1.73
  -1  -7 -11    4.50    2.53
  -1   7 -11    5.59    1.90
  -1  -7 -11    2.21    1.88
  -1  -7 -11    2.40    2.41
  -1   7 -11    4.42    1.90
  -1  -7 -12  170.22    9.44
  -1   7 -12  175.78    8.07
   1  -7  12  160.63    9.19
   1   7  12  177.92    7.96
  -1  -7 -12  172.45    7.96
  -1   7 -12  198.62    9.21
  -1   7 -12  194.29    7.93
  -1   7 -12  204.44    9.07
  -1  -7 -12  165.05    8.47
  -1   7 -12  206.93    9.07
  -1  -7 -12  168.43    8.96
  -1  -7 -12  173.25    7.96
  -1  -7 -12  182.18    8.04
  -1   7 -12  203.73    9.08
  -1   7 -12  187.94    9.90
  -1   7 -12  190.69    8.10
  -1  -7 -12  173.31    8.23
  -1   7 -13   70.05    4.62
  -1   7 -13   63.36    4.41
  -1  -7 -13   54.31    5.26
  -1   7 -13   80.67    5.78
  -1  -7 -13   63.81    4.78
  -1  -7 -13   72.25    4.81
  -1   7 -13   70.87    4.97
  -1   7 -13   72.95    4.99
  -1   7 -13   72.64    5.32
  -1   7 -13   69.80    4.40
  -1  -7 -13   61.17    5.15
  -1   7 -13   75.07    5.13
  -1   7 -13   74.91    5.39
  -1  -7 -13   56.44    5.30
  -1  -7 -13   75.08    4.93
  -1  -7 -13   61.77    4.70
  -1   7 -13   75.78    5.11
  -1   7 -13   74.87    5.46
  -1   7 -13   71.04    6.07
  -1   7 -13   77.84    5.45
  -1  -7 -14   32.22    4.24
  -1   7 -14   33.97    3.31
  -1  -7 -14   30.68    3.71
  -1  -7 -14   29.68    3.66
  -1   7 -14   32.93    4.21
  -1   7 -14   32.81    3.79
  -1   7 -14   29.36    3.56
  -1   7 -14   40.79    4.31
  -1   7 -14   30.93    3.64
  -1  -7 -14   31.32    4.14
  -1   7 -14   35.63    4.20
  -1  -7 -14   25.96    4.05
  -1  -7 -14   35.71    3.83
  -1   7 -14   34.95    4.17
  -1   7 -14   27.52    3.48
  -1  -7 -14   29.81    3.53
  -1  -7 -14   37.56    5.64
  -1   7 -14   32.18    4.69
  -1   7 -14   29.39    3.27
  -1   7 -14   32.59    3.90
  -1   7 -15    9.86    2.24
  -1  -7 -15    6.17    2.93
  -1  -7 -15    8.02    2.83
  -1   7 -15    8.76    3.10
  -1  -7 -15    8.89    2.89
  -1   7 -15    8.98    2.79
  -1   7 -15    6.83    2.72
  -1   7 -15   10.61    2.71
  -1   7 -15    9.21    3.07
  -1  -7 -15    8.82    3.02
  -1  -7 -15    7.89    3.18
  -1   7 -15    9.72    2.69
  -1   7 -15    6.07    2.85
  -1  -7 -15    7.35    3.15
  -1  -7 -15    7.18    2.75
  -1   7 -15    8.00    2.97
  -1  -7 -15    8.69    2.81
  -1   7 -15    9.02    2.84
  -1   7 -15    5.13    3.32
  -1  -7 -15    8.83    4.30
  -1   7 -15    7.16    2.16
  -1   7 -16  147.57    7.35
  -1  -7 -16  140.88    9.01
  -1  -7 -16  148.01    7.84
  -1  -7 -16  143.91    7.87
  -1   7 -16  180.36    9.13
  -1   7 -16  165.08    8.29
  -1   7 -16  163.63    8.22
  -1   7 -16  173.04    9.23
  -1  -7 -16  162.34    8.44
  -1   7 -16  167.74    8.55
  -1   7 -16  174.03    8.89
  -1  -7 -16  134.42    8.63
  -1   7 -16  159.67    9.36
  -1  -7 -16  142.19    7.86
  -1   7 -16  177.93    9.64
  -1   7 -16  160.91    8.36
  -1   7 -16  159.17    8.66
  -1  -7 -16  157.39    8.11
  -1   7 -16  165.41    9.97
  -1  -7 -16  137.61   10.52
  -1   7 -16  163.60    8.73
  -1  -7 -17   57.90    5.75
  -1   7 -17   58.74    5.62
  -1  -7 -17   63.55    5.21
  -1  -7 -17   60.91    5.25
  -1   7 -17   59.41    5.14
  -1   7 -17   52.61    4.96
  -1   7 -17   70.90    6.04
  -1  -7 -17   68.92    5.68
  -1   7 -17   53.65    5.05
  -1   7 -17   60.87    5.54
  -1  -7 -17   50.80    5.58
  -1  -7 -17   62.95    5.43
  -1   7 -17   61.92    6.09
  -1   7 -17   51.97    5.86
  -1  -7 -17   65.78    5.42
  -1   7 -17   59.32    5.39
  -1   7 -17   64.60    5.35
  -1   7 -17   61.19    6.38
  -1  -7 -17   58.85    7.38
  -1   7 -17   50.07    5.10
  -1  -7 -18   78.06    6.95
  -1  -7 -18   94.35    6.41
  -1   7 -18   96.65    6.95
  -1  -7 -18   93.91    6.41
  -1   7 -18   91.37    6.37
  -1   7 -18   94.37    6.42
  -1   7 -18  104.51    7.36
  -1  -7 -18  101.11    6.89
  -1   7 -18  103.56    6.77
  -1   7 -18  108.77    7.12
  -1  -7 -18   81.15    6.65
  -1   7 -18   93.09    7.37
  -1   7 -18   92.90    7.44
  -1  -7 -18   98.27    6.66
  -1   7 -18   96.32    6.59
  -1  -7 -18   96.56    6.63
  -1   7 -18   98.58    6.87
  -1   7 -18   97.12    7.78
  -1  -7 -18   88.15    8.61
  -1   7 -18   95.84    6.82
  -1  -7 -18  101.30    7.62
  -1  -7 -19    6.84    3.15
  -1  -7 -19   10.56    3.78
  -1   7 -19   10.79    3.66
  -1  -7 -19   14.53    3.87
  -1   7 -19   15.10    3.43
  -1   7 -19   15.19    3.54
  -1   7 -19   11.47    3.29
  -1   7 -19   12.10    3.66
  -1  -7 -19   14.70    4.04
  -1  -7 -19    9.74    3.91
  -1   7 -19   14.18    3.42
  -1   7 -19   12.83    3.52
  -1  -7 -19    8.39    3.70
  -1   7 -19   11.60    4.21
  -1  -7 -19   18.59    4.54
  -1   7 -19    9.46    4.01
  -1  -7 -19   11.90    3.78
  -1  -7 -19   15.03    3.88
  -1   7 -19    8.66    3.44
  -1  -7 -19    9.66    4.26
  -1  -7 -19   11.19    4.60
  -1   7 -19   15.68    4.16
  -1  -7 -19    9.95    4.37
  -1  -7 -20  125.71    9.11
  -1   7 -20  157.02    8.97
  -1   7 -20  156.27    9.33
  -1  -7 -20  166.35    9.07
  -1  -7 -20  145.71    8.43
  -1  -7 -20  151.11    8.41
  -1   7 -20  173.98    8.62
  -1   7 -20  161.78    8.45
  -1   7 -20  158.23    9.45
  -1   7 -20  153.96    8.64
  -1  -7 -20  136.72    8.68
  -1   7 -20  163.61    9.02
  -1  -7 -20  120.12    8.25
  -1  -7 -20  186.28    9.89
  -1   7 -20  153.07    9.18
  -1   7 -20  149.93    9.27
  -1  -7 -20  145.20    8.54
  -1  -7 -20  174.21    9.80
  -1  -7 -20  159.78    8.72
  -1  -7 -20  140.76    8.22
  -1   7 -20  156.16    8.80
  -1   7 -20  155.74    8.72
  -1  -7 -20  128.56   10.58
  -1   7 -20  147.93    9.88
  -1  -7 -20  160.96    9.57
  -1  -7 -21   39.92    5.09
  -1  -7 -21   45.33    5.17
  -1   7 -21   41.43    5.26
  -1   7 -21   42.96    5.24
  -1  -7 -21   41.45    5.26
  -1   7 -21   40.16    4.63
  -1   7 -21   43.26    4.70
  -1   7 -21   53.44    5.81
  -1  -7 -21   41.05    5.26
  -1   7 -21   41.32    4.78
  -1   7 -21   39.74    5.06
  -1  -7 -21   37.78    5.03
  -1  -7 -21   51.48    6.00
  -1   7 -21   44.59    5.46
  -1   7 -21   37.11    5.27
  -1  -7 -21   49.82    5.95
  -1  -7 -21   42.74    5.28
  -1  -7 -21   41.85    5.33
  -1  -7 -21   40.43    4.60
  -1   7 -21   39.60    4.83
  -1  -7 -21   36.12    6.16
  -1  -7 -21   48.24    6.26
  -1   7 -22   52.97    5.10
  -1  -7 -22   47.62    5.44
  -1   7 -22   49.33    5.27
  -1  -7 -22   34.12    4.78
  -1   7 -22   47.55    5.43
  -1  -7 -22   50.13    5.70
  -1  -7 -22   55.90    5.96
  -1  -7 -22   49.99    5.90
  -1   7 -22   51.00    5.46
  -1  -7 -22   52.95    5.80
  -1   7 -22   50.81    5.12
  -1  -7 -22   44.14    4.48
  -1   7 -22   51.24    5.52
  -1   7 -22   55.47    5.06
  -1   7 -22   52.77    4.86
  -1  -7 -22   44.90    5.11
  -1   7 -22   51.93    5.60
  -1  -7 -22   48.55    5.23
  -1  -7 -22   38.95    5.14
  -1   7 -22   52.97    5.36
  -1  -7 -22   50.33    6.11
  -1  -7 -23    7.92    3.70
  -1   7 -23    7.10    3.00
  -1   7 -23    6.41    3.69
  -1  -7 -23    3.61    3.10
  -1   7 -23    8.27    3.76
  -1  -7 -23    7.79    4.10
  -1   7 -23    5.92    3.47
  -1  -7 -23    7.23    4.04
  -1  -7 -23   13.61    4.29
  -1  -7 -23    7.41    2.52
  -1  -7 -23   11.51    4.27
  -1   7 -23    9.45    3.54
  -1   7 -23    6.32    2.98
  -1   7 -23    4.58    2.96
  -1   7 -23   10.21    3.08
  -1  -7 -23    9.44    3.95
  -1   7 -23    6.88    3.28
  -1   7 -23    7.17    3.52
  -1  -7 -23    8.11    3.49
  -1  -7 -23    3.20    4.29
  -1  -7 -24  130.53    6.74
  -1   7 -24  134.24    6.96
  -1   7 -24  136.07    7.58
  -1  -7 -24  118.73    6.86
  -1   7 -24  125.35    6.68
  -1   7 -24  145.34    7.23
  -1   7 -24  124.78    7.41
  -1   7 -24  130.87    7.03
  -1  -7 -24  163.71    8.27
  -1  -7 -24  152.74    8.08
  -1  -7 -24  149.79    8.15
  -1   7 -24  132.12    7.10
  -1   7 -24  137.00    7.16
  -1   7 -24  140.30    7.70
  -1  -7 -24  136.19    7.91
  -1   7 -25    2.21    2.49
  -1  -7 -25    1.33    3.38
  -1  -7 -25    2.16    3.85
  -1   7 -25   -0.13    2.99
  -1   7 -25   -0.46    2.53
  -1  -7 -25   -0.15    3.60
  -1  -7 -25    3.37    3.71
  -1   7 -25    2.37    2.95
  -1   7 -25   -1.87    3.06
  -1   7 -25    1.14    2.41
  -1   7 -25   -0.43    2.68
  -1   7 -25   -1.30    2.89
  -1   7 -25   -1.39    2.51
  -1   7 -25    0.26    2.71
  -1  -7 -25    4.19    2.85
  -1   7 -26   40.37    4.16
  -1   7 -26   35.83    4.00
  -1   7 -26   35.12    3.91
  -1  -7 -26   46.63    4.94
  -1  -7 -26   52.11    5.07
  -1   7 -26   36.57    3.94
  -1   7 -26   37.57    4.17
  -1  -7 -26   43.27    4.99
  -1   7 -26   41.60    3.94
  -1   7 -26   42.74    4.33
  -1   7 -26   40.31    3.98
  -1   7 -26   44.81    4.71
  -1   7 -27   14.78    2.82
  -1  -7 -27   13.66    3.65
  -1  -7 -27   16.27    3.63
  -1   7 -27   12.94    2.82
  -1   7 -27   16.63    3.02
  -1  -7 -27   18.50    4.15
  -1   7 -27   11.24    2.81
  -1   7 -27   12.99    3.07
  -1   7 -27   15.06    2.88
  -1   7 -27   16.77    3.22
  -1  -7 -28   55.47    5.55
  -1   7 -28   52.47    4.24
  -1   7 -28   51.90    4.07
  -1  -7 -28   55.42    5.05
  -1   7 -28   60.36    4.48
  -1  -7 -28   65.10    4.72
  -1  -7 -28   62.28    4.68
  -1   7 -28   47.71    3.72
  -1   7 -28   45.81    3.67
  -1  -7 -28   59.62    5.53
  -1   7 -28   54.22    4.46
  -1  -7 -29   10.61    3.52
  -1  -7 -29    8.55    1.92
  -1  -7 -29   10.10    1.98
  -1  -7 -29    8.54    2.81
  -1  -7 -29    5.99    3.10
  -1   7 -29    6.53    1.90
  -1   7 -29    8.04    2.08
  -1  -7 -29   13.01    3.54
  -1   7 -29    6.78    2.18
   1  -8 -28   16.45    3.45
   1   8 -28   11.23    2.26
   1  -8 -28   11.11    3.37
   1  -8 -28   11.21    2.71
   1   8 -28   12.61    2.28
   1   8 -28   15.05    2.52
   1   8 -27   34.69    3.51
   1   8 -27   33.01    3.77
   1   8 -27   37.76    3.72
   1  -8 -27   39.35    4.18
   1   8 -27   35.49    3.69
   1   8 -27   37.04    3.56
   1   8 -27   40.32    3.89
   1   8 -27   33.87    3.35
   1  -8 -26   -0.21    1.99
   1   8 -26    3.80    2.34
   1   8 -26    3.66    2.56
   1   8 -26    5.64    2.56
   1   8 -26    4.21    2.47
   1  -8 -26    0.48    3.38
   1  -8 -26    2.00    3.19
   1   8 -26    6.07    2.35
   1   8 -26    5.78    2.49
   1   8 -26    2.74    2.69
   1   8 -25   50.36    4.81
   1  -8 -25   40.45    4.48
   1  -8 -25   29.45    3.62
   1  -8 -25   34.14    3.78
   1   8 -25   44.46    4.49
   1   8 -25   48.73    4.83
   1  -8 -25   54.38    5.32
   1  -8 -25   49.52    5.03
   1   8 -25   53.16    4.73
   1   8 -25   59.81    5.16
   1   8 -25   48.32    5.17
   1   8 -25   50.72    4.73
   1   8 -24    2.88    2.91
   1   8 -24    4.89    2.86
   1   8 -24   -0.30    3.09
   1  -8 -24    0.73    3.16
   1   8 -24    2.67    2.77
   1   8 -24   -0.11    2.49
   1  -8 -24    0.36    3.04
   1   8 -24   -0.67    2.51
   1  -8 -24   -0.73    2.94
   1   8 -24    3.57    2.76
   1  -8 -24   -0.42    3.43
   1  -8 -24   -0.86    3.59
   1   8 -24    1.18    2.88
   1   8 -24    3.05    3.03
   1  -8 -24    1.39    1.28
   1   8 -23    3.20    2.89
   1   8 -23    0.87    2.77
   1   8 -23   -0.16    3.48
   1  -8 -23    2.36    3.45
   1   8 -23    1.18    2.88
   1  -8 -23    1.30    3.83
   1  -8 -23    4.22    3.49
   1   8 -23    6.15    2.91
   1   8 -23    2.54    2.87
   1  -8 -23   -1.00    3.70
   1   8 -23    3.67    2.95
   1  -8 -23   -2.04    3.72
   1  -8 -23   -0.87    4.06
   1   8 -23    2.98    3.28
   1   8 -23    3.48    3.29
   1  -8 -23    3.09    4.00
   1  -8 -23    0.15    4.12
   1  -8 -23    2.11    3.87
   1  -8 -22  160.85    9.19
   1   8 -22  159.25    9.00
   1  -8 -22  157.05    9.28
   1   8 -22  148.24    8.98
   1  -8 -22  131.81    8.40
   1   8 -22  129.47    7.78
   1  -8 -22  163.56    8.88
   1   8 -22  129.95    7.83
   1  -8 -22  163.54    8.88
   1  -8 -22  145.11    8.64
   1  -8 -22  165.12    8.87
   1   8 -22  144.24    8.45
   1   8 -22  152.06    8.90
   1  -8 -22  119.77   10.07
   1   8 -22  168.34    9.47
   1   8 -22  138.97    8.49
   1  -8 -21   71.77    6.42
   1   8 -21   70.04    6.37
   1  -8 -21   67.22    6.57
   1   8 -21   66.82    6.03
   1  -8 -21   59.74    6.04
   1  -8 -21   69.23    6.04
   1  -8 -21   65.95    6.11
   1   8 -21   62.27    5.63
   1  -8 -21   74.93    6.24
   1   8 -21   60.77    5.57
   1   8 -21   59.91    5.50
   1  -8 -21   62.11    5.83
   1   8 -21   67.20    6.02
   1   8 -21   66.01    5.40
   1   8 -21   71.22    5.54
   1  -8 -21   56.15    7.33
   1   8 -21   59.64    5.67
   1   8 -20   12.15    3.44
   1  -8 -20   14.13    4.06
   1   8 -20   18.37    3.59
   1   8 -20   14.94    3.58
   1   8 -20   13.23    3.55
   1  -8 -20   13.98    4.46
   1   8 -20   10.48    3.35
   1   8 -20   11.27    4.00
   1  -8 -20   11.20    4.08
   1   8 -20   16.09    3.85
   1  -8 -20   16.40    4.25
   1   8 -20   13.55    3.65
   1  -8 -20   18.36    4.18
   1  -8 -20    9.43    3.99
   1   8 -20   13.67    3.45
   1  -8 -20   15.57    3.96
   1  -8 -20   14.32    4.96
   1  -8 -20   13.42    4.74
   1   8 -19   81.00    6.32
   1  -8 -19   62.14    4.73
   1  -8 -19   76.65    6.29
   1  -8 -19   77.38    6.13
   1   8 -19   82.08    5.95
   1   8 -19   85.70    5.92
   1   8 -19   80.11    6.48
   1   8 -19   76.99    6.74
   1  -8 -19   75.28    6.43
   1  -8 -19   66.09    6.21
   1   8 -19   65.26    5.86
   1  -8 -19   77.32    6.96
   1  -8 -19   74.26    6.60
   1  -8 -19   74.26    6.55
   1   8 -19   64.42    6.02
   1  -8 -19   80.35    6.77
   1  -8 -19   83.39    6.20
   1   8 -19   73.21    6.22
   1   8 -19   76.62    6.17
   1  -8 -19   76.86    6.01
   1  -8 -19   61.47    7.74
   1  -8 -19   59.38    6.27
   1  -8 -18   41.30    5.27
   1  -8 -18   58.63    5.51
   1   8 -18   58.13    5.42
   1  -8 -18   56.86    5.50
   1  -8 -18   34.53    4.28
   1   8 -18   61.41    5.10
   1   8 -18   57.48    5.03
   1   8 -18   57.62    5.60
   1  -8 -18   36.12    4.41
   1  -8 -18   62.49    6.00
   1  -8 -18   43.98    5.30
   1   8 -18   52.98    5.32
   1   8 -18   59.63    5.96
   1  -8 -18   49.05    5.73
   1  -8 -18   61.96    5.45
   1   8 -18   51.58    5.40
   1   8 -18   49.48    5.42
   1   8 -18   51.07    5.06
   1  -8 -18   56.95    5.32
   1   8 -18   52.16    6.69
   1  -8 -18   62.52    7.57
   1   8 -18   52.07    4.36
   1  -8 -17   19.99    3.96
   1  -8 -17   22.67    3.99
   1   8 -17   25.04    3.87
   1  -8 -17   12.60    3.09
   1   8 -17   21.28    3.66
   1   8 -17   25.51    4.16
   1   8 -17   23.23    3.94
   1  -8 -17   25.01    4.29
   1  -8 -17   27.04    4.28
   1  -8 -17   16.09    3.39
   1   8 -17   23.87    4.47
   1  -8 -17   15.71    4.09
   1  -8 -17   22.15    3.88
   1   8 -17   21.51    4.22
   1   8 -17   24.55    4.23
   1  -8 -17   25.71    3.94
   1   8 -17   18.59    3.05
   1  -8 -17   23.13    5.62
   1   8 -17   25.86    5.16
   1  -8 -16   98.43    6.58
   1   8 -16   97.07    6.67
   1  -8 -16   96.80    6.39
   1   8 -16   86.65    6.82
   1  -8 -16   73.48    5.90
   1   8 -16   83.17    5.56
   1   8 -16  101.97    6.97
   1  -8 -16   71.24    6.05
   1  -8 -16   92.54    6.67
   1   8 -16   84.14    6.52
   1   8 -16   98.60    7.17
   1  -8 -16   92.23    8.59
   1   8 -16   93.23    8.03
   1   8 -16   92.86    7.00
   1   8 -16   85.07    6.77
   1  -8 -16   98.52    6.30
   1   8 -16   94.35    6.54
   1  -8 -16   98.11    6.30
   1  -8 -16   79.86    6.81
   1   8 -16   91.04    5.82
   1  -8 -15    1.19    2.86
   1   8 -15    1.87    2.29
   1   8 -15    0.17    2.88
   1   8 -15   -0.15    2.37
   1  -8 -15    1.21    2.38
   1   8 -15   -1.02    2.71
   1   8 -15    1.46    1.84
   1  -8 -15    0.47    2.56
   1   8 -15    2.40    2.57
   1  -8 -15   -0.14    2.89
   1   8 -15    2.27    3.30
   1  -8 -15   -3.27    3.83
   1   8 -15    3.36    3.72
   1   8 -15    3.03    3.05
   1  -8 -15    2.06    2.79
   1   8 -15    0.51    3.10
   1  -8 -15    1.02    2.66
   1  -8 -15   -0.60    2.61
   1   8 -15    1.27    1.76
   1   8 -15    0.50    2.00
   1  -8 -14   83.39    5.66
   1   8 -14   77.40    5.77
   1   8 -14   80.08    6.32
   1   8 -14   74.52    5.31
   1   8 -14   73.21    5.23
   1  -8 -14   64.83    5.57
   1   8 -14   71.41    5.18
   1   8 -14   81.48    5.89
   1   8 -14   72.37    5.83
   1  -8 -14   68.47    5.75
   1  -8 -14   76.17    5.77
   1   8 -14   85.40    6.54
   1  -8 -14   75.57    7.69
   1   8 -14   70.00    6.98
   1  -8 -14   84.53    5.58
   1   8 -14   67.99    5.97
   1   8 -14   71.70    6.20
   1  -8 -14   81.78    5.47
   1   8 -14   73.54    5.54
   1   8 -14   78.53    5.23
   1   8 -14   70.58    5.05
   1  -8 -13   26.69    4.53
   1   8 -13   31.31    3.41
   1   8 -13   31.36    4.23
   1   8 -13   35.87    3.91
   1  -8 -13   32.94    3.87
   1   8 -13   35.53    3.77
   1   8 -13   31.38    3.57
   1  -8 -13   19.51    3.58
   1   8 -13   32.41    3.52
   1   8 -13   40.23    4.28
   1  -8 -13   26.80    3.94
   1   8 -13   30.85    3.99
   1   8 -13   34.55    4.58
   1  -8 -13   27.05    3.96
   1   8 -13   31.60    3.44
   1  -8 -13   32.71    4.53
   1   8 -13   32.88    4.45
   1  -8 -13   31.21    3.67
   1   8 -13   36.01    4.61
   1   8 -13   36.17    3.94
   1  -8 -13   29.74    3.67
   1  -8 -13   39.44    5.77
   1   8 -13   28.24    4.76
   1   8 -13   29.32    3.30
   1   8 -12    7.32    2.27
   1  -8 -12    5.47    2.76
  -1   8  12    5.82    2.05
   1   8 -12    8.44    2.18
   1  -8 -12    4.81    3.16
  -1  -8  12    4.10    2.64
   1  -8 -12    8.19    2.67
   1   8 -12    7.21    3.09
   1   8 -12    6.67    2.52
   1   8 -12    8.63    2.64
   1   8 -12    6.85    2.40
   1  -8 -12    3.66    2.49
   1   8 -12    8.30    2.66
   1   8 -12    8.62    2.28
   1  -8 -12    6.44    2.90
   1   8 -12    6.31    2.50
   1  -8 -12    5.21    2.82
  -1  -8  12    8.37    2.94
   1   8 -12    8.64    3.25
   1  -8 -12    8.10    3.18
  -1  -8  12    7.74    2.80
   1   8 -12    8.50    3.20
   1  -8 -12    6.79    2.55
   1   8 -12    8.29    3.28
   1  -8 -12    7.86    2.60
   1   8 -12   11.52    3.91
   1   8 -12    5.40    2.27
  -1  -8  11   35.47    3.73
   1  -8 -11   49.34    4.80
   1  -8 -11   35.31    3.99
   1   8 -11   41.78    3.73
   1  -8 -11   37.91    4.91
   1   8 -11   42.01    3.90
  -1  -8  11   38.43    4.73
  -1   8  11   43.08    3.98
   1   8 -11   42.15    4.61
   1   8 -11   41.81    3.77
   1  -8 -11   31.58    3.96
   1   8 -11   41.97    3.82
   1   8 -11   40.23    3.93
   1   8 -11   43.32    3.73
   1   8 -11   42.62    4.26
   1   8 -11   48.50    4.93
   1  -8 -11   38.60    4.30
   1  -8 -11   36.88    4.04
  -1  -8  11   31.62    3.90
  -1  -8  11   31.08    3.97
   1  -8 -11   42.43    4.63
   1  -8 -11   39.57    3.77
   1   8 -11   40.05    4.66
   1   8 -11   45.03    4.71
   1  -8 -11   39.99    3.79
   1   8 -11   41.34    3.83
   1   8 -11   35.47    4.91
   1   8 -11   41.87    3.78
   1   8 -10    1.93    1.82
   1  -8 -10    3.72    2.48
   1  -8 -10    5.46    2.94
   1  -8 -10    4.92    2.26
  -1  -8  10    3.78    2.67
   1   8 -10    3.63    1.94
  -1  -8  10    3.24    2.02
  -1   8  10    3.14    1.94
   1   8 -10    2.95    2.43
   1   8 -10    1.61    1.93
   1  -8 -10    1.68    2.32
   1   8 -10    2.51    1.92
   1   8 -10    2.70    1.77
   1   8 -10    4.53    2.04
   1  -8 -10    3.96    2.48
   1  -8 -10    1.58    2.28
   1   8 -10    1.67    2.58
   1  -8 -10    1.83    2.58
   1   8 -10    1.92    2.60
   1  -8 -10    3.22    2.10
   1   8 -10    4.05    2.67
   1   8 -10    2.24    1.85
   1  -8 -10    2.10    2.09
   1  -8 -10    1.48    3.05
   1   8  -9  104.78    6.17
   1  -8  -9   95.97    7.28
  -1   8   9  101.74    6.18
  -1  -8   9  105.53    7.35
   1  -8  -9   96.38    6.44
   1   8  -9  119.55    5.86
   1   8  -9   93.89    5.61
   1  -8  -9   95.05    6.17
  -1  -8   9  104.01    6.02
   1   8  -9  107.41    5.88
   1  -8  -9  102.57    6.67
   1   8  -9  104.90    5.60
   1   8  -9  100.39    5.50
   1  -8  -9  100.09    7.48
  -1  -8   8   22.96    3.06
  -1   8   8   17.26    2.07
   1  -8  -8   17.63    3.24
   1   8  -8   24.28    2.96
   1  -8  -8   18.10    3.82
   1  -8  -8   16.64    2.93
  -1   8   8   15.21    2.83
   1   8  -8   20.31    2.98
   1  -8  -8   15.50    3.67
  -1   8   7    5.54    1.60
   1  -8  -7    5.83    2.37
   1  -8  -7    4.04    2.24
   1   8  -7    5.35    2.22
  -1   8   7    4.37    2.10
   1  -8  -7    5.17    3.04
  -1  -8   7    3.34    2.11
  -1  -8   6  458.16   15.73
  -1   8   6  436.86   14.35
   1  -8  -6  438.47   16.16
   1  -8  -6  405.41   15.73
   1  -8  -6  414.31   17.36
  -1   8   6  475.29   16.27
   1   8  -6  441.06   15.89
  -1  -8   5   60.36    4.58
   1  -8  -5   63.72    4.78
  -1   8   5   64.22    3.86
   1   8  -5   61.99    4.26
   1  -8  -5   64.33    4.85
  -1   8   5   65.92    4.98
   1  -8  -5   56.98    5.64
   1   8  -5   55.18    4.50
  -1   8   4   28.21    2.70
   1   8  -4   25.17    2.88
   1  -8  -4   30.58    3.48
   1  -8  -4   28.75    3.36
  -1  -8   4   30.57    3.32
   1   8  -4   21.36    3.06
   1  -8  -4   24.11    4.03
  -1   8   4   32.73    3.61
   1  -8  -3   31.08    3.52
  -1   8   3   36.52    3.05
  -1  -8   3   37.78    2.99
   1   8  -3   36.25    3.23
  -1  -8   3   40.90    3.62
   1  -8  -3   37.13    3.67
  -1   8   3   36.26    3.87
   1   8  -3   37.76    3.83
  -1  -8   2  254.65   10.03
  -1   8   2  240.96    9.16
  -1  -8   2  213.33    8.97
   1   8  -2  250.85    9.48
   1  -8  -2  231.77    9.82
  -1   8   2  242.86   10.44
   1  -8  -1   32.32    3.61
   1   8  -1   32.47    3.10
  -1  -8   1   32.11    3.01
   1  -8  -1   38.10    3.50
  -1  -8   1   33.34    3.37
  -1   8   1   38.98    3.23
   1   8  -1   31.72    3.61
   1  -8  -1   39.88    4.87
  -1   8   1   36.93    3.87
   1  -8   0   26.84    3.27
   1   8   0   18.88    2.51
  -1   8   0   23.68    2.81
   1  -8   0   23.86    2.87
  -1  -8   0   19.33    2.58
   1   8   0   16.68    2.95
   1  -8   0   23.71    4.07
  -1   8   0   16.07    2.99
  -1  -8   0   17.24    2.65
   1   8   1    9.77    2.10
   1  -8   1    6.61    2.06
  -1  -8  -1    8.99    2.11
  -1   8  -1    7.76    2.13
   1  -8   1    5.96    3.34
   1   8   1   10.52    2.66
   1  -8   1    6.87    2.40
   1   8   2    3.01    1.65
  -1   8  -2    4.20    2.00
  -1  -8  -2    2.99    1.87
   1  -8   2    4.10    1.68
   1  -8   2    2.44    2.91
   1  -8   2    0.63    2.01
   1   8   2    2.16    2.15
  -1  -8  -3  271.49   10.80
  -1  -8  -3  262.19   10.84
   1  -8   3  247.47   10.06
   1   8   3  289.14   10.29
  -1   8  -3  291.69   10.64
   1  -8   3  269.43   11.24
   1  -8   3  279.52   12.96
  -1   8  -3  295.77   11.61
   1   8   3  289.63   11.51
  -1  -8  -4   26.18    3.09
  -1   8  -4   24.52    2.86
   1   8   4   22.58    2.48
  -1  -8  -4   24.91    3.05
   1  -8   4   23.89    3.24
   1   8   4   24.32    3.19
  -1   8  -4   25.69    3.34
   1  -8   4   25.51    4.24
  -1   8  -5    6.36    2.21
   1   8   5    3.97    1.72
  -1  -8  -5    3.80    2.25
   1  -8   5    7.34    2.47
  -1   8  -5    6.16    2.48
  -1  -8  -5    5.00    2.04
   1   8   5    5.10    2.38
   1  -8   5    8.06    3.33
  -1   8  -5    5.39    2.33
   1   8   6   14.26    2.04
  -1  -8  -6   12.07    2.64
   1  -8   6    6.97    3.19
  -1   8  -6   13.21    2.58
   1  -8   6   10.41    2.58
  -1  -8  -6   14.25    2.62
   1   8   6   10.86    2.54
  -1   8  -6    7.99    2.71
   1  -8   7   77.16    5.39
  -1  -8  -7   76.86    5.51
  -1  -8  -7   80.00    5.15
   1   8   7   83.75    4.45
  -1   8  -7   84.62    5.51
   1  -8   7   81.38    6.60
   1   8   7   79.57    5.37
  -1   8  -7   76.20    5.80
  -1  -8  -8   50.87    4.60
   1  -8   8   48.09    4.35
  -1  -8  -8   48.93    4.18
  -1   8  -8   52.41    4.03
  -1   8  -8   46.57    4.81
   1   8   8   49.33    3.34
  -1   8  -8   45.70    4.15
   1   8   8   49.96    4.30
   1  -8   8   49.12    5.30
  -1  -8  -9   94.99    6.97
   1   8   9   99.57    5.89
  -1   8  -9   95.67    5.86
   1  -8   9   76.06    6.55
  -1  -8  -9   89.54    6.33
  -1   8  -9   78.39    6.15
  -1   8  -9   82.00    5.25
  -1  -8  -9   86.74    5.59
  -1  -8  -9   90.43    6.17
  -1   8  -9   93.24    5.42
   1  -8   9   79.69    5.60
  -1   8  -9   86.74    5.32
  -1   8  -9   84.69    5.30
  -1   8 -10   24.76    3.08
   1  -8  10   22.51    3.23
  -1  -8 -10   36.00    3.71
  -1  -8 -10   30.75    3.93
   1  -8  10   25.47    4.20
  -1   8 -10   27.65    3.33
  -1  -8 -10   29.59    4.46
   1   8  10   26.21    3.27
  -1   8 -10   36.08    4.08
  -1  -8 -10   31.87    3.29
  -1   8 -10   25.34    3.18
  -1   8 -10   27.72    3.31
  -1   8 -10   27.35    3.30
  -1  -8 -10   24.86    3.84
   1  -8  10   26.95    3.90
   1  -8  10   28.48    3.87
  -1  -8 -10   27.02    4.10
  -1  -8 -10   25.63    3.09
  -1  -8 -10   30.29    3.13
  -1   8 -10   27.94    4.10
  -1   8 -10   28.73    3.30
  -1  -8 -11   10.44    2.98
  -1   8 -11   10.80    2.41
   1  -8  11   10.92    3.28
  -1  -8 -11    7.37    2.97
   1  -8  11    9.26    2.50
  -1  -8 -11   12.10    2.58
  -1   8 -11   14.52    2.64
   1   8  11   11.08    2.47
  -1   8 -11   12.78    3.19
  -1  -8 -11   10.02    2.54
  -1   8 -11   10.10    2.62
  -1   8 -11   10.97    2.60
  -1   8 -11   11.90    2.41
  -1   8 -11   10.17    2.51
  -1   8 -11   11.25    2.21
  -1  -8 -11    9.14    3.12
  -1   8 -11   11.80    2.51
   1  -8  11   10.93    3.35
  -1   8 -11   12.22    2.95
   1  -8  11   11.23    3.25
  -1  -8 -11   13.79    2.61
  -1  -8 -11    7.75    2.43
  -1   8 -11   10.14    3.18
  -1   8 -11   11.39    2.53
  -1   8 -12   15.21    2.64
  -1  -8 -12   19.81    3.46
  -1  -8 -12   18.13    3.08
  -1   8 -12   14.58    2.55
  -1  -8 -12   17.42    3.73
  -1   8 -12   14.42    3.29
  -1  -8 -12   17.74    2.96
  -1   8 -12   19.42    2.82
  -1   8 -12   16.88    3.07
  -1   8 -12   18.40    2.54
  -1   8 -12   17.27    3.03
  -1  -8 -12   18.71    3.73
  -1  -8 -12   19.97    2.99
  -1   8 -12   11.73    2.67
  -1   8 -12   15.53    3.22
   1  -8  12   13.34    3.36
   1  -8  12   15.37    3.39
  -1  -8 -12   18.60    2.90
  -1  -8 -12   15.01    2.91
  -1   8 -12   13.40    3.60
  -1   8 -12   17.35    2.85
  -1   8 -13   17.93    2.71
  -1  -8 -13   12.73    2.93
  -1   8 -13   15.67    3.60
  -1   8 -13   19.51    3.08
  -1  -8 -13   13.36    2.94
  -1  -8 -13   16.14    3.84
  -1   8 -13   15.51    2.90
   1  -8  13   16.87    3.56
  -1   8 -13   16.89    3.49
  -1  -8 -13   15.65    3.93
   1  -8  13   13.74    3.51
  -1  -8 -13   14.80    3.00
  -1  -8 -13   16.96    3.15
  -1   8 -13   17.60    3.22
  -1   8 -13   12.28    2.41
  -1   8 -13   12.06    3.61
  -1   8 -13   18.44    2.92
  -1   8 -14   85.89    5.48
  -1  -8 -14   85.76    5.79
  -1  -8 -14   81.31    5.60
  -1   8 -14   99.94    6.78
  -1   8 -14  104.28    6.74
  -1   8 -14   96.26    6.30
  -1  -8 -14   83.93    6.39
  -1   8 -14   96.81    6.63
   1  -8  14   69.54    5.80
   1  -8  14   79.40    6.08
  -1  -8 -14   85.42    6.90
  -1  -8 -14   90.93    5.88
  -1   8 -14  104.92    6.32
  -1  -8 -14   85.20    5.79
  -1  -8 -14   95.74    8.59
  -1   8 -14  101.51    7.68
  -1   8 -14   84.93    5.63
  -1   8 -15    5.46    2.13
  -1  -8 -15    6.07    3.07
  -1   8 -15    8.86    3.40
  -1  -8 -15    7.50    3.04
  -1  -8 -15    7.88    3.00
  -1   8 -15    5.95    3.03
  -1   8 -15    8.10    2.94
  -1   8 -15   10.06    2.86
  -1   8 -15    9.48    3.06
  -1  -8 -15    6.76    3.58
  -1   8 -15    6.67    2.68
  -1   8 -15    7.64    3.18
   1  -8  15    7.05    2.99
  -1  -8 -15    8.35    3.61
   1  -8  15    3.55    2.94
  -1  -8 -15    4.99    2.82
  -1  -8 -15    5.84    2.82
  -1   8 -15    6.25    3.39
  -1  -8 -15    5.40    4.19
  -1   8 -15    4.72    2.27
  -1   8 -16    6.27    2.10
  -1  -8 -16    6.72    3.10
  -1  -8 -16    8.79    3.22
  -1   8 -16    4.18    3.32
  -1  -8 -16    9.65    3.32
  -1   8 -16    4.36    3.02
  -1   8 -16    9.09    2.90
  -1   8 -16    6.38    3.08
  -1   8 -16    8.69    3.10
  -1  -8 -16   11.59    3.50
  -1   8 -16    6.58    2.62
  -1  -8 -16    3.71    3.59
  -1   8 -16    7.52    3.34
  -1  -8 -16    5.16    3.67
  -1  -8 -16   10.42    3.26
  -1  -8 -16    5.63    3.10
  -1  -8 -16    8.88    4.63
  -1   8 -16    7.02    3.44
  -1   8 -16    4.81    2.36
  -1  -8 -17   -1.52    2.87
  -1  -8 -17    2.84    3.18
  -1  -8 -17    0.89    3.12
  -1   8 -17    1.86    3.25
  -1   8 -17    0.14    2.92
  -1   8 -17    0.97    2.79
  -1   8 -17    1.84    2.67
  -1   8 -17    2.58    2.86
  -1   8 -17    0.92    2.65
  -1  -8 -17    3.01    3.79
  -1  -8 -17    0.44    3.40
  -1   8 -17    1.47    3.10
  -1  -8 -17    2.03    3.67
  -1  -8 -17    4.89    3.10
  -1   8 -17    2.61    3.81
  -1   8 -17   -2.76    3.81
  -1  -8 -17    4.99    3.24
  -1  -8 -17   -0.30    4.14
  -1   8 -17   -1.35    3.32
  -1   8 -17   -0.36    2.07
  -1  -8 -18   46.97    5.74
  -1   8 -18   68.20    5.98
  -1  -8 -18   54.69    5.28
  -1  -8 -18   56.82    5.31
  -1   8 -18   69.22    5.55
  -1   8 -18   72.11    5.65
  -1   8 -18   68.26    6.21
  -1  -8 -18   63.02    5.75
  -1   8 -18   63.40    5.57
  -1   8 -18   61.84    5.73
  -1  -8 -18   45.27    5.69
  -1  -8 -18   58.08    5.47
  -1   8 -18   63.49    6.25
  -1   8 -18   58.06    6.12
  -1  -8 -18   56.23    5.43
  -1   8 -18   67.95    5.57
  -1   8 -18   61.97    6.45
  -1  -8 -18   56.07    7.46
  -1  -8 -18   62.29    6.54
  -1  -8 -19  100.27    8.14
  -1   8 -19  103.83    7.45
  -1  -8 -19  111.15    7.30
  -1   8 -19  117.39    7.89
  -1  -8 -19  119.61    7.38
  -1   8 -19  121.56    7.27
  -1   8 -19  119.91    7.32
  -1   8 -19  129.44    8.34
  -1  -8 -19  137.98    8.03
  -1   8 -19  121.34    7.44
  -1   8 -19  117.44    7.77
  -1  -8 -19   92.29    7.53
  -1  -8 -19  136.21    8.76
  -1   8 -19  117.74    8.11
  -1  -8 -19  129.87    7.84
  -1  -8 -19  142.30    9.04
  -1   8 -19  101.88    7.76
  -1   8 -19  121.24    7.52
  -1  -8 -19  127.33    7.72
  -1   8 -19  126.97    8.94
  -1  -8 -19  118.22   10.31
  -1  -8 -19  124.77    8.73
  -1  -8 -20   17.30    3.93
  -1   8 -20   13.75    3.73
  -1  -8 -20   15.08    4.01
  -1   8 -20   18.38    3.92
  -1  -8 -20   16.96    3.85
  -1   8 -20   15.90    3.53
  -1   8 -20   12.68    3.31
  -1   8 -20   23.72    3.81
  -1   8 -20   14.95    3.83
  -1   8 -20   14.87    3.19
  -1  -8 -20   14.65    4.04
  -1   8 -20   12.20    3.62
  -1  -8 -20   12.47    4.07
  -1  -8 -20   17.51    4.57
  -1   8 -20   17.40    4.14
  -1  -8 -20   21.71    4.29
  -1   8 -20   16.24    4.23
  -1  -8 -20   12.06    3.13
  -1  -8 -20   18.04    4.11
  -1  -8 -20   21.93    4.72
  -1   8 -20   14.63    4.08
  -1  -8 -20   21.00    5.22
  -1  -8 -20   19.08    4.70
  -1  -8 -21    0.71    3.15
  -1  -8 -21    3.06    3.39
  -1   8 -21    1.42    3.06
  -1  -8 -21    0.85    3.48
  -1   8 -21    3.68    3.14
  -1   8 -21    4.17    2.74
  -1   8 -21   -1.20    2.73
  -1   8 -21    0.67    2.83
  -1   8 -21    1.84    2.83
  -1  -8 -21   -0.33    3.75
  -1  -8 -21    0.90    3.52
  -1   8 -21    3.43    2.64
  -1   8 -21    3.50    3.34
  -1  -8 -21    1.49    3.20
  -1   8 -21   -1.18    3.43
  -1  -8 -21    1.36    3.58
  -1   8 -21    1.50    3.30
  -1  -8 -21    2.74    3.80
  -1  -8 -21    1.71    2.37
  -1  -8 -21    5.14    4.05
  -1  -8 -21    0.90    3.44
  -1   8 -21    3.43    3.25
  -1  -8 -21   -2.53    4.06
  -1  -8 -21    4.48    4.34
  -1  -8 -22    9.65    3.79
  -1   8 -22   11.08    3.50
  -1   8 -22   11.21    3.34
  -1  -8 -22    6.52    3.77
  -1  -8 -22   11.96    3.41
  -1   8 -22   11.72    3.13
  -1   8 -22   14.64    3.28
  -1   8 -22   12.06    3.17
  -1   8 -22   12.23    3.24
  -1   8 -22   11.00    3.04
  -1  -8 -22    7.11    3.87
  -1   8 -22   11.35    3.44
  -1  -8 -22    8.88    3.57
  -1   8 -22   12.14    3.78
  -1   8 -22   13.52    3.68
  -1  -8 -22    9.37    4.03
  -1  -8 -22   12.16    4.16
  -1  -8 -22   13.00    4.36
  -1  -8 -22   15.71    4.24
  -1  -8 -22   -1.11    1.19
  -1  -8 -22    9.97    4.09
  -1   8 -22   10.82    3.43
  -1  -8 -22    9.18    4.49
  -1   8 -23    8.71    3.21
  -1   8 -23    8.62    3.10
  -1  -8 -23    6.31    3.72
  -1  -8 -23   11.50    3.82
  -1  -8 -23    6.01    2.93
  -1   8 -23    7.26    2.89
  -1   8 -23    9.14    2.99
  -1   8 -23    9.47    3.33
  -1   8 -23   10.32    3.44
  -1  -8 -23    6.94    3.24
  -1  -8 -23    9.58    4.09
  -1   8 -23    8.94    3.37
  -1   8 -23    7.39    3.26
  -1  -8 -23   11.47    4.05
  -1  -8 -23    8.89    4.09
  -1  -8 -23   11.48    4.13
  -1   8 -23    5.37    2.70
  -1  -8 -23    8.32    3.87
  -1   8 -23    6.75    3.30
  -1  -8 -23   10.77    4.39
  -1   8 -24   -0.88    2.80
  -1  -8 -24    3.66    2.55
  -1   8 -24    0.60    2.86
  -1   8 -24    3.81    2.59
  -1   8 -24    1.86    2.98
  -1   8 -24   -0.30    2.69
  -1  -8 -24   -0.74    2.67
  -1  -8 -24    1.28    3.72
  -1   8 -24    2.71    2.94
  -1   8 -24    1.40    2.84
  -1  -8 -24    2.15    3.53
  -1  -8 -24    2.26    3.81
  -1  -8 -24    2.00    3.58
  -1   8 -24    0.93    2.60
  -1   8 -24   -0.12    2.27
  -1  -8 -24    0.82    3.33
  -1  -8 -24    1.76    3.98
  -1   8 -24    4.00    2.67
  -1   8 -25    1.59    2.36
  -1   8 -25    1.21    2.47
  -1   8 -25    3.36    2.65
  -1  -8 -25    2.44    3.31
  -1  -8 -25    4.62    3.26
  -1  -8 -25    6.04    3.81
  -1  -8 -25    5.03    3.81
  -1   8 -25    2.43    2.45
  -1   8 -25    3.85    2.72
  -1   8 -25    2.69    2.42
  -1   8 -25    1.94    2.35
  -1   8 -25    2.96    2.45
  -1   8 -25    4.26    2.65
  -1  -8 -26   24.04    3.87
  -1   8 -26   20.41    3.00
  -1  -8 -26   25.24    3.91
  -1   8 -26   18.66    2.95
  -1  -8 -26   24.10    4.46
  -1   8 -26   20.94    3.14
  -1  -8 -26   24.92    4.50
  -1   8 -26   24.74    3.35
  -1   8 -26   26.91    3.33
  -1   8 -26   24.64    3.50
  -1   8 -26   23.84    3.14
  -1  -8 -27   -0.98    2.44
  -1  -8 -27    1.61    2.48
  -1  -8 -27    0.31    2.83
  -1   8 -27    0.93    1.67
  -1   8 -27   -0.94    1.93
  -1   8 -27   -0.70    2.07
  -1  -8 -28   -0.08    2.39
  -1   8 -28    1.39    1.73
  -1  -8 -28    0.98    1.78
  -1  -8 -28    1.46    1.68
  -1   8 -28    0.91    1.56
   1   9 -27   48.87    3.71
   1  -9 -27   58.43    4.18
   1   9 -27   52.46    3.71
   1   9 -27   51.45    3.51
   1   9 -27   47.98    3.24
   1   9 -26    1.88    2.19
   1  -9 -26   -1.37    1.56
   1   9 -26   -1.53    1.88
   1  -9 -26    0.87    3.11
   1  -9 -26    0.32    3.15
   1   9 -26    0.18    1.77
   1  -9 -26    0.10    2.67
   1   9 -26   -0.97    1.89
   1   9 -26    1.00    1.85
   1   9 -25   31.57    3.68
   1  -9 -25   23.78    3.76
   1  -9 -25   31.57    4.52
   1  -9 -25   34.45    4.54
   1   9 -25   31.50    3.45
   1  -9 -25   32.52    4.27
   1   9 -25   27.90    3.65
   1  -9 -25   25.88    4.17
   1   9 -25   29.99    3.33
   1   9 -25   31.45    3.56
   1   9 -25   32.50    3.90
   1   9 -25   34.60    3.83
   1   9 -24   33.22    3.95
   1  -9 -24   34.05    4.35
   1  -9 -24    8.80    2.90
   1  -9 -24   42.96    5.06
   1  -9 -24    5.21    2.74
   1   9 -24   27.79    3.65
   1  -9 -24   37.67    4.82
   1  -9 -24   39.98    4.90
   1   9 -24   35.16    4.14
   1   9 -24   31.60    3.71
   1   9 -24   25.45    3.99
   1   9 -24   39.44    4.38
   1   9 -24   28.55    3.83
   1  -9 -23    8.55    3.78
   1   9 -23    9.76    2.95
   1   9 -23    7.82    2.81
   1   9 -23   12.44    3.71
   1   9 -23   10.06    3.14
   1  -9 -23    9.27    3.65
   1  -9 -23   10.97    3.94
   1  -9 -23   10.01    3.45
   1  -9 -23   14.14    3.50
   1   9 -23    9.41    2.91
   1  -9 -23   10.73    3.99
   1  -9 -23   10.65    3.87
   1  -9 -23    8.12    3.97
   1   9 -23    6.86    3.22
   1  -9 -23   13.16    4.09
   1   9 -22   73.18    6.30
   1  -9 -22   80.52    6.69
   1  -9 -22   62.84    6.31
   1  -9 -22   73.72    6.04
   1  -9 -22   68.58    5.93
   1  -9 -22   71.29    6.18
   1  -9 -22   81.16    6.40
   1   9 -22   63.24    5.43
   1  -9 -22   61.97    6.36
   1   9 -22   75.20    5.85
   1  -9 -22   79.31    6.37
   1  -9 -22   76.64    6.43
   1   9 -22   66.20    5.58
   1  -9 -22   57.59    7.20
   1   9 -22   76.56    6.38
   1  -9 -21  153.44    8.65
   1  -9 -21  134.42    8.35
   1   9 -21  121.25    8.05
   1  -9 -21  125.99    8.50
   1  -9 -21  124.02    8.24
   1   9 -21  101.53    6.84
   1  -9 -21  129.49    8.02
   1  -9 -21  143.21    8.27
   1  -9 -21  137.06    8.06
   1  -9 -21  139.16    8.01
   1   9 -21  121.47    7.52
   1   9 -21  105.41    7.32
   1  -9 -21  114.24    9.63
   1  -9 -21  121.57    7.76
   1   9 -21  115.35    7.58
   1  -9 -21  137.05    8.11
   1  -9 -20   88.76    7.07
   1   9 -20   86.80    7.11
   1  -9 -20   96.52    7.35
   1  -9 -20  103.58    7.74
   1  -9 -20   76.38    7.09
   1   9 -20   79.64    6.13
   1  -9 -20   97.41    7.16
   1   9 -20   81.67    6.28
   1  -9 -20   95.35    6.81
   1  -9 -20   87.61    7.01
   1  -9 -20   94.53    6.77
   1   9 -20   79.74    6.18
   1   9 -20   79.76    6.35
   1   9 -20  105.75    6.49
   1   9 -20   96.50    6.22
   1  -9 -20   94.18    6.88
   1   9 -20   88.45    6.47
   1  -9 -20   82.67    6.61
   1   9 -20   90.74    7.74
   1  -9 -20   78.14    8.44
   1   9 -19   60.59    4.65
   1  -9 -19   75.65    7.06
   1  -9 -19   57.31    6.32
   1  -9 -19   67.90    6.36
   1  -9 -19   71.76    5.89
   1   9 -19   67.32    5.75
   1   9 -19   67.86    5.88
   1  -9 -19   73.51    6.48
   1  -9 -19   64.99    5.81
   1   9 -19   65.44    5.67
   1   9 -19   71.17    6.46
   1  -9 -19   65.91    6.29
   1   9 -19   69.44    5.84
   1  -9 -19   71.46    5.98
   1   9 -19   70.36    5.88
   1  -9 -19   69.37    5.98
   1  -9 -19   64.73    7.74
   1   9 -19   62.09    6.66
   1   9 -18    1.50    3.65
   1   9 -18    3.86    3.64
   1  -9 -18   -0.30    4.30
   1   9 -18   -1.47    3.28
   1  -9 -18   -1.14    3.39
   1   9 -18    0.16    2.99
   1   9 -18    0.48    2.48
   1  -9 -18   -0.14    3.41
   1   9 -18    1.82    2.10
   1   9 -18    1.89    2.48
   1   9 -18    0.82    2.50
   1  -9 -18    2.11    3.52
   1  -9 -18    2.42    3.31
   1  -9 -18    2.75    3.71
   1   9 -17   81.86    6.95
   1  -9 -17   78.36    6.49
   1   9 -17   74.79    5.30
   1   9 -17   67.15    7.35
   1  -9 -17   84.13    8.42
   1  -9 -17   79.95    5.97
   1   9 -17   68.05    6.09
   1   9 -17   69.93    6.26
   1  -9 -17   81.02    5.95
   1   9 -17   77.48    5.93
   1   9 -17   72.01    5.88
   1  -9 -17   56.65    6.15
   1  -9 -17   75.96    6.08
   1  -9 -17   79.01    6.03
   1   9 -17   76.70    6.11
   1   9 -16    6.58    3.01
   1  -9 -16    7.94    3.57
   1   9 -16    7.10    3.31
   1   9 -16    8.83    3.33
   1   9 -16    9.81    3.10
   1  -9 -16   11.16    3.92
   1  -9 -16   12.07    4.16
   1   9 -16    8.97    3.92
   1   9 -16    8.50    4.03
   1  -9 -16   11.44    4.70
   1   9 -16   10.17    3.71
   1  -9 -16   11.42    3.58
   1   9 -16   11.16    3.77
   1  -9 -16   12.29    3.56
   1   9 -16    6.64    2.89
   1  -9 -16    7.29    3.23
   1   9 -16    7.29    2.29
   1   9 -16    9.97    2.70
   1   9 -15    7.25    2.31
   1   9 -15    7.52    2.78
   1  -9 -15    6.13    3.22
   1   9 -15    5.85    2.87
   1   9 -15    6.09    3.02
   1   9 -15    4.24    2.59
   1  -9 -15    6.49    3.56
   1   9 -15    4.75    3.72
   1  -9 -15    4.91    3.66
   1  -9 -15    5.73    3.03
   1   9 -15    1.56    3.27
   1   9 -15    5.98    3.39
   1  -9 -15    6.35    2.99
   1   9 -15    6.96    2.84
   1  -9 -15    6.30    4.23
   1   9 -15   10.18    4.27
   1   9 -15    8.38    2.66
   1   9 -14    0.83    1.88
   1   9 -14   -0.30    2.23
   1  -9 -14    0.67    2.92
   1   9 -14    1.14    2.55
   1   9 -14    0.63    2.64
   1   9 -14    2.98    2.05
   1   9 -14    2.33    2.38
   1  -9 -14   -0.61    3.24
   1   9 -14    0.75    3.49
   1  -9 -14   -0.75    3.64
   1  -9 -14    0.77    2.77
   1   9 -14    3.46    3.32
   1   9 -14    3.75    3.27
   1   9 -14   -0.15    2.37
   1  -9 -14    1.27    2.77
   1  -9 -14   -0.28    3.99
   1   9 -14    0.72    3.35
   1   9 -14    2.23    2.29
   1   9 -13    0.41    1.93
   1  -9 -13    0.20    2.65
   1   9 -13   -0.73    2.28
   1  -9 -13    1.81    2.77
   1   9 -13    2.60    2.59
   1   9 -13    0.99    2.51
   1   9 -13    0.40    1.89
   1   9 -13    0.74    2.37
   1  -9 -13    4.25    3.12
  -1  -9  13   -1.46    3.20
   1   9 -13    0.18    3.33
   1  -9 -13    0.18    3.49
  -1  -9  13    1.73    2.95
   1   9 -13    2.03    3.12
   1   9 -13   -1.37    3.18
   1  -9 -13    3.48    2.70
   1   9 -13    1.74    2.31
   1  -9 -13    3.58    2.81
   1   9 -13   -1.39    3.56
   1   9 -13   -0.52    2.24
   1   9 -12   21.04    3.09
   1   9 -12   15.05    2.67
   1  -9 -12   19.49    3.75
  -1  -9  12   20.17    3.26
   1  -9 -12   24.02    4.49
   1   9 -12   27.12    3.44
   1   9 -12   20.53    3.24
   1  -9 -12   28.96    3.88
   1   9 -12   25.74    3.49
   1   9 -12   19.85    3.19
   1   9 -12   21.31    3.22
   1   9 -12   17.52    2.90
   1  -9 -12   20.36    3.99
  -1  -9  12   16.50    3.81
   1   9 -12   25.41    4.31
  -1  -9  12   20.28    3.82
   1  -9 -12   27.08    4.63
   1   9 -12   23.36    4.15
   1  -9 -12   23.27    3.48
   1   9 -12   21.47    4.00
   1   9 -12   26.56    3.45
   1  -9 -12   21.71    3.39
   1   9 -12   22.43    4.67
   1   9 -12   23.79    3.31
   1   9 -11   12.16    2.55
   1   9 -11    9.07    2.23
   1  -9 -11    8.58    3.01
  -1  -9  11   12.40    3.49
  -1  -9  11    9.57    2.72
   1  -9 -11   12.99    3.78
  -1   9  11    9.24    2.52
   1  -9 -11    6.71    2.76
   1   9 -11   12.36    2.63
   1  -9 -11   10.13    2.91
   1   9 -11   12.34    2.66
   1   9 -11   10.10    2.60
   1   9 -11   11.06    2.67
   1   9 -11   11.06    2.39
   1   9 -11   10.70    2.46
   1  -9 -11   10.71    3.16
  -1  -9  11    9.20    3.39
   1   9 -11   11.54    3.68
  -1  -9  11   10.44    3.33
   1  -9 -11   14.70    3.77
   1  -9 -11   11.53    2.78
   1   9 -11    6.23    3.25
   1  -9 -11   10.55    2.69
   1  -9 -11   11.07    4.26
   1   9 -11    8.56    3.64
   1   9 -11   14.09    2.75
   1   9 -10    6.10    2.24
   1  -9 -10    6.13    2.80
   1   9 -10    6.14    1.99
   1  -9 -10    6.76    2.68
  -1  -9  10    6.31    2.49
   1  -9 -10    6.30    3.14
  -1  -9  10    5.72    3.07
  -1   9  10    7.14    2.37
   1   9 -10    6.42    2.31
   1   9 -10    5.64    2.11
   1   9 -10    7.24    2.36
   1   9 -10    7.43    2.39
   1   9 -10    6.41    2.08
   1  -9 -10    6.35    2.76
  -1  -9  10    9.89    3.30
   1   9 -10    6.51    3.29
   1  -9 -10    7.69    3.50
  -1  -9  10    8.72    3.31
   1  -9 -10    5.43    2.45
   1  -9 -10    3.89    2.39
   1  -9 -10    8.48    3.76
   1   9 -10    5.89    3.42
   1   9 -10    7.80    2.33
   1   9  -9    0.76    1.78
   1   9  -9    1.53    2.04
   1  -9  -9    1.04    2.45
   1   9  -9    0.85    2.18
   1   9  -9    0.53    2.23
   1   9  -9   -0.56    1.73
   1  -9  -9    4.07    2.61
   1  -9  -9    0.30    2.97
   1   9  -9    3.94    3.00
   1  -9  -9    3.58    2.86
  -1  -9   9   -0.31    2.97
  -1  -9   9    2.11    3.09
   1  -9  -9    0.97    3.14
   1  -9  -9    2.91    2.26
   1  -9  -9    0.83    2.20
   1  -9  -9    0.48    2.25
   1   9  -9    2.10    2.07
  -1   9   9    1.54    2.13
  -1  -9   9    3.09    2.80
   1  -9  -9    2.76    3.20
  -1  -9   9    1.74    2.26
   1  -9  -9    2.48    3.43
   1   9  -9    0.62    2.08
   1   9  -8    2.52    2.12
   1   9  -8    2.03    1.68
   1  -9  -8    1.34    2.32
   1  -9  -8    2.11    2.45
   1   9  -8    1.54    2.93
   1  -9  -8   -0.89    3.05
   1  -9  -8    4.50    3.07
  -1  -9   8    1.53    2.89
   1  -9  -8    1.40    2.77
  -1  -9   8    4.07    2.93
   1  -9  -8    0.59    1.91
   1  -9  -8    0.88    1.84
   1   9  -8    3.79    1.97
   1   9  -8    2.34    2.00
  -1   9   8    1.55    2.19
  -1  -9   8    5.75    3.02
  -1  -9   8    2.62    2.26
   1  -9  -8    2.64    2.41
   1  -9  -8    1.36    2.89
   1   9  -8    4.19    2.24
   1  -9  -8    0.86    3.17
   1   9  -8    3.66    2.14
   1  -9  -7   13.08    2.70
   1  -9  -7   11.04    3.43
   1   9  -7   15.44    3.67
  -1  -9   7   11.11    3.39
   1  -9  -7   16.48    3.39
  -1  -9   7   10.23    3.27
   1  -9  -7   13.73    3.39
   1  -9  -7   18.95    2.61
   1  -9  -7   13.05    3.82
   1  -9  -7   18.28    2.51
   1  -9  -7   12.34    3.88
  -1   9   7   19.65    3.27
   1  -9  -7   18.46    3.31
  -1  -9   7   18.74    4.02
  -1  -9   7   15.95    3.05
   1   9  -7   13.03    2.85
   1   9  -7   13.94    2.50
   1   9  -7   14.29    2.49
   1  -9  -7   18.30    3.36
  -1   9   7   14.61    2.20
   1   9  -7   10.54    2.34
  -1  -9   6    5.09    3.09
   1  -9  -6    6.23    2.92
   1  -9  -6    4.37    3.10
   1   9  -6    5.75    2.17
  -1  -9   6    4.96    2.34
   1  -9  -6    2.22    3.03
   1   9  -6    7.04    2.44
   1  -9  -6    5.26    2.55
  -1   9   6    5.01    2.41
   1   9  -6    5.90    3.07
  -1  -9   6    7.12    3.20
   1   9  -6    6.95    1.98
   1   9  -6    6.03    2.03
   1   9  -6    3.43    1.90
   1  -9  -6    6.56    2.66
  -1   9   6    5.70    1.80
   1   9  -6    7.44    2.32
   1   9  -5    2.20    1.92
  -1  -9   5    3.92    2.87
   1  -9  -5    3.28    2.37
   1  -9  -5    3.75    3.01
   1   9  -5    3.00    2.11
  -1  -9   5    4.79    2.41
  -1   9   5    1.88    2.24
   1  -9  -5    3.91    2.38
   1   9  -5    3.06    2.03
  -1   9   5    4.58    1.85
  -1  -9   5    5.36    2.90
   1  -9  -5    2.00    2.74
  -1  -9   4  160.67    9.03
   1  -9  -4  180.76    8.76
  -1  -9   4  167.50    9.22
   1  -9  -4  188.90   10.82
  -1   9   4  209.66    9.78
   1   9  -4  202.91    9.47
   1  -9  -4  190.32    9.22
  -1  -9   4  193.34    9.09
  -1   9   4  199.32    8.17
   1   9  -4  205.07    8.74
   1  -9  -4  186.92    9.32
   1   9  -4  166.13    8.19
   1   9  -3   15.40    2.55
   1  -9  -3   11.54    2.82
  -1  -9   3    9.82    3.21
   1   9  -3   13.81    2.98
  -1  -9   3   15.11    2.97
  -1   9   3   17.57    3.37
   1  -9  -3   11.27    2.88
  -1  -9   3   10.58    3.33
   1   9  -3   14.76    2.70
  -1   9   3   16.12    2.44
   1  -9  -3   15.87    2.96
  -1  -9   2    1.49    2.06
  -1   9   2    1.41    2.33
  -1  -9   2    1.14    1.53
   1  -9  -2    0.40    1.90
  -1   9   2    2.46    1.82
   1   9  -2    1.00    1.91
  -1  -9   1    4.29    2.31
   1   9  -1    7.07    2.59
   1  -9  -1    3.51    3.24
  -1   9   1    5.64    2.56
   1  -9  -1    4.83    2.54
  -1  -9   1    6.30    2.02
   1   9  -1    6.99    2.20
  -1   9   1    6.28    2.11
   1  -9  -1    5.10    2.19
   1   9   0   54.41    4.84
   1  -9   0   47.97    5.82
  -1   9   0   53.92    4.97
  -1   9   0   54.63    4.17
   1  -9   0   44.77    4.08
  -1  -9   0   45.27    3.95
   1  -9   0   53.49    4.86
  -1  -9   0   56.53    4.62
   1   9   0   60.89    4.25
   1   9   1   70.93    5.46
   1  -9   1   73.46    6.68
   1   9   1   71.69    4.67
   1  -9   1   69.00    5.40
  -1   9  -1   74.18    4.85
   1  -9   1   62.47    4.64
  -1  -9  -1   56.87    4.57
   1  -9   2    2.87    2.55
   1  -9   2    4.68    3.36
   1   9   2    6.19    2.57
  -1   9  -2    3.89    2.11
   1  -9   2    2.50    1.83
   1   9   2    2.08    1.76
  -1  -9  -2    2.96    2.09
  -1   9  -3  221.51    9.86
   1  -9   3  233.58   11.02
   1  -9   3  227.39   10.96
   1   9   3  256.57   11.08
  -1   9  -3  256.48   11.13
   1  -9   3  239.97   12.53
  -1   9  -3  190.44    9.86
  -1  -9  -3  233.87   10.27
   1   9   3  243.55    9.59
   1  -9   3  244.39   10.88
  -1  -9  -3  214.63   10.10
  -1   9  -3  268.88   10.21
  -1  -9  -4   76.57    6.59
  -1   9  -4   87.00    6.10
  -1   9  -4   83.16    5.51
   1  -9   4   78.59    6.41
   1  -9   4   77.55    6.34
  -1  -9  -4   79.09    6.26
  -1  -9  -4   66.61    5.98
   1  -9   4   89.95    5.88
  -1   9  -4   92.51    6.27
   1   9   4  102.85    6.48
   1  -9   4  100.33    7.92
   1   9   4  100.86    5.42
  -1  -9  -4   97.74    6.02
  -1  -9  -4   97.44    6.11
   1  -9   4   91.59    6.34
  -1   9  -4  102.28    5.80
  -1  -9  -5  232.94   11.67
  -1   9  -5  219.69   10.89
  -1   9  -5  241.18   10.49
  -1   9  -5  292.89   11.83
   1   9   5  282.85   11.69
   1  -9   5  269.13   13.34
  -1   9  -5  245.13    9.93
  -1   9  -5  246.74    9.94
   1  -9   5  256.75   11.73
   1  -9   5  250.09   10.74
   1  -9   5  250.69   11.64
  -1  -9  -5  219.09   11.11
  -1  -9  -5  221.02   11.09
   1   9   5  275.38   10.11
  -1   9  -5  293.42   10.94
   1  -9   5  259.42   11.50
  -1  -9  -5  268.55   11.10
  -1  -9  -5  246.08   11.05
  -1  -9  -6    7.61    2.93
  -1  -9  -6    9.16    3.35
   1  -9   6    8.20    2.61
  -1  -9  -6    9.81    3.36
   1  -9   6    7.73    3.38
  -1  -9  -6    8.20    3.45
   1  -9   6   10.33    3.51
  -1   9  -6   11.10    3.01
   1   9   6   14.17    2.89
  -1   9  -6   12.16    2.87
   1  -9   6   11.46    3.18
  -1  -9  -6   10.30    2.67
   1  -9   6   10.50    3.70
   1   9   6   10.12    2.40
  -1  -9  -6    9.24    2.60
   1   9   6   11.45    2.18
  -1   9  -6   10.55    2.55
  -1   9  -6    8.54    2.43
  -1  -9  -7  226.33    9.02
  -1   9  -7  229.15    9.52
  -1   9  -7  216.73    9.34
  -1   9  -7  247.62   10.87
   1   9   7  257.23   10.88
   1  -9   7  232.97   12.36
  -1  -9  -7  225.93   11.97
  -1  -9  -7  211.94   10.07
   1  -9   7  228.04   11.01
   1  -9   7  228.04    9.93
   1  -9   7  232.56   11.11
  -1  -9  -7  208.67   10.56
  -1  -9  -7  218.34   10.66
  -1  -9  -7  217.87   11.10
  -1   9  -7  207.53   10.63
   1   9   7  240.34    9.21
  -1  -9  -7  228.13   10.67
  -1  -9  -7  237.11   10.39
   1   9   7  207.87    9.67
   1  -9   7  224.99   10.68
  -1   9  -7  220.55    9.85
   1   9   8  138.03    7.33
  -1  -9  -8  159.06    8.56
   1  -9   8  135.69    8.02
  -1   9  -8  157.64    7.66
  -1  -9  -8  162.31    8.18
  -1  -9  -8  141.78    6.89
  -1   9  -8  144.95    7.28
  -1   9  -8  136.78    7.19
   1   9   8  161.05    8.28
  -1  -9  -8  145.16    9.43
   1  -9   8  151.16    9.69
  -1   9  -8  159.23    8.27
  -1  -9  -8  143.92    8.04
   1  -9   8  144.93    7.51
   1  -9   8  135.13    8.40
  -1  -9  -8  118.98    7.96
  -1  -9  -8  123.70    8.12
   1  -9   8  133.45    8.33
  -1  -9  -8  126.06    8.63
  -1   9  -8  155.72    8.90
  -1   9  -8  162.86    9.03
  -1   9  -8  142.14    8.50
  -1   9  -8  138.82    7.43
  -1   9  -9  133.65    6.97
   1   9   9  109.51    6.41
  -1  -9  -9  118.11    7.48
  -1  -9  -9  128.47    7.24
   1  -9   9  105.15    7.04
  -1  -9  -9  118.40    6.21
  -1   9  -9  119.09    6.54
  -1   9  -9  126.12    6.68
  -1   9  -9  124.51    7.23
  -1  -9  -9  112.53    8.40
   1  -9   9  117.85    8.65
   1   9   9  130.31    7.31
  -1  -9  -9  114.06    7.27
  -1  -9  -9  110.38    7.53
   1  -9   9  111.92    7.62
   1  -9   9  111.35    6.56
   1  -9   9  119.60    7.81
  -1  -9  -9  106.19    7.38
  -1  -9  -9  109.00    7.75
  -1   9  -9  137.54    8.32
  -1   9  -9  132.73    8.21
  -1  -9  -9  111.75    6.11
  -1  -9  -9  108.35    6.07
  -1   9  -9  125.56    7.99
  -1   9  -9  120.51    6.79
  -1  -9 -10    1.42    2.32
   1   9  10    0.62    1.71
  -1   9 -10    2.43    2.10
  -1  -9 -10    0.90    2.22
   1   9  10    1.03    1.93
   1  -9  10    0.94    2.36
  -1   9 -10    4.04    2.15
   1  -9  10    0.45    3.06
  -1  -9 -10    0.90    2.77
  -1  -9 -10    0.73    2.29
  -1   9 -10   -0.95    2.42
  -1   9 -10   -1.54    2.55
  -1  -9 -10    1.17    3.18
  -1  -9 -10    7.44    3.60
  -1  -9 -10   -2.04    3.28
   1  -9  10    1.04    2.26
   1  -9  10    1.16    3.26
  -1   9 -10   -4.02    3.35
   1  -9  10    0.49    3.21
  -1  -9 -10   -0.36    3.36
  -1  -9 -10    1.24    2.34
  -1  -9 -10    2.88    2.29
  -1   9 -10    0.95    2.80
  -1   9 -10    1.04    2.15
  -1  -9 -11  126.53    7.57
  -1  -9 -11  133.95    8.21
  -1   9 -11  131.67    7.18
  -1  -9 -11  117.93    8.74
   1  -9  11  100.69    8.20
  -1   9 -11  126.18    7.34
   1   9  11  131.19    7.39
  -1  -9 -11  142.61    7.01
  -1   9 -11  138.33    7.27
  -1   9 -11  132.18    7.18
  -1   9 -11  118.59    6.55
  -1   9 -11  132.21    7.20
  -1  -9 -11  124.06    7.94
  -1   9 -11  141.63    8.12
   1  -9  11  110.20    7.73
  -1  -9 -11  127.55    8.15
  -1  -9 -11  121.52    7.95
   1  -9  11  119.51    8.00
  -1  -9 -11  132.00    8.69
  -1  -9 -11  131.57    6.88
  -1  -9 -11  139.12    7.00
  -1   9 -11  119.88    7.04
  -1   9 -11  128.65    8.51
  -1   9 -12   32.86    3.82
  -1  -9 -12   24.92    3.75
  -1  -9 -12   33.14    5.01
  -1  -9 -12   38.01    4.10
  -1  -9 -12   36.77    4.05
  -1   9 -12   37.28    4.52
  -1   9 -12   37.31    4.15
  -1   9 -12   31.36    3.94
  -1   9 -12   31.97    3.40
  -1   9 -12   35.02    3.89
  -1   9 -12   30.32    3.75
  -1  -9 -12   38.45    5.10
  -1   9 -12   32.62    4.39
   1  -9  12   37.86    4.88
  -1  -9 -12   39.20    4.94
  -1  -9 -12   41.11    4.99
   1  -9  12   30.47    4.60
  -1   9 -12   36.56    4.97
  -1  -9 -12   38.32    4.07
  -1  -9 -12   36.50    4.03
  -1   9 -12   35.68    3.84
  -1  -9 -12   35.43    4.55
  -1   9 -12   39.56    4.04
  -1  -9 -13   24.28    3.85
  -1   9 -13   37.54    4.66
  -1  -9 -13   31.62    3.99
  -1  -9 -13   36.37    4.09
  -1   9 -13   37.33    4.16
  -1   9 -13   33.96    4.06
  -1   9 -13   33.61    3.99
  -1   9 -13   26.69    3.74
  -1   9 -13   39.42    4.76
  -1  -9 -13   26.34    4.66
   1  -9  13   30.45    4.49
   1  -9  13   26.18    4.42
  -1   9 -13   37.05    5.03
  -1  -9 -13   27.42    5.63
  -1  -9 -13   36.12    4.15
  -1  -9 -13   29.06    3.85
  -1   9 -13   35.36    3.93
  -1  -9 -13   33.11    4.65
  -1   9 -13   33.53    3.69
  -1   9 -13   35.45    3.95
  -1   9 -14    0.94    1.96
  -1   9 -14    2.49    2.93
  -1  -9 -14    0.74    2.85
  -1   9 -14    2.64    2.25
  -1  -9 -14    0.17    3.72
  -1   9 -14    4.46    2.40
  -1  -9 -14    2.02    2.80
   1  -9  14   -0.32    3.14
  -1   9 -14    1.95    3.25
   1  -9  14    2.34    3.21
  -1  -9 -14    2.40    2.77
  -1  -9 -14    1.63    2.81
  -1   9 -14    2.05    2.51
  -1  -9 -14   -0.58    4.03
  -1   9 -14    1.71    3.23
  -1   9 -14    1.72    2.19
  -1   9 -15   69.02    5.28
  -1   9 -15   73.05    5.82
  -1   9 -15   85.40    6.58
  -1  -9 -15   95.24    6.51
  -1  -9 -15   76.31    6.66
   1  -9  15   59.81    5.71
   1  -9  15   65.68    5.77
  -1  -9 -15   76.04    7.19
  -1  -9 -15   79.21    5.81
  -1   9 -15   85.03    5.90
  -1  -9 -15   86.93    5.96
  -1  -9 -15   80.39    5.75
  -1  -9 -15   75.10    5.73
  -1   9 -15   84.12    6.54
  -1   9 -15   69.58    5.78
  -1  -9 -15   90.97    8.74
  -1   9 -15   88.16    7.25
  -1   9 -15   74.21    5.43
  -1   9 -16   80.37    5.60
  -1  -9 -16   77.33    6.85
  -1  -9 -16   84.14    6.14
  -1  -9 -16   90.19    6.25
  -1   9 -16   94.02    6.85
  -1   9 -16   99.81    6.67
  -1  -9 -16   81.77    7.05
  -1  -9 -16  101.52    6.89
  -1   9 -16   95.60    6.92
  -1   9 -16   84.96    6.26
   1  -9  16   67.55    5.92
   1  -9  16   62.58    5.79
  -1  -9 -16   75.04    7.33
  -1  -9 -16   94.51    6.42
  -1  -9 -16   90.99    6.35
  -1   9 -16   93.56    6.29
  -1  -9 -16   81.15    8.69
  -1   9 -16   99.40    7.81
  -1   9 -16   79.86    5.62
  -1   9 -17   37.77    4.67
  -1  -9 -17   34.98    4.45
  -1  -9 -17   35.38    4.42
  -1   9 -17   38.16    4.43
  -1   9 -17   38.70    4.48
  -1   9 -17   36.62    4.51
  -1   9 -17   34.91    4.81
  -1   9 -17   31.91    4.17
  -1  -9 -17   30.26    5.15
  -1  -9 -17   45.90    5.06
  -1   9 -17   36.57    3.78
  -1  -9 -17   36.34    5.56
  -1   9 -17   36.06    5.07
  -1  -9 -17   42.56    4.79
  -1   9 -17   35.13    5.14
  -1  -9 -17   37.14    4.55
  -1   9 -17   33.35    4.17
  -1  -9 -17   32.33    6.37
  -1   9 -17   25.33    4.87
  -1  -9 -17   30.14    4.57
  -1   9 -18   16.68    3.94
  -1  -9 -18   13.70    3.75
  -1  -9 -18   16.40    3.68
  -1   9 -18   13.78    3.50
  -1   9 -18   15.67    3.46
  -1   9 -18   16.20    3.25
  -1   9 -18   18.47    3.66
  -1   9 -18   14.72    3.39
  -1   9 -18   11.29    3.07
  -1  -9 -18   18.71    4.18
  -1  -9 -18   13.69    4.44
  -1   9 -18   13.79    3.85
  -1  -9 -18   14.43    4.35
  -1  -9 -18   18.74    4.03
  -1   9 -18    9.75    4.01
  -1   9 -18   12.05    3.94
  -1  -9 -18   17.30    3.84
  -1  -9 -18   15.23    5.25
  -1   9 -18   13.41    3.96
  -1  -9 -18   18.02    4.82
  -1   9 -18   12.40    2.58
  -1   9 -19    3.80    3.30
  -1   9 -19   -1.66    2.95
  -1  -9 -19    2.28    3.41
  -1  -9 -19    1.89    3.39
  -1   9 -19    1.99    3.00
  -1   9 -19    0.88    2.57
  -1   9 -19    2.79    3.00
  -1   9 -19    0.50    2.71
  -1  -9 -19    3.05    3.86
  -1  -9 -19   -0.34    3.94
  -1   9 -19    1.74    2.57
  -1   9 -19    1.12    3.18
  -1  -9 -19    2.60    3.78
  -1   9 -19    3.86    3.59
  -1  -9 -19    2.42    3.90
  -1  -9 -19    5.93    3.52
  -1   9 -19    0.34    3.54
  -1  -9 -19    7.27    4.14
  -1  -9 -19   -1.86    3.60
  -1   9 -19    1.26    3.32
  -1  -9 -19    0.30    4.46
  -1  -9 -19    1.71    4.34
  -1  -9 -20   42.00    5.07
  -1   9 -20   44.44    4.83
  -1  -9 -20   48.10    5.94
  -1  -9 -20   30.04    4.77
  -1  -9 -20   49.47    5.14
  -1   9 -20   43.58    4.88
  -1   9 -20   40.04    4.88
  -1  -9 -20   53.83    5.82
  -1  -9 -20   51.58    5.77
  -1  -9 -20   43.06    4.91
  -1   9 -20   39.19    4.25
  -1   9 -20   41.58    4.37
  -1   9 -20   49.62    4.52
  -1   9 -20   45.98    4.42
  -1  -9 -20   41.86    6.56
  -1   9 -20   46.02    5.24
  -1  -9 -20   42.20    4.67
  -1   9 -20   43.41    4.64
[truncated: 2,592,859 more chars]
