# Supplementary material for: A Consistent Approach to One Coordinate Pnictide Moieties M≡Pn− Using PnH2 − Salts (M = Zr, Ti; Pn = P, As, Sb)
Source: Angew Chem Int Ed Engl. 2026 Jan 1;65(6):e23745. doi: 10.1002/anie.202523745 (PMC12865143; doi:10.1002/anie.202523745)
Supplement: Supplementary file 2 — Supporting Information [file ANIE-65-e23745-s002.zip › anie70859-sup-0002-Data/8-TiCl(18C6)THF2_90048.cif]

data_90048
#Crystallographer: Michael R. Gau
_audit_creation_date               2023-05-04
_audit_creation_method
;
Olex2 1.5
(compiled 2021.10.07 svn.r9718050b for OlexSys, GUI svn.r6410)
;
_shelx_SHELXL_version_number       '2018/3'
_publ_section_references
;
Dolomanov, O.V., Bourhis, L.J., Gildea, R.J, Howard, J.A.K. & Puschmann, H.
 (2009), J. Appl. Cryst. 42, 339-341.

Sheldrick, G.M. (2015). Acta Cryst. A71, 3-8.

Sheldrick, G.M. (2015). Acta Cryst. C71, 3-8.
;
_chemical_formula_moiety          
 'C44 H62 Cl N2 P2 Ti, C20 H40 K O8, 1.5(C4 H8 O)'
_chemical_formula_sum              'C70 H114 Cl K N2 O9.50 P2 Ti'
_chemical_formula_weight           1320.02
loop_
  _atom_type_symbol
  _atom_type_description
  _atom_type_scat_dispersion_real
  _atom_type_scat_dispersion_imag
  _atom_type_scat_source
 'C' 'C' 0.0181 0.0091 'International Tables Vol C Tables 4.2.6.8 and 6.1.1.4'
 'H' 'H' 0.0000 0.0000 'International Tables Vol C Tables 4.2.6.8 and 6.1.1.4'
 'Cl' 'Cl' 0.3639 0.7018 'International Tables Vol C Tables 4.2.6.8 and 6.1.1.4'
 'K' 'K' 0.3868 1.0657 'International Tables Vol C Tables 4.2.6.8 and 6.1.1.4'
 'N' 'N' 0.0311 0.0180 'International Tables Vol C Tables 4.2.6.8 and 6.1.1.4'
 'O' 'O' 0.0492 0.0322 'International Tables Vol C Tables 4.2.6.8 and 6.1.1.4'
 'P' 'P' 0.2955 0.4335 'International Tables Vol C Tables 4.2.6.8 and 6.1.1.4'
 'Ti' 'Ti' 0.2191 1.8069 'International Tables Vol C Tables 4.2.6.8 and 6.1.1.4'

_space_group_crystal_system        'triclinic'
_space_group_IT_number             2
_space_group_name_H-M_alt          'P -1'
_space_group_name_Hall             '-P 1'
loop_
  _space_group_symop_operation_xyz
 'x, y, z'
 '-x, -y, -z'

_cell_length_a                     12.8541(2)
_cell_length_b                     13.8223(2)
_cell_length_c                     21.4758(3)
_cell_angle_alpha                  86.5280(10)
_cell_angle_beta                   75.9060(10)
_cell_angle_gamma                  85.6720(10)
_cell_volume                       3686.75(10)
_cell_formula_units_Z              2
_cell_measurement_reflns_used      35183
_cell_measurement_temperature      100
_cell_measurement_theta_max        74.3730
_cell_measurement_theta_min        3.2570
_exptl_absorpt_coefficient_mu      2.653
_exptl_absorpt_correction_T_max    1.00000
_exptl_absorpt_correction_T_min    0.60177
_exptl_absorpt_correction_type     multi-scan
_exptl_absorpt_process_details     'SCALE3 ABSPACK'
_exptl_crystal_colour              yellow
_exptl_crystal_density_diffrn      1.189
_exptl_crystal_description         plate
_exptl_crystal_F_000               1424
_exptl_crystal_size_max            0.32
_exptl_crystal_size_mid            0.26
_exptl_crystal_size_min            0.02
_diffrn_reflns_av_R_equivalents    0.0755
_diffrn_reflns_av_unetI/netI       0.0406
_diffrn_reflns_Laue_measured_fraction_full  0.991
_diffrn_reflns_Laue_measured_fraction_max  0.986
_diffrn_reflns_limit_h_max         16
_diffrn_reflns_limit_h_min         -16
_diffrn_reflns_limit_k_max         17
_diffrn_reflns_limit_k_min         -17
_diffrn_reflns_limit_l_max         26
_diffrn_reflns_limit_l_min         -26
_diffrn_reflns_number              88262
_diffrn_reflns_point_group_measured_fraction_full  0.991
_diffrn_reflns_point_group_measured_fraction_max  0.986
_diffrn_reflns_theta_full          67.684
_diffrn_reflns_theta_max           74.497
_diffrn_reflns_theta_min           3.209
_diffrn_ambient_environment        N~2~
_diffrn_ambient_temperature        100
_diffrn_detector                   'HPC area detector'
_diffrn_detector_area_resol_mean   10.0000
_diffrn_detector_type              HyPix-6000HE
_diffrn_measured_fraction_theta_full  0.991
_diffrn_measured_fraction_theta_max  0.986
_diffrn_measurement_details
;
List of Runs (angles in degrees, time in seconds):

  # Type    Start    End  Width  t~exp~   \w     \q     \k     \f   Frames
--------------------------------------------------------------------------
  1  \w    -62.00  25.00   0.50    3.00    --  -47.06  57.00 150.00  174
  2  \w    -70.00  26.00   0.50    3.00    --  -47.06  77.00 -90.00  192
  3  \w    -70.00  26.00   0.50    3.00    --  -47.06  77.00  30.00  192
  4  \w    -25.00  70.00   0.50    3.00    --   47.06 -77.00  90.00  190
  5  \w     24.00 120.00   0.50    3.00    --   47.06  77.00   0.00  192
  6  \w    -27.00  23.00   0.50    3.00    --   47.06 -19.00-150.00  100
  7  \w    -27.00  23.00   0.50    3.00    --   47.06 -19.00  90.00  100
  8  \w    -27.00  23.00   0.50    3.00    --   47.06 -19.00-120.00  100
  9  \w   -164.00 -76.00   0.50    3.00    --  -90.00 -15.00 -60.00  176
 10  \w    -54.00 -18.00   0.50    3.00    --  -90.00  45.00-120.00   72
 11  \w   -114.00 -17.00   0.50    3.00    --  -90.00  80.00  36.69  194
 12  \w    100.00 178.00   0.50    3.00    --  113.25  15.00-150.00  156
 13  \w     42.00  68.00   0.50    3.00    --  113.25 -61.00   0.00   52
 14  \w     42.00 137.00   0.50    3.00    --  113.25 -80.00 -83.58  190
 15  \w     42.00  68.00   0.50    3.00    --  113.25 -61.00 -90.00   52
 16  \w     42.00 137.00   0.50    3.00    --  113.25 -79.00   7.89  190
 17  \w     42.00 137.00   0.50    3.00    --  113.25 -79.00 -46.43  190
 18  \w     42.00 103.00   0.50    3.00    --  113.25 -77.00 -60.00  122
 19  \w     97.00 178.00   0.50    3.00    --  113.25  61.00  90.00  162
 20  \w     42.00  68.00   0.50    3.00    --  113.25 -61.00 120.00   52
 21  \w    101.00 178.00   0.50    3.00    --  113.25  30.00   0.00  154
 22  \w     91.00 178.00   0.50    3.00    --  113.25  77.00  30.00  174
 23  \w     97.00 178.00   0.50    3.00    --  113.25  61.00-180.00  162
 24  \w     42.00 137.00   0.50    3.00    --  113.25 -80.00-165.41  190
 25  \w    100.00 178.00   0.50    3.00    --  113.25  15.00 -60.00  156
 26  \w     42.00 137.00   0.50    3.00    --  113.25 -80.00  60.02  190
 27  \w     42.00 108.00   0.50    3.00    --  113.25 -78.00 153.82  132
 28  \w    101.00 178.00   0.50    3.00    --  113.25  30.00 150.00  154
 29  \w     97.00 178.00   0.50    3.00    --  113.25  61.00  60.00  162
 30  \w     91.00 178.00   0.50    3.00    --  113.25  77.00 -60.00  174
 31  \w     42.00 103.00   0.50    3.00    --  113.25 -77.00-120.00  122
 32  \w     42.00 103.00   0.50    3.00    --  113.25 -77.00 120.00  122
 33  \w    101.00 178.00   0.50    3.00    --  113.25  45.00-120.00  154
 34  \w     97.00 178.00   0.50    3.00    --  113.25  61.00   0.00  162
 35  \w     42.00  68.00   0.50    3.00    --  113.25 -61.00 -60.00   52
 36  \w     42.00 137.00   0.50    3.00    --  113.25 -80.00-149.61  190
 37  \w     42.00 137.00   0.50    3.00    --  113.25 -80.00 -15.04  190
 38  \w     42.00 137.00   0.50    3.00    --  113.25 -80.00 110.21  190
 39  \w   -120.00 -35.00   0.50    3.00    --  -47.06 -37.00  60.00  170
 40  \w     24.00 120.00   0.50    3.00    --   47.06  77.00 -90.00  192
 41  \w     35.00 120.00   0.50    3.00    --   47.06  37.00 150.00  170
 42  \w     24.00 120.00   0.50    3.00    --   47.06  77.00  90.00  192
 43  \w     24.00 120.00   0.50    3.00    --   47.06  77.00-120.00  192
 44  \w     24.00 120.00   0.50    3.00    --   47.06  77.00 -30.00  192
 45  \w     24.00 120.00   0.50    3.00    --   47.06  77.00  30.00  192
 46  \w     24.00 120.00   0.50    3.00    --   47.06  77.00-180.00  192
 47  \w     24.00 120.00   0.50    3.00    --   47.06  77.00 150.00  192
 48  \w   -162.00 -67.00   0.50    3.00    --  -90.00 -77.00 -60.00  190
;
_diffrn_measurement_device         '\k-geometry diffractometer'
_diffrn_measurement_device_type    'Rigaku XtaLAB Synergy-S'
_diffrn_measurement_method         '\w scans'
_diffrn_orient_matrix_type        
 'CrysAlisPro convention (1999,Acta A55,543-557)'
_diffrn_orient_matrix_UB_11        -0.0262824000
_diffrn_orient_matrix_UB_12        -0.0319728000
_diffrn_orient_matrix_UB_13        0.0717991000
_diffrn_orient_matrix_UB_21        -0.1072554000
_diffrn_orient_matrix_UB_22        0.0617064000
_diffrn_orient_matrix_UB_23        0.0105595000
_diffrn_orient_matrix_UB_31        -0.0559928000
_diffrn_orient_matrix_UB_32        -0.0876769000
_diffrn_orient_matrix_UB_33        -0.0146303000
_diffrn_radiation_monochromator    mirror
_diffrn_radiation_probe            x-ray
_diffrn_radiation_type             'Cu K\a'
_diffrn_radiation_wavelength       1.54184
_diffrn_source                     'micro-focus sealed X-ray tube'
_diffrn_source_type                'PhotonJet (Cu) X-ray Source'
_reflns_number_gt                  12292
_reflns_number_total               14878
_reflns_threshold_expression       'I > 2\s(I)'
_computing_cell_refinement         'CrysAlisPro 1.171.42.89a (Rigaku OD, 2023)'
_computing_data_collection         'CrysAlisPro 1.171.42.89a (Rigaku OD, 2023)'
_computing_data_reduction          'CrysAlisPro 1.171.42.89a (Rigaku OD, 2023)'
_computing_molecular_graphics      'Olex2 1.5 (Dolomanov et al., 2009)'
_computing_publication_material    'Olex2 1.5 (Dolomanov et al., 2009)'
_computing_structure_refinement    'SHELXL 2018/3 (Sheldrick, 2015)'
_computing_structure_solution      'SHELXT (Sheldrick, 2018)'
_refine_diff_density_max           0.809
_refine_diff_density_min           -0.630
_refine_diff_density_rms           0.090
_refine_ls_extinction_method       none
_refine_ls_goodness_of_fit_ref     1.060
_refine_ls_hydrogen_treatment      constr
_refine_ls_matrix_type             full
_refine_ls_number_parameters       935
_refine_ls_number_reflns           14878
_refine_ls_number_restraints       457
_refine_ls_R_factor_all            0.0880
_refine_ls_R_factor_gt             0.0767
_refine_ls_restrained_S_all        1.057
_refine_ls_shift/su_max            0.001
_refine_ls_shift/su_mean           0.000
_refine_ls_structure_factor_coef   Fsqd
_refine_ls_weighting_details      
 'w=1/[\s^2^(Fo^2^)+(0.1124P)^2^+8.1036P] where P=(Fo^2^+2Fc^2^)/3'
_refine_ls_weighting_scheme        calc
_refine_ls_wR_factor_gt            0.2220
_refine_ls_wR_factor_ref           0.2311
_olex2_refinement_description
;
1. Restrained distances
 C59*-C60* = C59*-C58* = C57*-C58* = C59-C58 = C59-C60 = C57-C58
 1.54 with sigma of 0.02
 C67-C66
 1.54 with sigma of 0.02
 C66*-C67*
 1.54 with sigma of 0.02
 C68-C67* = C68-C67 = C66-C65 = C66*-C65
 1.54 with sigma of 0.02
 C63*-C62* = C63*-C64* = C63-C64 = C61*-C62* = C61-C62 = C63-C62
 1.54 with sigma of 0.02
 C72-C71 = C71-C70 = C70-C69
 1.54 with sigma of 0.02
 O8-C61 = O8*-C61* = O8*-C64* = O8-C64
 1.45 with sigma of 0.02
2. Uiso/Uaniso restraints and constraints
O8 \\sim O8* \\sim C61 \\sim C61* \\sim C62 \\sim C62* \\sim C63 \\sim C63*
\\sim C64 \\sim C64*: within 2A with sigma of 0.005 and sigma for terminal
atoms of 0.01 within 2A
O10 \\sim C69 \\sim C70 \\sim C71 \\sim C72: within 2A with sigma of 0.005 and
sigma for terminal atoms of 0.01 within 2A
O7 \\sim O7* \\sim C57 \\sim C57* \\sim C58 \\sim C58* \\sim C59 \\sim C59*
\\sim C60 \\sim C60*: within 2A with sigma of 0.005 and sigma for terminal
atoms of 0.01 within 2A
K1 \\sim K1*: within 2A with sigma of 0.005 and sigma for terminal atoms of
0.01 within 2A
O9 \\sim C65 \\sim C66 \\sim C66* \\sim C67 \\sim C67* \\sim C68: within 2A
with sigma of 0.005 and sigma for terminal atoms of 0.01 within 2A
3. Others
 Fixed Sof: K1(0.87) K1*(0.13) O7(0.87) O7*(0.13) O8(0.5) O8*(0.5) C57(0.87)
 H57A(0.87) H57B(0.87) C57*(0.13) H57C(0.13) H57D(0.13) C58(0.87) H58A(0.87)
 H58B(0.87) C58*(0.13) H58C(0.13) H58D(0.13) C59(0.87) H59A(0.87) H59B(0.87)
 C59*(0.13) H59C(0.13) H59D(0.13) C60(0.87) H60A(0.87) H60B(0.87) C60*(0.13)
 H60C(0.13) H60D(0.13) C61(0.5) H61A(0.5) H61B(0.5) C61*(0.5) H61C(0.5)
 H61D(0.5) C62(0.5) H62A(0.5) H62B(0.5) C62*(0.5) H62C(0.5) H62D(0.5) C63(0.5)
 H63A(0.5) H63B(0.5) C63*(0.5) H63C(0.5) H63D(0.5) C64(0.5) H64A(0.5) H64B(0.5)
 C64*(0.5) H64C(0.5) H64D(0.5) H65A(0.5) H65B(0.5) H65C(0.5) H65D(0.5) C66(0.5)
 H66A(0.5) H66B(0.5) C66*(0.5) H66C(0.5) H66D(0.5) C67(0.5) H67A(0.5) H67B(0.5)
 C67*(0.5) H67C(0.5) H67D(0.5) H68C(0.5) H68D(0.5) H68A(0.5) H68B(0.5) O10(0.5)
 C69(0.5) H69A(0.5) H69B(0.5) C70(0.5) H70A(0.5) H70B(0.5) C71(0.5) H71A(0.5)
 H71B(0.5) C72(0.5) H72A(0.5) H72B(0.5)
4.a Ternary CH refined with riding coordinates:
 C17(H17), C20(H20), C39(H39), C42(H42)
4.b Secondary CH2 refined with riding coordinates:
 C45(H45A,H45B), C46(H46A,H46B), C47(H47A,H47B), C48(H48A,H48B), C49(H49A,
 H49B), C50(H50A,H50B), C51(H51A,H51B), C52(H52A,H52B), C53(H53A,H53B),
 C54(H54A,H54B), C55(H55A,H55B), C56(H56A,H56B), C57(H57A,H57B), C57*(H57C,
 H57D), C58(H58A,H58B), C58*(H58C,H58D), C59(H59A,H59B), C59*(H59C,H59D),
 C60(H60A,H60B), C60*(H60C,H60D), C61(H61A,H61B), C61*(H61C,H61D), C62(H62A,
 H62B), C62*(H62C,H62D), C63(H63A,H63B), C63*(H63C,H63D), C64(H64A,H64B), C64*
 (H64C,H64D), C65(H65A,H65B), C65(H65C,H65D), C66(H66A,H66B), C66*(H66C,H66D),
 C67(H67A,H67B), C67*(H67C,H67D), C68(H68C,H68D), C68(H68A,H68B), C69(H69A,
 H69B), C70(H70A,H70B), C71(H71A,H71B), C72(H72A,H72B)
4.c Aromatic/amide H refined with riding coordinates:
 C2(H2), C3(H3), C5(H5), C10(H10), C12(H12), C24(H24), C25(H25), C27(H27),
 C32(H32), C34(H34)
4.d Idealised Me refined as rotating group:
 C7(H7A,H7B,H7C), C14(H14A,H14B,H14C), C15(H15A,H15B,H15C), C16(H16A,H16B,
 H16C), C18(H18A,H18B,H18C), C19(H19A,H19B,H19C), C21(H21A,H21B,H21C), C22(H22A,
 H22B,H22C), C29(H29A,H29B,H29C), C36(H36A,H36B,H36C), C37(H37A,H37B,H37C),
 C38(H38A,H38B,H38C), C40(H40A,H40B,H40C), C41(H41A,H41B,H41C), C43(H43A,H43B,
 H43C), C44(H44A,H44B,H44C)
;
_atom_sites_solution_hydrogens     geom
_atom_sites_solution_primary       dual
loop_
  _atom_site_label
  _atom_site_type_symbol
  _atom_site_fract_x
  _atom_site_fract_y
  _atom_site_fract_z
  _atom_site_U_iso_or_equiv
  _atom_site_adp_type
  _atom_site_occupancy
  _atom_site_site_symmetry_order
  _atom_site_calc_flag
  _atom_site_refinement_flags_posn
  _atom_site_refinement_flags_adp
  _atom_site_refinement_flags_occupancy
  _atom_site_disorder_assembly
  _atom_site_disorder_group
 Ti1 Ti 0.30188(5) 0.24355(4) 0.72818(3) 0.02708(16) Uani 1 1 d . . . . .
 Cl1 Cl 0.26485(8) 0.41183(7) 0.75921(5) 0.0420(2) Uani 1 1 d . . . . .
 P1 P 0.27349(7) 0.29126(7) 0.61205(5) 0.0318(2) Uani 1 1 d . . . . .
 P2 P 0.33011(7) 0.18611(7) 0.84230(4) 0.0287(2) Uani 1 1 d . . . . .
 N1 N 0.1646(2) 0.1676(2) 0.72303(15) 0.0317(6) Uani 1 1 d . . . . .
 N2 N 0.4690(2) 0.1956(2) 0.71049(14) 0.0275(6) Uani 1 1 d . . . . .
 C1 C 0.1019(3) 0.1892(3) 0.67929(18) 0.0310(7) Uani 1 1 d . . . . .
 C2 C -0.0004(3) 0.1531(3) 0.68634(19) 0.0363(8) Uani 1 1 d . . . . .
 H2 H -0.026285 0.109016 0.721442 0.044 Uiso 1 1 calc R U . . .
 C3 C -0.0645(3) 0.1796(3) 0.64385(19) 0.0373(8) Uani 1 1 d . . . . .
 H3 H -0.132790 0.153305 0.650700 0.045 Uiso 1 1 calc R U . . .
 C4 C -0.0315(3) 0.2433(3) 0.5918(2) 0.0384(9) Uani 1 1 d . . . . .
 C5 C 0.0711(3) 0.2773(3) 0.58264(18) 0.0352(8) Uani 1 1 d . . . . .
 H5 H 0.096355 0.320138 0.546711 0.042 Uiso 1 1 calc R U . . .
 C6 C 0.1381(3) 0.2510(3) 0.62410(19) 0.0322(8) Uani 1 1 d . . . . .
 C7 C -0.1024(3) 0.2730(4) 0.5462(2) 0.0498(11) Uani 1 1 d . . . . .
 H7A H -0.092150 0.340785 0.531249 0.075 Uiso 1 1 calc R U . . .
 H7B H -0.177834 0.266134 0.568544 0.075 Uiso 1 1 calc R U . . .
 H7C H -0.083280 0.231264 0.509300 0.075 Uiso 1 1 calc R U . . .
 C8 C 0.1148(3) 0.1048(3) 0.77528(18) 0.0322(8) Uani 1 1 d . . . . .
 C9 C 0.1308(3) 0.0033(3) 0.77167(19) 0.0351(8) Uani 1 1 d . . . . .
 C10 C 0.0832(3) -0.0570(3) 0.8245(2) 0.0385(9) Uani 1 1 d . . . . .
 H10 H 0.095368 -0.125454 0.822077 0.046 Uiso 1 1 calc R U . . .
 C11 C 0.0189(3) -0.0183(3) 0.8800(2) 0.0394(9) Uani 1 1 d . . . . .
 C12 C 0.0000(3) 0.0819(3) 0.8816(2) 0.0378(8) Uani 1 1 d . . . . .
 H12 H -0.045609 0.108843 0.919060 0.045 Uiso 1 1 calc R U . . .
 C13 C 0.0452(3) 0.1441(3) 0.83071(19) 0.0350(8) Uani 1 1 d . . . . .
 C14 C 0.1953(3) -0.0413(3) 0.7105(2) 0.0406(9) Uani 1 1 d . . . . .
 H14A H 0.162785 -0.019283 0.674844 0.061 Uiso 1 1 calc R U . . .
 H14B H 0.195614 -0.112239 0.715708 0.061 Uiso 1 1 calc R U . . .
 H14C H 0.269213 -0.021287 0.701171 0.061 Uiso 1 1 calc R U . . .
 C15 C -0.0332(4) -0.0839(4) 0.9363(2) 0.0513(11) Uani 1 1 d . . . . .
 H15A H -0.097539 -0.108964 0.927884 0.077 Uiso 1 1 calc R U . . .
 H15B H -0.053303 -0.046956 0.975395 0.077 Uiso 1 1 calc R U . . .
 H15C H 0.017712 -0.138291 0.941888 0.077 Uiso 1 1 calc R U . . .
 C16 C 0.0152(3) 0.2510(3) 0.8315(2) 0.0403(9) Uani 1 1 d . . . . .
 H16A H 0.080457 0.286876 0.818311 0.060 Uiso 1 1 calc R U . . .
 H16B H -0.023652 0.268092 0.874999 0.060 Uiso 1 1 calc R U . . .
 H16C H -0.030825 0.267807 0.801655 0.060 Uiso 1 1 calc R U . . .
 C17 C 0.3509(3) 0.2160(3) 0.5448(2) 0.0426(9) Uani 1 1 d . . . . .
 H17 H 0.428513 0.227109 0.539823 0.051 Uiso 1 1 calc R U . . .
 C18 C 0.3371(3) 0.1094(3) 0.5647(2) 0.0481(10) Uani 1 1 d . . . . .
 H18A H 0.347529 0.097231 0.608279 0.072 Uiso 1 1 calc R U . . .
 H18B H 0.390380 0.069185 0.534820 0.072 Uiso 1 1 calc R U . . .
 H18C H 0.264680 0.092962 0.563814 0.072 Uiso 1 1 calc R U . . .
 C19 C 0.3270(4) 0.2379(5) 0.4786(2) 0.0702(17) Uani 1 1 d . . . . .
 H19A H 0.252048 0.225494 0.480947 0.105 Uiso 1 1 calc R U . . .
 H19B H 0.374756 0.196137 0.447135 0.105 Uiso 1 1 calc R U . . .
 H19C H 0.338844 0.306170 0.465577 0.105 Uiso 1 1 calc R U . . .
 C20 C 0.2652(3) 0.4146(3) 0.5734(2) 0.0470(11) Uani 1 1 d . . . . .
 H20 H 0.241164 0.408411 0.533016 0.056 Uiso 1 1 calc R U . . .
 C21 C 0.3762(4) 0.4551(4) 0.5549(4) 0.077(2) Uani 1 1 d . . . . .
 H21A H 0.399483 0.466511 0.593936 0.116 Uiso 1 1 calc R U . . .
 H21B H 0.373073 0.516468 0.529886 0.116 Uiso 1 1 calc R U . . .
 H21C H 0.427524 0.408397 0.529104 0.116 Uiso 1 1 calc R U . . .
 C22 C 0.1849(4) 0.4845(3) 0.6152(3) 0.0508(11) Uani 1 1 d . . . . .
 H22A H 0.113882 0.457772 0.626356 0.076 Uiso 1 1 calc R U . . .
 H22B H 0.180998 0.547130 0.591673 0.076 Uiso 1 1 calc R U . . .
 H22C H 0.207930 0.493704 0.654620 0.076 Uiso 1 1 calc R U . . .
 C23 C 0.5280(3) 0.1805(2) 0.75643(18) 0.0280(7) Uani 1 1 d . . . . .
 C24 C 0.6418(3) 0.1681(2) 0.74119(18) 0.0301(7) Uani 1 1 d . . . . .
 H24 H 0.679888 0.166836 0.697359 0.036 Uiso 1 1 calc R U . . .
 C25 C 0.6991(3) 0.1577(2) 0.78858(19) 0.0315(7) Uani 1 1 d . . . . .
 H25 H 0.775291 0.149242 0.776248 0.038 Uiso 1 1 calc R U . . .
 C26 C 0.6480(3) 0.1592(3) 0.85365(19) 0.0322(8) Uani 1 1 d . . . . .
 C27 C 0.5368(3) 0.1686(3) 0.86921(18) 0.0318(7) Uani 1 1 d . . . . .
 H27 H 0.499751 0.168306 0.913273 0.038 Uiso 1 1 calc R U . . .
 C28 C 0.4765(3) 0.1785(3) 0.82251(18) 0.0298(7) Uani 1 1 d . . . . .
 C29 C 0.7107(3) 0.1514(3) 0.9050(2) 0.0409(9) Uani 1 1 d . . . . .
 H29A H 0.733259 0.083179 0.912303 0.061 Uiso 1 1 calc R U . . .
 H29B H 0.665275 0.176500 0.944990 0.061 Uiso 1 1 calc R U . . .
 H29C H 0.774315 0.189396 0.891023 0.061 Uiso 1 1 calc R U . . .
 C30 C 0.5329(3) 0.1971(3) 0.64550(17) 0.0285(7) Uani 1 1 d . . . . .
 C31 C 0.5621(3) 0.1111(3) 0.61250(19) 0.0346(8) Uani 1 1 d . . . . .
 C32 C 0.6182(3) 0.1159(3) 0.54789(19) 0.0386(8) Uani 1 1 d . . . . .
 H32 H 0.636444 0.057553 0.525438 0.046 Uiso 1 1 calc R U . . .
 C33 C 0.6482(3) 0.2035(3) 0.51549(19) 0.0385(9) Uani 1 1 d . . . . .
 C34 C 0.6248(3) 0.2868(3) 0.5508(2) 0.0381(9) Uani 1 1 d . . . . .
 H34 H 0.647304 0.347112 0.530205 0.046 Uiso 1 1 calc R U . . .
 C35 C 0.5699(3) 0.2850(3) 0.61490(19) 0.0320(8) Uani 1 1 d . . . . .
 C36 C 0.5356(4) 0.0141(3) 0.6460(2) 0.0436(9) Uani 1 1 d . . . . .
 H36A H 0.573511 0.002598 0.680429 0.065 Uiso 1 1 calc R U . . .
 H36B H 0.558065 -0.037124 0.614999 0.065 Uiso 1 1 calc R U . . .
 H36C H 0.457945 0.013780 0.664265 0.065 Uiso 1 1 calc R U . . .
 C37 C 0.7065(4) 0.2081(4) 0.4452(2) 0.0505(11) Uani 1 1 d . . . . .
 H37A H 0.680910 0.266874 0.424198 0.076 Uiso 1 1 calc R U . . .
 H37B H 0.692362 0.150757 0.424582 0.076 Uiso 1 1 calc R U . . .
 H37C H 0.783876 0.209529 0.441408 0.076 Uiso 1 1 calc R U . . .
 C38 C 0.5546(3) 0.3758(3) 0.6530(2) 0.0382(8) Uani 1 1 d . . . . .
 H38A H 0.477790 0.389836 0.671726 0.057 Uiso 1 1 calc R U . . .
 H38B H 0.583272 0.430587 0.624485 0.057 Uiso 1 1 calc R U . . .
 H38C H 0.592704 0.365793 0.687433 0.057 Uiso 1 1 calc R U . . .
 C39 C 0.2982(3) 0.0600(3) 0.87406(19) 0.0345(8) Uani 1 1 d . . . . .
 H39 H 0.219749 0.054831 0.877656 0.041 Uiso 1 1 calc R U . . .
 C40 C 0.3578(3) -0.0107(3) 0.8239(2) 0.0380(8) Uani 1 1 d . . . . .
 H40A H 0.433946 -0.017374 0.824682 0.057 Uiso 1 1 calc R U . . .
 H40B H 0.350951 0.013946 0.781260 0.057 Uiso 1 1 calc R U . . .
 H40C H 0.326962 -0.074166 0.833532 0.057 Uiso 1 1 calc R U . . .
 C41 C 0.3183(4) 0.0289(3) 0.9403(2) 0.0441(10) Uani 1 1 d . . . . .
 H41A H 0.296278 -0.037355 0.952013 0.066 Uiso 1 1 calc R U . . .
 H41B H 0.276609 0.073235 0.972399 0.066 Uiso 1 1 calc R U . . .
 H41C H 0.395007 0.031175 0.938574 0.066 Uiso 1 1 calc R U . . .
 C42 C 0.2946(3) 0.2582(3) 0.91615(19) 0.0357(8) Uani 1 1 d . . . . .
 H42 H 0.325371 0.221379 0.949724 0.043 Uiso 1 1 calc R U . . .
 C43 C 0.1723(3) 0.2683(4) 0.9416(2) 0.0458(10) Uani 1 1 d . . . . .
 H43A H 0.140967 0.312335 0.912621 0.069 Uiso 1 1 calc R U . . .
 H43B H 0.154842 0.294670 0.984573 0.069 Uiso 1 1 calc R U . . .
 H43C H 0.142940 0.204443 0.944054 0.069 Uiso 1 1 calc R U . . .
 C44 C 0.3432(4) 0.3571(3) 0.9041(2) 0.0453(10) Uani 1 1 d . . . . .
 H44A H 0.421584 0.347846 0.889686 0.068 Uiso 1 1 calc R U . . .
 H44B H 0.324300 0.392325 0.943957 0.068 Uiso 1 1 calc R U . . .
 H44C H 0.314965 0.394524 0.870918 0.068 Uiso 1 1 calc R U . . .
 K1 K 0.75587(12) 0.66259(12) 0.77165(7) 0.0346(3) Uani 0.87 1 d . U P A 1
 K1* K 0.7317(10) 0.6601(9) 0.7945(6) 0.045(2) Uani 0.13 1 d . U P A 2
 O1 O 0.8857(3) 0.7842(2) 0.68127(16) 0.0511(8) Uani 1 1 d . . . . .
 O2 O 0.7765(3) 0.8515(2) 0.80374(17) 0.0540(8) Uani 1 1 d . . . . .
 O3 O 0.6202(3) 0.7428(3) 0.88330(17) 0.0609(9) Uani 1 1 d . . . . .
 O4 O 0.6595(3) 0.5360(3) 0.87311(19) 0.0680(10) Uani 1 1 d . . . . .
 O5 O 0.7495(3) 0.4677(2) 0.74890(19) 0.0619(9) Uani 1 1 d . . . . .
 O6 O 0.8912(3) 0.5805(2) 0.66455(17) 0.0543(8) Uani 1 1 d . . . . .
 O7 O 0.9541(4) 0.6511(3) 0.8027(2) 0.0645(9) Uani 0.87 1 d . U P A 1
 O7* O 0.897(3) 0.563(2) 0.8287(15) 0.0670(14) Uani 0.13 1 d . U P A 2
 O8 O 0.559(2) 0.6738(12) 0.7478(13) 0.0804(18) Uani 0.5 1 d D U P A 1
 O8* O 0.560(2) 0.6780(12) 0.7394(13) 0.0806(18) Uani 0.5 1 d D U P A 2
 C45 C 0.9223(4) 0.8585(4) 0.7113(3) 0.0600(13) Uani 1 1 d . . . . .
 H45A H 0.963802 0.903176 0.678348 0.072 Uiso 1 1 calc R U . . .
 H45B H 0.969943 0.829870 0.738412 0.072 Uiso 1 1 calc R U . . .
 C46 C 0.8275(5) 0.9129(3) 0.7518(3) 0.0621(14) Uani 1 1 d . . . . .
 H46A H 0.851139 0.970580 0.768430 0.074 Uiso 1 1 calc R U . . .
 H46B H 0.776115 0.935442 0.725507 0.074 Uiso 1 1 calc R U . . .
 C47 C 0.6812(5) 0.8968(4) 0.8411(3) 0.0669(15) Uani 1 1 d . . . . .
 H47A H 0.625065 0.904326 0.816475 0.080 Uiso 1 1 calc R U . A 2
 H47B H 0.695249 0.962002 0.852717 0.080 Uiso 1 1 calc R U . A 2
 C48 C 0.6450(5) 0.8344(4) 0.9000(3) 0.0685(15) Uani 1 1 d . . . . .
 H48A H 0.702406 0.825684 0.923695 0.082 Uiso 1 1 calc R U . A 2
 H48B H 0.580615 0.866115 0.928357 0.082 Uiso 1 1 calc R U . A 2
 C49 C 0.5972(5) 0.6765(6) 0.9360(3) 0.0811(19) Uani 1 1 d . . . . .
 H49A H 0.535922 0.703277 0.969191 0.097 Uiso 1 1 calc R U . A 2
 H49B H 0.660187 0.665862 0.954991 0.097 Uiso 1 1 calc R U . A 2
 C50 C 0.5697(6) 0.5811(6) 0.9156(3) 0.089(2) Uani 1 1 d . . . . .
 H50A H 0.545921 0.537611 0.953994 0.107 Uiso 1 1 calc R U . A 2
 H50B H 0.509659 0.592384 0.894068 0.107 Uiso 1 1 calc R U . A 2
 C51 C 0.6357(6) 0.4463(4) 0.8524(4) 0.0798(19) Uani 1 1 d . . . . .
 H51A H 0.573519 0.456683 0.832635 0.096 Uiso 1 1 calc R U . A 2
 H51B H 0.616288 0.400080 0.889842 0.096 Uiso 1 1 calc R U . A 2
 C52 C 0.7299(6) 0.4052(4) 0.8052(3) 0.0782(18) Uani 1 1 d . . . . .
 H52A H 0.793646 0.399463 0.823639 0.094 Uiso 1 1 calc R U . A 2
 H52B H 0.715895 0.339672 0.794227 0.094 Uiso 1 1 calc R U . A 2
 C53 C 0.8305(5) 0.4258(4) 0.6990(3) 0.0725(17) Uani 1 1 d . . . . .
 H53A H 0.806211 0.365731 0.685700 0.087 Uiso 1 1 calc R U . . .
 H53B H 0.896788 0.408908 0.714150 0.087 Uiso 1 1 calc R U . . .
 C54 C 0.8519(5) 0.4972(4) 0.6447(3) 0.0644(14) Uani 1 1 d . . . . .
 H54A H 0.905678 0.468994 0.608119 0.077 Uiso 1 1 calc R U . . .
 H54B H 0.784970 0.515541 0.630633 0.077 Uiso 1 1 calc R U . . .
 C55 C 0.9287(5) 0.6483(4) 0.6145(3) 0.0634(14) Uani 1 1 d . . . . .
 H55A H 0.869265 0.673465 0.594867 0.076 Uiso 1 1 calc R U . . .
 H55B H 0.985932 0.617143 0.580803 0.076 Uiso 1 1 calc R U . . .
 C56 C 0.9721(4) 0.7300(4) 0.6414(3) 0.0587(13) Uani 1 1 d . . . . .
 H56A H 1.023441 0.703561 0.666733 0.070 Uiso 1 1 calc R U . . .
 H56B H 1.010642 0.772620 0.605911 0.070 Uiso 1 1 calc R U . . .
 C57 C 0.9400(6) 0.6719(4) 0.8669(3) 0.0646(11) Uani 0.87 1 d D U P A 1
 H57A H 0.874624 0.715115 0.881433 0.077 Uiso 0.87 1 calc R U P A 1
 H57B H 1.002774 0.703608 0.873426 0.077 Uiso 0.87 1 calc R U P A 1
 C57* C 0.886(4) 0.614(3) 0.886(2) 0.0665(17) Uani 0.13 1 d D U P A 2
 H57C H 0.816076 0.607198 0.917303 0.080 Uiso 0.13 1 calc R U P A 2
 H57D H 0.902399 0.683075 0.878337 0.080 Uiso 0.13 1 calc R U P A 2
 C58 C 0.9287(6) 0.5741(5) 0.9028(3) 0.0666(12) Uani 0.87 1 d D U P A 1
 H58A H 0.853830 0.554342 0.912291 0.080 Uiso 0.87 1 calc R U P A 1
 H58B H 0.952160 0.574344 0.943431 0.080 Uiso 0.87 1 calc R U P A 1
 C58* C 0.979(3) 0.549(3) 0.906(2) 0.0674(17) Uani 0.13 1 d D U P A 2
 H58C H 0.993951 0.565970 0.946625 0.081 Uiso 0.13 1 calc R U P A 2
 H58D H 0.971784 0.478752 0.904313 0.081 Uiso 0.13 1 calc R U P A 2
 C59 C 1.0037(6) 0.5086(5) 0.8549(3) 0.0688(12) Uani 0.87 1 d D U P A 1
 H59A H 0.968636 0.449178 0.849769 0.083 Uiso 0.87 1 calc R U P A 1
 H59B H 1.070658 0.489503 0.868803 0.083 Uiso 0.87 1 calc R U P A 1
 C59* C 1.056(3) 0.593(3) 0.8450(18) 0.0673(14) Uani 0.13 1 d D U P A 2
 H59C H 1.045596 0.664738 0.839453 0.081 Uiso 0.13 1 calc R U P A 2
 H59D H 1.132537 0.572717 0.840991 0.081 Uiso 0.13 1 calc R U P A 2
 C60 C 1.0273(7) 0.5707(5) 0.7923(3) 0.0677(13) Uani 0.87 1 d D U P A 1
 H60A H 1.101924 0.591189 0.782056 0.081 Uiso 0.87 1 calc R U P A 1
 H60B H 1.017577 0.533835 0.756175 0.081 Uiso 0.87 1 calc R U P A 1
 C60* C 1.001(4) 0.537(4) 0.803(3) 0.0670(17) Uani 0.13 1 d D U P A 2
 H60C H 1.023434 0.556996 0.757309 0.080 Uiso 0.13 1 calc R U P A 2
 H60D H 1.015785 0.465571 0.808492 0.080 Uiso 0.13 1 calc R U P A 2
 C61 C 0.5298(12) 0.7679(12) 0.7263(11) 0.0809(18) Uani 0.5 1 d D U P A 1
 H61A H 0.588242 0.792374 0.691155 0.097 Uiso 0.5 1 calc R U P A 1
 H61B H 0.515355 0.813100 0.761910 0.097 Uiso 0.5 1 calc R U P A 1
 C61* C 0.4963(11) 0.7652(12) 0.7359(12) 0.0813(19) Uani 0.5 1 d D U P A 2
 H61C H 0.533618 0.810801 0.701891 0.098 Uiso 0.5 1 calc R U P A 2
 H61D H 0.477730 0.797387 0.777480 0.098 Uiso 0.5 1 calc R U P A 2
 C62 C 0.4286(12) 0.7593(9) 0.7024(9) 0.0826(19) Uani 0.5 1 d D U P A 1
 H62A H 0.364553 0.785599 0.733832 0.099 Uiso 0.5 1 calc R U P A 1
 H62B H 0.433876 0.795963 0.660805 0.099 Uiso 0.5 1 calc R U P A 1
 C62* C 0.3969(12) 0.7307(9) 0.7198(9) 0.0848(19) Uani 0.5 1 d D U P A 2
 H62C H 0.367860 0.778455 0.691050 0.102 Uiso 0.5 1 calc R U P A 2
 H62D H 0.339966 0.717440 0.758999 0.102 Uiso 0.5 1 calc R U P A 2
 C63 C 0.4203(14) 0.6522(10) 0.6945(11) 0.0847(19) Uani 0.5 1 d D U P A 1
 H63A H 0.423392 0.638994 0.649274 0.102 Uiso 0.5 1 calc R U P A 1
 H63B H 0.352632 0.628887 0.722218 0.102 Uiso 0.5 1 calc R U P A 1
 C63* C 0.4436(15) 0.6363(11) 0.6852(10) 0.0839(19) Uani 0.5 1 d D U P A 2
 H63C H 0.388132 0.595747 0.677499 0.101 Uiso 0.5 1 calc R U P A 2
 H63D H 0.499821 0.647292 0.645244 0.101 Uiso 0.5 1 calc R U P A 2
 C64 C 0.5175(12) 0.6043(11) 0.7154(9) 0.0851(19) Uani 0.5 1 d D U P A 1
 H64A H 0.496438 0.547031 0.744399 0.102 Uiso 0.5 1 calc R U P A 1
 H64B H 0.573058 0.582510 0.677376 0.102 Uiso 0.5 1 calc R U P A 1
 C64* C 0.4881(13) 0.6003(10) 0.7423(8) 0.0842(19) Uani 0.5 1 d D U P A 2
 H64C H 0.431729 0.598565 0.782941 0.101 Uiso 0.5 1 calc R U P A 2
 H64D H 0.527250 0.535802 0.735749 0.101 Uiso 0.5 1 calc R U P A 2
 O9 O 0.3343(4) 0.6653(4) 0.9793(3) 0.0930(12) Uani 1 1 d . U . . .
 C65 C 0.2392(6) 0.6179(6) 1.0056(4) 0.0878(15) Uani 1 1 d D U . . .
 H65A H 0.197731 0.651001 1.044372 0.105 Uiso 0.5 1 calc R U P B 1
 H65B H 0.257341 0.549983 1.018489 0.105 Uiso 0.5 1 calc R U P B 1
 H65C H 0.220001 0.615825 1.053158 0.105 Uiso 0.5 1 calc R U P C 2
 H65D H 0.242285 0.551630 0.989935 0.105 Uiso 0.5 1 calc R U P C 2
 C66 C 0.1734(12) 0.6191(11) 0.9578(7) 0.0893(19) Uani 0.5 1 d D U P D 1
 H66A H 0.095417 0.620498 0.978075 0.107 Uiso 0.5 1 calc R U P D 1
 H66B H 0.193953 0.563984 0.928913 0.107 Uiso 0.5 1 calc R U P D 1
 C66* C 0.1649(11) 0.6894(12) 0.9768(7) 0.0936(19) Uani 0.5 1 d D U P D 2
 H66C H 0.168663 0.757807 0.986896 0.112 Uiso 0.5 1 calc R U P D 2
 H66D H 0.089484 0.671057 0.986690 0.112 Uiso 0.5 1 calc R U P D 2
 C67 C 0.2124(11) 0.7291(12) 0.9189(9) 0.098(2) Uani 0.5 1 d D U P D 1
 H67A H 0.209616 0.731356 0.873138 0.117 Uiso 0.5 1 calc R U P D 1
 H67B H 0.168444 0.784918 0.940502 0.117 Uiso 0.5 1 calc R U P D 1
 C67* C 0.2356(11) 0.6616(12) 0.9025(7) 0.094(2) Uani 0.5 1 d D U P D 2
 H67C H 0.258400 0.592095 0.896563 0.112 Uiso 0.5 1 calc R U P D 2
 H67D H 0.206359 0.691547 0.866745 0.112 Uiso 0.5 1 calc R U P D 2
 C68 C 0.3183(7) 0.7252(6) 0.9260(4) 0.1016(17) Uani 1 1 d D U . . .
 H68C H 0.385923 0.732003 0.892561 0.122 Uiso 0.5 1 calc R U P D 2
 H68D H 0.285755 0.790306 0.939008 0.122 Uiso 0.5 1 calc R U P D 2
 H68A H 0.337464 0.791809 0.931000 0.122 Uiso 0.5 1 calc R U P D 1
 H68B H 0.367278 0.700446 0.886319 0.122 Uiso 0.5 1 calc R U P D 1
 O10 O 1.0097(6) 0.9336(5) 0.5529(4) 0.0610(15) Uani 0.5 1 d . U P E -1
 C69 C 0.9102(11) 0.9745(11) 0.5367(7) 0.061(2) Uani 0.5 1 d D U P E -1
 H69A H 0.876704 1.027615 0.565233 0.073 Uiso 0.5 1 calc R U P E -1
 H69B H 0.858189 0.923769 0.540983 0.073 Uiso 0.5 1 calc R U P E -1
 C70 C 0.9437(10) 1.0125(13) 0.4679(7) 0.059(2) Uani 0.5 1 d D U P E -1
 H70A H 0.896191 1.069097 0.459630 0.071 Uiso 0.5 1 calc R U P E -1
 H70B H 0.942226 0.961502 0.437694 0.071 Uiso 0.5 1 calc R U P E -1
 C71 C 1.0597(11) 1.0421(11) 0.4615(7) 0.063(2) Uani 0.5 1 d D U P E -1
 H71A H 1.109876 1.013256 0.423637 0.076 Uiso 0.5 1 calc R U P E -1
 H71B H 1.063139 1.113542 0.457694 0.076 Uiso 0.5 1 calc R U P E -1
 C72 C 1.0854(13) 1.0014(12) 0.5230(7) 0.059(2) Uani 0.5 1 d D U P E -1
 H72A H 1.158661 0.969163 0.513649 0.071 Uiso 0.5 1 calc R U P E -1
 H72B H 1.083382 1.054673 0.552145 0.071 Uiso 0.5 1 calc R U P E -1

loop_
  _atom_site_aniso_label
  _atom_site_aniso_U_11
  _atom_site_aniso_U_22
  _atom_site_aniso_U_33
  _atom_site_aniso_U_23
  _atom_site_aniso_U_13
  _atom_site_aniso_U_12
 Ti1 0.0199(3) 0.0273(3) 0.0341(3) 0.0012(2) -0.0069(2) -0.0027(2)
 Cl1 0.0436(5) 0.0310(4) 0.0506(6) -0.0012(4) -0.0114(4) 0.0042(4)
 P1 0.0219(4) 0.0378(5) 0.0355(5) 0.0063(4) -0.0076(3) -0.0049(3)
 P2 0.0225(4) 0.0317(4) 0.0313(5) 0.0011(3) -0.0056(3) -0.0024(3)
 N1 0.0238(14) 0.0368(16) 0.0356(16) 0.0026(13) -0.0087(12) -0.0061(12)
 N2 0.0204(13) 0.0288(14) 0.0331(15) 0.0012(11) -0.0064(11) -0.0022(11)
 C1 0.0252(17) 0.0316(18) 0.0369(19) -0.0031(14) -0.0080(14) -0.0025(14)
 C2 0.0274(18) 0.047(2) 0.035(2) -0.0013(16) -0.0064(15) -0.0072(16)
 C3 0.0221(17) 0.050(2) 0.041(2) -0.0079(17) -0.0060(15) -0.0065(15)
 C4 0.0261(18) 0.052(2) 0.039(2) -0.0080(17) -0.0123(15) 0.0003(16)
 C5 0.0268(18) 0.046(2) 0.0332(19) -0.0008(16) -0.0084(15) -0.0008(15)
 C6 0.0208(16) 0.0367(19) 0.040(2) 0.0001(15) -0.0088(14) -0.0040(14)
 C7 0.034(2) 0.074(3) 0.045(2) -0.001(2) -0.0179(18) -0.002(2)
 C8 0.0228(16) 0.0391(19) 0.0355(19) 0.0024(15) -0.0079(14) -0.0073(14)
 C9 0.0271(17) 0.038(2) 0.042(2) 0.0022(16) -0.0108(15) -0.0078(15)
 C10 0.0329(19) 0.0354(19) 0.048(2) 0.0050(17) -0.0113(17) -0.0105(15)
 C11 0.0331(19) 0.045(2) 0.042(2) 0.0066(17) -0.0103(16) -0.0167(17)
 C12 0.0255(17) 0.049(2) 0.039(2) 0.0011(17) -0.0066(15) -0.0076(16)
 C13 0.0228(16) 0.041(2) 0.042(2) -0.0007(16) -0.0088(15) -0.0037(14)
 C14 0.037(2) 0.038(2) 0.047(2) -0.0024(17) -0.0089(17) -0.0087(16)
 C15 0.052(3) 0.054(3) 0.046(3) 0.010(2) -0.005(2) -0.023(2)
 C16 0.0323(19) 0.044(2) 0.041(2) 0.0007(17) -0.0050(16) 0.0009(16)
 C17 0.0252(18) 0.064(3) 0.038(2) -0.0014(19) -0.0076(16) 0.0007(17)
 C18 0.033(2) 0.057(3) 0.055(3) -0.019(2) -0.0068(18) -0.0041(18)
 C19 0.045(3) 0.127(5) 0.035(2) -0.012(3) -0.010(2) 0.021(3)
 C20 0.032(2) 0.051(2) 0.058(3) 0.024(2) -0.0173(19) -0.0095(18)
 C21 0.033(2) 0.067(3) 0.127(5) 0.058(4) -0.023(3) -0.013(2)
 C22 0.051(3) 0.038(2) 0.069(3) 0.011(2) -0.027(2) -0.0043(19)
 C23 0.0226(16) 0.0245(16) 0.0387(19) 0.0006(13) -0.0103(14) -0.0040(12)
 C24 0.0241(16) 0.0273(16) 0.0378(19) 0.0023(14) -0.0061(14) -0.0029(13)
 C25 0.0244(16) 0.0266(17) 0.045(2) 0.0028(14) -0.0119(15) -0.0025(13)
 C26 0.0273(17) 0.0303(17) 0.042(2) 0.0019(15) -0.0143(15) -0.0033(14)
 C27 0.0296(18) 0.0320(18) 0.0348(19) 0.0023(14) -0.0101(15) -0.0026(14)
 C28 0.0253(16) 0.0275(17) 0.0379(19) 0.0004(14) -0.0098(14) -0.0050(13)
 C29 0.0317(19) 0.050(2) 0.045(2) 0.0022(18) -0.0168(17) -0.0049(17)
 C30 0.0205(15) 0.0312(17) 0.0343(18) 0.0028(14) -0.0082(13) -0.0032(13)
 C31 0.0270(17) 0.0366(19) 0.040(2) -0.0040(16) -0.0068(15) -0.0027(14)
 C32 0.0296(18) 0.048(2) 0.039(2) -0.0068(17) -0.0096(16) -0.0020(16)
 C33 0.0218(17) 0.056(2) 0.037(2) 0.0025(17) -0.0074(15) -0.0011(16)
 C34 0.0266(18) 0.045(2) 0.042(2) 0.0135(17) -0.0108(16) -0.0045(15)
 C35 0.0213(16) 0.0341(18) 0.041(2) 0.0036(15) -0.0099(14) -0.0024(13)
 C36 0.046(2) 0.036(2) 0.047(2) -0.0056(17) -0.0066(19) -0.0066(17)
 C37 0.035(2) 0.078(3) 0.036(2) 0.004(2) -0.0078(17) -0.001(2)
 C38 0.035(2) 0.0317(19) 0.047(2) 0.0057(16) -0.0081(17) -0.0069(15)
 C39 0.0287(18) 0.0338(19) 0.040(2) 0.0057(15) -0.0067(15) -0.0064(14)
 C40 0.0326(19) 0.0322(19) 0.048(2) 0.0024(16) -0.0075(17) -0.0038(15)
 C41 0.042(2) 0.044(2) 0.048(2) 0.0128(18) -0.0148(18) -0.0087(18)
 C42 0.0318(19) 0.041(2) 0.0343(19) -0.0027(15) -0.0086(15) 0.0004(15)
 C43 0.035(2) 0.059(3) 0.040(2) -0.0063(19) -0.0022(17) 0.0032(19)
 C44 0.044(2) 0.044(2) 0.049(2) -0.0090(19) -0.0118(19) -0.0018(18)
 K1 0.0336(7) 0.0270(5) 0.0408(7) -0.0003(6) -0.0029(5) -0.0070(5)
 K1* 0.037(4) 0.032(3) 0.059(5) -0.004(4) -0.002(4) 0.000(3)
 O1 0.0430(17) 0.0484(17) 0.060(2) 0.0050(15) -0.0103(14) -0.0056(14)
 O2 0.061(2) 0.0350(15) 0.067(2) -0.0041(14) -0.0167(17) -0.0019(14)
 O3 0.0477(19) 0.077(2) 0.058(2) -0.0133(18) -0.0061(16) -0.0120(17)
 O4 0.073(2) 0.065(2) 0.066(2) 0.0153(18) -0.0123(19) -0.0338(19)
 O5 0.076(2) 0.0326(16) 0.082(3) -0.0047(16) -0.029(2) -0.0071(15)
 O6 0.0566(19) 0.0492(18) 0.058(2) -0.0068(15) -0.0157(16) 0.0030(15)
 O7 0.066(2) 0.0586(19) 0.068(2) -0.0033(16) -0.0201(17) 0.0154(16)
 O7* 0.071(3) 0.057(3) 0.071(3) -0.006(2) -0.019(2) 0.015(2)
 O8 0.083(3) 0.046(2) 0.134(5) -0.018(2) -0.069(3) 0.009(2)
 O8* 0.083(3) 0.046(2) 0.134(5) -0.019(2) -0.069(3) 0.008(2)
 C45 0.056(3) 0.049(3) 0.075(3) 0.015(2) -0.014(3) -0.022(2)
 C46 0.077(4) 0.030(2) 0.083(4) 0.010(2) -0.028(3) -0.017(2)
 C47 0.065(3) 0.052(3) 0.079(4) -0.021(3) -0.008(3) 0.010(2)
 C48 0.069(3) 0.062(3) 0.074(4) -0.025(3) -0.014(3) 0.011(3)
 C49 0.069(4) 0.120(6) 0.051(3) -0.003(3) 0.002(3) -0.036(4)
 C50 0.078(4) 0.108(5) 0.076(4) 0.003(4) 0.005(3) -0.053(4)
 C51 0.084(4) 0.061(3) 0.100(5) 0.029(3) -0.031(4) -0.036(3)
 C52 0.103(5) 0.034(3) 0.102(5) 0.011(3) -0.034(4) -0.017(3)
 C53 0.074(4) 0.041(3) 0.110(5) -0.023(3) -0.033(3) 0.006(2)
 C54 0.059(3) 0.060(3) 0.077(4) -0.025(3) -0.018(3) 0.005(2)
 C55 0.063(3) 0.074(4) 0.049(3) -0.001(2) -0.011(2) 0.017(3)
 C56 0.050(3) 0.060(3) 0.058(3) 0.013(2) -0.001(2) -0.001(2)
 C57 0.070(2) 0.053(2) 0.071(2) -0.010(2) -0.022(2) 0.013(2)
 C57* 0.070(3) 0.057(3) 0.071(3) -0.006(3) -0.019(3) 0.014(3)
 C58 0.071(2) 0.055(2) 0.072(2) -0.004(2) -0.018(2) 0.014(2)
 C58* 0.072(3) 0.056(3) 0.072(3) -0.006(3) -0.018(3) 0.014(3)
 C59 0.075(2) 0.055(2) 0.074(2) -0.007(2) -0.017(2) 0.015(2)
 C59* 0.071(3) 0.057(3) 0.072(3) -0.007(2) -0.019(2) 0.015(2)
 C60 0.070(3) 0.060(2) 0.070(2) -0.006(2) -0.018(2) 0.019(2)
 C60* 0.070(3) 0.057(3) 0.071(3) -0.006(3) -0.018(3) 0.016(3)
 C61 0.083(3) 0.045(3) 0.136(4) -0.014(3) -0.069(4) 0.009(3)
 C61* 0.084(3) 0.045(3) 0.135(4) -0.015(3) -0.067(4) 0.011(3)
 C62 0.084(4) 0.047(3) 0.138(5) -0.012(3) -0.068(4) 0.008(3)
 C62* 0.085(4) 0.052(3) 0.137(5) -0.013(3) -0.068(4) 0.011(3)
 C63 0.086(4) 0.052(3) 0.137(5) -0.012(3) -0.067(4) 0.007(3)
 C63* 0.085(4) 0.050(3) 0.137(5) -0.015(3) -0.066(4) 0.009(3)
 C64 0.086(3) 0.052(3) 0.138(5) -0.018(3) -0.067(4) 0.008(3)
 C64* 0.086(3) 0.051(3) 0.135(5) -0.016(3) -0.065(3) 0.007(3)
 O9 0.079(3) 0.097(3) 0.100(3) 0.009(2) -0.016(2) -0.019(2)
 C65 0.076(3) 0.088(3) 0.098(3) 0.012(3) -0.017(3) -0.020(3)
 C66 0.078(3) 0.089(4) 0.100(4) 0.015(3) -0.022(3) -0.018(3)
 C66* 0.081(3) 0.095(4) 0.102(4) 0.015(3) -0.018(3) -0.014(3)
 C67 0.086(3) 0.096(4) 0.107(4) 0.019(3) -0.018(3) -0.011(3)
 C67* 0.083(3) 0.094(4) 0.103(4) 0.016(3) -0.021(3) -0.015(3)
 C68 0.093(3) 0.094(3) 0.110(4) 0.016(3) -0.013(3) -0.014(3)
 O10 0.059(4) 0.054(3) 0.071(3) 0.012(3) -0.020(3) -0.008(3)
 C69 0.056(5) 0.056(4) 0.071(4) 0.011(4) -0.019(4) -0.004(3)
 C70 0.057(6) 0.052(4) 0.069(4) 0.006(4) -0.018(4) 0.001(4)
 C71 0.058(6) 0.055(4) 0.072(4) 0.013(4) -0.011(4) 0.002(4)
 C72 0.055(5) 0.051(4) 0.069(4) 0.009(3) -0.014(4) -0.002(4)

loop_
  _geom_bond_atom_site_label_1
  _geom_bond_atom_site_label_2
  _geom_bond_distance
  _geom_bond_site_symmetry_2
  _geom_bond_publ_flag
 Ti1 Cl1 2.4387(11) . ?
 Ti1 P1 2.6450(11) . ?
 Ti1 P2 2.6310(11) . ?
 Ti1 N1 2.149(3) . ?
 Ti1 N2 2.148(3) . ?
 P1 C6 1.820(4) . ?
 P1 C17 1.866(4) . ?
 P1 C20 1.858(4) . ?
 P2 C28 1.821(4) . ?
 P2 C39 1.871(4) . ?
 P2 C42 1.867(4) . ?
 N1 C1 1.385(5) . ?
 N1 C8 1.428(5) . ?
 N2 C23 1.381(4) . ?
 N2 C30 1.437(5) . ?
 C1 C2 1.412(5) . ?
 C1 C6 1.421(5) . ?
 C2 C3 1.388(6) . ?
 C3 C4 1.383(6) . ?
 C4 C5 1.398(5) . ?
 C4 C7 1.512(5) . ?
 C5 C6 1.398(5) . ?
 C8 C9 1.406(5) . ?
 C8 C13 1.414(5) . ?
 C9 C10 1.407(5) . ?
 C9 C14 1.512(6) . ?
 C10 C11 1.386(6) . ?
 C11 C12 1.388(6) . ?
 C11 C15 1.515(6) . ?
 C12 C13 1.388(6) . ?
 C13 C16 1.498(6) . ?
 C17 C18 1.521(7) . ?
 C17 C19 1.533(6) . ?
 C20 C21 1.525(6) . ?
 C20 C22 1.519(7) . ?
 C23 C24 1.419(5) . ?
 C23 C28 1.412(5) . ?
 C24 C25 1.390(5) . ?
 C25 C26 1.393(5) . ?
 C26 C27 1.385(5) . ?
 C26 C29 1.511(5) . ?
 C27 C28 1.404(5) . ?
 C30 C31 1.400(5) . ?
 C30 C35 1.404(5) . ?
 C31 C32 1.399(6) . ?
 C31 C36 1.504(6) . ?
 C32 C33 1.391(6) . ?
 C33 C34 1.391(6) . ?
 C33 C37 1.512(6) . ?
 C34 C35 1.386(6) . ?
 C35 C38 1.515(6) . ?
 C39 C40 1.521(6) . ?
 C39 C41 1.536(6) . ?
 C42 C43 1.532(5) . ?
 C42 C44 1.527(6) . ?
 K1 O1 2.798(3) . ?
 K1 O2 2.789(3) . ?
 K1 O3 2.831(4) . ?
 K1 O4 2.810(4) . ?
 K1 O5 2.778(4) . ?
 K1 O6 2.770(4) . ?
 K1 O7 2.778(5) . ?
 K1 O8 2.70(2) . ?
 K1 C57 3.498(7) . ?
 K1 C61 3.475(13) . ?
 K1* O1 3.231(12) . ?
 K1* O2 2.778(13) . ?
 K1* O3 2.383(12) . ?
 K1* O4 2.404(12) . ?
 K1* O5 2.865(13) . ?
 K1* O6 3.233(11) . ?
 K1* O7* 2.66(3) . ?
 K1* O8* 2.73(2) . ?
 K1* C49 3.120(12) . ?
 K1* C50 3.106(12) . ?
 K1* C51 3.341(13) . ?
 K1* C57* 3.14(4) . ?
 O1 C45 1.411(6) . ?
 O1 C56 1.421(6) . ?
 O2 C46 1.417(6) . ?
 O2 C47 1.416(6) . ?
 O3 C48 1.416(7) . ?
 O3 C49 1.401(7) . ?
 O4 C50 1.415(8) . ?
 O4 C51 1.421(7) . ?
 O5 C52 1.423(7) . ?
 O5 C53 1.417(7) . ?
 O6 C54 1.419(6) . ?
 O6 C55 1.400(6) . ?
 O7 C57 1.391(8) . ?
 O7 C60 1.392(8) . ?
 O7* C57* 1.43(5) . ?
 O7* C60* 1.35(6) . ?
 O8 C61 1.408(15) . ?
 O8 C64 1.424(16) . ?
 O8* C61* 1.416(16) . ?
 O8* C64* 1.461(17) . ?
 C45 C46 1.494(8) . ?
 C47 C48 1.483(9) . ?
 C49 C50 1.506(10) . ?
 C51 C52 1.479(10) . ?
 C53 C54 1.469(9) . ?
 C55 C56 1.500(8) . ?
 C57 C58 1.514(9) . ?
 C57* C58* 1.55(2) . ?
 C58 C59 1.519(8) . ?
 C58* C59* 1.55(2) . ?
 C59 C60 1.530(9) . ?
 C59* C60* 1.54(2) . ?
 C61 C62 1.525(14) . ?
 C61* C62* 1.520(14) . ?
 C62 C63 1.516(14) . ?
 C62* C63* 1.548(15) . ?
 C63 C64 1.521(15) . ?
 C63* C64* 1.518(16) . ?
 O9 C65 1.408(8) . ?
 O9 C68 1.420(9) . ?
 C65 C66 1.481(13) . ?
 C65 C66* 1.531(13) . ?
 C66 C67 1.737(15) . ?
 C66* C67* 1.684(15) . ?
 C67 C68 1.403(13) . ?
 C67* C68 1.615(14) . ?
 O10 C69 1.470(14) . ?
 O10 C72 1.413(14) . ?
 C69 C70 1.508(15) . ?
 C70 C71 1.548(16) . ?
 C71 C72 1.505(15) . ?

loop_
  _geom_angle_atom_site_label_1
  _geom_angle_atom_site_label_2
  _geom_angle_atom_site_label_3
  _geom_angle
  _geom_angle_site_symmetry_1
  _geom_angle_site_symmetry_3
  _geom_angle_publ_flag
 Cl1 Ti1 P1 91.22(4) . . ?
 Cl1 Ti1 P2 91.84(4) . . ?
 P2 Ti1 P1 176.89(4) . . ?
 N1 Ti1 Cl1 115.78(9) . . ?
 N1 Ti1 P1 75.69(9) . . ?
 N1 Ti1 P2 102.41(9) . . ?
 N2 Ti1 Cl1 113.66(8) . . ?
 N2 Ti1 P1 103.58(8) . . ?
 N2 Ti1 P2 75.70(8) . . ?
 N2 Ti1 N1 130.55(12) . . ?
 C6 P1 Ti1 98.11(13) . . ?
 C6 P1 C17 102.32(19) . . ?
 C6 P1 C20 103.64(18) . . ?
 C17 P1 Ti1 117.19(13) . . ?
 C20 P1 Ti1 128.03(17) . . ?
 C20 P1 C17 103.4(2) . . ?
 C28 P2 Ti1 98.38(12) . . ?
 C28 P2 C39 102.32(16) . . ?
 C28 P2 C42 102.82(17) . . ?
 C39 P2 Ti1 119.28(13) . . ?
 C42 P2 Ti1 126.52(13) . . ?
 C42 P2 C39 103.24(18) . . ?
 C1 N1 Ti1 125.3(2) . . ?
 C1 N1 C8 112.7(3) . . ?
 C8 N1 Ti1 120.4(2) . . ?
 C23 N2 Ti1 125.7(2) . . ?
 C23 N2 C30 114.1(3) . . ?
 C30 N2 Ti1 119.0(2) . . ?
 N1 C1 C2 123.2(3) . . ?
 N1 C1 C6 120.8(3) . . ?
 C2 C1 C6 116.0(3) . . ?
 C3 C2 C1 122.4(4) . . ?
 C4 C3 C2 121.7(3) . . ?
 C3 C4 C5 116.9(3) . . ?
 C3 C4 C7 121.4(4) . . ?
 C5 C4 C7 121.8(4) . . ?
 C6 C5 C4 122.8(4) . . ?
 C1 C6 P1 116.1(3) . . ?
 C5 C6 P1 123.7(3) . . ?
 C5 C6 C1 120.1(3) . . ?
 C9 C8 N1 120.9(3) . . ?
 C9 C8 C13 119.0(3) . . ?
 C13 C8 N1 120.1(3) . . ?
 C8 C9 C10 119.8(4) . . ?
 C8 C9 C14 120.3(3) . . ?
 C10 C9 C14 119.9(4) . . ?
 C11 C10 C9 121.2(4) . . ?
 C10 C11 C12 118.2(4) . . ?
 C10 C11 C15 120.7(4) . . ?
 C12 C11 C15 121.0(4) . . ?
 C13 C12 C11 122.6(4) . . ?
 C8 C13 C16 119.5(3) . . ?
 C12 C13 C8 119.1(4) . . ?
 C12 C13 C16 121.2(4) . . ?
 C18 C17 P1 108.7(3) . . ?
 C18 C17 C19 110.2(4) . . ?
 C19 C17 P1 117.1(3) . . ?
 C21 C20 P1 109.9(3) . . ?
 C22 C20 P1 113.0(3) . . ?
 C22 C20 C21 110.5(5) . . ?
 N2 C23 C24 123.3(3) . . ?
 N2 C23 C28 120.7(3) . . ?
 C28 C23 C24 116.0(3) . . ?
 C25 C24 C23 121.9(3) . . ?
 C24 C25 C26 121.8(3) . . ?
 C25 C26 C29 121.7(3) . . ?
 C27 C26 C25 116.9(3) . . ?
 C27 C26 C29 121.4(4) . . ?
 C26 C27 C28 122.7(4) . . ?
 C23 C28 P2 116.2(3) . . ?
 C27 C28 P2 123.1(3) . . ?
 C27 C28 C23 120.7(3) . . ?
 C31 C30 N2 120.8(3) . . ?
 C31 C30 C35 119.1(3) . . ?
 C35 C30 N2 120.1(3) . . ?
 C30 C31 C36 120.8(3) . . ?
 C32 C31 C30 119.2(4) . . ?
 C32 C31 C36 120.0(4) . . ?
 C33 C32 C31 122.1(4) . . ?
 C32 C33 C34 117.3(4) . . ?
 C32 C33 C37 121.7(4) . . ?
 C34 C33 C37 121.1(4) . . ?
 C35 C34 C33 122.3(4) . . ?
 C30 C35 C38 119.8(3) . . ?
 C34 C35 C30 119.7(4) . . ?
 C34 C35 C38 120.4(3) . . ?
 C40 C39 P2 108.3(3) . . ?
 C40 C39 C41 110.4(3) . . ?
 C41 C39 P2 117.4(3) . . ?
 C43 C42 P2 110.1(3) . . ?
 C44 C42 P2 111.6(3) . . ?
 C44 C42 C43 111.7(3) . . ?
 O1 K1 O3 119.23(12) . . ?
 O1 K1 O4 168.99(13) . . ?
 O1 K1 C57 87.56(14) . . ?
 O1 K1 C61 89.9(4) . . ?
 O2 K1 O1 61.06(11) . . ?
 O2 K1 O3 59.12(11) . . ?
 O2 K1 O4 116.29(12) . . ?
 O2 K1 C57 67.71(13) . . ?
 O2 K1 C61 83.1(3) . . ?
 O3 K1 C57 79.70(14) . . ?
 O3 K1 C61 73.6(4) . . ?
 O4 K1 O3 61.34(12) . . ?
 O4 K1 C57 81.72(15) . . ?
 O4 K1 C61 100.5(4) . . ?
 O5 K1 O1 120.63(12) . . ?
 O5 K1 O2 173.67(12) . . ?
 O5 K1 O3 120.02(12) . . ?
 O5 K1 O4 60.75(12) . . ?
 O5 K1 C57 106.01(14) . . ?
 O5 K1 C61 102.8(3) . . ?
 O6 K1 O1 61.66(10) . . ?
 O6 K1 O2 121.48(11) . . ?
 O6 K1 O3 178.39(13) . . ?
 O6 K1 O4 117.50(13) . . ?
 O6 K1 O5 59.20(11) . . ?
 O6 K1 O7 77.42(12) . . ?
 O6 K1 C57 99.11(14) . . ?
 O6 K1 C61 107.8(4) . . ?
 O7 K1 O1 73.97(12) . . ?
 O7 K1 O2 76.65(12) . . ?
 O7 K1 O3 101.45(13) . . ?
 O7 K1 O4 95.06(13) . . ?
 O7 K1 O5 97.76(13) . . ?
 O7 K1 C57 22.01(14) . . ?
 O7 K1 C61 158.4(3) . . ?
 O8 K1 O1 108.2(5) . . ?
 O8 K1 O2 102.7(4) . . ?
 O8 K1 O3 75.9(6) . . ?
 O8 K1 O4 82.8(5) . . ?
 O8 K1 O5 82.8(4) . . ?
 O8 K1 O6 105.2(6) . . ?
 O8 K1 O7 177.2(6) . . ?
 O8 K1 C57 155.2(6) . . ?
 O8 K1 C61 22.1(4) . . ?
 C61 K1 C57 147.8(3) . . ?
 O1 K1* O6 52.39(19) . . ?
 O1 K1* C51 148.9(4) . . ?
 O2 K1* O1 55.7(2) . . ?
 O2 K1* O5 160.1(4) . . ?
 O2 K1* O6 107.3(4) . . ?
 O2 K1* C49 85.4(4) . . ?
 O2 K1* C50 113.0(4) . . ?
 O2 K1* C51 154.5(4) . . ?
 O2 K1* C57* 84.1(10) . . ?
 O3 K1* O1 119.0(5) . . ?
 O3 K1* O2 64.4(3) . . ?
 O3 K1* O4 73.9(3) . . ?
 O3 K1* O5 135.4(5) . . ?
 O3 K1* O6 171.3(5) . . ?
 O3 K1* O7* 110.6(8) . . ?
 O3 K1* O8* 87.4(7) . . ?
 O3 K1* C49 25.2(2) . . ?
 O3 K1* C50 49.5(3) . . ?
 O3 K1* C51 92.1(4) . . ?
 O3 K1* C57* 84.5(9) . . ?
 O4 K1* O1 164.1(5) . . ?
 O4 K1* O2 133.0(5) . . ?
 O4 K1* O5 64.2(3) . . ?
 O4 K1* O6 114.8(5) . . ?
 O4 K1* O7* 72.9(8) . . ?
 O4 K1* O8* 95.2(7) . . ?
 O4 K1* C49 49.6(3) . . ?
 O4 K1* C50 26.0(2) . . ?
 O4 K1* C51 21.7(2) . . ?
 O4 K1* C57* 70.9(11) . . ?
 O5 K1* O1 105.1(3) . . ?
 O5 K1* O6 53.0(2) . . ?
 O5 K1* C49 113.4(4) . . ?
 O5 K1* C50 86.3(4) . . ?
 O5 K1* C51 43.9(2) . . ?
 O5 K1* C57* 95.3(9) . . ?
 O6 K1* C51 96.5(4) . . ?
 O7* K1* O1 92.9(8) . . ?
 O7* K1* O2 101.7(8) . . ?
 O7* K1* O5 71.8(7) . . ?
 O7* K1* O6 73.1(7) . . ?
 O7* K1* O8* 153.8(9) . . ?
 O7* K1* C49 93.6(8) . . ?
 O7* K1* C50 92.1(8) . . ?
 O7* K1* C51 76.4(8) . . ?
 O7* K1* C57* 27.1(10) . . ?
 O8* K1* O1 94.7(7) . . ?
 O8* K1* O2 103.2(5) . . ?
 O8* K1* O5 82.1(5) . . ?
 O8* K1* O6 92.1(7) . . ?
 O8* K1* C49 96.1(8) . . ?
 O8* K1* C50 85.2(7) . . ?
 O8* K1* C51 84.3(5) . . ?
 O8* K1* C57* 165.4(12) . . ?
 C49 K1* O1 141.1(5) . . ?
 C49 K1* O6 162.9(5) . . ?
 C49 K1* C51 69.5(3) . . ?
 C49 K1* C57* 71.7(9) . . ?
 C50 K1* O1 168.5(5) . . ?
 C50 K1* O6 139.1(5) . . ?
 C50 K1* C49 28.0(2) . . ?
 C50 K1* C51 42.6(2) . . ?
 C50 K1* C57* 80.3(10) . . ?
 C57* K1* O1 99.8(11) . . ?
 C57* K1* O6 97.8(9) . . ?
 C57* K1* C51 83.9(10) . . ?
 C45 O1 K1 111.3(3) . . ?
 C45 O1 K1* 106.4(4) . . ?
 C45 O1 C56 111.8(4) . . ?
 C56 O1 K1 111.1(3) . . ?
 C56 O1 K1* 115.5(3) . . ?
 C46 O2 K1 114.9(3) . . ?
 C46 O2 K1* 125.3(4) . . ?
 C47 O2 K1 114.4(3) . . ?
 C47 O2 K1* 106.0(4) . . ?
 C47 O2 C46 112.1(4) . . ?
 C48 O3 K1 116.8(3) . . ?
 C48 O3 K1* 121.4(4) . . ?
 C49 O3 K1 113.8(4) . . ?
 C49 O3 K1* 108.3(5) . . ?
 C49 O3 C48 112.9(5) . . ?
 C50 O4 K1 112.5(4) . . ?
 C50 O4 K1* 106.0(5) . . ?
 C50 O4 C51 112.2(5) . . ?
 C51 O4 K1 113.5(3) . . ?
 C51 O4 K1* 119.5(5) . . ?
 C52 O5 K1 114.6(3) . . ?
 C52 O5 K1* 105.3(4) . . ?
 C53 O5 K1 118.5(3) . . ?
 C53 O5 K1* 128.2(4) . . ?
 C53 O5 C52 111.2(4) . . ?
 C54 O6 K1 113.9(3) . . ?
 C54 O6 K1* 110.9(4) . . ?
 C55 O6 K1 113.5(3) . . ?
 C55 O6 K1* 117.8(4) . . ?
 C55 O6 C54 114.0(4) . . ?
 C57 O7 K1 109.5(4) . . ?
 C57 O7 C60 106.0(5) . . ?
 C60 O7 K1 124.1(4) . . ?
 C57* O7* K1* 95(2) . . ?
 C60* O7* K1* 140(3) . . ?
 C60* O7* C57* 110(3) . . ?
 C61 O8 K1 111.9(12) . . ?
 C61 O8 C64 109.2(16) . . ?
 C64 O8 K1 125.9(16) . . ?
 C61* O8* K1* 124.2(12) . . ?
 C61* O8* C64* 105.1(19) . . ?
 C64* O8* K1* 123.1(12) . . ?
 O1 C45 C46 108.9(4) . . ?
 O2 C46 C45 109.5(4) . . ?
 O2 C47 K1* 50.8(3) . . ?
 O2 C47 C48 107.8(4) . . ?
 C48 C47 K1* 73.6(3) . . ?
 O3 C48 K1* 37.4(3) . . ?
 O3 C48 C47 109.9(5) . . ?
 C47 C48 K1* 81.2(4) . . ?
 O3 C49 K1* 46.5(3) . . ?
 O3 C49 C50 110.5(5) . . ?
 C50 C49 K1* 75.5(4) . . ?
 O4 C50 K1* 48.1(3) . . ?
 O4 C50 C49 110.9(5) . . ?
 C49 C50 K1* 76.5(4) . . ?
 O4 C51 K1* 38.8(3) . . ?
 O4 C51 C52 110.0(5) . . ?
 C52 C51 K1* 84.3(4) . . ?
 O5 C52 K1* 51.8(3) . . ?
 O5 C52 C51 108.9(5) . . ?
 C51 C52 K1* 70.9(3) . . ?
 O5 C53 C54 107.8(4) . . ?
 O6 C54 C53 108.7(5) . . ?
 O6 C55 C56 108.5(4) . . ?
 O1 C56 C55 109.3(4) . . ?
 O7 C57 K1 48.5(3) . . ?
 O7 C57 C58 104.7(5) . . ?
 C58 C57 K1 101.2(5) . . ?
 O7* C57* K1* 57.5(18) . . ?
 O7* C57* C58* 92(3) . . ?
 C58* C57* K1* 150(3) . . ?
 C57 C58 C59 101.6(5) . . ?
 C59* C58* C57* 87(3) . . ?
 C58 C59 C60 104.2(5) . . ?
 C60* C59* C58* 89(3) . . ?
 O7 C60 C59 105.8(5) . . ?
 O7* C60* C59* 101(3) . . ?
 O8 C61 K1 46.0(10) . . ?
 O8 C61 C62 106.2(15) . . ?
 C62 C61 K1 150.7(10) . . ?
 O8* C61* C62* 103.1(14) . . ?
 C63 C62 C61 106.7(12) . . ?
 C61* C62* C63* 100.9(13) . . ?
 C62 C63 C64 103.5(12) . . ?
 C64* C63* C62* 90.2(12) . . ?
 O8 C64 C63 108.1(15) . . ?
 O8* C64* C63* 97.3(14) . . ?
 C65 O9 C68 107.9(6) . . ?
 O9 C65 C66 110.1(7) . . ?
 O9 C65 C66* 96.4(8) . . ?
 C65 C66 C67 97.0(9) . . ?
 C65 C66* C67* 89.7(10) . . ?
 C68 C67 C66 99.1(10) . . ?
 C68 C67* C66* 78.4(9) . . ?
 O9 C68 C67* 99.4(8) . . ?
 C67 C68 O9 113.4(8) . . ?
 C72 O10 C69 102.9(12) . . ?
 O10 C69 C70 105.5(12) . . ?
 C69 C70 C71 103.3(10) . . ?
 C72 C71 C70 103.3(10) . . ?
 O10 C72 C71 109.6(13) . . ?

_shelx_res_file
;
TITL 90048_a.res in P-1
    90048.res
    created by SHELXL-2018/3 at 10:42:00 on 04-May-2023
REM Old TITL 90048 in P-1
REM SHELXT solution in P-1
REM R1 0.177, Rweak 0.015, Alpha 0.074, Orientation as input
REM Formula found by SHELXT: C61 O3 Cl3 K1
CELL 1.54184 12.8541 13.8223 21.4758 86.528 75.906 85.672
ZERR 2 0.0002 0.0002 0.0003 0.001 0.001 0.001
LATT 1
SFAC C H Cl K N O P Ti
UNIT 140 228 2 2 4 19 4 2
SIMU 0.005 0.01 2 O8 O8* C61 > C64*
SIMU 0.005 0.01 2 O10 > C72
SIMU 0.005 0.01 2 O7 O7* C57 > C60*
DFIX 1.54 C59* C60* C59* C58* C57* C58* C59 C58 C59 C60 C57 C58
DFIX 1.54 C67 C66
DFIX 1.54 C66* C67*
DFIX 1.54 C68 C67* C68 C67 C66 C65 C66* C65
DFIX 1.54 C63* C62* C63* C64* C63 C64 C61* C62* C61 C62 C63 C62
SIMU 0.005 0.01 2 K1 K1*
DFIX 1.54 C72 C71 C71 C70 C70 C69
DFIX 1.45 O8 C61 O8* C61* O8* C64* O8 C64
SIMU 0.005 0.01 2 O9 > C68

L.S. 10
PLAN  26
TEMP -173
fmap 2
acta
OMIT -3 -8 5
OMIT 2 -1 6
OMIT -1 -3 6
OMIT 4 0 4
REM <olex2.extras>
REM <HklSrc "%.\\90048.hkl">
REM </olex2.extras>

WGHT    0.112400    8.103601
FVAR       2.08242
TI1   8    0.301875    0.243548    0.728183    11.00000    0.01991    0.02735 =
         0.03407    0.00123   -0.00693   -0.00268
CL1   3    0.264854    0.411829    0.759213    11.00000    0.04358    0.03095 =
         0.05057   -0.00119   -0.01144    0.00422
P1    7    0.273487    0.291256    0.612050    11.00000    0.02188    0.03784 =
         0.03552    0.00632   -0.00763   -0.00488
P2    7    0.330108    0.186111    0.842299    11.00000    0.02249    0.03168 =
         0.03134    0.00113   -0.00557   -0.00237
N1    5    0.164579    0.167593    0.723030    11.00000    0.02379    0.03683 =
         0.03555    0.00256   -0.00866   -0.00607
N2    5    0.468962    0.195636    0.710495    11.00000    0.02038    0.02877 =
         0.03309    0.00117   -0.00639   -0.00224
C1    1    0.101893    0.189180    0.679287    11.00000    0.02517    0.03155 =
         0.03689   -0.00310   -0.00801   -0.00249
C2    1   -0.000407    0.153065    0.686339    11.00000    0.02743    0.04681 =
         0.03478   -0.00133   -0.00636   -0.00723
AFIX  43
H2    2   -0.026285    0.109016    0.721442    11.00000   -1.20000
AFIX   0
C3    1   -0.064521    0.179592    0.643845    11.00000    0.02210    0.04984 =
         0.04069   -0.00791   -0.00603   -0.00647
AFIX  43
H3    2   -0.132790    0.153305    0.650700    11.00000   -1.20000
AFIX   0
C4    1   -0.031510    0.243335    0.591772    11.00000    0.02612    0.05230 =
         0.03936   -0.00803   -0.01233    0.00032
C5    1    0.071100    0.277329    0.582637    11.00000    0.02684    0.04596 =
         0.03317   -0.00082   -0.00839   -0.00083
AFIX  43
H5    2    0.096355    0.320138    0.546711    11.00000   -1.20000
AFIX   0
C6    1    0.138119    0.251020    0.624104    11.00000    0.02075    0.03671 =
         0.03992    0.00011   -0.00877   -0.00400
C7    1   -0.102432    0.272988    0.546209    11.00000    0.03389    0.07431 =
         0.04524   -0.00124   -0.01786   -0.00214
AFIX 137
H7A   2   -0.092150    0.340785    0.531249    11.00000   -1.50000
H7B   2   -0.177834    0.266134    0.568544    11.00000   -1.50000
H7C   2   -0.083280    0.231264    0.509300    11.00000   -1.50000
AFIX   0
C8    1    0.114778    0.104769    0.775279    11.00000    0.02279    0.03915 =
         0.03552    0.00239   -0.00785   -0.00728
C9    1    0.130779    0.003299    0.771668    11.00000    0.02705    0.03788 =
         0.04204    0.00222   -0.01081   -0.00783
C10   1    0.083196   -0.056985    0.824495    11.00000    0.03294    0.03539 =
         0.04836    0.00503   -0.01126   -0.01052
AFIX  43
H10   2    0.095368   -0.125454    0.822077    11.00000   -1.20000
AFIX   0
C11   1    0.018876   -0.018255    0.880007    11.00000    0.03305    0.04519 =
         0.04186    0.00657   -0.01032   -0.01666
C12   1    0.000006    0.081883    0.881633    11.00000    0.02552    0.04880 =
         0.03881    0.00112   -0.00660   -0.00756
AFIX  43
H12   2   -0.045609    0.108843    0.919060    11.00000   -1.20000
AFIX   0
C13   1    0.045183    0.144140    0.830712    11.00000    0.02281    0.04073 =
         0.04222   -0.00070   -0.00880   -0.00373
C14   1    0.195268   -0.041299    0.710467    11.00000    0.03666    0.03797 =
         0.04749   -0.00236   -0.00893   -0.00872
AFIX 137
H14A  2    0.162785   -0.019283    0.674844    11.00000   -1.50000
H14B  2    0.195614   -0.112239    0.715708    11.00000   -1.50000
H14C  2    0.269213   -0.021287    0.701171    11.00000   -1.50000
AFIX   0
C15   1   -0.033159   -0.083914    0.936261    11.00000    0.05209    0.05350 =
         0.04646    0.00975   -0.00540   -0.02321
AFIX 137
H15A  2   -0.097539   -0.108964    0.927884    11.00000   -1.50000
H15B  2   -0.053303   -0.046956    0.975395    11.00000   -1.50000
H15C  2    0.017712   -0.138291    0.941888    11.00000   -1.50000
AFIX   0
C16   1    0.015200    0.250958    0.831486    11.00000    0.03230    0.04441 =
         0.04126    0.00073   -0.00499    0.00090
AFIX 137
H16A  2    0.080457    0.286876    0.818311    11.00000   -1.50000
H16B  2   -0.023652    0.268092    0.874999    11.00000   -1.50000
H16C  2   -0.030825    0.267807    0.801655    11.00000   -1.50000
AFIX   0
C17   1    0.350870    0.216047    0.544795    11.00000    0.02523    0.06391 =
         0.03788   -0.00144   -0.00757    0.00068
AFIX  13
H17   2    0.428513    0.227109    0.539823    11.00000   -1.20000
AFIX   0
C18   1    0.337144    0.109367    0.564697    11.00000    0.03310    0.05664 =
         0.05486   -0.01923   -0.00681   -0.00410
AFIX 137
H18A  2    0.347529    0.097231    0.608279    11.00000   -1.50000
H18B  2    0.390380    0.069185    0.534820    11.00000   -1.50000
H18C  2    0.264680    0.092962    0.563814    11.00000   -1.50000
AFIX   0
C19   1    0.326974    0.237936    0.478648    11.00000    0.04502    0.12735 =
         0.03534   -0.01183   -0.00982    0.02064
AFIX 137
H19A  2    0.252048    0.225494    0.480947    11.00000   -1.50000
H19B  2    0.374756    0.196137    0.447135    11.00000   -1.50000
H19C  2    0.338844    0.306170    0.465577    11.00000   -1.50000
AFIX   0
C20   1    0.265193    0.414618    0.573439    11.00000    0.03248    0.05131 =
         0.05824    0.02424   -0.01725   -0.00954
AFIX  13
H20   2    0.241164    0.408411    0.533016    11.00000   -1.20000
AFIX   0
C21   1    0.376242    0.455118    0.554938    11.00000    0.03318    0.06707 =
         0.12696    0.05814   -0.02307   -0.01284
AFIX 137
H21A  2    0.399483    0.466511    0.593936    11.00000   -1.50000
H21B  2    0.373073    0.516468    0.529886    11.00000   -1.50000
H21C  2    0.427524    0.408397    0.529104    11.00000   -1.50000
AFIX   0
C22   1    0.184874    0.484507    0.615230    11.00000    0.05117    0.03756 =
         0.06877    0.01134   -0.02687   -0.00427
AFIX 137
H22A  2    0.113882    0.457772    0.626356    11.00000   -1.50000
H22B  2    0.180998    0.547130    0.591673    11.00000   -1.50000
H22C  2    0.207930    0.493704    0.654620    11.00000   -1.50000
AFIX   0
C23   1    0.527992    0.180497    0.756432    11.00000    0.02264    0.02450 =
         0.03867    0.00057   -0.01029   -0.00402
C24   1    0.641794    0.168075    0.741195    11.00000    0.02414    0.02726 =
         0.03783    0.00228   -0.00608   -0.00285
AFIX  43
H24   2    0.679888    0.166836    0.697359    11.00000   -1.20000
AFIX   0
C25   1    0.699124    0.157668    0.788584    11.00000    0.02435    0.02658 =
         0.04491    0.00282   -0.01192   -0.00248
AFIX  43
H25   2    0.775291    0.149242    0.776248    11.00000   -1.20000
AFIX   0
C26   1    0.648027    0.159247    0.853654    11.00000    0.02732    0.03030 =
         0.04190    0.00187   -0.01426   -0.00330
C27   1    0.536774    0.168605    0.869209    11.00000    0.02960    0.03195 =
         0.03477    0.00231   -0.01009   -0.00260
AFIX  43
H27   2    0.499751    0.168306    0.913273    11.00000   -1.20000
AFIX   0
C28   1    0.476467    0.178516    0.822505    11.00000    0.02529    0.02746 =
         0.03793    0.00044   -0.00975   -0.00501
C29   1    0.710726    0.151391    0.905003    11.00000    0.03174    0.04969 =
         0.04497    0.00216   -0.01675   -0.00492
AFIX 137
H29A  2    0.733259    0.083179    0.912303    11.00000   -1.50000
H29B  2    0.665275    0.176500    0.944990    11.00000   -1.50000
H29C  2    0.774315    0.189396    0.891023    11.00000   -1.50000
AFIX   0
C30   1    0.532926    0.197087    0.645501    11.00000    0.02054    0.03123 =
         0.03430    0.00280   -0.00819   -0.00322
C31   1    0.562129    0.111086    0.612504    11.00000    0.02702    0.03658 =
         0.04007   -0.00399   -0.00680   -0.00267
C32   1    0.618230    0.115947    0.547894    11.00000    0.02960    0.04840 =
         0.03905   -0.00682   -0.00964   -0.00201
AFIX  43
H32   2    0.636444    0.057553    0.525438    11.00000   -1.20000
AFIX   0
C33   1    0.648184    0.203468    0.515494    11.00000    0.02179    0.05647 =
         0.03673    0.00253   -0.00741   -0.00113
C34   1    0.624827    0.286827    0.550770    11.00000    0.02662    0.04537 =
         0.04215    0.01348   -0.01083   -0.00451
AFIX  43
H34   2    0.647304    0.347112    0.530205    11.00000   -1.20000
AFIX   0
C35   1    0.569878    0.284954    0.614902    11.00000    0.02132    0.03409 =
         0.04127    0.00363   -0.00987   -0.00238
C36   1    0.535603    0.014145    0.645962    11.00000    0.04649    0.03585 =
         0.04712   -0.00555   -0.00658   -0.00657
AFIX 137
H36A  2    0.573511    0.002598    0.680429    11.00000   -1.50000
H36B  2    0.558065   -0.037124    0.614999    11.00000   -1.50000
H36C  2    0.457945    0.013780    0.664265    11.00000   -1.50000
AFIX   0
C37   1    0.706460    0.208061    0.445239    11.00000    0.03520    0.07827 =
         0.03628    0.00390   -0.00778   -0.00069
AFIX 137
H37A  2    0.680910    0.266874    0.424198    11.00000   -1.50000
H37B  2    0.692362    0.150757    0.424582    11.00000   -1.50000
H37C  2    0.783876    0.209529    0.441408    11.00000   -1.50000
AFIX   0
C38   1    0.554559    0.375809    0.652998    11.00000    0.03488    0.03170 =
         0.04691    0.00573   -0.00812   -0.00688
AFIX 137
H38A  2    0.477790    0.389836    0.671726    11.00000   -1.50000
H38B  2    0.583272    0.430587    0.624485    11.00000   -1.50000
H38C  2    0.592704    0.365793    0.687433    11.00000   -1.50000
AFIX   0
C39   1    0.298196    0.059959    0.874061    11.00000    0.02869    0.03379 =
         0.03989    0.00574   -0.00671   -0.00638
AFIX  13
H39   2    0.219749    0.054831    0.877656    11.00000   -1.20000
AFIX   0
C40   1    0.357813   -0.010689    0.823927    11.00000    0.03262    0.03221 =
         0.04766    0.00238   -0.00749   -0.00378
AFIX 137
H40A  2    0.433946   -0.017374    0.824682    11.00000   -1.50000
H40B  2    0.350951    0.013946    0.781260    11.00000   -1.50000
H40C  2    0.326962   -0.074166    0.833532    11.00000   -1.50000
AFIX   0
C41   1    0.318347    0.028946    0.940255    11.00000    0.04198    0.04398 =
         0.04751    0.01275   -0.01481   -0.00873
AFIX 137
H41A  2    0.296278   -0.037355    0.952013    11.00000   -1.50000
H41B  2    0.276609    0.073235    0.972399    11.00000   -1.50000
H41C  2    0.395007    0.031175    0.938574    11.00000   -1.50000
AFIX   0
C42   1    0.294592    0.258227    0.916145    11.00000    0.03176    0.04112 =
         0.03428   -0.00270   -0.00856    0.00045
AFIX  13
H42   2    0.325371    0.221379    0.949724    11.00000   -1.20000
AFIX   0
C43   1    0.172324    0.268329    0.941645    11.00000    0.03498    0.05856 =
         0.03991   -0.00634   -0.00223    0.00316
AFIX 137
H43A  2    0.140967    0.312335    0.912621    11.00000   -1.50000
H43B  2    0.154842    0.294670    0.984573    11.00000   -1.50000
H43C  2    0.142940    0.204443    0.944054    11.00000   -1.50000
AFIX   0
C44   1    0.343215    0.357085    0.904097    11.00000    0.04386    0.04372 =
         0.04934   -0.00897   -0.01175   -0.00181
AFIX 137
H44A  2    0.421584    0.347846    0.889686    11.00000   -1.50000
H44B  2    0.324300    0.392325    0.943957    11.00000   -1.50000
H44C  2    0.314965    0.394524    0.870918    11.00000   -1.50000
AFIX   0

PART 1
K1    4    0.755872    0.662586    0.771652    10.87000    0.03360    0.02699 =
         0.04081   -0.00026   -0.00291   -0.00697
PART 2
K1*   4    0.731691    0.660129    0.794544    10.13000    0.03743    0.03241 =
         0.05890   -0.00377   -0.00219    0.00015
PART 0
O1    6    0.885660    0.784218    0.681266    11.00000    0.04303    0.04835 =
         0.06040    0.00496   -0.01025   -0.00559
O2    6    0.776541    0.851504    0.803741    11.00000    0.06052    0.03498 =
         0.06722   -0.00408   -0.01667   -0.00188
O3    6    0.620245    0.742811    0.883301    11.00000    0.04772    0.07655 =
         0.05758   -0.01328   -0.00608   -0.01203
O4    6    0.659530    0.536010    0.873113    11.00000    0.07299    0.06500 =
         0.06609    0.01532   -0.01230   -0.03381
O5    6    0.749526    0.467658    0.748896    11.00000    0.07644    0.03257 =
         0.08244   -0.00468   -0.02869   -0.00713
O6    6    0.891248    0.580482    0.664555    11.00000    0.05661    0.04917 =
         0.05761   -0.00681   -0.01570    0.00300
PART 1
O7    6    0.954133    0.651062    0.802663    10.87000    0.06611    0.05861 =
         0.06778   -0.00332   -0.02009    0.01543
PART 2
O7*   6    0.896966    0.563218    0.828654    10.13000    0.07082    0.05701 =
         0.07130   -0.00578   -0.01876    0.01510
PART 1
O8    6    0.558843    0.673790    0.747808    10.50000    0.08310    0.04641 =
         0.13390   -0.01819   -0.06907    0.00858
PART 2
O8*   6    0.560373    0.677985    0.739383    10.50000    0.08299    0.04648 =
         0.13445   -0.01895   -0.06909    0.00835
PART 0
C45   1    0.922291    0.858458    0.711285    11.00000    0.05561    0.04915 =
         0.07504    0.01503   -0.01413   -0.02171
AFIX  23
H45A  2    0.963802    0.903176    0.678348    11.00000   -1.20000
H45B  2    0.969943    0.829870    0.738412    11.00000   -1.20000
AFIX   0
C46   1    0.827461    0.912906    0.751782    11.00000    0.07744    0.03033 =
         0.08319    0.01030   -0.02753   -0.01660
AFIX  23
H46A  2    0.851139    0.970580    0.768430    11.00000   -1.20000
H46B  2    0.776115    0.935442    0.725507    11.00000   -1.20000
AFIX   0
C47   1    0.681227    0.896810    0.841117    11.00000    0.06482    0.05159 =
         0.07943   -0.02075   -0.00798    0.01004
AFIX  23
H47A  2    0.625065    0.904326    0.816475    11.00000   -1.20000
H47B  2    0.695249    0.962002    0.852717    11.00000   -1.20000
AFIX   0
C48   1    0.645012    0.834438    0.899988    11.00000    0.06859    0.06162 =
         0.07407   -0.02486   -0.01372    0.01057
AFIX  23
H48A  2    0.702406    0.825684    0.923695    11.00000   -1.20000
H48B  2    0.580615    0.866115    0.928357    11.00000   -1.20000
AFIX   0
C49   1    0.597161    0.676451    0.935992    11.00000    0.06890    0.11979 =
         0.05084   -0.00339    0.00170   -0.03629
AFIX  23
H49A  2    0.535922    0.703277    0.969191    11.00000   -1.20000
H49B  2    0.660187    0.665862    0.954991    11.00000   -1.20000
AFIX   0
C50   1    0.569693    0.581104    0.915585    11.00000    0.07820    0.10803 =
         0.07597    0.00287    0.00513   -0.05337
AFIX  23
H50A  2    0.545921    0.537611    0.953994    11.00000   -1.20000
H50B  2    0.509659    0.592384    0.894068    11.00000   -1.20000
AFIX   0
C51   1    0.635668    0.446290    0.852425    11.00000    0.08421    0.06058 =
         0.10002    0.02879   -0.03123   -0.03561
AFIX  23
H51A  2    0.573519    0.456683    0.832635    11.00000   -1.20000
H51B  2    0.616288    0.400080    0.889842    11.00000   -1.20000
AFIX   0
C52   1    0.729890    0.405249    0.805163    11.00000    0.10321    0.03417 =
         0.10240    0.01065   -0.03426   -0.01679
AFIX  23
H52A  2    0.793646    0.399463    0.823639    11.00000   -1.20000
H52B  2    0.715895    0.339672    0.794227    11.00000   -1.20000
AFIX   0
C53   1    0.830540    0.425763    0.699045    11.00000    0.07414    0.04051 =
         0.10953   -0.02281   -0.03302    0.00554
AFIX  23
H53A  2    0.806211    0.365731    0.685700    11.00000   -1.20000
H53B  2    0.896788    0.408908    0.714150    11.00000   -1.20000
AFIX   0
C54   1    0.851891    0.497243    0.644721    11.00000    0.05905    0.05979 =
         0.07702   -0.02533   -0.01844    0.00470
AFIX  23
H54A  2    0.905678    0.468994    0.608119    11.00000   -1.20000
H54B  2    0.784970    0.515541    0.630633    11.00000   -1.20000
AFIX   0
C55   1    0.928681    0.648286    0.614459    11.00000    0.06306    0.07364 =
         0.04864   -0.00122   -0.01089    0.01692
AFIX  23
H55A  2    0.869265    0.673465    0.594867    11.00000   -1.20000
H55B  2    0.985932    0.617143    0.580803    11.00000   -1.20000
AFIX   0
C56   1    0.972059    0.729952    0.641393    11.00000    0.04960    0.06004 =
         0.05779    0.01334   -0.00079   -0.00097
AFIX  23
H56A  2    1.023441    0.703561    0.666733    11.00000   -1.20000
H56B  2    1.010642    0.772620    0.605911    11.00000   -1.20000
AFIX   0
PART 1
C57   1    0.939988    0.671862    0.866861    10.87000    0.07028    0.05296 =
         0.07136   -0.00997   -0.02206    0.01320
AFIX  23
H57A  2    0.874624    0.715115    0.881433    10.87000   -1.20000
H57B  2    1.002774    0.703608    0.873426    10.87000   -1.20000
AFIX   0
PART 2
C57*  1    0.886489    0.613834    0.886431    10.13000    0.07029    0.05651 =
         0.07135   -0.00573   -0.01905    0.01423
AFIX  23
H57C  2    0.816076    0.607198    0.917303    10.13000   -1.20000
H57D  2    0.902399    0.683075    0.878337    10.13000   -1.20000
AFIX   0
PART 1
C58   1    0.928731    0.574058    0.902815    10.87000    0.07143    0.05465 =
         0.07167   -0.00431   -0.01838    0.01353
AFIX  23
H58A  2    0.853830    0.554342    0.912291    10.87000   -1.20000
H58B  2    0.952160    0.574344    0.943431    10.87000   -1.20000
AFIX   0
PART 2
C58*  1    0.978981    0.549367    0.905589    10.13000    0.07205    0.05584 =
         0.07240   -0.00642   -0.01812    0.01399
AFIX  23
H58C  2    0.993951    0.565970    0.946625    10.13000   -1.20000
H58D  2    0.971784    0.478752    0.904313    10.13000   -1.20000
AFIX   0
PART 1
C59   1    1.003734    0.508551    0.854890    10.87000    0.07455    0.05463 =
         0.07431   -0.00748   -0.01683    0.01497
AFIX  23
H59A  2    0.968636    0.449178    0.849769    10.87000   -1.20000
H59B  2    1.070658    0.489503    0.868803    10.87000   -1.20000
AFIX   0
PART 2
C59*  1    1.055828    0.593302    0.844963    10.13000    0.07125    0.05688 =
         0.07187   -0.00651   -0.01852    0.01483
AFIX  23
H59C  2    1.045596    0.664738    0.839453    10.13000   -1.20000
H59D  2    1.132537    0.572717    0.840991    10.13000   -1.20000
AFIX   0
PART 1
C60   1    1.027277    0.570689    0.792261    10.87000    0.07031    0.05973 =
         0.07034   -0.00553   -0.01776    0.01884
AFIX  23
H60A  2    1.101924    0.591189    0.782056    10.87000   -1.20000
H60B  2    1.017577    0.533835    0.756175    10.87000   -1.20000
AFIX   0
PART 2
C60*  1    1.000967    0.536555    0.803345    10.13000    0.07050    0.05713 =
         0.07115   -0.00592   -0.01825    0.01598
AFIX  23
H60C  2    1.023434    0.556996    0.757309    10.13000   -1.20000
H60D  2    1.015785    0.465571    0.808492    10.13000   -1.20000
AFIX   0
PART 1
C61   1    0.529818    0.767896    0.726325    10.50000    0.08332    0.04542 =
         0.13570   -0.01441   -0.06947    0.00883
AFIX  23
H61A  2    0.588242    0.792374    0.691155    10.50000   -1.20000
H61B  2    0.515355    0.813100    0.761910    10.50000   -1.20000
AFIX   0
PART 2
C61*  1    0.496335    0.765199    0.735913    10.50000    0.08431    0.04463 =
         0.13522   -0.01460   -0.06743    0.01073
AFIX  23
H61C  2    0.533618    0.810801    0.701891    10.50000   -1.20000
H61D  2    0.477730    0.797387    0.777480    10.50000   -1.20000
AFIX   0
PART 1
C62   1    0.428635    0.759304    0.702395    10.50000    0.08397    0.04672 =
         0.13765   -0.01162   -0.06819    0.00787
AFIX  23
H62A  2    0.364553    0.785599    0.733832    10.50000   -1.20000
H62B  2    0.433876    0.795963    0.660805    10.50000   -1.20000
AFIX   0
PART 2
C62*  1    0.396874    0.730741    0.719769    10.50000    0.08483    0.05210 =
         0.13741   -0.01294   -0.06755    0.01088
AFIX  23
H62C  2    0.367860    0.778455    0.691050    10.50000   -1.20000
H62D  2    0.339966    0.717440    0.758999    10.50000   -1.20000
AFIX   0
PART 1
C63   1    0.420257    0.652156    0.694519    10.50000    0.08560    0.05171 =
         0.13708   -0.01240   -0.06712    0.00718
AFIX  23
H63A  2    0.423392    0.638994    0.649274    10.50000   -1.20000
H63B  2    0.352632    0.628887    0.722218    10.50000   -1.20000
AFIX   0
PART 2
C63*  1    0.443630    0.636328    0.685207    10.50000    0.08471    0.05009 =
         0.13672   -0.01472   -0.06635    0.00868
AFIX  23
H63C  2    0.388132    0.595747    0.677499    10.50000   -1.20000
H63D  2    0.499821    0.647292    0.645244    10.50000   -1.20000
AFIX   0
PART 1
C64   1    0.517513    0.604346    0.715365    10.50000    0.08639    0.05218 =
         0.13758   -0.01819   -0.06703    0.00779
AFIX  23
H64A  2    0.496438    0.547031    0.744399    10.50000   -1.20000
H64B  2    0.573058    0.582510    0.677376    10.50000   -1.20000
AFIX   0
PART 2
C64*  1    0.488147    0.600290    0.742300    10.50000    0.08627    0.05077 =
         0.13515   -0.01608   -0.06505    0.00708
AFIX  23
H64C  2    0.431729    0.598565    0.782941    10.50000   -1.20000
H64D  2    0.527250    0.535802    0.735749    10.50000   -1.20000
AFIX   0

PART 0
O9    6    0.334340    0.665301    0.979337    11.00000    0.07904    0.09684 =
         0.10049    0.00924   -0.01557   -0.01902
C65   1    0.239240    0.617940    1.005589    11.00000    0.07600    0.08780 =
         0.09813    0.01194   -0.01730   -0.01970
PART 1
AFIX  23
H65A  2    0.197731    0.651001    1.044372    10.50000   -1.20000
H65B  2    0.257341    0.549983    1.018489    10.50000   -1.20000
AFIX  23
PART 2
H65C  2    0.220001    0.615825    1.053158    10.50000   -1.20000
H65D  2    0.242285    0.551630    0.989935    10.50000   -1.20000
AFIX   0
PART 1
C66   1    0.173376    0.619064    0.957752    10.50000    0.07793    0.08943 =
         0.10024    0.01505   -0.02172   -0.01804
AFIX  23
H66A  2    0.095417    0.620498    0.978075    10.50000   -1.20000
H66B  2    0.193953    0.563984    0.928913    10.50000   -1.20000
AFIX   0
PART 2
C66*  1    0.164925    0.689413    0.976774    10.50000    0.08114    0.09514 =
         0.10172    0.01491   -0.01843   -0.01381
AFIX  23
H66C  2    0.168663    0.757807    0.986896    10.50000   -1.20000
H66D  2    0.089484    0.671057    0.986690    10.50000   -1.20000
AFIX   0
PART 1
C67   1    0.212357    0.729074    0.918878    10.50000    0.08610    0.09577 =
         0.10670    0.01949   -0.01811   -0.01106
AFIX  23
H67A  2    0.209616    0.731356    0.873138    10.50000   -1.20000
H67B  2    0.168444    0.784918    0.940502    10.50000   -1.20000
AFIX   0
PART 2
C67*  1    0.235630    0.661642    0.902479    10.50000    0.08273    0.09376 =
         0.10265    0.01580   -0.02124   -0.01477
AFIX  23
H67C  2    0.258400    0.592095    0.896563    10.50000   -1.20000
H67D  2    0.206359    0.691547    0.866745    10.50000   -1.20000
AFIX   0
PART 0
C68   1    0.318261    0.725186    0.925958    11.00000    0.09346    0.09391 =
         0.11029    0.01625   -0.01316   -0.01351
PART 2
AFIX  23
H68C  2    0.385923    0.732003    0.892561    10.50000   -1.20000
H68D  2    0.285755    0.790306    0.939008    10.50000   -1.20000
AFIX  23
PART 1
H68A  2    0.337464    0.791809    0.931000    10.50000   -1.20000
H68B  2    0.367278    0.700446    0.886319    10.50000   -1.20000
AFIX   0

PART -1
O10   6    1.009733    0.933649    0.552938    10.50000    0.05887    0.05391 =
         0.07118    0.01226   -0.01956   -0.00815
C69   1    0.910244    0.974471    0.536654    10.50000    0.05607    0.05635 =
         0.07119    0.01115   -0.01928   -0.00360
AFIX  23
H69A  2    0.876704    1.027615    0.565233    10.50000   -1.20000
H69B  2    0.858189    0.923769    0.540983    10.50000   -1.20000
AFIX   0
C70   1    0.943663    1.012473    0.467880    10.50000    0.05663    0.05230 =
         0.06899    0.00618   -0.01828    0.00052
AFIX  23
H70A  2    0.896191    1.069097    0.459630    10.50000   -1.20000
H70B  2    0.942226    0.961502    0.437694    10.50000   -1.20000
AFIX   0
C71   1    1.059724    1.042051    0.461491    10.50000    0.05830    0.05459 =
         0.07164    0.01276   -0.01107    0.00211
AFIX  23
H71A  2    1.109876    1.013256    0.423637    10.50000   -1.20000
H71B  2    1.063139    1.113542    0.457694    10.50000   -1.20000
AFIX   0
C72   1    1.085439    1.001388    0.522988    10.50000    0.05538    0.05073 =
         0.06867    0.00932   -0.01410   -0.00247
AFIX  23
H72A  2    1.158661    0.969163    0.513649    10.50000   -1.20000
H72B  2    1.083382    1.054673    0.552145    10.50000   -1.20000
AFIX   0
HKLF 4


REM  90048_a.res in P-1
REM wR2 = 0.2311, GooF = S = 1.060, Restrained GooF = 1.057 for all data
REM R1 = 0.0767 for 12292 Fo > 4sig(Fo) and 0.0880 for all 14878 data
REM 935 parameters refined using 457 restraints

END

WGHT      0.1124      8.1036

REM Highest difference peak  0.809,  deepest hole -0.630,  1-sigma level  0.090
Q1    1   0.2782  0.3470  0.6022  11.00000  0.05    0.81
Q2    1   0.3217  0.2473  0.6843  11.00000  0.05    0.73
Q3    1   0.5066 -0.0608  0.7740  11.00000  0.05    0.68
Q4    1   1.0865  0.5549  0.6907  11.00000  0.05    0.67
Q5    1   0.1642  0.6071  0.9709  11.00000  0.05    0.66
Q6    1   0.2140  0.7635  0.9450  11.00000  0.05    0.65
Q7    1   0.2806  0.2460  0.7751  11.00000  0.05    0.63
Q8    1   0.2623  0.6186  0.8814  11.00000  0.05    0.62
Q9    1   0.2969  0.2894  0.5656  11.00000  0.05    0.60
Q10   1   0.3236  0.3033  0.6918  11.00000  0.05    0.58
Q11   1   0.3452  0.1891  0.8006  11.00000  0.05    0.57
Q12   1   0.3286  0.1234  0.8519  11.00000  0.05    0.56
Q13   1   0.3086  0.1903  0.8890  11.00000  0.05    0.50
Q14   1   0.3845  0.6783  0.7365  11.00000  0.05    0.50
Q15   1   0.7075  0.6104  0.8180  11.00000  0.05    0.48
Q16   1   0.2979  0.2981  0.7167  11.00000  0.05    0.46
Q17   1   0.7682  0.6605  0.7295  11.00000  0.05    0.46
Q18   1   0.2625  0.2958  0.6542  11.00000  0.05    0.45
Q19   1   0.5400  0.8581  0.8890  11.00000  0.05    0.44
Q20   1   0.5381  0.6364  0.6868  11.00000  0.05    0.44
Q21   1   0.7893  0.8441  0.7411  11.00000  0.05    0.43
Q22   1   0.1067  0.2439  0.6715  11.00000  0.05    0.42
Q23   1   1.1149  0.4856  0.8041  11.00000  0.05    0.42
Q24   1   0.7867  0.4120  0.7520  11.00000  0.05    0.42
Q25   1   0.6762  0.8299  0.8570  11.00000  0.05    0.41
Q26   1   0.3138  0.1755  0.7389  11.00000  0.05    0.41
;
_shelx_res_checksum                55484
_shelx_hkl_file
;
   0   0   2 137068. 6971.22  41
   0   0  -2 130675. 6970.14   2
   0   0   2 144649. 6971.51  47
   0   0   3 25357.7 1182.39  41
   0   0  -3 23125.6 1181.00  45
   0   0   3 25558.3 1182.35  47
   0   0  -4 6007.44 327.072   2
   0   0   4 6275.13 330.157  41
   0   0  -4 6368.36 327.552  45
   0   0   4 6203.35 328.921  46
   0   0   4 6388.85 329.549  47
   0   0  -5 11488.0 637.998   2
   0   0   5 12267.4 642.112  41
   0   0  -5 12897.5 639.624  45
   0   0   5 13067.8 642.248  47
   0   0   6 32900.8 1737.35  41
   0   0  -6 33781.1 1733.97  45
   0   0   6 34680.8 1737.30  47
   0   0  -7 2471.39 143.601   5
   0   0   7 2248.58 152.021   3
   0   0   7 2269.83 148.685  41
   0   0  -7 2694.68 146.871  44
   0   0  -7 2354.59 139.999  45
   0   0   7 2589.35 148.259  47
   0   0  -8 3961.59 186.363   5
   0   0   8 3702.40 192.578   3
   0   0   8 2588.25 185.843  41
   0   0  -8 2968.40 177.158  45
   0   0  -8 3037.92 185.345  44
   0   0   8 2968.00 185.222  47
   0   0  -9 77.8175 59.1894   5
   0   0   9-44.3104 91.3745   3
   0   0   9 280.579 83.5586  41
   0   0   9 142.724 75.6533  47
   0   0  -9 129.231 67.8723  44
   0   0  -9 44.4735 51.5160  45
   0   0 -10 11057.2 612.490  45
   0   0  10 11534.9 622.914  47
   0   0 -10 10870.6 622.558  44
   0   0 -11 6947.58 388.112   5
   0   0  11 7448.82 395.586  47
   0   0 -11 7055.07 381.398  45
   0   0 -11 7003.52 394.052  44
   0   0 -12 1310.25 97.0267  45
   0   0  12 1283.30 119.230  47
   0   0 -12 1362.84 118.882  44
   0   0  12 1315.26 102.153  43
   0   0 -12 1576.10 114.459   5
   0   0  12 1362.91 125.699   3
   0   0 -13 4768.91 282.539  45
   0   0  13 5306.93 306.561  47
   0   0 -13 5125.41 303.664  10
   0   0  13 5032.61 286.997  43
   0   0 -13 4688.94 302.340  44
   0   0 -13 5694.96 298.594   5
   0   0  13 5381.16 298.803   3
   0   0 -14 932.737 84.4374  45
   0   0 -14 1090.61 134.641  10
   0   0 -14 727.069 112.751  44
   0   0 -14 1075.79 109.439   5
   0   0 -15-15.0700 82.7478   5
   0   0 -15 235.232 100.523  34
   0   0 -15 34.9616 66.1712  26
   0   0 -15 51.5318 115.480  21
   0   0 -15 22.2831 118.489  10
   0   0  15 25.0719 95.8242  47
   0   0  15 31.2848 98.7595  46
   0   0  15 85.3250 57.3171  43
   0   0 -15 3.29382 90.8391  44
   0   0 -16 19.5210 91.0032   5
   0   0 -16-86.4808 107.593  34
   0   0 -16 126.376 97.0764  30
   0   0 -16 73.4930 74.0753  26
   0   0  16 165.493 112.109  28
   0   0 -16 47.1623 122.321  21
   0   0 -16 98.3971 120.802  10
   0   0  16 134.874 110.180  46
   0   0  16 49.3109 104.941  47
   0   0 -16-108.044 101.900  44
   0   0 -17-21.3388 96.4116   5
   0   0 -17 142.869 117.066  34
   0   0 -17 159.009 107.810  30
   0   0  17 115.243 124.879  28
   0   0 -17-56.3419 135.039  21
   0   0 -17 2.83093 130.204  10
   0   0  17-11.4961 117.641  46
   0   0  17-15.6330 118.866  47
   0   0 -17 42.8828 107.485  44
   0   0 -18 4290.43 294.969  21
   0   0 -18 3559.99 280.862  30
   0   0  18 4445.60 296.943  28
   0   0 -18 4625.02 294.694  34
   0   0 -18 5070.60 296.569  10
   0   0  18 3693.06 295.526  47
   0   0  18 4260.35 300.928  46
   0   0 -18 4701.32 283.868   5
   0   0 -19 324.776 102.792   5
   0   0 -19 86.8242 115.245  30
   0   0 -19 275.212 128.412  34
   0   0  19 213.758 138.077  28
   0   0 -19 215.178 140.224  10
   0   0  19 325.975 183.014  12
   0   0  19 110.043 124.858  47
   0   0  19 209.589 133.961  46
   0   0 -19 392.840 147.997  21
   0   0  20 421.981 143.568  28
   0   0 -20 299.348 143.811  21
   0   0 -20 525.523 140.892  10
   0   0  20 462.972 187.012  12
   0   0  20 617.568 173.268  23
   0   0 -20 510.700 120.814  30
   0   0 -20 538.736 135.060  34
   0   0  21 121.073 130.719  28
   0   0 -21 27.2892 137.886  21
   0   0 -21 65.7948 125.611  10
   0   0  21 376.277 182.532  12
   0   0  21 35.6723 161.759  23
   0   0 -21 68.6229 123.621  34
   0   0 -21 101.880 104.931  30
   0   0  22 164.369 120.403  28
   0   0 -22 92.5276 130.962  21
   0   0  22 76.5813 167.207  12
   0   0 -22 36.6718 114.851  10
   0   0  22 46.0872 151.005  23
   0   0 -22 186.130 116.367  34
   0   0 -23 52.0657 102.661  34
   0   0  23 68.4206 103.565  28
   0   0 -23-52.0004 119.070  21
   0   0  23-35.6252 154.140  12
   0   0  23-34.0004 141.184  23
   0   0 -23-101.389 74.2719   9
   0   0  24 506.864 95.5406  28
   0   0 -24 148.227 94.2464  34
   0   0  24 485.427 147.462  12
   0   0 -24 484.402 115.778  21
   0   0  24 577.265 141.492  23
   0   0  25 288.394 123.580  12
   0   0 -25 175.715 94.0052  21
   0   0  25 275.040 115.668  23
   0   0  26 259.431 91.1556  12
   0   0 -26 324.800 64.7575  21
   0   0  26 355.917 89.2247  23
   0   1 -25 60.9065 91.5163  21
   0  -1  25-46.8664 115.520  12
   0  -1  24-137.726 136.785  12
   0   1 -24 167.033 88.9887  34
   0   1 -24 80.7374 109.394  21
   0  -1  24-65.3116 97.3788  28
   0  -1  23 58.3316 111.351  28
   0   1 -23 21.2356 100.708  34
   0  -1  23-51.1537 151.343  12
   0   1 -23-137.818 127.987  21
   0   1 -23 10.6267 77.8677   9
   0  -1  22 100.737 168.543  12
   0  -1  22 27.7927 123.741  28
   0   1 -22 131.098 131.148  21
   0   1 -22 137.600 111.273  34
   0   1 -21 1919.91 156.857  10
   0  -1  21 1569.70 212.003  12
   0  -1  21 1571.52 173.947  28
   0   1 -21 1565.06 175.166  21
   0   1 -21 1342.47 159.110  34
   0  -1  20 516.641 152.985  28
   0   1 -20 541.130 128.457  10
   0  -1  20 376.348 183.783  12
   0   1 -20 355.739 148.964  21
   0   1 -20 292.376 116.315  30
   0   1 -20 461.857 132.572  34
   0   1 -19 40.4217 110.489  30
   0   1 -19 216.477 125.863  34
   0  -1  19 333.344 150.372  28
   0  -1  19 41.5320 128.045  47
   0  -1  19 158.975 127.348  46
   0   1 -19 70.0544 128.866  10
   0   1 -19 158.854 96.5529   5
   0   1 -19 44.7885 147.079  21
   0   1 -18 3320.76 234.999  21
   0   1 -18 2836.03 221.149  34
   0   1 -18 2246.91 208.359  30
   0  -1  18 3127.44 235.510  28
   0  -1  18 2279.53 225.732  47
   0  -1  18 2269.61 219.850  46
   0   1 -18 3286.99 219.476  10
   0   1 -18 3266.01 207.738   5
   0   1 -18 2032.13 210.940  44
   0   1 -17 7141.16 403.954  21
   0   1 -17 7405.30 401.670  34
   0   1 -17 6040.64 390.696  30
   0  -1  17 6598.35 402.915  28
   0  -1  17 6405.70 410.320  47
   0  -1  17 6649.34 407.330  46
   0   1 -17 6829.92 393.912  10
   0   1 -17 5504.60 396.131  44
   0   1 -17 6685.20 387.820   5
   0   1 -16 2303.47 184.942  34
   0   1 -16 2124.99 177.056  30
   0  -1  16 2313.25 191.095  28
   0   1 -16 1515.37 173.027  44
   0   1 -16 2544.34 184.751  10
   0  -1  16 1977.77 183.921  46
   0  -1  16 1845.61 186.611  47
   0   1 -16 2355.26 170.272   5
   0   1 -15 11.2544 96.5434  34
   0  -1  15 67.0316 106.345  28
   0   1 -15 23.5501 62.1544  26
   0   1 -15 35.8614 111.286  10
   0  -1  15 101.477 96.9501  46
   0  -1  15 125.915 103.513  47
   0   1 -15 4.78416 82.4620   5
   0   1 -15 59.7435 90.2306  44
   0   1 -14 179.264 104.576  10
   0  -1  14 34.0966 94.2619  46
   0  -1  14 105.072 101.196  47
   0   1 -14 202.602 77.1177   5
   0   1 -14 99.2525 52.2630  45
   0   1 -14 85.3650 85.2783  44
   0   1 -13 243.772 100.712  10
   0  -1  13 289.302 96.1973  47
   0  -1  13 336.647 90.0170  46
   0   1 -13 269.235 76.1834   5
   0   1 -13 261.859 86.0077  44
   0  -1  13 187.678 53.9283  43
   0   1 -13 259.872 57.3980  45
   0   1 -12 1556.74 135.337  44
   0  -1  12 1611.36 117.318  43
   0  -1  12 1921.01 145.181   3
   0   1 -12 1825.75 144.405  10
   0   1 -12 2122.88 133.907   5
   0  -1  12 1934.02 143.625  46
   0  -1  12 2010.57 147.444  47
   0   1 -12 1866.87 120.203  45
   0   1 -11 9494.77 566.296  45
   0   1 -11 9748.50 577.511  44
   0  -1  11 12136.7 579.339   3
   0   1 -11 11167.7 579.507  10
   0  -1  11 10487.5 582.198  47
   0  -1  11 10165.6 578.443  46
   0   1 -11 13018.7 577.739   5
   0   1 -10 18043.0 882.224   5
   0  -1  10 16811.0 883.906   3
   0  -1  10 15842.7 888.416  41
   0  -1  10 17387.0 886.207  46
   0  -1  10 17465.2 889.499  47
   0   1 -10 16545.6 886.256  44
   0   1 -10 16088.3 877.175  45
   0   1  -9 20564.1 1050.68   5
   0  -1   9 19736.4 1052.05   3
   0  -1   9 19659.2 1056.36  41
   0  -1   9 21476.7 1055.30  46
   0  -1   9 21416.4 1057.45  47
   0   1  -9 19824.7 1054.09  44
   0   1  -9 19406.0 1047.95  45
   0   1  -8 67282.1 3404.74   5
   0  -1   8 66775.6 3404.37   3
   0  -1   8 65550.9 3408.94  41
   0  -1   8 68350.4 3408.90  47
   0  -1   8 68963.0 3407.22  46
   0   1  -8 64061.3 3403.11  45
   0   1  -8 64525.5 3406.83  44
   0   1  -7 13298.0 709.738   5
   0  -1   7 12856.7 710.780   3
   0  -1   7 14357.3 715.111  41
   0  -1   7 14993.8 714.229  47
   0  -1   7 14529.0 711.939  46
   0   1  -7 12557.9 708.271  45
   0   1  -7 13468.5 712.194  44
   0   1  -6 19312.4 1055.40   5
   0  -1   6 17295.0 1054.91   3
   0  -1   6 23861.4 1061.19  41
   0  -1   6 25260.4 1058.73  46
   0   1  -6 18801.5 1055.59  45
   0  -1   5 3496.87 176.034  46
   0   1  -5 3152.88 176.421  45
   0  -1   4 31599.9 1649.54   3
   0   1  -4 33686.3 1647.36  40
   0   1  -4 29329.7 1648.78   7
   0   1  -4 33989.1 1650.98  45
   0  -1   3 67551.1 3468.45   3
   0   1  -3 67617.6 3466.76  40
   0   1  -3 69855.9 3468.55   7
   0  -1   3 66573.3 3467.94  42
   0  -1   2 43397.6 2314.91   3
   0   1  -2 45587.6 2313.80  40
   0   1  -2 46661.6 2314.70   7
   0  -1   2 45261.5 2315.14  42
   0  -1   1 56543.0 2975.27   3
   0   1  -1 61754.8 2974.99  40
   0   1  -1 56674.9 2974.35   7
   0  -1   0 43.6409 16.7140   3
   0   1   0 109.480 10.7595  43
   0   1   1 31985.0 1561.19  46
   0  -1  -1 28882.6 1561.56   2
   0  -1  -2 26826.6 1478.11   2
   0   1   2 29810.8 1477.58  47
   0   1   2 28335.5 1478.58  46
   0   1   2 29843.8 1476.74  41
   0  -1  -3 2109.59 120.996   2
   0   1   3 2255.42 120.430  47
   0   1   3 2073.08 119.206  41
   0  -1  -4 25078.3 1268.17   2
   0  -1  -4 27967.3 1267.87  45
   0   1   4 23158.3 1267.81  47
   0   1   4 23538.7 1269.19  46
   0   1   4 23664.2 1267.25  41
   0  -1  -5 16119.5 881.808   2
   0  -1  -5 16778.3 880.562  45
   0   1   5 17806.4 883.247  47
   0   1   5 17893.5 882.897  41
   0  -1  -6 1071.36 78.7629   2
   0   1   6 1101.34 81.3524  41
   0  -1  -6 899.117 70.1162  45
   0   1   6 1067.00 79.5025  47
   0  -1  -7 493.821 59.7085   5
   0  -1  -7 493.605 61.8516   2
   0   1   7 503.456 63.4324  41
   0  -1  -7 430.024 59.5931  44
   0   1   7 451.555 61.5326  47
   0  -1  -7 399.939 51.6294  45
   0   1   7 485.493 60.7062  46
   0   1   8 2129.65 125.284  47
   0   1   8 2126.65 127.588  46
   0  -1  -8 1660.94 114.006  45
   0  -1  -8 1813.86 122.971   5
   0  -1  -8 1863.01 127.870  44
   0  -1  -8 1742.48 120.386   2
   0  -1  -9 60.9260 62.0762   5
   0  -1  -9 90.3611 59.9351   2
   0   1  10 31481.9 1576.03  46
   0  -1 -10 28889.9 1566.78  45
   0   1  10 31798.2 1574.92  47
   0  -1 -10 31251.8 1573.41   5
   0  -1 -10 30084.2 1578.55  44
   0   1  10 29758.9 1570.77   3
   0   1  11 1.85176 78.4100  46
   0   1  11-49.6701 72.6942  47
   0  -1 -11-44.0606 69.4223   5
   0  -1 -11-82.4501 55.3735  45
   0  -1 -11-77.7169 80.0659  44
   0  -1 -12 1048.42 87.5504  45
   0   1  12 1066.61 109.027  46
   0   1  12 1334.85 111.555  47
   0  -1 -12 1019.71 103.418   5
   0  -1 -12 954.224 110.559  44
   0   1  12 877.964 95.9402  43
   0   1  12 964.849 115.914   3
   0  -1 -13-63.3380 78.7971   5
   0   1  13-46.1705 66.3579  43
   0  -1 -13 3.11641 52.7290  45
   0  -1 -13-16.5943 80.8819  44
   0   1  13 20.8780 83.9931  47
   0   1  13-57.6642 87.0386  46
   0  -1 -14 1326.95 123.746   5
   0  -1 -14 1297.28 144.821  10
   0   1  14 1220.51 129.970  46
   0  -1 -14 1251.52 100.182  45
   0   1  14 1097.84 126.198  47
   0   1  14 1223.08 109.852  43
   0  -1 -14 1052.22 129.047  44
   0  -1 -15 33.6981 115.094  21
   0  -1 -15-8.88184 96.0290  34
   0  -1 -15-26.2075 69.3845  26
   0  -1 -15 10.9154 85.1202   5
   0  -1 -15-61.3941 119.965  10
   0   1  15-29.5785 93.9013  47
   0  -1 -15 37.5613 94.2124  44
   0   1  15 12.5657 63.2234  43
   0  -1 -16 792.994 140.199  21
   0  -1 -16 506.657 115.442  30
   0  -1 -16 649.368 122.564  34
   0  -1 -16 533.886 94.6556  26
   0   1  16 459.905 121.260  28
   0  -1 -16 697.853 109.486   5
   0  -1 -16 663.085 137.789  10
   0   1  16 582.477 118.660  47
   0   1  16 499.759 82.7841  43
   0  -1 -17 461.235 114.261   5
   0  -1 -17 585.325 102.351  26
   0   1  17 819.316 133.727  28
   0  -1 -17 708.315 126.170  30
   0  -1 -17 698.360 134.954  34
   0  -1 -17 635.186 145.651  10
   0   1  17 440.830 122.728  47
   0  -1 -17 482.930 141.686  21
   0  -1 -18 73.0531 101.838   5
   0   1  18 58.9163 122.990  28
   0  -1 -18 7.25646 128.259  34
   0  -1 -18 17.8274 115.607  30
   0   1  18 240.879 168.175  12
   0  -1 -18 12.2288 140.708  10
   0   1  18 23.5898 111.708  47
   0  -1 -18 87.6122 137.581  21
   0  -1 -19 841.453 128.240   5
   0  -1 -19 554.986 129.272  30
   0  -1 -19 798.373 143.670  34
   0   1  19 704.583 143.184  28
   0   1  19 886.939 193.135  12
   0  -1 -19 805.862 153.094  10
   0   1  19 541.641 131.616  47
   0  -1 -19 685.990 154.021  21
   0   1  20 214.465 130.117  28
   0  -1 -20 56.8162 137.775  21
   0  -1 -20 153.259 139.198  10
   0   1  20 145.075 178.698  12
   0   1  20 239.871 165.997  23
   0  -1 -20 62.4593 124.925  34
   0  -1 -20 124.471 114.619  30
   0   1  21 1002.16 150.228  28
   0  -1 -21 1123.80 163.005  21
   0  -1 -21 1203.25 158.012  10
   0   1  21 1651.08 205.829  12
   0   1  21 1511.19 197.038  23
   0  -1 -21 1140.91 156.650  34
   0  -1 -21 990.626 137.375  30
   0   1  22 140.054 109.609  28
   0   1  22 43.2932 163.337  12
   0  -1 -22-10.5026 119.584  10
   0  -1 -22 200.980 129.771  21
   0   1  22-24.9601 152.999  23
   0  -1 -22-28.9936 113.763  34
   0  -1 -22 35.4902 91.5822  30
   0  -1 -23 30.5866 105.098  34
   0   1  23 7.51944 144.457  23
   0   1  23 144.338 151.277  12
   0  -1 -23 105.557 106.647  10
   0  -1 -23 34.3254 117.622  21
   0  -1 -24 59.9913 89.8928  34
   0   1  24 148.643 139.157  12
   0  -1 -24-98.5360 110.265  21
   0   1  24 48.5439 126.561  23
   0   1  25 81.9216 118.231  12
   0  -1 -25 84.5103 87.6846  21
   0   1  25 122.078 115.584  23
   0   1  26 12.6417 86.0667  23
   0   1  26 213.526 84.3219  12
   0  -2  25-33.5698 108.659  12
   0  -2  25 41.6826 95.4741  23
   0   2 -25 40.6620 88.3399  21
   0   2 -24 366.625 92.6731  34
   0  -2  24 375.185 107.428  28
   0   2 -24 86.5823 73.7903   9
   0  -2  24 782.474 142.413  12
   0  -2  24 490.234 129.443  23
   0   2 -24 566.542 115.577  21
   0   2 -23-10.2221 100.263  34
   0  -2  23 108.303 118.427  28
   0   2 -23 55.6911 86.5256   9
   0  -2  23 122.870 145.685  12
   0  -2  23 45.7218 132.704  23
   0   2 -23-29.1511 122.119  21
   0  -2  22 75.9008 128.133  28
   0   2 -22 158.519 113.993  34
   0  -2  22-55.8214 164.831  12
   0  -2  22-87.9072 145.485  23
   0   2 -22 209.736 97.3225   9
   0  -2  21 1736.70 212.209  12
   0   2 -21 1376.53 162.189  34
   0  -2  21 1498.10 178.877  28
   0  -2  21 1713.17 197.371  23
   0  -2  20 261.731 144.385  28
   0   2 -20 298.341 126.048  34
   0   2 -20 227.601 106.678  30
   0  -2  20 271.532 160.321  23
   0  -2  19 2420.40 219.251  46
   0  -2  19 1944.75 222.187  47
   0  -2  19 3424.82 255.993  23
   0   2 -19 2873.47 198.544  10
   0   2 -19 2396.71 200.152  30
   0  -2  19 2739.93 227.018  28
   0   2 -19 2694.27 213.318  34
   0   2 -19 2461.16 191.983   5
   0   2 -19 1928.82 203.856  44
   0   2 -18 729.339 127.596  30
   0   2 -18 791.309 137.638  34
   0  -2  18 610.662 157.659  28
   0  -2  18 1022.37 151.026  46
   0  -2  18 580.999 152.191  47
   0   2 -18 661.059 128.928  10
   0   2 -18 517.160 125.139  44
   0   2 -18 675.313 109.385   5
   0  -2  17 7540.40 508.614  47
   0  -2  17 9017.81 512.932  46
   0   2 -17 9137.30 487.874  10
   0   2 -17 7843.28 488.287  30
   0  -2  17 8512.15 505.698  28
   0   2 -17 10124.8 503.688  34
   0   2 -17 7138.00 493.090  44
   0   2 -17 9278.78 486.852   5
   0   2 -16 1172.27 125.693   5
   0   2 -16 1282.93 137.898  30
   0  -2  16 1369.96 161.900  28
   0   2 -16 1146.78 142.073  10
   0   2 -16 1181.20 141.179  44
   0  -2  16 1561.16 158.856  46
   0  -2  16 1105.12 159.698  47
   0   2 -15 5796.31 306.579   5
   0   2 -15 5464.19 312.454  30
   0  -2  15 4985.06 321.576  28
   0   2 -15 5571.76 311.286  10
   0   2 -15 4737.91 306.858  25
   0   2 -15 4560.26 312.126  44
   0  -2  15 4663.58 316.447  46
   0  -2  15 4814.42 326.299  47
   0   2 -14-33.8243 96.6809  10
   0   2 -14 17.1893 51.5536  45
   0   2 -14 36.1567 80.0013  44
   0   2 -14 57.4744 77.1688   5
   0  -2  14 79.9015 89.9464  46
   0  -2  14 111.941 100.065  47
   0   2 -13 118.943 94.7465  10
   0   2 -13 179.601 85.7487  44
   0   2 -13 383.896 63.5764  45
   0   2 -13 188.418 76.9369   5
   0  -2  13 212.362 90.9097  46
   0  -2  13 193.755 99.3796  47
   0  -2  12 459.479 88.8615  46
   0  -2  12 434.585 96.7673  47
   0   2 -12 356.706 93.1914  10
   0  -2  12 404.198 97.6609   3
   0   2 -12 437.035 75.8776   5
   0   2 -12 368.536 79.5470  44
   0   2 -12 396.991 61.6080  45
   0  -2  11 13565.5 609.769  47
   0  -2  11 12573.5 601.570  46
   0  -2  11 11198.9 595.307   3
   0   2 -11 10702.0 586.978  45
   0   2 -11 11147.2 597.271  44
   0  -2  11 10015.3 577.447  43
   0   2 -11 11251.5 591.715   5
   0   2 -10 13457.0 673.786   5
   0  -2  10 13165.6 676.631  46
   0  -2  10 13840.2 683.278  47
   0  -2  10 13272.6 675.986   3
   0  -2  10 13247.1 683.235  41
   0   2 -10 11179.9 668.436  45
   0   2 -10 11750.5 675.688  44
   0   2  -9 6936.61 437.490   5
   0  -2   9 9265.97 449.173  47
   0  -2   9 9209.25 443.234  46
   0  -2   9 8413.49 444.373   3
   0   2  -9 7466.45 438.715  45
   0   2  -9 7371.25 441.545  44
   0  -2   9 9399.64 451.559  41
   0  -2   8 5300.90 258.721   3
   0   2  -8 3755.82 248.616  44
   0   2  -6 6699.30 334.850   5
   0   2  -6 6347.47 333.066   7
   0  -2   6 5927.90 333.201  46
   0  -2   6 6842.65 338.992   3
   0   2  -6 5665.19 327.668  40
   0  -2   6 6252.89 338.383  41
   0   2  -6 5647.05 334.832  45
   0   2  -6 6610.01 335.832  44
   0  -2   5 12506.1 592.624  46
   0  -2   5 10395.6 594.833   3
   0   2  -5 11660.2 589.306  40
   0   2  -5 10734.3 591.424   7
   0  -2   4 11140.5 537.983  46
   0  -2   4 9821.94 541.183   3
   0   2  -4 10339.2 535.711  40
   0   2  -4 9997.33 537.670   7
   0  -2   3 15029.5 711.486  46
   0  -2   3 12862.4 715.538   3
   0   2  -3 13191.8 710.544  40
   0   2  -3 13866.6 711.703   7
   0   2  -2 14323.3 762.035   7
   0  -2   2 16750.9 764.551  47
   0  -2   2 15936.1 761.780  46
   0  -2   2 13698.1 765.772   3
   0   2  -2 14462.3 762.825  40
   0   2  -2 13920.4 759.707  43
   0  -2   2 15821.8 765.505  42
   0  -2   1 24060.6 1148.93  47
   0  -2   1 22795.5 1146.92  46
   0  -2   1 20142.3 1148.03  41
   0   2  -1 22834.3 1149.43  40
   0   2  -1 22911.0 1146.78  43
   0  -2   1 21381.9 1150.32   3
   0  -2   0 111751. 5712.05  41
   0  -2   0 109289. 5711.01  39
   0   2   0 124005. 5714.03  43
   0  -2   0 106372. 5715.10   3
   0  -2  -1 136486. 6726.94  42
   0  -2  -1 134805. 6724.66  39
   0  -2  -1 119263. 6727.74   6
   0   2   2 25140.1 1256.41  46
   0   2   2 24870.2 1254.47  47
   0  -2  -2 22652.5 1257.28   2
   0  -2  -2 26240.8 1255.49  39
   0  -2  -2 22265.5 1258.31   6
   0  -2  -3 11330.9 598.477  39
   0  -2  -3 10685.9 599.764   2
   0   2   3 11768.1 599.991  46
   0   2   3 12364.4 597.749  47
   0  -2  -4 798.369 68.1376  45
   0   2   4 756.522 62.0678  47
   0   2   4 678.096 67.8813  46
   0  -2  -5 23.3677 45.8108   2
   0   2   5 31.3362 47.5533  46
   0   2   5 43.2737 41.1885  47
   0  -2  -5 100.311 43.0847  45
   0  -2  -6 5910.11 295.533   2
   0  -2  -6 5559.22 294.488  45
   0   2   6 5221.62 296.335  46
   0   2   6 5224.96 292.522  47
   0  -2  -7 6131.98 334.699   2
   0   2   7 6314.78 337.881  46
   0   2   7 6258.22 333.634  47
   0  -2  -7 6132.58 333.304  45
   0  -2  -7 6227.33 341.346  44
   0   2   8 97.9681 59.1614  47
   0   2   8 136.157 69.0561  46
   0  -2  -8 263.623 67.5314   5
   0  -2  -8 198.412 63.3168   2
   0  -2  -8 124.231 53.0375  45
   0  -2  -8 74.0230 65.8589  44
   0   2   9 34938.8 1665.94  46
   0  -2  -9 33232.6 1661.26  45
   0   2   9 35610.1 1663.20  47
   0  -2  -9 30529.5 1664.37   5
   0  -2  -9 32688.0 1662.61   2
   0   2  10 59.1653 84.2731  46
   0   2  10 116.025 73.2897  47
   0  -2 -10 305.279 82.6004   5
   0  -2 -10 324.517 77.8861   2
   0  -2 -10 47.0766 65.2376  45
   0  -2 -10-154.586 96.9922  44
   0   2  11 3793.78 218.064  47
   0  -2 -11 3650.50 212.642  45
   0   2  11 3719.58 222.988  46
   0  -2 -11 3611.24 222.151   5
   0  -2 -11 3541.87 215.197   2
   0  -2 -11 3375.31 226.194  44
   0  -2 -12 261.169 86.2402   5
   0   2  12 206.490 74.7832  47
   0   2  12 149.002 81.2694  46
   0  -2 -12 163.840 62.8159  45
   0   2  12 260.206 76.4719  43
   0   2  13 1608.98 141.256  46
   0  -2 -13 1616.99 121.290  45
   0   2  13 1743.51 135.475  47
   0  -2 -13 1878.67 143.798   5
   0   2  13 1671.84 146.609   3
   0   2  13 1566.05 130.544  43
   0   2  14-35.3130 89.9962  46
   0   2  14 49.7446 80.2120  47
   0   2  14-26.8287 71.4481  43
   0  -2 -14 42.7899 60.1682  45
   0  -2 -14-2.72102 86.9563   5
   0  -2 -15 444.229 105.505   5
   0  -2 -15 701.563 116.854  34
   0  -2 -15 280.459 82.4779  26
   0  -2 -15 630.708 123.190  21
   0  -2 -15 564.095 130.743  10
   0   2  15 491.886 106.943  46
   0   2  15 294.031 98.5673  47
   0   2  15 496.878 87.6146  43
   0   2  16 2291.32 174.376  43
   0  -2 -16 2827.70 206.269  34
   0  -2 -16 1793.63 191.841  30
   0  -2 -16 2060.47 175.875  26
   0  -2 -16 2508.40 202.759  21
   0  -2 -16 3106.66 213.856  10
   0   2  16 2326.14 191.164  47
   0   2  16 2919.00 211.351  46
   0  -2 -16 2620.00 195.701   5
   0  -2 -17 1179.41 137.295   5
   0  -2 -17 1005.55 149.665  34
   0  -2 -17 710.426 134.169  30
   0  -2 -17 856.580 114.529  26
   0  -2 -17 947.340 153.113  21
   0   2  17 1124.63 185.532  12
   0  -2 -17 1242.68 164.881  10
   0   2  17 952.366 140.099  46
   0   2  17 736.624 128.505  47
   0   2  17 830.518 107.113  43
   0  -2 -18 3866.54 269.743  21
   0  -2 -18 3224.22 261.021  30
   0  -2 -18 3265.06 247.013  26
   0  -2 -18 3916.42 272.602  34
   0  -2 -18 3641.53 261.095   5
   0   2  18 4345.59 301.885  12
   0  -2 -18 4861.95 280.890  10
   0   2  18 3396.13 258.898  47
   0   2  18 3667.15 271.549  46
   0  -2 -19-149.869 146.269  10
   0   2  19-11.9701 172.896  12
   0  -2 -19-100.642 129.025  34
   0  -2 -19 66.4193 113.585  30
   0   2  19-11.7123 108.379  47
   0   2  19 69.9743 120.983  46
   0  -2 -19 29.0714 138.916  21
   0  -2 -20 1503.00 172.353  30
   0  -2 -20 2282.07 197.745  10
   0   2  20 2426.90 231.685  12
   0  -2 -20 1639.71 186.058  34
   0   2  20 1924.98 217.029  23
   0  -2 -20 1716.27 190.201  21
   0   2  21 91.1389 168.692  12
   0  -2 -21 20.9035 136.697  10
   0  -2 -21 186.550 137.995  21
   0   2  21-107.934 158.420  23
   0  -2 -21 274.628 111.505  30
   0  -2 -21 344.612 129.817  34
   0  -2 -22 1451.19 152.292  30
   0  -2 -22 1426.00 168.817  34
   0   2  22 2199.85 208.251  23
   0   2  22 2040.91 208.694  12
   0  -2 -22 2474.26 182.950  10
   0  -2 -22 1785.30 179.761  21
   0  -2 -23 232.308 108.978  34
   0   2  23 317.270 144.814  23
   0  -2 -23 375.584 119.029  10
   0   2  23 585.501 158.488  12
   0  -2 -23 343.536 119.703  21
   0  -2 -24 270.337 90.4681  34
   0   2  24 313.795 138.034  12
   0   2  24 374.375 131.150  23
   0  -2 -24 273.911 107.821  21
   0   2  25 357.430 114.984  12
   0  -2 -25 624.244 82.7371  21
   0   2  25 284.273 115.273  23
   0   3 -25 635.625 96.2307  21
   0  -3  25 636.013 88.6684  28
   0  -3  25 572.641 97.4150  23
   0  -3  24 111.459 99.8100  28
   0   3 -24 1.83035 82.7007  34
   0  -3  24 112.059 109.771  23
   0  -3  23 2.67553 115.878  28
   0   3 -23 235.710 88.7488   9
   0   3 -23-47.6967 95.6504  34
   0  -3  23 211.550 128.639  23
   0  -3  22 62.8217 127.703  28
   0   3 -22 13.4659 94.1228   9
   0   3 -22 95.7219 104.316  34
   0  -3  22-26.1803 140.447  23
   0  -3  21 70.4069 148.246  23
   0   3 -21-86.9288 115.293  34
   0  -3  21 24.4591 139.308  28
   0  -3  20 487.799 163.994  23
   0  -3  20 230.702 148.151  28
   0   3 -20 459.737 110.908  30
   0   3 -20 433.503 125.671  34
   0   3 -19 244.998 127.609  34
   0   3 -19 384.751 112.376  30
   0  -3  19 259.330 146.818  28
   0  -3  19 110.400 132.944  47
   0  -3  19 362.523 130.833  46
   0  -3  19 336.986 155.448  23
   0   3 -19 297.862 95.6951   5
   0   3 -19 169.049 108.683  44
   0   3 -18 44.8433 109.059  30
   0   3 -18-10.2061 127.620  34
   0  -3  18-196.710 151.071  28
   0  -3  18 29.7351 137.095  47
   0  -3  18 109.886 125.161  46
   0  -3  18 48.9326 154.580  23
   0   3 -18-119.839 94.8057   5
   0   3 -18 156.722 109.102  44
   0   3 -17 335.507 115.391  30
   0  -3  17 225.295 135.834  47
   0  -3  17 460.754 127.565  46
   0  -3  17 244.564 143.267  28
   0   3 -17 182.092 93.9497   5
   0   3 -17 286.324 109.709  44
   0   3 -16 5510.54 338.545  30
   0  -3  16 6173.47 359.395  28
   0  -3  16 4825.05 359.009  47
   0  -3  16 5390.76 354.281  46
   0   3 -16 6420.70 335.637   5
   0   3 -16 4870.94 342.794  44
   0   3 -15 1357.43 134.150  30
   0  -3  15 1195.73 154.380  28
   0   3 -15 1166.11 123.312   5
   0   3 -15 1142.42 128.425  25
   0  -3  15 1297.54 160.386  47
   0  -3  15 1528.91 154.842  46
   0   3 -15 1255.66 135.398  44
   0  -3  14 3298.39 218.243  28
   0   3 -14 2598.10 200.196  25
   0  -3  14 2974.21 222.704  47
   0  -3  14 3043.98 214.553  46
   0   3 -14 3057.93 206.991  44
   0   3 -14 2527.42 177.997  45
   0   3 -14 3636.17 201.328   5
   0   3 -13 582.708 75.4514  45
   0   3 -13 383.701 94.6777  44
   0   3 -13 606.464 88.7929   5
   0  -3  12 287.162 97.8094  47
   0  -3  12 256.141 83.9750  46
   0   3 -12 200.295 65.0785  45
   0   3 -12 262.891 81.3958  44
   0   3 -12 176.663 73.2447   5
   0  -3  11 641.465 91.1382  46
   0   3 -11 865.401 93.3918   5
   0   3 -11 531.559 80.3495  45
   0   3 -11 638.360 89.1342  44
   0  -3  10 10716.1 521.064   3
   0  -3  10 11270.0 530.981  41
   0  -3  10 11414.4 522.857  46
   0   3 -10 9100.53 514.739   5
   0   3 -10 8318.84 513.741  45
   0   3 -10 7894.72 515.564  44
   0  -3   9 412.281 97.9135  41
   0   3  -9 723.995 86.1377   5
   0   3  -9 513.953 82.8050  44
   0   3  -9 479.738 83.0745  45
   0  -3   9 454.639 79.4322  46
   0  -3   8 19540.9 996.085  46
   0   3  -8 20344.7 997.267   5
   0   3  -8 20091.7 999.898  44
   0   3  -8 19982.6 999.831  45
   0  -3   7 8771.98 455.368   3
   0   3  -7 7837.46 443.364  40
   0  -3   7 8254.18 449.103  46
   0   3  -7 9393.98 453.101   5
   0   3  -7 8532.00 453.671  44
   0  -3   6 3365.36 195.576   3
   0   3  -6 3175.69 179.295  40
   0  -3   6 3413.62 185.016  46
   0  -3   6 3037.39 191.884  47
   0   3  -6 3186.56 183.805   7
   0   3  -6 3407.99 189.021   5
   0   3  -6 3239.99 189.998  44
   0  -3   5 12841.2 676.439   3
   0   3  -5 12045.3 669.239  40
   0  -3   5 13760.3 672.486  46
   0  -3   5 13316.0 677.269  47
   0   3  -5 13285.4 672.038   7
   0   3  -5 12570.5 676.117  44
   0  -3   4 7023.75 387.979  41
   0   3  -4 6922.41 381.255  40
   0  -3   4 7523.92 382.727  46
   0  -3   4 7741.62 387.853  47
   0   3  -4 7339.96 382.093   7
   0  -3   4 7196.03 390.136   3
   0  -3   3 11116.9 620.716   3
   0  -3   3 11588.3 619.519  41
   0   3  -3 12345.1 617.076  40
   0  -3   3 13179.1 620.353  47
   0  -3   3 12322.0 615.710  46
   0   3  -3 11811.7 615.342   7
   0   3  -3 11498.8 611.363  43
   0  -3   2 20509.6 1106.04   3
   0  -3   2 21073.9 1103.55   2
   0  -3   2 20056.7 1103.43  41
   0   3  -2 21901.5 1104.06  40
   0  -3   2 22643.3 1104.54  47
   0  -3   2 21894.7 1101.02  46
   0   3  -2 21235.2 1101.17   7
   0   3  -2 21815.0 1099.60  43
   0  -3   1 21149.4 1043.03   3
   0  -3   1 21548.6 1040.93   2
   0   3  -1 21307.2 1041.38  40
   0  -3   1 17510.5 1037.85  41
   0  -3   1 20021.2 1039.59  47
   0  -3   1 20108.6 1040.52   8
   0   3  -1 20999.5 1037.49  43
   0  -3   0 4484.60 254.579   3
   0   3   0 5409.84 250.495  40
   0  -3   0 4043.31 242.407  41
   0  -3   0 4703.35 238.854  39
   0   3   0 5538.26 246.371  43
   0  -3   0 4143.22 246.957   8
   0  -3   0 4303.65 251.309   6
   0  -3  -1 5797.90 272.151  41
   0  -3  -1 5487.17 273.145  39
   0  -3  -1 3740.77 282.535   6
   0  -3  -1 3608.81 278.340   8
   0   3   1 6046.79 281.598  43
   0  -3  -2 35146.1 1748.38  39
   0   3   2 34757.8 1749.37  46
   0  -3  -2 31025.4 1752.72   6
   0  -3  -2 34532.7 1752.77   2
   0  -3  -3 1132.91 76.7322  39
   0  -3  -3 1544.62 97.3506   6
   0  -3  -3 1480.26 88.1460   2
   0   3   3 1155.34 82.4483  46
   0  -3  -4 6325.19 315.436   2
   0  -3  -4 5704.01 305.944   1
   0  -3  -4 6542.93 320.955  45
   0   3   4 6248.55 308.664  47
   0  -3  -5 14217.1 727.610   2
   0   3   5 12803.6 722.219  47
   0   3   5 13862.2 726.686  46
   0  -3  -6 16886.7 849.510   2
   0   3   6 15505.1 844.186  47
   0   3   6 15853.8 847.981  46
   0  -3  -6 17908.0 853.677  45
   0  -3  -7 30569.1 1689.47   2
   0   3   7 32471.6 1690.64  46
   0  -3  -7 35485.7 1694.36  45
   0   3   7 33175.3 1686.55  47
   0  -3  -8 7554.31 423.748   5
   0  -3  -8 7154.31 418.123   2
   0   3   8 8128.51 415.028  47
   0   3   8 8207.02 421.259  46
   0  -3  -8 7747.27 421.301  45
   0  -3  -9 13162.2 775.635   5
   0  -3  -9 11654.4 768.443   2
   0   3   9 16924.2 769.988  47
   0  -3  -9 16051.3 775.320  45
   0   3   9 16065.7 774.598  46
   0  -3 -10 49459.6 2640.28   2
   0  -3 -10 52785.9 2642.81  45
   0   3  10 54916.9 2638.71  47
   0   3  10 54995.2 2643.65  46
   0  -3 -11 2443.93 172.320   2
   0  -3 -11 2177.10 176.429   5
   0   3  11 2702.13 177.061  43
   0   3  11 2849.24 176.870  46
   0  -3 -11 2817.60 172.512  45
   0   3  11 2838.48 168.639  47
   0  -3 -12 6836.19 352.223   2
   0  -3 -12 6110.18 359.528   5
   0   3  12 6034.97 352.792  43
   0   3  12 6409.17 354.581  46
   0   3  12 6359.98 347.998  47
   0  -3 -12 5583.76 346.221  45
   0  -3 -13 485.224 86.9619   2
   0  -3 -13 307.975 96.7773   5
   0   3  13 383.528 85.9145  47
   0   3  13 337.365 93.9000  46
   0  -3 -13 290.241 73.7138  45
   0   3  13 438.374 85.5548  43
   0  -3 -14 42.7887 97.8871   5
   0   3  14 80.2107 77.0791  43
   0  -3 -14 10.7851 62.2662  45
   0   3  14 28.3011 77.1584  47
   0   3  14 82.4230 92.0444  46
   0  -3 -15 297.995 83.0531  38
   0  -3 -15 411.504 109.125   5
   0  -3 -15 558.745 121.169  34
   0  -3 -15 328.696 108.731  30
   0  -3 -15 302.256 123.521  21
   0   3  15 555.218 146.133  12
   0   3  15 325.833 92.2760  47
   0   3  15 498.709 110.230  46
   0   3  15 272.028 85.8880  43
   0  -3 -16 1853.20 178.492  21
   0  -3 -16 1442.14 162.870  30
   0  -3 -16 1406.13 141.082  26
   0  -3 -16 1608.66 173.582  34
   0   3  16 1857.14 197.244  12
   0   3  16 1532.06 157.486  46
   0   3  16 1323.01 147.452  47
   0   3  16 1682.89 143.509  43
   0  -3 -17 10537.2 597.312  21
   0  -3 -17 8977.50 595.418  30
   0  -3 -17 9781.59 587.978  26
   0  -3 -17 10503.3 605.954  34
   0  -3 -17 14048.2 612.173  10
   0   3  17 12716.1 621.267  12
   0   3  17 10962.9 602.750  46
   0   3  17 9447.21 589.144  47
   0   3  17 10119.4 584.999  43
   0  -3 -18 2371.66 204.212  21
   0  -3 -18 1922.89 190.039  30
   0  -3 -18 1856.04 170.994  26
   0  -3 -18 2119.44 201.612  34
   0   3  18 1902.80 189.444  46
   0   3  18 1736.13 160.818  43
   0   3  18 2553.87 236.648  12
   0  -3 -18 2850.11 215.314  10
   0  -3 -19 3855.95 271.931  34
   0   3  19 4102.65 298.591  12
   0  -3 -19 4210.33 275.613  10
   0  -3 -19 3043.99 258.062  30
   0   3  19 3147.65 267.081  46
   0  -3 -19 3485.04 264.104  21
   0  -3 -20 1440.54 181.908  30
   0  -3 -20 3038.91 217.826  10
   0   3  20 2726.17 240.768  12
   0  -3 -20 1497.00 199.638  34
   0   3  20 2411.19 228.175  23
   0  -3 -20 2222.40 202.110  21
   0  -3 -21 1110.57 144.480  30
   0   3  21 1493.11 193.043  12
   0  -3 -21 1455.78 169.048  10
   0  -3 -21 1070.31 160.492  34
   0   3  21 1307.44 187.957  23
   0  -3 -21 1438.37 167.313  21
   0  -3 -22 228.628 97.8329  30
   0  -3 -22 168.766 117.711  34
   0   3  22 192.981 145.386  23
   0  -3 -22 372.192 130.797  10
   0   3  22 131.691 158.218  12
   0  -3 -22 244.116 126.551  21
   0  -3 -23-29.7081 101.410  34
   0   3  23 44.6471 133.275  23
   0  -3 -23 172.823 110.460  10
   0   3  23 8.50728 145.337  12
   0  -3 -23 107.277 113.858  21
   0   3  24 409.823 125.950  23
   0   3  24 238.382 128.594  12
   0  -3 -24 343.826 99.9703  10
   0  -3 -24 351.645 102.229  21
   0   3  25 1088.10 108.943  12
   0   3  25 722.776 117.650  23
   0  -4  25 68.9464 80.1679  12
   0  -4  25 24.6775 65.5876  28
   0  -4  24 1107.70 130.738  12
   0   4 -24 710.192 93.2641  34
   0  -4  24 780.190 110.459  23
   0  -4  24 876.999 115.087  28
   0   4 -23 101.850 92.4797  34
   0  -4  23 176.325 131.386  12
   0  -4  23 106.691 112.847  28
   0  -4  23 272.188 115.160  23
   0   4 -23 127.385 85.7398   9
   0   4 -22 750.970 124.109  34
   0  -4  22 1158.45 165.527  12
   0  -4  22 1076.47 148.546  28
   0  -4  22 796.630 147.726  23
   0   4 -22 571.020 118.266   9
   0   4 -21 626.720 127.530  34
   0  -4  21 818.089 171.484  12
   0  -4  21 501.153 145.571  28
   0  -4  21 514.641 151.889  23
   0   4 -21 575.577 124.158   9
   0  -4  20 206.122 144.630  28
   0  -4  20 45.6295 146.810  23
   0  -4  20 291.642 171.059  12
   0   4 -20 29.1461 119.539  34
   0  -4  19 56.3211 148.616  23
   0  -4  19 160.652 147.133  28
   0   4 -19-20.3267 123.776  34
   0   4 -19-122.732 108.674  30
   0   4 -18 1289.40 146.513  30
   0  -4  18 1145.96 178.612  28
   0  -4  18 996.361 158.718  46
   0  -4  18 766.107 172.495  47
   0  -4  18 1262.48 186.348  23
   0   4 -18 1071.71 143.635  44
   0   4 -18 1628.43 134.566   5
   0   4 -17 294.223 97.4983   5
   0   4 -17 383.626 116.555  30
   0  -4  17 631.248 157.048  28
   0  -4  17 152.471 128.365  46
   0  -4  17 368.060 156.691  23
   0   4 -17 260.006 115.369  44
   0   4 -17 336.450 163.185  21
   0   4 -16 3787.85 240.853   5
   0   4 -16 3508.74 248.266  30
   0  -4  16 3803.22 271.579  28
   0  -4  16 3405.31 268.155  46
   0  -4  16 3870.79 281.838  23
   0   4 -16 3299.47 251.961  44
   0   4 -16 4229.89 279.108  21
   0   4 -15 11300.9 565.409   5
   0   4 -15 10567.1 569.004  30
   0  -4  15 10324.5 582.116  28
   0  -4  15 8960.46 577.115  46
   0   4 -15 9231.20 566.478  25
   0   4 -15 9170.25 570.395  44
   0   4 -15 11902.8 587.560  21
   0   4 -14 2658.12 178.126  30
   0  -4  14 2458.60 196.645  28
   0   4 -14 2059.18 174.967  25
   0   4 -14 2690.19 171.475   5
   0  -4  14 2222.07 190.989  46
   0   4 -14 2005.72 150.936  45
   0   4 -14 2093.11 175.740  44
   0   4 -13 100.261 84.2105   5
   0   4 -13 122.543 69.1094  45
   0   4 -13 127.917 87.3308  44
   0  -4  13 111.198 95.3400  46
   0  -4  12 3658.56 235.882  46
   0  -4  12 4515.20 236.622   3
   0   4 -12 4175.70 232.011   5
   0   4 -12 3016.41 220.200  45
   0   4 -12 3016.21 229.475  44
   0  -4  11 1250.62 117.143  46
   0   4 -11 1143.54 110.902   5
   0   4 -11 953.083 107.837  45
   0   4 -11 937.848 112.578  44
   0  -4  10 3531.86 229.502  46
   0  -4  10 3747.66 240.787  47
   0  -4  10 4564.98 242.116   3
   0   4 -10 3320.71 229.824  45
   0   4 -10 3297.51 229.107  44
   0   4 -10 4566.22 235.043   5
   0  -4   9 486.300 91.6051  47
   0  -4   9 445.451 79.9750  46
   0   4  -9 334.852 84.1022  45
   0   4  -9 361.614 78.1365  44
   0  -4   8 10729.9 632.530  47
   0  -4   8 10701.3 624.873  46
   0   4  -8 11483.6 630.019  44
   0   4  -8 10842.6 617.146  40
   0   4  -7 11822.8 618.405   5
   0   4  -7 10091.8 611.535   7
   0  -4   7 11620.0 623.492  47
   0  -4   7 12715.4 617.786  46
   0  -4   7 11171.0 619.877   3
   0   4  -7 12022.6 621.645  44
   0   4  -7 11806.4 610.096  40
   0  -4   7 12982.9 625.841  41
   0   4  -6 1568.56 111.293   7
   0   4  -6 1595.87 121.143   5
   0  -4   6 1949.87 118.075  46
   0  -4   6 1928.44 127.283  47
   0  -4   6 1511.31 138.011   3
   0   4  -6 1831.06 124.277  44
   0   4  -6 1705.14 108.273  40
   0  -4   6 1880.67 128.992  41
   0   4  -5 482.637 57.3358   7
   0  -4   5 781.188 67.7420  46
   0  -4   5 832.169 78.2230  47
   0  -4   5 385.524 90.1792   3
   0   4  -5 654.217 72.7424  44
   0   4  -5 703.310 59.1506  40
   0  -4   5 695.836 77.1337  41
   0   4  -4 19218.9 912.147   7
   0  -4   4 19145.5 919.550  47
   0  -4   4 17398.3 912.059  46
   0  -4   4 18312.6 918.910   3
   0   4  -4 16429.7 904.826  43
   0   4  -4 17563.2 920.716  44
   0   4  -4 18019.6 913.716  40
   0  -4   4 18601.1 918.216  41
   0   4  -3 35167.3 1746.74   7
   0  -4   3 35165.1 1751.92  47
   0  -4   3 31647.3 1745.64  46
   0  -4   3 34874.2 1749.72   2
   0  -4   3 34349.5 1752.91   3
   0   4  -3 33675.6 1756.22  44
   0   4  -3 34151.9 1743.67  43
   0  -4   3 33530.1 1750.50  41
   0   4  -3 34711.3 1750.03  40
   0   4  -2 36866.7 1955.47   7
   0  -4   2 38157.8 1960.47   8
   0  -4   2 39356.5 1960.49  47
   0   4  -2 40538.7 1955.24  43
   0   4  -2 40496.7 1960.88  40
   0  -4   2 34661.9 1957.88  41
   0  -4   2 37052.1 1961.66   3
   0  -4   2 38201.3 1959.25   2
   0  -4   1 24668.4 1271.02   8
   0   4  -1 27688.7 1268.22  43
   0   4  -1 27817.1 1273.76  40
   0  -4   1 23493.6 1261.60  39
   0  -4   1 23746.3 1267.68  41
   0  -4   1 25644.2 1274.03   3
   0  -4   1 25463.8 1271.20   2
   0  -4   0 3298.81 239.558   8
   0  -4   0 3916.77 249.022   3
   0  -4   0 3623.96 241.340   2
   0   4   0 4278.09 239.093  43
   0  -4   0 4981.71 230.318  39
   0  -4   0 4292.30 235.551  41
   0   4   0 4249.33 243.688  40
   0   4   1 264258. 13235.3  46
   0  -4  -1 261341. 13234.0  39
   0  -4  -1 260919. 13233.6  41
   0   4   1 266341. 13241.1  43
   0  -4  -1 246609. 13242.0   6
   0  -4  -1 240111. 13240.5   8
   0  -4  -3 109475. 6040.23   6
   0   4   3 130673. 6043.28  43
   0  -4  -3 121136. 6039.75   2
   0   4   3 112435. 6035.24  46
   0   4   3 119617. 6031.75  47
   0  -4  -4 1536.68 120.444   6
   0  -4  -4 1800.27 111.484   2
   0   4   4 1734.20 94.9558  47
   0   4   4 1445.17 103.203  46
   0  -4  -5 25074.6 1087.63   6
   0   4   5 22633.9 1074.34  47
   0   4   5 24215.8 1081.19  46
   0  -4  -6 1369.13 100.158   2
   0  -4  -6 975.982 77.4139   1
   0  -4  -7 1130.84 100.475   2
   0  -4  -8 248.978 74.9699  45
   0  -4  -8 261.902 74.0256   2
   0   4   8 269.942 54.1425  47
   0   4   8 296.979 70.8736  46
   0  -4  -9 59655.0 3074.14   2
   0   4   9 61387.9 3073.64  46
   0  -4  -9 53999.1 3075.46  45
   0   4   9 62559.4 3067.41  47
   0   4  10 148.383 75.9432  43
   0  -4 -10 112.758 70.5778  45
   0  -4 -10 372.833 79.8815   2
   0   4  10 102.771 70.7714  46
   0   4  10 115.251 57.5248  47
   0   4  11 23388.3 1225.33  43
   0  -4 -11 23408.7 1221.73   2
   0   4  11 24252.5 1221.19  46
   0  -4 -11 21749.2 1220.77  45
   0   4  11 23776.3 1213.58  47
   0   4  12 156.204 81.6264  43
   0  -4 -12 55.3146 81.4618   2
   0   4  12 200.263 84.1488  46
   0   4  12 185.415 67.8523  47
   0   4  13 2946.52 207.825  43
   0   4  13 3326.52 209.583  46
   0   4  13 3100.92 195.999  47
   0  -4 -13 2822.77 193.819   1
   0  -4 -13 3283.52 206.485   2
   0   4  14 1713.60 151.444  46
   0   4  14 1552.88 135.702  47
   0  -4 -14 1594.90 138.751  26
   0   4  14 1566.11 145.682  43
   0  -4 -14 1597.74 164.961  34
   0   4  15 104.310 82.6623  47
   0   4  15-37.3804 102.016  46
   0   4  15 202.264 139.720  12
   0  -4 -15 99.0001 86.0522  32
   0  -4 -15 211.168 118.637  34
   0  -4 -15 136.204 111.285  30
   0  -4 -15 157.742 81.1332  26
   0  -4 -15 141.096 96.2385  27
   0  -4 -15 57.0874 80.7935  38
   0  -4 -15 291.592 126.210  21
   0   4  15 8.86969 85.7418  43
   0   4  16 2656.11 205.611  43
   0  -4 -16 2842.95 230.563  34
   0  -4 -16 2613.81 195.977  32
   0  -4 -16 2691.08 227.436  30
   0  -4 -16 2776.44 204.641  27
   0  -4 -16 3003.98 200.451  38
   0  -4 -16 3225.22 228.973  21
   0   4  16 2626.20 215.319  46
   0   4  16 3144.13 242.960  12
   0  -4 -17 79.0045 130.025  34
   0  -4 -17 189.410 122.163  30
   0  -4 -17 181.635 94.6295  32
   0   4  17 192.034 161.684  12
   0  -4 -17 44.5838 149.981  10
   0   4  17-6.34216 89.9252  43
   0  -4 -17 34.4862 89.2975  38
   0  -4 -17 39.3665 139.951  21
   0   4  17-7.44706 108.689  46
   0   4  18-19.1602 88.1872  43
   0  -4 -18-47.5316 90.6884  38
   0  -4 -18 116.211 122.478  30
   0  -4 -18 26.1535 150.629  10
   0   4  18-11.1534 157.729  12
   0  -4 -18-58.8522 132.386  34
   0   4  18 3.99212 113.396  46
   0  -4 -18-109.543 142.344  21
   0  -4 -19 879.549 115.501  38
   0  -4 -19 779.059 157.592  34
   0   4  19 1250.74 184.367  12
   0  -4 -19 1323.80 173.642  10
   0  -4 -19 1123.00 149.731  30
   0   4  19 993.020 173.108  23
   0   4  19 759.923 142.096  46
   0  -4 -19 800.113 155.695  21
   0  -4 -20 2752.90 236.426  30
   0  -4 -20 3743.01 253.383  10
   0   4  20 3717.36 270.661  12
   0  -4 -20 3235.71 249.822  34
   0   4  20 3010.80 261.110  23
   0  -4 -20 3255.66 244.589  21
   0  -4 -21 632.650 116.779  30
   0  -4 -21 296.126 132.640  34
   0   4  21 613.931 159.467  23
   0  -4 -21 637.315 145.821  10
   0   4  21 562.918 161.476  12
   0  -4 -21 593.294 140.450  21
   0  -4 -22 9.39903 110.319  34
   0   4  22 85.9003 138.055  23
   0  -4 -22-34.7382 120.852  10
   0   4  22 153.090 141.027  12
   0  -4 -22-19.8466 116.244  21
   0  -4 -23 60.6524 98.0480  34
   0   4  23 101.531 128.408  12
   0  -4 -23 194.972 108.958  10
   0   4  23 81.0029 128.503  23
   0  -4 -23-4.02428 106.119  21
   0   4  24 428.057 119.903  23
   0  -4 -24 624.687 102.956  10
   0   4  24 639.909 114.402  12
   0   4  25 142.535 87.2918  23
   0  -4 -25-1.34708 49.5663  24
   0   5 -24-5.11126 47.1756  34
   0  -5  24 20.6622 83.7205  28
   0  -5  24 17.1398 93.1907  12
   0   5 -23 813.379 110.094  34
   0   5 -23 929.942 112.070   9
   0  -5  23 893.803 128.149  28
   0  -5  22-87.0344 121.605  28
   0   5 -22-77.2045 99.5009  34
   0  -5  22 84.7675 133.775  12
   0  -5  22 342.160 113.387  23
   0   5 -22 68.5521 90.7339   9
   0   5 -21 124.119 109.798   9
   0   5 -21 382.663 115.481  34
   0  -5  21 494.975 153.982  12
   0  -5  21 409.937 135.779  28
   0  -5  21 523.930 134.887  23
   0   5 -21 379.127 142.963  21
   0   5 -20 643.359 136.503  34
   0  -5  20 709.647 166.770  12
   0   5 -20 670.020 156.610  21
   0  -5  20 564.439 150.728  28
   0  -5  20 455.434 147.241  23
   0  -5  19 75.1293 145.698  28
   0  -5  19-104.609 140.849  23
   0   5 -19-133.451 128.076  34
   0   5 -19-25.8411 152.432  21
   0   5 -18 1183.44 124.021   5
   0   5 -18 1190.76 139.416  30
   0  -5  18 1072.29 175.045  28
   0  -5  18 875.112 170.886  47
   0  -5  18 1324.43 176.888  23
   0   5 -18 808.869 137.296  44
   0   5 -18 1424.86 188.631  21
   0   5 -17 1541.67 140.659   5
   0   5 -17 1592.85 157.919  30
   0  -5  17 1757.43 190.024  28
   0  -5  17 1469.83 187.368  23
   0   5 -17 1697.46 199.941  21
   0   5 -17 1123.08 152.705  44
   0  -5  17 1067.53 180.659  47
   0   5 -16 3982.09 223.495   5
   0  -5  16 2028.75 246.749  47
   0  -5  16 2564.66 230.112  46
   0   5 -16 2835.81 222.766  25
   0  -5  16 3612.32 258.578  23
   0   5 -16 3649.63 231.637  30
   0   5 -16 2581.59 229.907  44
   0   5 -16 4017.69 265.979  21
   0   5 -15 720.422 122.934  30
   0  -5  15 780.631 158.454  47
   0  -5  15 653.830 133.410  46
   0   5 -15 403.266 110.756  25
   0  -5  15 459.311 145.753  23
   0   5 -15 231.970 100.509   5
   0   5 -15 560.897 123.358  44
   0   5 -14 358.410 101.499   5
   0   5 -14 600.769 114.952  30
   0  -5  14 546.823 134.341  23
   0   5 -14 490.191 101.100  25
   0   5 -14 432.112 113.835  44
   0  -5  14 297.429 108.343  19
   0  -5  14 1178.13 164.509  47
   0  -5  14 1023.45 132.713  46
   0   5 -13 21.4704 84.1140  25
   0  -5  13 24.0127 113.811  47
   0  -5  13 98.4892 97.2877  46
   0   5 -13 59.8674 91.3154  44
   0   5 -13 61.4644 75.9528  45
   0   5 -13 84.6207 88.2480   5
   0  -5  12 5304.29 325.120  47
   0  -5  12 4832.79 304.064  46
   0   5 -12 4004.39 293.645  45
   0   5 -12 4182.32 301.541  44
   0   5 -12 5390.69 302.100   5
   0  -5  11 115.980 103.475  47
   0  -5  11 40.8493 87.2460  46
   0   5 -11 63.7348 88.0653  45
   0   5 -11 59.0097 85.3748  44
   0  -5  11 206.075 106.596   3
   0   5 -11 288.361 90.6013   5
   0  -5  10 1020.16 108.713  46
   0  -5  10 936.452 122.901  47
   0   5 -10 1068.46 109.825  44
   0   5 -10 1088.01 118.245  45
   0  -5  10 862.157 120.345   3
   0   5 -10 912.207 106.860   5
   0   5  -9 645.640 89.2451   5
   0  -5   9 384.928 82.0174  46
   0  -5   9 396.937 96.4109  47
   0   5  -9 324.990 80.8027  44
   0   5  -9 319.511 88.7593  45
   0  -5   9 552.347 104.101   3
   0   5  -9 399.801 57.0887  40
   0  -5   9 407.764 96.4435  41
   0   5  -8 11599.6 563.538   5
   0  -5   8 10317.9 558.176  46
   0  -5   8 9725.27 567.058  47
   0   5  -8 10483.9 564.612  44
   0  -5   8 10165.9 562.886   3
   0   5  -8 10089.8 548.640  40
   0  -5   8 10810.3 567.782  41
   0   5  -7 8844.03 538.943   7
   0   5  -7 11377.9 553.084   5
   0  -5   7 10073.7 544.805  46
   0  -5   7 9750.94 553.523  47
   0   5  -7 10588.5 554.630  44
   0  -5   7 10684.7 553.917   3
   0   5  -7 10386.6 538.491  40
   0  -5   7 10944.3 555.300  41
   0   5  -6 309.476 65.9206   7
   0  -5   6 736.995 81.2413  46
   0   5  -6 797.133 99.3020  44
   0  -5   6 383.562 78.2676   2
   0  -5   6 221.137 117.570   3
   0  -5   6 685.893 96.9508  41
   0   5  -5 78160.1 3928.18   5
   0   5  -5 79147.1 3918.85   7
   0  -5   5 77566.5 3928.50  47
   0  -5   5 70514.6 3918.74  46
   0   5  -5 77608.4 3931.13  44
   0  -5   5 77688.2 3921.89   2
   0  -5   5 76646.9 3926.36   3
   0  -5   5 78016.2 3926.28  41
   0   5  -5 75958.3 3920.99  40
   0   5  -4 27094.7 1330.43   7
   0  -5   4 26136.0 1339.24  47
   0   5  -4 26143.7 1344.05  44
   0   5  -4 24031.7 1324.36  43
   0  -5   4 26667.8 1335.21   2
   0  -5   4 26868.2 1340.26   3
   0  -5   4 26130.8 1336.65  41
   0   5  -4 27140.2 1335.61  40
   0   5  -3 2852.99 179.870   7
   0  -5   3 3915.56 196.030  47
   0  -5   3 2511.77 186.645   2
   0  -5   3 2762.03 199.527   3
   0   5  -3 3749.71 192.257  40
   0  -5   3 3081.32 191.480  41
   0   5  -3 3909.26 206.924  44
   0   5  -3 3747.15 180.253  43
   0  -5   2 6405.09 356.322   8
   0   5  -2 6483.50 348.588   7
   0  -5   2 6446.74 363.026   3
   0  -5   2 6178.76 355.142   2
   0  -5   2 6295.01 353.358  41
   0   5  -2 7376.04 358.791  40
   0   5  -2 7151.18 349.918  43
   0   5  -1 2045.99 109.356   7
   0  -5   1 1956.71 119.176   8
   0   5  -1 1726.50 110.447  43
   0  -5   1 2145.05 121.085   2
   0  -5   1 2118.61 136.678   3
   0  -5   1 1508.88 110.192  41
   0   5  -1 1757.07 118.782  40
   0  -5   0 17956.9 1004.92   8
   0   5   0 19196.7 994.634  46
   0   5   0 20668.0 1004.23  43
   0  -5   0 19604.5 1010.71   3
   0  -5   0 18939.0 1006.79   2
   0  -5   0 19747.5 999.090  41
   0   5   0 20947.3 1010.27  40
   0  -5  -1 2404.24 148.523   8
   0  -5  -1 2503.30 156.518   6
   0   5   1 2344.88 134.635  46
   0   5   1 2657.49 148.919  43
   0  -5  -1 2764.52 154.018   2
   0   5   1 2880.74 155.023  40
   0  -5  -2 47437.8 2355.92   6
   0  -5  -2 46094.0 2353.43   8
   0   5   2 42027.2 2345.57  46
   0  -5  -3 1558.21 115.935   6
   0  -5  -3 1429.04 104.263   8
   0   5   3 1429.99 93.7250  46
   0   5   3 1576.76 87.3419  47
   0   5   4 3739.18 199.686  43
   0  -5  -4 2809.53 197.450   6
   0  -5  -4 2621.47 188.377   8
   0  -5  -4 2880.04 192.257   2
   0   5   4 3715.08 177.367  47
   0   5   4 3420.40 185.610  46
   0   5   5 186.856 68.6741  43
   0  -5  -5 331.476 82.6575   6
   0   5   5 190.832 52.9315  46
   0   5   5 123.290 36.6855  47
   0   5   6 45681.5 2561.72  43
   0  -5  -6 50388.1 2562.64   6
   0  -5  -6 55678.8 2562.37   2
   0   5   6 48475.7 2547.82  47
   0   5   6 50806.9 2555.71  46
   0   5   7 9568.55 555.613  43
   0  -5  -7 9572.35 555.633   6
   0  -5  -7 10256.6 553.061   2
   0   5   7 10745.9 547.836  46
   0   5   7 10727.3 538.773  47
   0   5   8-25.4881 80.6109  43
   0  -5  -8-14.7333 92.3543   6
   0  -5  -8-31.4346 76.1193   2
   0   5   8-25.4964 48.8066  47
   0   5   8-27.9485 64.7843  46
   0  -5  -9 1552.74 132.942   6
   0  -5  -9 1740.26 120.974   2
   0   5   9 1292.73 107.664  46
   0   5   9 1151.15 90.8158  47
   0   5  10 2053.40 124.035  47
   0   5  10 2195.58 138.799  46
   0   5  11 1236.65 96.4751  47
   0   5  11 1189.80 114.039  46
   0   5  11 1492.96 125.453  43
   0   5  12 5356.17 279.960  46
   0   5  12 4703.53 284.055  43
   0   5  13 3175.08 213.065  46
   0   5  13 3219.73 219.235  43
   0  -5 -13 3144.18 218.579   2
   0  -5 -14 181.262 90.5590  38
   0  -5 -14 209.372 123.529  34
   0  -5 -14 190.016 91.3073  32
   0  -5 -14 233.380 117.626  30
   0  -5 -14 38.1989 97.6048  27
   0  -5 -14 86.0974 75.5134  26
   0   5  14 200.577 95.0768  43
   0   5  14 182.499 92.9179  46
   0  -5 -14 205.614 99.6991   2
   0  -5 -14 184.946 125.452  21
   0  -5 -15 1066.10 158.237  34
   0  -5 -15 1124.03 126.399  32
   0  -5 -15 1081.89 154.306  30
   0  -5 -15 1081.02 136.553  27
   0  -5 -15 1057.38 119.275  26
   0  -5 -15 1189.78 128.843  38
   0   5  15 1070.21 132.421  43
   0  -5 -15 1396.75 159.762  21
   0   5  15 1242.70 136.016  46
   0   5  16 125.193 119.584  46
   0  -5 -16 252.623 101.573  38
   0  -5 -16 17.1770 138.143  34
   0  -5 -16 155.663 102.838  32
   0  -5 -16 121.127 129.592  30
   0  -5 -16 230.489 95.6672  26
   0  -5 -16 270.845 115.754  27
   0   5  16 37.0527 101.127  43
   0  -5 -16-3.57862 129.635   6
   0  -5 -16 98.4147 140.860  21
   0   5  17 899.161 135.990  46
   0   5  17 1091.25 170.328  12
   0   5  17 700.167 120.338  43
   0  -5 -17 1108.09 126.680  38
   0  -5 -17 1084.43 164.937  34
   0  -5 -17 646.153 146.811  30
   0  -5 -17 1003.78 123.896  32
   0  -5 -17 713.602 114.230  26
   0  -5 -17 940.048 127.898  27
   0  -5 -17 893.274 158.507  21
   0   5  18 264.335 100.334  43
   0  -5 -18 512.200 109.312  38
   0  -5 -18 223.204 144.826  34
   0  -5 -18 234.948 132.959  30
   0  -5 -18 401.033 103.606  32
   0  -5 -18 392.943 99.8026  26
   0  -5 -18 616.292 109.683  27
   0   5  18 584.664 148.973  23
   0   5  18 309.951 118.136  46
   0  -5 -18 447.227 145.396  21
   0   5  18 729.388 160.970  12
   0  -5 -18 551.499 157.891  10
   0  -5 -19 1839.30 204.058  34
   0  -5 -19 2230.54 169.258  38
   0   5  19 2315.25 211.086  12
   0  -5 -19 2588.27 212.155  10
   0  -5 -19 2152.58 164.841  32
   0  -5 -19 1622.67 186.680  30
   0  -5 -19 2064.00 196.943  21
   0   5  19 2072.62 208.212  23
   0  -5 -20 153.188 128.494  34
   0  -5 -20 70.5250 87.7705  38
   0   5  20 41.7473 144.188  12
   0  -5 -20 92.6662 135.952  10
   0  -5 -20 185.669 113.565  30
   0   5  20 95.3664 141.012  23
   0  -5 -20 134.620 132.810  21
   0  -5 -21 297.415 128.791  21
   0  -5 -21 443.371 137.379  10
   0   5  21 522.531 143.797  12
   0  -5 -21 411.551 88.3098  38
   0  -5 -21 563.534 134.419  34
   0   5  21 393.964 142.431  23
   0  -5 -22 336.108 119.475  34
   0   5  22 794.754 143.073  23
   0  -5 -22 819.435 130.821  10
   0   5  22 894.874 139.081  12
   0  -5 -22 514.915 119.602  21
   0  -5 -23 19.3908 99.2932  10
   0   5  23-110.468 112.228  23
   0  -5 -23 48.3508 73.7612  24
   0  -5 -23 146.522 86.2237  34
   0  -5 -24 97.8364 83.7476  10
   0  -5 -24-5.36979 59.0582  24
   0   5  24-1.91717 94.2226  23
   0  -5 -25 40.6609 38.5090  24
   0  -6  23 77.2357 92.9614  28
   0   6 -23-56.4817 98.5179  21
   0  -6  23-154.860 99.2250  12
   0   6 -23 36.3892 74.4260  34
   0  -6  22 179.249 108.430  28
   0   6 -22 276.548 121.650  21
   0  -6  22 294.261 122.287  12
   0   6 -22 38.3917 94.9841  34
   0  -6  21 17.6515 118.564  28
   0  -6  21 57.9118 129.870  12
   0   6 -21-35.5291 132.606  21
   0   6 -21 166.614 103.275  34
   0  -6  20-101.491 70.8509  23
   0  -6  20 69.4581 143.509  12
   0   6 -20 74.6922 143.006  21
   0   6 -20 170.326 116.783  34
   0   6 -19 587.366 139.720   9
   0   6 -19 880.778 172.051  21
   0  -6  19 696.716 161.269  12
   0  -6  19 664.470 140.809  23
   0   6 -18 458.159 113.396  30
   0   6 -18 506.843 172.947  21
   0  -6  18 418.131 140.797  23
   0   6 -17 301.454 92.4704   5
   0   6 -17 111.820 105.474  44
   0  -6  17 319.058 134.694  23
   0   6 -17 313.324 112.741  30
   0   6 -17 146.331 170.620  21
   0  -6  17 290.361 140.759  47
   0   6 -16 313.836 98.9536   5
   0   6 -16 659.042 125.040  30
   0   6 -16 464.109 117.937  44
   0  -6  16 370.090 141.545  23
   0  -6  16 353.685 147.728  47
   0   6 -16 409.652 173.709  21
   0   6 -15 13060.8 634.913   5
   0   6 -15 12838.1 641.871  30
   0  -6  15 12349.5 654.746  28
   0   6 -15 10347.8 640.261  44
   0  -6  15 11525.1 650.268  23
   0   6 -15 10366.3 631.146  25
   0  -6  15 9389.95 658.008  47
   0  -6  15 11218.1 643.754  19
   0  -6  14 5333.39 333.667  19
   0  -6  14 4722.37 319.650  35
   0   6 -14 5899.29 326.657  30
   0  -6  14 5343.94 338.757  28
   0   6 -14 4214.16 321.656  44
   0  -6  14 5001.43 335.376  23
   0   6 -14 4615.50 313.048  25
   0   6 -14 5784.60 319.920   5
   0  -6  14 5983.19 360.648  47
   0  -6  13 3209.01 231.086  19
   0  -6  13 3163.93 241.512  36
   0   6 -13 3647.71 226.724  30
   0  -6  13 3766.59 242.900  28
   0   6 -13 2622.19 210.286  45
   0   6 -13 2664.81 223.004  44
   0   6 -13 3019.33 212.265  25
   0   6 -13 3294.19 219.914   5
   0  -6  13 2986.95 248.615  47
   0  -6  12 2174.08 199.076  47
   0  -6  12 1816.74 170.662  46
   0   6 -12 2557.29 173.440  25
   0   6 -12 1714.97 172.553  45
   0   6 -12 1879.12 178.834  44
   0  -6  12 2386.44 196.692  36
   0   6 -12 2344.09 179.410  30
   0  -6  12 2785.45 195.381  28
   0  -6  12 3153.17 189.210   3
   0  -6  12 2529.02 192.962  19
   0   6 -12 2437.59 183.018   5
   0  -6  11 81.4496 109.792  47
   0  -6  11 5.19157 82.8659  46
   0  -6  11 54.1336 108.699   3
   0   6 -11-14.9144 94.5257  45
   0   6 -11 3.03133 89.5586  44
   0   6 -11 125.006 91.3178   5
   0  -6  10 3.35135 109.202  47
   0  -6  10 111.605 85.8600  46
   0   6 -10 64.9367 85.6111   5
   0  -6  10-143.751 115.066   3
   0   6 -10 14.0875 88.3280  44
   0   6 -10 108.321 93.9423  45
   0  -6   9 176.349 74.6728  46
   0  -6   9 81.3313 98.9691  47
   0  -6   9 43.1991 76.7984  11
   0   6  -9 2.26757 83.7897   5
   0   6  -9 121.029 82.8913  44
   0  -6   9-44.6990 60.9445   2
   0  -6   9 21.7421 103.653   3
   0  -6   8 1464.85 109.680   2
   0  -6   8 1741.09 144.836   3
   0  -6   8 1336.98 139.458  47
   0  -6   8 1391.60 115.713  46
   0  -6   8 1171.53 120.369  11
   0   6  -8 1767.65 132.138   5
   0   6  -8 1443.76 103.931  40
   0   6  -8 1706.03 133.470  44
   0  -6   7 4462.28 252.924   3
   0  -6   7 4019.81 231.531   2
   0  -6   7 3788.70 248.950  47
   0  -6   7 3309.70 237.234  11
   0   6  -7 4783.62 248.205   5
   0  -6   7 4252.89 246.961  41
   0   6  -7 3803.10 226.658  40
   0   6  -7 3956.59 247.046  44
   0  -6   6 19133.8 975.267   3
   0  -6   6 19089.6 965.109   2
   0  -6   6 18988.4 976.440  47
   0  -6   6 16884.0 970.141  11
   0   6  -6 16669.2 959.050   7
   0   6  -6 20074.1 976.757   5
   0   6  -6 19347.3 964.603  40
   0  -6   6 18763.7 972.654  41
   0   6  -6 19370.4 979.372  44
   0  -6   5 25124.0 1247.98   2
   0  -6   5 26469.0 1256.03   3
   0  -6   5 24249.4 1255.90  47
   0  -6   5 21692.4 1252.34  11
   0   6  -5 21956.1 1239.29   7
   0  -6   5 24939.0 1253.21  41
   0   6  -5 24341.5 1246.11  40
   0   6  -5 25734.5 1260.39  44
   0  -6   4 23067.5 1062.99   2
   0  -6   4 23614.6 1070.72   3
   0  -6   4 24278.3 1069.26  47
   0   6  -4 22637.6 1054.24   7
   0  -6   4 22164.1 1063.53  41
   0   6  -4 26170.1 1066.80  40
   0   6  -4 26381.9 1081.07  44
   0  -6   4 21004.5 1066.37  11
   0  -6   3 1733.46 152.069   3
   0   6  -3 1777.96 111.077  43
   0   6  -3 1588.31 108.778   7
   0  -6   2 47948.1 2491.34   2
   0  -6   2 50640.3 2496.65   3
   0  -6   2 45833.7 2487.11  41
   0   6  -2 49915.6 2494.69  40
   0   6  -2 49083.7 2485.85  43
   0   6  -2 48589.7 2483.58   7
   0  -6   1 9007.02 481.416   2
   0  -6   1 9327.79 489.674   3
   0   6  -1 9076.74 484.333  40
   0   6  -1 10359.5 481.484  43
   0   6  -1 8438.44 471.047   7
   0  -6   1 8660.00 481.101   8
   0  -6  -1 2579.95 156.451   2
   0  -6  -1 2372.61 149.605   8
   0   6   1 2431.03 156.223  40
   0   6   1 2456.00 149.537  43
   0  -6  -2 3853.14 188.939   2
   0  -6  -2 3521.66 191.792   6
   0  -6  -2 3485.95 181.251   8
   0   6   2 3379.82 192.400  40
   0   6   2 3274.87 183.279  43
   0   6   3 10853.0 598.726  46
   0  -6  -3 11380.7 608.968   8
   0  -6  -3 11706.0 614.303   6
   0   6   4 5694.09 310.031  43
   0   6   4 5378.86 295.413  46
   0  -6  -4 5610.16 304.697   8
   0  -6  -4 5625.82 311.603   6
   0   6   5 65.8999 48.1825  46
   0  -6  -5 52.2692 81.3636   6
   0  -6  -5 44.5019 60.3410   8
   0  -6  -5 60.0064 70.6012   2
   0   6   5 11.7889 68.7022  43
   0   6   6 8580.21 449.563  46
   0  -6  -6 8859.78 457.329  11
   0  -6  -6 8586.11 462.257   6
   0  -6  -6 7795.67 452.986   8
   0  -6  -6 8846.63 459.835   2
   0   6   6 8079.04 461.822  43
   0   6   7 1618.67 109.806  46
   0  -6  -7 1643.50 121.548  11
   0   6   7 1311.62 124.151  43
   0  -6  -7 1623.47 124.801   2
   0  -6  -7 1618.94 133.629   6
   0   6   8-62.7408 61.3940  46
   0   6   8 4.48932 75.3526  43
   0  -6  -8-47.7767 75.9397   2
   0  -6  -8-81.1082 90.2476   6
   0   6   9 6887.00 347.600  46
   0   6   9 5922.00 358.600  43
   0  -6  -9 5783.87 353.121   2
   0  -6  -9 6119.82 358.338   6
   0   6  10-31.8997 68.2144  46
   0   6  10-15.6727 84.1316  43
   0  -6 -10 69.4213 80.7445   2
   0  -6 -10 58.5871 94.4518   6
   0  -6 -11 7330.28 405.932   6
   0   6  11 7624.06 393.918  46
   0  -6 -12 473.051 115.574   6
   0   6  12 669.992 94.6680  46
   0  -6 -12 420.282 107.191   2
   0  -6 -12 761.836 100.095  38
   0  -6 -13 1576.09 150.152   2
   0  -6 -13 1516.19 135.541  38
   0  -6 -13 1304.59 162.371  34
   0  -6 -13 1010.66 153.622  30
   0  -6 -13 1398.32 133.742  32
   0  -6 -13 1182.37 136.394  27
   0  -6 -13 1383.38 121.836  26
   0   6  13 1611.42 144.878  43
   0   6  13 1472.00 134.724  46
   0  -6 -13 1316.57 148.480   6
   0  -6 -13 1147.08 150.883  21
   0  -6 -14 1379.28 139.004   2
   0  -6 -14 1031.36 121.811  38
   0  -6 -14 868.336 156.806  34
   0  -6 -14 749.771 147.409  30
   0  -6 -14 812.315 122.659  32
   0  -6 -14 959.467 131.634  27
   0  -6 -14 973.938 110.756  26
   0   6  14 1080.50 133.865  43
   0   6  14 994.570 123.755  46
   0  -6 -14 1153.53 142.226   6
   0  -6 -14 839.109 150.415  21
   0  -6 -15 1305.61 139.232   2
   0   6  15 961.502 130.115  46
   0  -6 -15 991.285 165.556  34
   0  -6 -15 956.724 154.264  30
   0  -6 -15 1112.42 130.619  32
   0  -6 -15 1077.42 135.849  27
   0  -6 -15 743.433 111.932  26
   0  -6 -15 1038.05 125.670  38
   0   6  15 749.353 126.602  43
   0  -6 -15 854.124 154.588  21
   0  -6 -15 1019.02 144.212   6
   0   6  16 4455.68 279.713  43
   0  -6 -16 3889.60 301.340  34
   0  -6 -16 4309.88 266.849  32
   0  -6 -16 3426.98 287.990  30
   0  -6 -16 3628.32 262.318  26
   0  -6 -16 4711.20 275.201  27
   0  -6 -16 4518.88 272.816  38
   0  -6 -16 4219.03 287.370  21
   0   6  16 3889.83 274.481  46
   0   6  17 161.891 105.768  43
   0  -6 -17 309.180 151.210  34
   0  -6 -17 453.437 139.099  30
   0  -6 -17 237.997 111.572  32
   0  -6 -17 344.629 93.0708  26
   0  -6 -17 387.894 114.251  27
   0  -6 -17 264.673 108.824  38
   0   6  17 358.372 138.737  23
   0  -6 -17 305.400 143.917  21
   0   6  17 229.473 112.097  46
   0   6  18 152.073 97.2998  43
   0  -6 -18 195.250 100.265  38
   0   6  18-14.9785 89.5550  40
   0  -6 -18 37.7338 101.080  32
   0  -6 -18-20.7473 123.748  30
   0  -6 -18 84.0781 100.154  27
   0  -6 -18 127.310 135.415  21
   0   6  18 150.037 133.552  23
   0   6  18-7.85858 110.087  46
   0  -6 -18 101.509 139.040  34
   0  -6 -19 175.540 99.3170  38
   0  -6 -19 495.696 138.311  21
   0  -6 -19 319.498 99.2948  27
   0   6  19 308.212 136.867  23
   0  -6 -19 350.378 141.816  34
   0  -6 -20 2278.88 193.998  21
   0   6  20 2434.67 204.144  23
   0  -6 -20 2244.47 169.634  38
   0  -6 -20 2059.83 201.871  34
   0  -6 -21 229.407 116.386  21
   0  -6 -21 227.025 121.615  34
   0  -6 -21 205.370 83.1684  38
   0   6  21 387.741 129.555  23
   0  -6 -22 26.1569 101.850  34
   0   6  22 116.377 111.542  23
   0  -6 -22 48.8749 80.2776  24
   0  -6 -22 82.8087 68.6305  38
   0  -6 -23 93.2950 68.8425  24
   0  -6 -23 120.825 95.8336  10
   0  -6 -24 757.893 78.8949  24
   0   7 -23 374.026 67.3121  34
   0   7 -23 559.895 89.6407  21
   0   7 -22 53.1585 83.6526  34
   0   7 -22 71.4949 73.3112   9
   0   7 -22 32.5369 101.290  21
   0  -7  21 610.029 120.791  12
   0   7 -21 414.940 107.532  34
   0   7 -21 536.495 104.072   9
   0   7 -21 630.234 132.722  21
   0  -7  20 49.8437 125.727  12
   0   7 -20 91.2195 108.753  34
   0   7 -20-91.4670 134.247  21
   0   7 -20-73.8994 103.062   9
   0   7 -19 225.889 150.502  21
   0   7 -19 95.4823 116.084   9
   0  -7  19 293.830 147.112  12
   0  -7  18 352.909 144.397  28
   0   7 -18 550.867 166.882  21
   0   7 -18 493.335 134.886   9
   0   7 -17 438.282 139.811   9
   0   7 -17 821.977 181.400  21
   0   7 -17 837.156 126.080  30
   0  -7  17 577.546 155.391  28
   0   7 -16 689.332 181.421  21
   0  -7  16 364.638 112.726  35
   0   7 -16 460.844 122.520  30
   0  -7  16 188.642 143.700  28
   0   7 -16 194.355 112.375  44
   0   7 -16 246.874 98.8546   5
   0   7 -16 369.890 135.334   9
   0  -7  15 79.2478 111.977  35
   0   7 -15-127.114 109.871  44
   0   7 -15 69.3763 116.084  30
   0  -7  15-26.0002 137.402  28
   0  -7  15 30.9844 139.313  47
   0   7 -15-51.8722 93.4199  25
   0   7 -15 161.468 98.8027   5
   0  -7  15 60.7423 117.854  19
   0  -7  14 1014.66 142.498  35
   0   7 -14 860.146 136.625  44
   0  -7  14 884.748 157.045  28
   0   7 -14 1092.44 142.598  30
   0  -7  14 704.546 156.883  47
   0   7 -14 627.004 111.231  25
   0   7 -14 721.103 124.444   5
   0  -7  14 762.069 146.419  19
   0  -7  13 32.9462 123.435  36
   0   7 -13 30.2958 113.594  44
   0   7 -13 94.2063 93.7529  45
   0   7 -13 46.3780 110.006  30
   0  -7  13 58.2164 130.070  28
   0  -7  13-61.7129 136.534  47
   0   7 -13-29.8702 84.6273  25
   0   7 -13 92.3597 106.538   5
   0  -7  13 248.154 125.114  19
   0  -7  12 1357.15 149.675   3
   0   7 -12 1008.08 137.173  45
   0   7 -12 1064.41 140.733  44
   0  -7  12 1117.41 150.229  19
   0  -7  12 1263.96 155.924  36
   0   7 -12 1085.52 137.774  30
   0  -7  12 989.696 126.855  15
   0  -7  12 1386.24 157.792  28
   0   7 -12 1034.15 117.785  25
   0   7 -12 1062.51 134.452   5
   0  -7  12 1008.46 162.315  47
   0  -7  11 1920.81 200.911  47
   0  -7  11 2352.30 189.391  24
   0   7 -11 2271.07 188.942  44
   0   7 -11 2371.78 196.211  45
   0  -7  11 2490.45 203.812  19
   0  -7  11 2667.67 207.724  36
   0  -7  11 2424.81 187.007  15
   0  -7  11 2673.56 199.924  28
   0   7 -11 2484.10 188.996   5
   0  -7  11 2784.22 197.939   3
   0  -7  10 2001.49 175.982  19
   0  -7  10 2408.29 183.386  36
   0   7 -10 2571.83 173.203   5
   0  -7  10 2185.76 158.112  11
   0  -7  10 982.729 166.172  47
   0  -7  10 2364.68 172.102  24
   0   7 -10 1759.14 165.729  44
   0   7 -10 1591.84 174.074  45
   0  -7  10 2581.49 180.458   3
   0  -7   9 788.812 124.265  47
   0  -7   9 742.050 105.030  11
   0   7  -9 705.430 109.986   5
   0   7  -9 897.577 116.122  44
   0  -7   9 537.693 124.397   3
   0  -7   8 1006.92 130.523  47
   0  -7   8 982.747 116.075  11
   0   7  -8 1265.84 123.041   5
   0  -7   8 969.005 90.4208   2
   0  -7   8 1141.15 136.878   3
   0   7  -8 1058.22 120.875  44
   0   7  -7 5834.25 327.079  44
   0  -7   7 4656.52 320.270  47
   0   7  -7 6652.49 326.547   5
   0   7  -7 5091.43 301.715  40
   0  -7   7 5324.24 302.831   2
   0  -7   7 6329.55 327.913   3
   0  -7   7 4703.53 314.461  11
   0   7  -6 1123.55 114.350  44
   0   7  -6 755.985 73.1026   7
   0   7  -6 1086.76 114.518   5
   0   7  -6 1221.71 91.1484  40
   0  -7   6 919.138 91.3401   2
   0  -7   6 865.475 127.415   3
   0  -7   6 715.202 106.500  11
   0   7  -5 31255.5 1452.80  44
   0   7  -5 24236.3 1421.89   7
   0   7  -5 29875.5 1434.98  40
   0  -7   5 28170.3 1432.59   2
   0  -7   5 29847.5 1443.31   3
   0  -7   5 28064.9 1439.89  11
   0   7  -5 27486.9 1444.13   9
   0   7  -4 11283.8 604.182  44
   0   7  -4 10259.6 575.156   7
   0   7  -4 11505.1 589.894  40
   0  -7   4 11310.7 587.475   2
   0  -7   4 12028.8 599.867   3
   0  -7   4 11261.2 595.930  11
   0   7  -4 10749.8 595.451   9
   0   7  -3 2706.03 165.703  44
   0   7  -3 1691.88 113.760   7
   0   7  -3 2620.97 139.977  40
   0  -7   3 1906.50 160.846   3
   0  -7   3 1753.82 136.030   2
   0  -7   3 1790.79 147.635  11
   0   7  -2 267.502 93.8446  44
   0   7  -2 108.065 48.9310  43
   0   7  -2 152.960 37.7545   7
   0   7  -2 70.3306 65.7510  40
   0  -7   2 153.867 107.267   3
   0  -7   2 226.499 70.7029   2
   0  -7   2 222.109 82.9970  11
   0   7  -1 1423.85 101.455  43
   0   7  -1 1416.49 90.1203   7
   0  -7   1 1512.43 111.141   8
   0   7  -1 1326.03 112.715  40
   0  -7   1 1692.05 140.322   3
   0  -7   1 1505.28 112.765   2
   0  -7   1 1437.85 120.919  11
   0   7   0 5046.04 272.212  43
   0   7   0 4496.96 261.627   7
   0  -7   0 4930.20 275.883   8
   0   7   0 5094.98 281.871  40
   0  -7   0 5214.94 280.118   2
   0  -7   0 5295.94 292.472   3
   0  -7   0 4940.56 283.248  11
   0   7   1 1191.48 97.1001  43
   0  -7  -1 1178.09 105.090   2
   0   7   1 1274.60 108.069  40
   0  -7  -1 1176.30 97.6310   8
   0   7   2 35.8534 59.7921  43
   0  -7  -2 30.2364 57.2020   8
   0   7   2 38.4273 68.8106  40
   0  -7  -2 54.8710 67.2882   2
   0   7   3 237.931 68.6015  43
   0  -7  -3 225.703 81.5591   6
   0  -7  -3 157.016 61.8013   8
   0   7   3 181.349 74.2566  40
   0  -7  -3 131.600 70.5420   2
   0  -7  -3 243.508 74.6307  11
   0  -7  -4 100.811 71.7487  11
   0  -7  -4 140.603 81.3323   6
   0  -7  -4 106.329 58.4877   8
   0   7   4 71.6637 64.9193  43
   0   7   4 123.981 76.4506  40
   0  -7  -5 9234.92 459.683  11
   0   7   5 7446.50 441.830  46
   0   7   5 8740.59 461.851  43
   0  -7  -5 8748.37 453.610   8
   0  -7  -5 9203.59 461.341   6
   0  -7  -6 5163.26 285.373   6
   0  -7  -6 5310.40 277.439   8
   0  -7  -6 5248.66 283.047  11
   0   7   6 4269.50 265.291  46
   0   7   6 4631.13 283.661  43
   0  -7  -6 5211.29 286.658   2
   0  -7  -7 976.097 91.6092   8
   0  -7  -7 1072.01 114.403   6
   0  -7  -7 1180.26 104.254  11
   0   7   7 1216.41 88.6397  46
   0   7   7 980.927 108.916  43
   0  -7  -7 960.451 108.297   2
   0  -7  -8 229.565 97.8849   6
   0  -7  -8 141.971 67.1551   8
   0  -7  -8 248.692 85.8692  11
   0   7   8 124.209 87.7592  43
   0   7   8 145.826 71.7681  46
   0   7   9 35.5446 84.8727  43
   0  -7  -9 101.615 60.5827   8
   0  -7  -9 66.0836 95.3799   6
   0  -7  -9 188.774 87.2715   2
   0   7   9 54.6181 64.6052  46
   0   7  10-29.4396 87.4289  43
   0   7  10 50.3583 69.6602  46
   0  -7 -10 68.7662 94.1250   6
   0  -7 -10-25.3473 90.5914   2
   0  -7 -11 738.305 105.195  38
   0  -7 -11 736.857 143.241  34
   0  -7 -11 719.950 108.847  32
   0  -7 -11 644.660 117.957  27
   0   7  11 835.725 118.145  43
   0   7  11 672.509 94.8162  46
   0  -7 -11 759.242 115.847   6
   0  -7 -11 655.695 112.254   2
   0  -7 -12 623.098 107.266  38
   0  -7 -12 545.493 142.381  34
   0  -7 -12 590.421 109.332  32
   0  -7 -12 755.052 90.7897  26
   0  -7 -12 709.621 121.102  27
   0  -7 -12 572.438 133.870  21
   0   7  12 525.087 95.0772  46
   0  -7 -12 721.718 120.402   6
   0  -7 -12 657.485 120.306   2
   0  -7 -13 1024.86 125.067  38
   0  -7 -13 978.293 157.094  34
   0  -7 -13 764.823 127.209   6
   0  -7 -13 1075.26 127.092  32
   0  -7 -13 735.850 99.8739  26
   0  -7 -13 818.111 134.212  27
   0  -7 -13 834.489 146.467  21
   0  -7 -13 770.744 129.999   2
   0   7  13 953.588 114.558  46
   0   7  14 599.276 113.861  46
   0  -7 -14 538.912 111.273  38
   0  -7 -14 361.231 147.848  34
   0  -7 -14 573.538 118.301  32
   0  -7 -14 405.831 93.8849  26
   0  -7 -14 493.711 125.074  27
   0   7  14 697.493 122.677  43
   0  -7 -14 550.599 120.438   2
   0  -7 -14 453.106 142.523  21
   0   7  15 289.389 102.578  46
   0  -7 -15 215.537 147.010  10
   0  -7 -15 124.815 102.978  38
   0  -7 -15-116.730 145.652  34
   0  -7 -15 242.084 110.367  32
   0  -7 -15 26.5625 83.0065  26
   0  -7 -15 248.424 114.923  27
   0   7  15 99.3266 105.598  43
   0  -7 -15 232.347 113.643   2
   0  -7 -15 216.501 134.798  21
   0   7  16 7.74914 100.807  43
   0  -7 -16-32.6984 149.673  34
   0  -7 -16-55.3980 110.671  32
   0  -7 -16 27.1060 82.7396  26
   0  -7 -16 74.0156 113.190  27
   0  -7 -16-65.6197 102.324  38
   0   7  16 83.5256 100.380  40
   0  -7 -16 47.9130 143.270  10
   0  -7 -16 19.9853 136.557  21
   0   7  16 113.859 98.9016  46
   0   7  17-76.9661 102.378  43
   0  -7 -17 58.4744 103.760  38
   0   7  17-48.8341 101.490  40
   0  -7 -17 64.6542 106.181  32
   0  -7 -17 51.1835 82.4926  26
   0  -7 -17 73.0996 105.759  27
   0  -7 -17 129.700 132.243  21
   0  -7 -17-63.7404 145.028  10
   0   7  17 77.3687 104.308  46
   0  -7 -17 22.9243 140.235  34
   0  -7 -18 842.958 126.294  38
   0  -7 -18 1030.49 127.536  27
   0  -7 -18 1274.91 165.201  10
   0  -7 -18 956.891 151.671  21
   0  -7 -18 941.098 164.241  34
   0  -7 -19 1726.14 153.912  38
   0  -7 -19 1838.03 151.090  27
   0  -7 -19 1264.28 162.463  24
   0  -7 -19 2209.27 187.736  10
   0  -7 -19 1664.94 185.745  34
   0  -7 -19 1884.16 171.387  21
   0  -7 -20 660.169 97.0046  27
   0  -7 -20 589.932 134.062  34
   0  -7 -20 632.773 108.323  21
   0  -7 -20 664.788 103.819  38
   0  -7 -20 295.941 104.910  24
   0  -7 -21 2141.64 186.458  24
   0  -7 -21 2461.10 201.745  34
   0  -7 -22 258.230 80.4402  24
   0  -7 -22 161.679 77.4736  34
   0  -7 -23 312.479 64.9530  24
   0  -7 -23 59.1916 74.5940  36
   0  -7 -24 71.2393 38.9553  24
   0  -7 -24 59.3997 53.7067  36
   0  -8  22 495.417 87.0702  28
   0   8 -22 604.928 93.7551  21
   0   8 -22 328.726 75.0824  34
   0  -8  21 246.907 98.6649  28
   0   8 -21 304.229 108.918  21
   0   8 -21 206.175 85.7569  34
   0   8 -21 220.254 80.6900   9
   0  -8  20 108.791 109.555  28
   0   8 -20 22.4423 123.495  21
   0   8 -20 100.351 101.135  34
   0   8 -20 18.0780 88.7083   9
   0   8 -19 83.5270 137.659  21
   0  -8  19-72.9741 115.054  28
   0   8 -19 91.1361 104.263   9
   0  -8  18 38.7778 128.891  28
   0   8 -18 90.7401 108.663   9
   0   8 -18 125.689 152.952  21
   0  -8  18-143.190 123.941  12
   0   8 -17 436.326 111.378  30
   0  -8  17 245.212 137.130  28
   0  -8  17 388.274 105.399  35
   0   8 -17 270.279 126.961   9
   0   8 -17 507.311 168.429  21
   0  -8  17 385.951 138.235  12
   0  -8  16 267.544 146.591  28
   0  -8  16 415.143 114.693  35
   0   8 -16 275.435 129.454   9
   0   8 -16 435.231 174.264  21
   0   8 -16 334.275 116.758  30
   0  -8  15 3552.94 276.905  19
   0  -8  15 4173.36 271.853  35
   0   8 -15 4314.47 269.214  30
   0  -8  15 3618.88 279.412  28
   0   8 -15 3131.24 267.423  44
   0   8 -15 3986.65 289.978   9
   0   8 -15 4277.45 258.659   5
   0  -8  14 870.448 143.775  35
   0  -8  14 516.698 154.386  36
   0   8 -14 553.641 106.244  25
   0   8 -14 1023.67 143.237  30
   0  -8  14 924.057 158.266  28
   0   8 -14 511.909 132.464  44
   0   8 -14 866.609 127.110   5
   0   8 -14 770.849 152.940   9
   0  -8  14 734.282 153.868  19
   0  -8  13 2527.25 217.532  19
   0  -8  13 2510.04 218.400  36
   0   8 -13 2413.85 196.991  30
   0  -8  13 2625.82 214.227  28
   0   8 -13 1760.34 195.858  44
   0   8 -13 2556.02 213.295   9
   0   8 -13 2096.03 171.942  25
   0   8 -13 2357.83 194.496   5
   0  -8  12 4567.28 297.118  24
   0   8 -12 4422.02 305.593   9
   0   8 -12 3603.22 289.782  44
   0  -8  12 4862.32 310.376  19
   0  -8  12 4674.70 313.495  36
   0   8 -12 4926.85 294.856  30
   0  -8  12 4902.91 302.494  28
   0  -8  12 4338.41 289.320  15
   0   8 -12 4510.86 289.829   5
   0   8 -11 4519.05 342.086  45
   0   8 -11 4674.71 339.656  44
   0  -8  11 5694.99 355.478  19
   0  -8  11 6312.25 357.591  36
   0  -8  11 5091.25 335.470  15
   0  -8  11 5723.12 344.020  28
   0  -8  11 6389.39 345.419   3
   0  -8  11 5419.31 324.766  11
   0   8 -11 4281.25 341.149   9
   0  -8  11 5936.01 347.248  24
   0   8 -11 6048.56 341.390   5
   0  -8  10 156.911 104.208  24
   0  -8  10 403.382 103.972  11
   0  -8  10 448.002 135.214   3
   0   8 -10 390.888 127.729  45
   0   8 -10 289.249 115.561  44
   0  -8  10 370.812 128.757  19
   0  -8  10 390.555 121.959  36
   0  -8  10 401.036 122.356  31
   0  -8  10 390.847 121.676  28
   0  -8  10 285.579 102.554  18
   0  -8  10 313.595 108.496  15
   0   8 -10 380.075 115.785   5
   0   8 -10 313.761 115.523   9
   0   8  -9 1771.29 171.729  44
   0  -8   9 1954.64 185.039  19
   0  -8   9 1980.94 179.402  36
   0  -8   9 2137.56 179.107  31
   0  -8   9 2185.70 169.199  15
   0  -8   9 2001.25 178.029   3
   0   8  -9 1790.27 178.459   9
   0  -8   9 1715.31 162.648  11
   0   8  -9 2379.43 176.433   5
   0  -8   9 2116.74 171.202  24
   0   8  -8 109.537 101.334   5
   0   8  -8 65.5411 95.4782   9
   0  -8   8 60.3427 108.840  19
   0  -8   8 85.7631 122.525   3
   0  -8   8 64.7152 88.9437  11
   0   8  -8 209.924 103.238  44
   0  -8   8 113.921 95.0715  36
   0  -8   7 461.125 120.944   3
   0  -8   7 232.751 66.7641   2
   0   8  -7 248.447 95.1077   9
   0   8  -7 355.177 104.945   5
   0   8  -7 398.604 104.945  44
   0  -8   7 162.059 93.9939  11
   0  -8   6 9333.35 518.788  11
   0   8  -6 8879.06 523.057   9
   0  -8   6 8206.19 503.871   2
   0  -8   6 10107.8 526.420   3
   0   8  -6 10798.3 529.230   5
   0   8  -6 10043.4 532.435  44
   0   8  -6 9416.45 508.626  40
   0  -8   5 1054.41 108.496   2
   0  -8   5 1246.57 145.199   3
   0   8  -5 1465.89 111.867  40
   0   8  -5 1454.21 140.089  44
   0  -8   5 1267.76 129.874  11
   0   8  -5 1197.05 122.652   9
   0  -8   4 3618.00 237.302   3
   0  -8   4 3169.06 213.064   2
   0   8  -4 3937.51 218.547  40
   0   8  -4 4258.49 243.096  44
   0  -8   4 3312.58 225.021  11
   0   8  -4 3196.11 221.381   9
   0  -8   3 6620.87 372.018   3
   0  -8   3 5964.42 355.357   2
   0   8  -3 6450.37 359.382  40
   0   8  -3 6799.04 379.967  44
   0  -8   3 6292.51 364.040  11
   0  -8   2-20.0408 111.627   3
   0  -8   2-13.0786 70.9548   2
   0   8  -2 110.327 67.9461  40
   0   8  -2 19.0856 95.2505  44
   0  -8   2-60.6180 90.1248  11
   0  -8   1 26924.9 1361.77   2
   0  -8   1 28072.5 1369.27   3
   0   8  -1 25708.8 1364.52  40
   0   8  -1 24563.9 1352.78  43
   0  -8   1 26633.5 1364.71  11
   0  -8   0 240.289 87.0382  11
   0  -8   0 140.469 76.7243   2
   0   8   0 375.725 62.5718  43
   0   8   0 330.292 75.5947  40
   0  -8   0 221.013 69.3934   8
   0  -8  -1 8051.66 459.895   2
   0   8   1 8510.21 454.787  43
   0   8   1 8904.20 466.271  40
   0  -8  -1 8272.52 454.860   8
   0  -8  -2 848.326 91.2894   2
   0   8   2 645.178 80.2765  43
   0   8   2 762.366 91.8041  40
   0  -8  -2 692.595 78.6450   8
   0  -8  -3 291.975 77.2859   2
   0  -8  -3 222.223 61.9260   8
   0   8   3 140.625 65.8840  43
   0   8   3 104.061 76.4975  40
   0  -8  -4 1380.01 120.810  11
   0  -8  -4 1382.86 120.660   2
   0   8   4 1547.25 120.140  43
   0   8   4 1466.62 126.612  40
   0  -8  -4 1368.08 106.901   8
   0  -8  -5 676.716 95.8688  11
   0   8   5 675.134 92.7219  43
   0   8   5 586.060 98.6413  40
   0  -8  -5 770.159 97.2626   6
   0  -8  -5 650.878 75.6505   8
   0  -8  -6 1902.62 141.057  11
   0  -8  -6 1914.83 127.521   8
   0  -8  -6 2099.69 145.976   6
   0   8   6 1560.18 140.181  43
   0   8   6 1529.83 148.868  40
   0  -8  -7 1316.05 122.339  11
   0  -8  -7 1253.01 127.135   2
   0  -8  -7 1299.37 124.011   6
   0  -8  -7 1259.80 102.227   8
   0   8   7 1297.05 125.343  43
   0   8   7 1367.82 135.180  40
   0  -8  -8 97.3295 85.0151  11
   0  -8  -8 86.5376 65.9084   8
   0  -8  -8 77.4930 89.9870   6
   0   8   8-22.9263 87.4607  43
   0   8   8 142.403 95.1318  40
   0  -8  -8 198.294 97.2329   2
   0  -8  -9 75.0583 90.3745   6
   0  -8  -9 53.3450 100.810  27
   0   8   9 21.5415 90.5021  43
   0  -8  -9 67.0318 93.6086   2
   0  -8  -9 13.3008 85.0358  38
   0  -8  -9 26.0462 87.2465  24
   0  -8 -10 5553.15 301.806   6
   0  -8 -10 4285.16 303.637  27
   0   8  10 4757.74 306.489  43
   0  -8 -10 6081.59 312.653   2
   0  -8 -10 3959.68 308.982  24
   0  -8 -10 4676.07 322.418  34
   0  -8 -11 786.001 138.900  21
   0  -8 -11 726.110 120.027  22
   0  -8 -11 580.957 148.385  34
   0  -8 -11 736.409 118.868  32
   0  -8 -11 549.870 128.368  27
   0  -8 -11 614.391 86.1615  26
   0   8  11 673.825 123.468  43
   0  -8 -11 838.049 126.781   2
   0  -8 -11 933.818 118.177   6
   0  -8 -11 581.349 119.360  24
   0   8  12 11396.3 571.969  43
   0  -8 -12 11048.6 559.128  38
   0  -8 -12 10577.9 553.649  32
   0  -8 -12 9446.53 540.819  26
   0  -8 -12 9670.59 559.608  27
   0  -8 -12 9352.01 575.997  34
   0  -8 -12 9927.32 560.510   2
   0  -8 -12 10372.7 561.225  22
   0  -8 -12 8722.14 554.221  21
   0  -8 -12 8529.33 566.375  24
   0  -8 -13 2237.28 179.019  38
   0  -8 -13 1979.69 207.901  34
   0  -8 -13 2067.45 178.562  32
   0  -8 -13 2119.74 182.497  27
   0  -8 -13 1811.78 151.590  26
   0  -8 -13 2316.49 188.978   2
   0  -8 -13 1498.22 176.676  24
   0  -8 -13 2145.07 171.622  22
   0  -8 -13 1711.84 183.215  21
   0   8  14 2568.81 222.013  40
   0  -8 -14 3068.73 213.120  38
   0  -8 -14 2450.09 241.223  34
   0  -8 -14 2956.85 211.225  32
   0  -8 -14 2556.39 187.789  26
   0  -8 -14 2872.31 217.938  27
   0  -8 -14 3400.63 223.582   2
   0  -8 -14 4000.48 240.780  10
   0  -8 -14 1717.68 208.228  24
   0  -8 -14 2291.29 216.268  21
   0   8  15 32.2782 106.012  43
   0   8  15 8.82709 103.091  40
   0  -8 -15 61.6948 106.600  38
   0  -8 -15 238.249 146.164  34
   0  -8 -15 89.8426 115.409  32
   0  -8 -15-2.78424 74.5705  26
   0  -8 -15 9.75484 117.491  27
   0  -8 -15-67.2228 110.754   2
   0  -8 -15 108.663 143.325  10
   0  -8 -15-59.1680 109.526  24
   0  -8 -15 136.109 136.365  21
   0   8  16 172.969 104.937  43
   0  -8 -16 162.565 108.495  38
   0   8  16 225.343 102.985  40
   0  -8 -16-93.0773 147.850  34
   0  -8 -16 45.2524 111.739  32
   0  -8 -16 140.565 113.816  27
   0  -8 -16 245.724 107.628   2
   0  -8 -16 254.312 144.317  10
   0  -8 -16 151.739 114.515  24
   0  -8 -16 141.711 131.575  21
   0  -8 -17 187.542 108.211  38
   0  -8 -17 153.522 109.178  27
   0  -8 -17 114.837 108.189  24
   0  -8 -17 231.272 139.385  10
   0  -8 -17 154.089 125.751  21
   0  -8 -17 145.836 141.742  34
   0  -8 -18 384.405 107.288  27
   0  -8 -18 288.336 110.593  24
   0  -8 -18 431.341 136.761  10
   0  -8 -18 423.709 105.912  38
   0  -8 -18 387.563 139.131  34
   0  -8 -19 638.988 105.152  27
   0  -8 -19 283.808 106.118  24
   0  -8 -19 461.316 106.637  38
   0  -8 -19 323.819 130.230  34
   0  -8 -20 1089.13 107.695  27
   0  -8 -20 763.975 116.202  24
   0  -8 -20 1054.83 137.757  10
   0  -8 -20 996.783 112.926  38
   0  -8 -20 966.747 136.615  34
   0  -8 -21 17.3732 74.1056  24
   0  -8 -21-79.0993 103.825  10
   0  -8 -21-56.3269 73.8747  38
   0  -8 -21 87.4927 96.0568  34
   0  -8 -21-97.8337 92.6132  36
   0  -8 -22 683.938 93.7774  24
   0  -8 -22 595.423 104.546  36
   0  -8 -23 206.302 50.3211  24
   0  -8 -23 73.5941 62.0830  36
   0   9 -21 482.796 94.0529  21
   0  -9  21 396.340 82.0291  28
   0   9 -21 341.122 75.6177  34
   0  -9  20 1685.35 139.876  28
   0   9 -20 2004.58 139.325  34
   0   9 -20 1570.06 134.856   9
   0  -9  19 94.4544 102.505  28
   0   9 -19-30.3019 124.607  21
   0   9 -19-63.4202 88.8623   9
   0  -9  18 1604.77 162.088  28
   0   9 -18 1364.34 156.293   9
   0   9 -17 614.337 122.844   9
   0  -9  17 586.799 105.759  35
   0   9 -17 565.651 159.289  21
   0  -9  17 447.701 129.348  28
   0   9 -16 3982.55 251.919  30
   0  -9  16 3152.18 260.910  28
   0   9 -16 4483.04 289.768  21
   0   9 -16 3298.60 269.627   9
   0  -9  16 3988.49 255.996  35
   0   9 -15 727.700 142.001   9
   0  -9  15 680.923 144.500  19
   0  -9  15 747.326 146.894  28
   0   9 -15 864.912 132.520  30
   0  -9  15 847.657 136.589  35
   0  -9  14 1705.88 171.713  35
   0  -9  14 1460.13 186.319  36
   0   9 -14 1816.38 168.624  30
   0  -9  14 1529.67 174.425  28
   0   9 -14 1555.29 175.244   9
   0   9 -14 1488.41 168.789  44
   0  -9  14 1226.29 142.987  17
   0  -9  14 1475.67 178.247  19
   0  -9  13 68.7236 132.028  36
   0  -9  13 28.1799 94.4944  18
   0  -9  13-65.1555 99.9282  17
   0   9 -13-66.0609 120.800  30
   0  -9  13 48.0449 129.042  28
   0  -9  13-93.7350 137.137  19
   0   9 -13-112.123 119.981   9
   0   9 -13 17.2216 103.749   5
   0   9 -13 146.513 114.475  44
   0   9 -12 2076.74 210.733  45
   0   9 -12 2476.92 215.872  44
   0  -9  12 2985.77 234.160  19
   0  -9  12 2348.75 194.895  18
   0  -9  12 2821.71 234.251  36
   0   9 -12 2794.86 216.400  30
   0  -9  12 2750.42 214.361  28
   0   9 -12 2306.63 216.314   9
   0  -9  12 2801.96 214.408  24
   0   9 -12 2635.34 209.321   5
   0   9 -11 353.570 126.230  44
   0   9 -11 364.582 133.062  45
   0  -9  11 564.545 147.379  19
   0  -9  11 440.115 137.613  36
   0  -9  11 480.564 116.205  18
   0  -9  11 495.069 127.123  15
   0  -9  11 585.130 132.256  28
   0  -9  11 680.586 140.409   3
   0  -9  11 681.944 110.658  11
   0  -9  11 502.878 124.851  24
   0   9 -11 543.892 129.235   5
   0   9 -11 254.778 120.453   9
   0  -9  10 1106.65 142.784  24
   0   9 -10 866.727 159.820  45
   0   9 -10 1140.48 148.715  44
   0  -9  10 1189.61 170.842  19
   0  -9  10 1377.26 162.137  36
   0  -9  10 1435.87 164.262  31
   0  -9  10 1080.38 143.565  28
   0  -9  10 1271.48 134.867  11
   0  -9  10 1102.75 159.245   3
   0  -9  10 1408.98 130.425  14
   0  -9  10 1055.21 137.798  15
   0  -9  10 676.632 134.438  18
   0   9 -10 1185.54 148.925   5
   0   9 -10 956.253 144.786   9
   0   9  -9 4370.25 320.323  44
   0  -9   9 4942.03 333.905  19
   0  -9   9 6187.13 334.888  36
   0  -9   9 5621.78 331.914  31
   0  -9   9 4332.59 307.800  28
   0  -9   9 4913.58 320.781   3
   0   9  -9 5352.10 323.279   5
   0   9  -9 4528.75 322.130   9
   0  -9   9 5120.63 312.094  11
   0  -9   9 5111.99 307.712  14
   0  -9   9 4901.59 317.729  15
   0   9  -8 68.8731 111.409  44
   0  -9   8 124.031 120.289  19
   0  -9   8 164.294 107.154  36
   0  -9   8 235.389 110.780  31
   0  -9   8 77.9035 103.212  11
   0  -9   8 125.379 84.0284  14
   0  -9   8 37.2567 127.755   3
   0  -9   8 63.5810 100.729  15
   0   9  -8 55.1101 99.9036   9
   0   9  -8 130.802 111.323   5
   0   9  -7 340.417 115.194   5
   0   9  -7 263.945 103.757   9
   0  -9   7 242.531 106.119  36
   0  -9   7 245.971 106.398  31
   0  -9   7 281.490 112.637  29
   0   9  -7 180.512 108.739  44
   0  -9   7 245.741 132.655   3
   0  -9   7 193.785 102.053  15
   0  -9   7 336.300 88.8454  14
   0  -9   7 188.403 100.308  11
   0   9  -6 1964.87 165.070   5
   0  -9   6 1171.57 148.354  36
   0  -9   6 1369.63 152.496  31
   0  -9   6 1658.19 163.796  29
   0   9  -6 1396.30 148.397   9
   0  -9   6 1380.44 152.621  11
   0  -9   6 2107.35 179.946   3
   0  -9   6 1393.19 121.998   2
   0  -9   6 1576.00 141.724  14
   0  -9   6 1708.52 155.229  15
   0   9  -6 1175.56 154.458  44
   0   9  -5 2504.66 180.034  40
   0   9  -5 3182.52 211.162   5
   0  -9   5 2730.50 211.745  29
   0  -9   5 2383.99 176.944   2
   0  -9   5 3129.83 215.743   3
   0   9  -5 2664.46 192.840   9
   0  -9   5 2725.13 198.892  11
   0   9  -5 2865.92 209.084  44
   0  -9   5 2846.16 199.483  36
   0  -9   4 1572.83 132.182   2
   0   9  -4 1665.11 161.465  44
   0   9  -4 1294.00 129.427  40
   0  -9   4 1659.57 151.453  11
   0  -9   3 1379.72 113.228   2
   0  -9   3 1288.28 151.354   3
   0   9  -3 713.043 129.798  44
   0   9  -3 871.852 105.604  40
   0  -9   3 1124.82 125.963  11
   0  -9   2 125.150 76.6978   2
   0   9  -2 51.2672 104.382  44
   0   9  -2 133.888 80.1788  40
   0  -9   2 25.1087 92.8203  11
   0  -9   1 663.184 94.6997   2
   0   9  -1 675.934 119.627  44
   0   9  -1 827.617 98.9192  40
   0  -9   1 752.663 104.761  11
   0  -9   0 533.493 93.0332   2
   0   9   0 627.348 78.0329  43
   0   9   0 796.240 98.4930  40
   0  -9   0 588.718 100.966  11
   0   9   1 4272.07 265.035  40
   0  -9  -1 4575.26 262.400   2
   0   9   1 4154.03 252.489  43
   0  -9  -2 1045.66 111.791   2
   0   9   2 866.429 110.267  40
   0   9   2 828.906 97.0282  43
   0  -9  -2 1175.89 99.0162   8
   0  -9  -3 142.467 84.3034   2
   0  -9  -3 37.9064 60.3737   8
   0   9   3 38.5953 86.2928  40
   0   9   3-29.0383 74.0788  43
   0  -9  -4 30154.2 1493.33  11
   0  -9  -4 29910.6 1495.79   2
   0  -9  -4 27946.4 1482.07   8
   0   9   4 27349.8 1500.53  40
   0   9   4 27712.9 1491.74  43
   0  -9  -5 2165.80 155.572  11
   0  -9  -5 2310.27 161.877   2
   0   9   5 1308.11 155.351  40
   0  -9  -5 1758.47 129.783   8
   0   9   5 1644.97 148.206  43
   0   9   6 615.846 110.916  40
   0  -9  -6 654.985 106.211  11
   0   9   6 662.951 103.645  43
   0   9   7 1086.62 123.313  43
   0   9   7 1036.22 130.635  40
   0  -9  -7 1065.94 116.490  38
   0  -9  -7 934.725 142.376  34
   0  -9  -7 971.714 129.396  36
   0  -9  -7 1119.42 119.390  32
   0  -9  -7 1007.00 131.955  27
   0  -9  -7 1140.79 123.665  11
   0  -9  -7 793.400 118.526  24
   0  -9  -7 1012.48 132.508  22
   0  -9  -8 68.9894 92.5019  24
   0  -9  -8 132.989 96.0748  11
   0  -9  -8 72.1962 98.6014   2
   0  -9  -8 145.526 90.8909  38
   0   9   8 188.332 101.622  40
   0  -9  -8 73.1182 97.2248  36
   0  -9  -8 122.874 121.112  34
   0  -9  -8 198.561 97.7034  32
   0  -9  -8 122.810 112.857  27
   0   9   8 129.230 97.0477  43
   0  -9  -8 51.7365 92.2547   6
   0  -9  -8 43.5078 103.395  22
   0   9   9 640.016 116.480  43
   0  -9  -9 730.237 147.535  34
   0  -9  -9 666.760 124.736  36
   0  -9  -9 675.594 120.377  32
   0  -9  -9 756.183 131.921  27
   0   9   9 581.677 123.263  40
   0  -9  -9 735.746 115.926  38
   0  -9  -9 946.357 125.397   2
   0  -9  -9 550.754 124.519  22
   0  -9  -9 768.051 120.846  24
   0  -9 -10 1158.14 168.010  34
   0  -9 -10 926.465 149.461  36
   0  -9 -10 1182.31 144.469  24
   0  -9 -10 1684.14 152.448   2
   0  -9 -10 1248.42 151.776  27
   0  -9 -10 1487.42 142.452  38
   0  -9 -10 1109.25 144.921  22
   0   9  10 1125.43 142.621  43
   0  -9 -11 5070.06 338.595  24
   0  -9 -11 6230.96 336.833   2
   0  -9 -11 4519.23 329.941  27
   0  -9 -11 5848.02 336.526  22
   0   9  11 5539.64 338.459  43
   0  -9 -11 4541.04 342.399  36
   0  -9 -11 4931.22 351.675  34
   0   9  12 1779.39 170.279  43
   0   9  12 1338.33 170.626  40
   0  -9 -12 1458.04 194.721  34
   0  -9 -12 1686.13 166.539  32
   0  -9 -12 1619.13 173.258  27
   0  -9 -12 1892.01 167.672   2
   0  -9 -12 1358.88 166.099  24
   0  -9 -12 1628.09 163.558  22
   0   9  13 143.311 111.549  43
   0  -9 -13 119.708 113.724  38
   0   9  13 101.156 114.485  40
   0  -9 -13-4.78120 144.468  34
   0  -9 -13 280.846 120.934  32
   0  -9 -13 214.086 73.1373  26
   0  -9 -13 235.224 131.610  27
   0  -9 -13 353.503 122.140   2
   0  -9 -13 518.996 144.782  10
   0  -9 -13 194.876 111.138  24
   0  -9 -13 354.374 108.629  22
   0   9  14 423.383 122.182  43
   0   9  14 478.916 123.168  40
   0  -9 -14 696.829 124.876  38
   0  -9 -14 490.525 155.859  34
   0  -9 -14 557.789 126.775  32
   0  -9 -14 471.784 132.356  27
   0  -9 -14 622.693 129.276   2
   0  -9 -14 706.608 147.539  10
   0  -9 -14 375.421 122.321  24
   0  -9 -14 462.254 106.644  22
   0  -9 -15 365.489 122.697  32
   0  -9 -15 267.564 124.128  27
   0  -9 -15 265.644 117.991  24
   0  -9 -15 300.767 141.600  10
   0  -9 -15 250.444 118.167  38
   0   9  15 274.394 118.146  40
   0  -9 -15 83.5778 146.650  34
   0  -9 -16 826.528 130.520  27
   0  -9 -16 609.742 129.807  24
   0  -9 -16 1226.17 153.764  10
   0  -9 -16 989.332 130.554  38
   0  -9 -16 815.396 161.743  34
   0  -9 -17 298.797 108.706  27
   0  -9 -17 145.851 107.444  24
   0  -9 -17 310.490 130.359  10
   0  -9 -17 376.186 109.670  38
   0  -9 -17 220.781 120.930  36
   0  -9 -17 179.563 140.132  34
   0  -9 -18 402.856 102.162  27
   0  -9 -18 116.202 95.1756  24
   0  -9 -18 291.886 126.377  10
   0  -9 -18 209.661 99.8154  38
   0  -9 -18 265.732 112.369  36
   0  -9 -18 79.6531 122.033  34
   0  -9 -19 92.7174 85.7006  27
   0  -9 -19-12.2655 87.4473  24
   0  -9 -19 131.633 112.586  10
   0  -9 -19 101.797 87.9310  38
   0  -9 -19-6.15545 110.500  34
   0  -9 -19 88.7490 99.6226  36
   0  -9 -20 32.5389 76.0755  27
   0  -9 -20-22.6970 71.4690  24
   0  -9 -20 90.0111 98.4728  10
   0  -9 -20 65.6627 78.2993  38
   0  -9 -20 127.108 98.2828  34
   0  -9 -20-66.0632 90.0620  36
   0  -9 -21 582.289 88.7688  24
   0  -9 -21 1273.68 109.468  10
   0  -9 -21 1104.05 92.5865  38
   0  -9 -21 475.157 99.4968  36
   0  -9 -22 23.4233 48.5258  24
   0  -9 -22 40.5870 52.0519  38
   0  -9 -22 57.8982 59.7921  36
   0  10 -20 320.123 83.6596  21
   0 -10  20 203.913 50.7366  37
   0  10 -20 346.438 72.9436  34
   0  10 -19 87.8246 70.4661   9
   0  10 -19 147.485 102.152  21
   0 -10  19-27.7205 81.5486  28
   0  10 -19 31.2654 86.8704  34
   0  10 -18-28.5413 80.6565   9
   0  10 -18-24.0164 119.400  21
   0 -10  18-123.503 97.8925  28
   0  10 -17 167.984 89.3894   9
   0  10 -17 51.5817 132.713  21
   0 -10  17 100.748 85.8015  35
   0 -10  17 45.8874 103.427  28
   0  10 -16 848.119 125.609   9
   0  10 -16 1169.35 163.927  21
   0 -10  16 862.744 123.830  35
   0 -10  16 718.666 130.771  28
   0 -10  15 486.462 126.590  28
   0  10 -15 498.373 115.393  30
   0  10 -15 471.187 117.640   9
   0 -10  15 325.055 89.1521  17
   0 -10  15 545.820 120.823  35
   0  10 -14 215.739 114.376  30
   0 -10  14 92.1940 119.714  28
   0 -10  14 79.2545 124.269  19
   0  10 -14 111.682 110.219   9
   0 -10  14 41.7015 118.048  35
   0 -10  14-10.9945 89.5841  17
   0  10 -13 3730.77 256.465  30
   0 -10  13 3417.95 256.497  28
   0 -10  13 3489.18 273.235  36
   0 -10  13 3532.18 265.998  35
   0 -10  13 3967.19 244.349  18
   0 -10  13 3898.77 280.214  19
   0  10 -13 3258.75 260.695   9
   0 -10  12-79.3773 126.776  36
   0 -10  12 198.646 104.245  18
   0 -10  12-39.9053 103.095  17
   0 -10  12 228.568 119.900  28
   0  10 -12-26.6847 120.647  30
   0  10 -12 4.18561 109.223  44
   0  10 -12-79.3344 112.857   9
   0  10 -12 91.5350 111.850   5
   0 -10  12-65.8035 136.470  19
   0 -10  11 447.582 149.377  19
   0 -10  11 388.411 137.035  36
   0 -10  11 266.578 120.966  15
   0 -10  11 439.273 118.183  18
   0 -10  11 328.430 117.636  28
   0  10 -11 274.841 129.876  45
   0  10 -11 319.734 121.677  44
   0 -10  11 226.643 102.324  11
   0 -10  11 197.759 101.401  14
   0 -10  11 234.155 116.449  24
   0  10 -11 145.161 112.031   9
   0  10 -11 359.319 121.316   5
   0  10 -10 700.794 136.537  44
   0  10 -10 496.761 140.879  45
   0 -10  10 481.623 138.400  36
   0 -10  10 729.217 145.939  31
   0 -10  10 476.670 122.117  28
   0 -10  10 624.918 158.798  19
   0  10 -10 713.502 132.915   5
   0  10 -10 506.607 124.730   9
   0 -10  10 582.094 112.778  14
   0 -10  10 766.018 121.028  11
   0 -10  10 572.747 123.861  18
   0 -10  10 511.197 127.052  15
   0  10  -9 469.095 132.171  44
   0 -10   9 610.506 134.310  36
   0 -10   9 275.533 127.405  31
   0 -10   9 476.422 107.537  14
   0 -10   9 295.967 113.027  11
   0 -10   9 263.485 141.514  19
   0  10  -9 269.556 114.440   9
   0  10  -9 321.954 125.979   5
   0 -10   9 479.989 122.144  15
   0 -10   9 242.504 119.646  18
   0  10  -8 66.5726 101.739   9
   0  10  -8 117.324 121.744   5
   0 -10   8 414.153 125.003  31
   0 -10   8 189.753 111.691  11
   0 -10   8 183.276 101.075  14
   0 -10   8 44.3641 144.543   3
   0 -10   8 80.4637 114.536  15
   0 -10   8 393.288 125.662  36
   0  10  -8 387.849 127.134  44
   0 -10   7 1064.73 140.646  36
   0 -10   7 903.724 138.559  31
   0  10  -7 1255.42 148.734   5
   0  10  -7 1043.45 130.910   9
   0 -10   7 958.506 139.231  11
   0 -10   7 991.824 136.623  15
   0 -10   7 974.216 124.747  14
   0  10  -7 651.087 137.863  44
   0  10  -6 920.238 144.748  44
   0 -10   6 1195.01 163.426  19
   0 -10   6 1142.70 136.539  36
   0 -10   6 974.424 133.480  31
   0 -10   6 883.885 152.486  29
   0 -10   6 940.804 138.676  11
   0  10  -6 972.368 125.234   9
   0 -10   6 1123.84 131.423  14
   0 -10   6 1242.12 136.206  15
   0  10  -6 1180.23 148.758   5
   0  10  -5-12.3320 115.465  44
   0 -10   5 79.7039 122.737  19
   0 -10   5 56.4929 96.1187  36
   0 -10   5-13.9619 102.384  31
   0 -10   5 93.4931 114.958  29
   0 -10   5 33.7540 109.910  11
   0 -10   5 98.2638 87.9633  14
   0 -10   5 158.772 74.5161   2
   0 -10   5 95.6347 96.0461  15
   0  10  -5 104.307 111.724   5
   0 -10   4 1856.50 163.328  11
   0 -10   4 1492.89 140.094   2
   0 -10   4 2020.09 163.326  36
   0 -10   4 1945.12 165.128  31
   0  10  -4 1983.58 179.386  44
   0  10  -4 2094.90 148.591  40
   0 -10   4 2025.69 183.333  19
   0 -10   4 1503.54 153.141  14
   0  10  -3 722.631 127.766  44
   0  10  -3 641.606 97.0251  40
   0 -10   3 813.861 113.013  36
   0 -10   3 761.047 118.834  31
   0 -10   3 734.233 101.559   2
   0 -10   3 1041.45 127.275  11
   0 -10   3 629.579 105.611  14
   0 -10   3 755.221 129.225  19
   0 -10   2 2787.23 206.627  24
   0 -10   2 2763.53 225.743  22
   0 -10   2 3618.73 219.606  11
   0 -10   2 3378.92 206.492   2
   0  10  -2 2991.44 229.885  44
   0  10  -2 2884.37 204.050  40
   0 -10   2 3124.59 216.779  36
   0 -10   2 2672.66 212.858  31
   0 -10   2 3342.00 235.321  29
   0 -10   2 2859.57 208.645  14
   0 -10   2 2969.98 223.923  19
   0  10  -1 1431.05 132.434  40
   0 -10   1 1308.30 137.782  36
   0 -10   1 1177.82 137.964  31
   0 -10   1 1443.55 158.082  29
   0 -10   1 1754.75 136.166   2
   0 -10   1 1759.48 145.704  11
   0 -10   1 1397.65 130.313  24
   0 -10   1 1407.83 155.153  22
   0  10  -1 1412.35 156.477  44
   0  10   0 844.922 135.343  44
   0  10   0 812.243 108.115  40
   0 -10   0 731.563 114.099  36
   0 -10   0 680.484 115.773  31
   0 -10   0 788.358 136.269  29
   0 -10   0 898.434 125.224  27
   0 -10   0 952.257 114.068   2
   0 -10   0 960.909 122.932  11
   0 -10   0 705.074 104.851  24
   0 -10   0 893.779 139.995  22
   0 -10  -1 23491.9 1370.08  36
   0 -10  -1 21953.2 1366.95  31
   0 -10  -1 26705.6 1368.22  27
   0 -10  -1 28728.1 1382.78  29
   0 -10  -1 29228.8 1368.44   2
   0 -10  -1 29062.6 1368.05  11
   0  10   1 26141.6 1370.34  40
   0 -10  -1 24200.2 1367.34  24
   0 -10  -1 24811.5 1378.67  22
   0  10   2 1174.37 127.750  40
   0 -10  -2 946.752 125.316  31
   0 -10  -2 1173.71 135.544  27
   0 -10  -2 1053.36 144.675  29
   0 -10  -2 1011.46 129.257  36
   0 -10  -2 1360.53 132.415   2
   0  10   2 1150.77 110.208  43
   0 -10  -2 1120.27 122.635  24
   0  10   3 296.877 99.0631  40
   0 -10  -3 365.187 99.8946  36
   0 -10  -3 222.799 99.6642  31
   0 -10  -3 258.378 107.523  27
   0 -10  -3 399.737 100.248   2
   0 -10  -3 191.376 85.3786  24
   0  10   3 265.688 82.4269  43
   0  10   4 565.421 96.1321  43
   0  10   4 578.860 112.581  40
   0 -10  -4 515.541 111.494  36
   0 -10  -4 443.314 109.487  31
   0 -10  -4 521.167 118.506  27
   0 -10  -4 750.690 111.892   2
   0 -10  -4 514.481 107.216  11
   0 -10  -4 644.179 104.614  24
   0 -10  -4 631.925 128.302  22
   0 -10  -5 5551.20 389.266  36
   0 -10  -5 6956.30 403.062  22
   0 -10  -5 6002.45 387.703  24
   0 -10  -5 7824.22 386.062  11
   0 -10  -5 7717.22 390.104   2
   0 -10  -5 5845.82 382.055  29
   0  10   5 6580.95 394.147  40
   0 -10  -5 6389.54 375.450  38
   0  10   5 6205.19 380.347  43
   0 -10  -6 1170.74 138.210  24
   0 -10  -6 1103.29 153.848  22
   0 -10  -6 1440.14 139.246  11
   0 -10  -6 1504.09 151.298   2
   0 -10  -6 1189.47 147.298  36
   0  10   6 855.801 144.531  40
   0 -10  -6 1414.28 135.634  38
   0  10   6 1075.69 134.533  43
   0  10   7 567.105 111.821  43
   0 -10  -7 523.928 120.202  36
   0 -10  -7 743.119 117.791  32
   0  10   7 487.037 117.715  40
   0 -10  -7 560.796 109.863  38
   0 -10  -7 636.129 112.352  11
   0 -10  -7 582.454 132.407  22
   0 -10  -7 637.106 114.537  24
   0  10   8 60.1954 97.8283  43
   0  10   8 76.0338 103.317  40
   0 -10  -8-39.4807 93.0028  38
   0 -10  -8 8.80603 137.564  34
   0 -10  -8 17.3807 105.918  36
   0 -10  -8 113.696 106.822  32
   0 -10  -8 55.1475 116.509  27
   0 -10  -8 163.067 101.572  11
   0 -10  -8 68.2935 112.813  22
   0 -10  -8 76.5738 99.0197  24
   0  10   9 134.455 104.025  43
   0 -10  -9 72.7682 100.478  38
   0  10   9 78.9718 108.380  40
   0 -10  -9 8.99598 112.802  36
   0 -10  -9 204.338 142.443  34
   0 -10  -9 203.284 113.732  32
   0 -10  -9 162.148 128.985  27
   0 -10  -9 152.866 110.857   2
   0 -10  -9 185.381 108.457  24
   0 -10  -9 4.01256 111.349  22
   0  10  10 2500.46 227.527  40
   0 -10 -10 2902.54 217.971  38
   0 -10 -10 3066.88 249.969  34
   0 -10 -10 2471.52 231.985  36
   0 -10 -10 2699.71 216.594  32
   0 -10 -10 3052.98 231.822  27
   0 -10 -10 3203.09 226.658   2
   0 -10 -10 2918.40 227.078  24
   0 -10 -10 2817.39 229.427  22
   0  10  10 2712.80 223.132  43
   0 -10 -11 846.582 132.070  38
   0 -10 -11 539.057 141.073  36
   0 -10 -11 746.889 167.379  34
   0 -10 -11 684.903 130.461  24
   0 -10 -11 1103.12 142.653  10
   0 -10 -11 782.678 138.513   2
   0 -10 -11 536.204 137.327  27
   0 -10 -11 978.850 140.300  22
   0  10  11 778.131 136.417  43
   0 -10 -12 1906.09 176.270  22
   0 -10 -12 1634.24 178.174  24
   0 -10 -12 1941.76 181.733   2
   0 -10 -12 1933.05 186.001  27
   0  10  12 1657.76 178.483  43
   0 -10 -12 1653.72 200.806  34
   0 -10 -12 1406.17 185.836  36
   0 -10 -13 902.752 156.377  36
   0 -10 -13 653.704 166.411  34
   0 -10 -13 740.331 138.156  24
   0 -10 -13 1246.94 141.364  22
   0 -10 -13 1585.30 157.667  10
   0 -10 -13 1371.86 155.657   2
   0 -10 -13 1302.81 156.342  27
   0  10  13 1017.28 149.319  43
   0  10  13 1008.28 148.268  40
   0 -10 -14 804.090 139.917  27
   0 -10 -14 389.398 119.979  24
   0 -10 -14 791.851 136.933  10
   0 -10 -14 614.573 110.901  22
   0 -10 -14 501.979 149.271  34
   0 -10 -14 360.244 132.625  36
   0 -10 -15 1436.17 151.309  27
   0 -10 -15 1099.09 146.666  24
   0 -10 -15 1604.30 159.538  10
   0 -10 -15 1448.08 145.853  38
   0 -10 -15 870.629 154.123  36
   0 -10 -15 1046.12 172.676  34
   0 -10 -16-71.2775 109.031  27
   0 -10 -16-34.0794 94.5400  24
   0 -10 -16 7.54586 115.937  10
   0 -10 -16 174.626 105.843  38
   0 -10 -16 98.4045 110.874  36
   0 -10 -16 39.7806 131.320  34
   0 -10 -17 642.886 114.147  27
   0 -10 -17 506.482 106.491  24
   0 -10 -17 911.775 127.106  10
   0 -10 -17 690.780 110.752  38
   0 -10 -17 659.171 134.267  34
   0 -10 -17 449.200 118.701  36
   0 -10 -18 65.9680 90.7408  27
   0 -10 -18 47.8498 82.3578  24
   0 -10 -18 174.245 103.247  10
   0 -10 -18 59.9108 85.8397  38
   0 -10 -18 24.0639 97.2929  36
   0 -10 -18 18.0864 106.184  34
   0 -10 -19 1153.52 104.135  27
   0 -10 -19 666.881 100.813  24
   0 -10 -19 1304.72 118.153  10
   0 -10 -19 676.940 116.463  36
   0 -10 -19 972.581 106.530  38
   0 -10 -20 495.774 79.4170  24
   0 -10 -20 655.341 84.7301  38
   0 -10 -20 468.265 92.1062  36
   0 -10 -20 775.025 78.8613  27
   0 -10 -21 54.1940 47.2777  24
   0 -10 -21 28.7380 60.0858  36
   0 -10 -21 33.9434 55.7886  38
   0 -11  19-23.0662 51.6936  37
   0  11 -19-5.76877 67.8238  21
   0  11 -19 23.0490 59.9627  34
   0  11 -18 90.7077 89.1626  21
   0  11 -17 234.734 108.104  21
   0  11 -17 258.224 70.3318   9
   0 -11  17 65.6927 72.1647  35
   0  11 -16-22.8556 77.2812   9
   0 -11  16-94.6317 89.1826  35
   0  11 -15-38.4184 85.0149  30
   0 -11  15 95.5483 100.984  35
   0  11 -15 20.3866 84.1544   9
   0  11 -15 44.6802 133.785  21
   0 -11  15-29.4763 70.5964  17
   0  11 -14 1504.17 124.121  30
   0 -11  14 1495.11 139.956  35
   0  11 -14 1040.88 119.207   9
   0 -11  14 1063.32 111.347  17
   0 -11  14 1514.49 107.893  18
   0  11 -13 616.830 120.450  30
   0 -11  13 600.607 132.123  35
   0 -11  13 650.377 136.171  36
   0  11 -13 441.447 104.444   9
   0 -11  13 620.987 142.720  19
   0 -11  13 420.532 101.033  18
   0 -11  13 428.933 103.139  17
   0  11 -12 2438.01 188.193  30
   0  11 -12 1864.38 172.604   9
   0 -11  12 2587.08 212.358  19
   0 -11  12 2426.43 174.967  18
   0 -11  12 2824.64 206.736  35
   0 -11  12 2418.15 205.011  36
   0 -11  11 183.238 130.388  36
   0 -11  11 147.050 112.982  15
   0 -11  11 282.841 113.782  17
   0 -11  11 432.448 113.970  18
   0  11 -11 331.255 125.239  30
   0 -11  11 275.816 102.550  11
   0 -11  11 209.205 94.7313  14
   0 -11  11 171.591 140.058  19
   0  11 -11 221.549 104.013   9
   0 -11  11 201.731 112.762  24
   0 -11  10 1366.29 141.176  11
   0 -11  10 1605.21 170.269  31
   0 -11  10 1136.02 151.144  18
   0 -11  10 1117.24 178.239  19
   0  11 -10 861.549 146.228  44
   0  11 -10 941.789 164.960  45
   0 -11  10 1131.90 162.423  36
   0  11 -10 957.519 136.706   9
   0  11 -10 1287.30 152.737   5
   0 -11  10 1322.56 136.536  14
   0 -11  10 1131.50 153.568  15
   0 -11   9 30.7237 127.940  31
   0  11  -9-21.3642 100.304   9
   0  11  -9 170.681 118.114   5
   0 -11   9 44.2499 123.571  36
   0  11  -9 184.200 139.997  45
   0  11  -9 55.4573 111.208  44
   0 -11   9-119.661 105.223  14
   0 -11   9 39.2091 108.474  11
   0 -11   9 78.4941 113.351  18
   0 -11   9-72.8032 119.530  15
   0 -11   8 3748.25 250.743  11
   0 -11   8 3892.33 268.464  31
   0 -11   8 3180.86 255.809  18
   0  11  -8 3025.76 261.325  44
   0 -11   8 4204.64 270.850  36
   0  11  -8 3572.47 262.208   5
   0 -11   8 3570.55 248.668  14
   0 -11   8 3866.03 263.082  15
   0 -11   7-86.4932 127.610  11
   0 -11   7 65.7098 106.296  14
   0 -11   7 34.2112 120.275  31
   0 -11   7-40.8797 144.678  19
   0  11  -7 43.4142 127.248  44
   0 -11   7 11.7540 121.539  36
   0  11  -7 34.5194 127.151   5
   0 -11   7 11.4608 119.166  15
   0 -11   6 3793.48 296.848  11
   0 -11   6 5551.90 314.860  36
   0 -11   6 5189.60 311.629  31
   0 -11   6 4409.56 324.022  19
   0  11  -6 4567.50 312.922  44
   0  11  -6 5333.02 314.469   5
   0 -11   6 4439.84 306.512  15
   0 -11   6 4089.10 295.206  14
   0 -11   5 87.3439 113.207  11
   0 -11   5 66.9176 99.5642  14
   0 -11   5 151.629 137.114  19
   0 -11   5 56.7856 113.488  36
   0 -11   5 63.2324 110.505  31
   0 -11   5 25.5941 129.099  29
   0  11  -5-34.7112 121.174   5
   0  11  -5 179.621 121.872  44
   0 -11   5 14.9633 105.953  15
   0 -11   4 1610.73 161.095  11
   0 -11   4 1176.85 129.926   2
   0 -11   4 1570.09 178.875  19
   0 -11   4 1697.28 160.011  36
   0 -11   4 1355.74 155.328  31
   0  11  -4 1447.00 167.550  44
   0 -11   4 1530.57 152.370  14
   0 -11   4 1442.69 158.763  15
   0  11  -4 1536.85 167.548   5
   0  11  -3 2849.39 223.364  44
   0 -11   3 2418.54 223.483  19
   0 -11   3 2883.40 211.221  36
   0 -11   3 2663.99 211.796  31
   0 -11   3 3168.07 238.830  29
   0 -11   3 2652.50 192.210   2
   0 -11   3 2413.35 207.575  14
   0 -11   3 3131.00 215.702  11
   0 -11   2 5792.93 338.274  24
   0 -11   2 6092.53 342.574  11
   0 -11   2 5259.11 326.974   2
   0  11  -2 5245.22 354.105  44
   0  11  -2 5382.29 328.284  40
   0 -11   2 5825.50 342.204  36
   0 -11   2 5419.18 342.071  31
   0 -11   2 5790.78 359.094  29
   0 -11   2 5330.78 338.437  14
   0 -11   2 4817.34 345.977  19
   0  11  -1 360.728 122.912  44
   0  11  -1 181.413 92.0447  40
   0 -11   1 338.203 106.644  36
   0 -11   1 73.1963 101.596  31
   0 -11   1 135.932 127.022  29
   0 -11   1 113.495 98.2851   2
   0 -11   1 134.092 113.568  11
   0 -11   1 163.657 103.060  14
   0 -11   1 250.956 95.6521  24
   0 -11   1 143.208 127.365  22
   0 -11   1 166.249 113.440  19
   0  11   0 1001.17 149.083  44
   0  11   0 950.717 121.475  40
   0 -11   0 1040.70 130.194  36
   0 -11   0 806.830 128.617  31
   0 -11   0 1103.41 150.321  29
   0 -11   0 978.789 124.195   2
   0 -11   0 791.494 122.054  14
   0 -11   0 1056.30 137.445  11
   0 -11   0 794.489 115.298  24
   0 -11   0 1037.68 136.607  19
   0 -11   0 813.265 147.947  22
   0  11   1 1082.22 152.294  44
   0  11   1 994.390 125.328  40
   0 -11  -1 1162.83 133.647  36
   0 -11  -1 775.614 131.711  31
   0 -11  -1 1218.92 157.539  29
   0 -11  -1 1357.39 148.927  27
   0 -11  -1 1098.82 133.495   2
   0 -11  -1 1379.53 143.260  11
   0 -11  -1 1158.15 133.579  19
   0 -11  -1 995.469 157.847  22
   0 -11  -1 1116.64 127.238  24
   0 -11  -2 311.991 106.779  36
   0 -11  -2 204.581 119.355  29
   0 -11  -2 186.094 118.044  27
   0 -11  -2 236.404 105.887  31
   0 -11  -2 163.471 104.018   2
   0  11   2 307.966 102.710  40
   0 -11  -2 183.115 90.7095  24
   0 -11  -3-46.3069 104.783  36
   0 -11  -3-3.82390 105.517  31
   0 -11  -3-68.4482 112.386  29
   0 -11  -3 116.249 118.699  27
   0 -11  -3 176.846 105.589   2
   0 -11  -3-3.61867 89.8658  24
   0  11   3 104.027 94.0506  40
   0 -11  -4 10957.2 613.037  38
   0  11   4 11350.3 634.044  40
   0 -11  -4 9963.34 629.749  36
   0 -11  -4 10040.6 630.047  31
   0 -11  -4 10001.5 628.093  29
   0 -11  -4 11944.4 632.242  27
   0 -11  -4 12902.4 633.972   2
   0 -11  -4 13469.7 628.377  11
   0 -11  -4 11741.8 648.015  22
   0 -11  -4 11321.9 630.632  24
   0  11   4 10790.3 619.071  43
   0 -11  -5 554.924 104.397  38
   0  11   5 689.187 123.599  40
   0 -11  -5 619.580 120.184  36
   0 -11  -5 450.937 109.339  24
   0 -11  -5 556.137 120.627  11
   0 -11  -5 597.537 123.543   2
   0 -11  -5 438.638 116.878  29
   0 -11  -5 489.161 136.173  27
   0  11   5 545.537 111.333  43
   0 -11  -5 530.841 141.875  22
   0 -11  -6 12263.3 751.727  36
   0 -11  -6 13389.4 763.200  22
   0 -11  -6 12946.6 749.937  24
   0 -11  -6 15744.8 743.156  11
   0 -11  -6 14511.1 750.517   2
   0 -11  -6 13041.2 742.621  29
   0 -11  -6 13381.8 736.797  38
   0  11   6 13254.3 757.316  40
   0  11   6 13335.0 744.955  43
   0 -11  -7 178.171 101.259  38
   0  11   7 298.170 114.451  40
   0 -11  -7 196.150 106.769  24
   0 -11  -7 173.049 109.740  11
   0 -11  -7 105.375 114.113   2
   0  11   7 113.868 98.0526  43
   0 -11  -7-68.7394 127.429  22
   0 -11  -7 178.225 114.134  36
   0 -11  -8 3284.40 251.218  24
   0 -11  -8 2960.04 263.063  22
   0 -11  -8 4110.58 247.399  11
   0 -11  -8 3503.41 262.210  36
   0 -11  -8 3703.57 247.186  38
   0  11   8 3780.22 264.700  40
   0  11   8 3543.48 251.939  43
   0  11   9 511.047 128.628  40
   0 -11  -9 324.721 113.184  38
   0 -11  -9 428.284 118.915  24
   0 -11  -9 421.924 141.481  27
   0 -11  -9 307.394 125.947  36
   0 -11  -9 339.349 131.895  22
   0  11   9 389.532 117.085  43
   0 -11 -10 307.568 113.445  38
   0  11  10 330.849 118.317  40
   0 -11 -10 228.046 109.055  24
   0 -11 -10 230.429 116.814   2
   0 -11 -10 406.824 135.601  27
   0 -11 -10 290.897 125.837  36
   0 -11 -10 154.172 122.955  22
   0  11  10 321.973 112.735  43
   0  11  11 215.786 114.703  40
   0 -11 -11 465.181 117.001  38
   0 -11 -11 243.943 115.765  24
   0 -11 -11 305.058 122.011   2
   0 -11 -11 340.042 130.250  27
   0  11  11 357.716 111.414  43
   0 -11 -11 404.968 122.480  22
   0 -11 -11 240.725 124.233  36
   0 -11 -12 963.384 129.841  38
   0 -11 -12 622.792 125.282  24
   0 -11 -12 851.358 145.098  27
   0 -11 -12 617.154 128.747  22
   0 -11 -13 180.331 107.762  38
   0 -11 -13 194.942 122.817  27
   0 -11 -13 8.14180 105.196  24
   0 -11 -13 348.197 105.277  22
   0 -11 -13-22.3425 113.084  36
   0 -11 -14 1426.10 150.060  27
   0 -11 -14 953.805 132.328  24
   0 -11 -14 1477.10 132.941  10
   0 -11 -14 848.710 119.733  22
   0 -11 -14 649.613 140.003  36
   0 -11 -15 458.513 108.460  10
   0 -11 -15 264.847 97.4814  24
   0 -11 -15 443.672 118.955  36
   0 -11 -15 456.793 118.385  27
   0 -11 -16 311.317 104.097  27
   0 -11 -16 203.395 91.5615  24
   0 -11 -16 339.022 92.8485  10
   0 -11 -16 244.054 105.149  36
   0 -11 -16 128.834 95.3257  38
   0 -11 -17 144.804 84.9556  31
   0 -11 -17 241.129 93.4021  27
   0 -11 -17 155.244 81.0910  24
   0 -11 -17 68.0121 66.3385  10
   0 -11 -17 114.701 85.9621  38
   0 -11 -17 135.302 96.1937  36
   0 -11 -18 751.428 94.5273  27
   0 -11 -18 349.114 95.0229  36
   0 -11 -18 479.495 83.9774  24
   0 -11 -18 394.635 86.3122  31
   0 -11 -18 711.325 91.3429  38
   0 -11 -19 261.379 66.4140  24
   0 -11 -19 177.514 76.7820  36
   0 -11 -19 484.653 74.9970  27
   0 -11 -19 380.933 74.5865  38
   0 -11 -20 199.407 51.7197  24
   0 -11 -20 173.271 61.5410  36
   0 -11 -20 272.127 59.7914  38
   0  12 -17 430.590 77.1957  21
   0 -12  17 181.593 75.4471  37
   0  12 -16 180.562 94.6948  21
   0 -12  16 67.9854 70.0123  35
   0  12 -15 243.918 108.761  21
   0 -12  15 344.845 90.8094  35
   0 -12  15 218.851 63.2195  17
   0 -12  14-2.61229 96.2590  35
   0  12 -14 178.222 79.6769  30
   0  12 -14-113.709 118.700  21
   0 -12  14-14.6940 65.8922  18
   0 -12  14 5.97415 71.3636  17
   0 -12  13 264.422 85.9206  18
   0 -12  13 234.695 88.0249  17
   0 -12  13 234.132 111.946  35
   0  12 -13 313.743 98.2312  30
   0 -12  12 2270.20 187.536  35
   0 -12  12 1823.93 181.061  36
   0  12 -12 1911.09 166.969  30
   0 -12  12 2229.87 165.899  18
   0 -12  12 1956.21 190.857  19
   0 -12  12 1797.05 167.640  17
   0 -12  11 465.752 110.726  18
   0 -12  11 535.380 116.709  17
   0  12 -11 331.797 118.949  30
   0 -12  11 479.042 95.3546  14
   0 -12  11 476.025 141.679  19
   0 -12  11 362.819 125.233  36
   0 -12  11 528.671 135.362  35
   0 -12  11 568.791 114.875  24
   0 -12  10 347.729 99.2405  14
   0 -12  10 283.853 105.600  11
   0 -12  10 199.590 123.768  36
   0 -12  10 444.043 116.484  17
   0 -12  10 153.246 114.453  15
   0 -12  10 391.495 118.558  18
   0 -12  10 97.7820 141.093  19
   0 -12   9 296.708 104.579  14
   0 -12   9 210.586 105.987  11
   0 -12   9 353.783 126.370  31
   0 -12   9 218.462 117.224  15
   0 -12   9 185.347 113.528  18
   0 -12   9 249.606 124.181  36
   0 -12   8 382.441 106.255  14
   0 -12   8 255.204 115.619  11
   0 -12   8 371.015 127.038  36
   0 -12   8 220.708 120.179  15
   0 -12   8 65.3609 119.737  18
   0 -12   8 442.368 127.027  31
   0 -12   7 2871.40 216.033  11
   0 -12   7 3037.16 227.035  31
   0 -12   7 2465.36 221.196  18
   0 -12   7 2620.10 241.868  19
   0  12  -7 2349.19 220.979  44
   0 -12   7 2973.33 223.694  36
   0  12  -7 2907.73 221.004   5
   0 -12   7 3107.15 214.529  14
   0 -12   7 2759.71 222.801  15
   0 -12   6 1659.77 173.520  11
   0 -12   6 1976.66 185.336  31
   0 -12   6 1787.57 198.430  19
   0 -12   6 1521.47 181.634  18
   0  12  -6 1658.46 177.952  44
   0 -12   6 2028.34 180.395  36
   0  12  -6 2096.17 183.119   5
   0 -12   6 2032.81 182.991  15
   0 -12   6 1988.46 172.997  14
   0 -12   5 29.8683 115.012  11
   0 -12   5 148.774 108.081  14
   0 -12   5 11.3209 119.409  31
   0 -12   5 62.1620 135.519  19
   0  12  -5 35.5627 116.909  44
   0 -12   5 61.0009 115.189  36
   0  12  -5-23.4172 116.699   5
   0 -12   5-97.3556 121.731  15
   0 -12   4 4934.55 305.010  11
   0 -12   4 4098.65 315.246  19
   0 -12   4 4946.85 306.423  36
   0 -12   4 4687.97 303.384  31
   0  12  -4 4175.51 310.203  44
   0 -12   4 4646.61 301.988  14
   0  12  -4 4650.24 308.786   5
   0 -12   3 3320.07 224.013  24
   0 -12   3 3124.82 230.854  11
   0  12  -3 2980.23 238.108  44
   0 -12   3 2605.51 238.092  19
   0 -12   3 3211.97 229.735  36
   0 -12   3 2847.34 229.832  31
   0 -12   3 3376.33 258.005  29
   0 -12   3 2838.58 222.963  14
   0  12  -3 3152.52 235.696   5
   0  12  -2 9112.50 569.981  44
   0 -12   2 8289.03 564.152  19
   0 -12   2 10061.1 564.252  36
   0 -12   2 9837.78 564.522  31
   0 -12   2 11191.7 585.415  29
   0 -12   2 8503.56 545.818   2
   0 -12   2 11534.4 567.077  11
   0 -12   2 10741.1 571.781  15
   0 -12   2 9785.08 561.124  14
   0 -12   2 10557.3 560.725  24
   0 -12   1 1987.25 169.369  24
   0 -12   1 2075.47 182.951  11
   0 -12   1 1714.22 162.279   2
   0  12  -1 2041.50 197.033  44
   0  12  -1 1763.60 159.159  40
   0 -12   1 2176.67 183.167  36
   0 -12   1 1691.75 178.340  31
   0 -12   1 2295.25 208.885  29
   0 -12   1 1610.19 176.506  14
   0 -12   1 1946.65 188.047  19
   0 -12   0 12259.8 711.253  22
   0 -12   0 12736.5 692.134  24
   0 -12   0 14943.0 698.620  11
   0 -12   0 13157.0 691.088   2
   0  12   0 12020.5 706.688  44
   0  12   0 10971.0 683.987  40
   0 -12   0 12668.9 696.248  36
   0 -12   0 11289.4 694.403  31
   0 -12   0 13356.8 714.393  29
   0 -12   0 12476.3 698.737  14
   0 -12   0 12255.6 694.888  19
   0  12   1 3999.12 304.947  44
   0  12   1 3857.74 280.888  40
   0 -12  -1 4624.39 295.236  36
   0 -12  -1 4107.95 293.973  31
   0 -12  -1 5018.98 320.296  29
   0 -12  -1 4500.33 291.573   2
   0 -12  -1 5246.12 295.508  11
   0 -12  -1 4451.50 290.527  19
   0 -12  -1 4355.97 313.920  22
   0 -12  -1 4337.90 286.164  24
   0  12   2 13131.4 770.766  40
   0 -12  -2 12953.6 775.579  31
   0 -12  -2 14932.3 788.413  29
   0 -12  -2 13648.5 775.309  36
   0 -12  -2 15874.6 777.758   2
   0  12   2 13883.1 789.737  44
   0 -12  -2 14294.1 773.008  24
   0 -12  -3 103.813 112.832  36
   0 -12  -3 148.990 113.788  31
   0 -12  -3 111.863 124.318  27
   0 -12  -3 202.374 126.042  29
   0 -12  -3 141.291 110.400   2
   0  12   3 81.6954 102.397  40
   0 -12  -3 101.063 98.9183  24
   0 -12  -4 2757.83 222.857  36
   0 -12  -4 2767.24 229.809  31
   0 -12  -4 2604.34 225.276  29
   0 -12  -4 3371.49 234.371  27
   0 -12  -4 3385.27 230.673   2
   0 -12  -4 3656.54 225.877  11
   0 -12  -4 3212.04 221.549  24
   0 -12  -4 2724.85 243.439  22
   0  12   4 2545.74 218.799  40
   0  12   5 837.773 128.376  40
   0 -12  -5 634.267 102.918  38
   0 -12  -5 767.040 131.141  36
   0 -12  -5 657.631 132.540  31
   0 -12  -5 551.701 126.276  29
   0 -12  -5 1025.88 149.794  27
   0 -12  -5 754.027 131.368   2
   0 -12  -5 766.219 129.107  11
   0 -12  -5 772.108 122.054  24
   0 -12  -5 471.894 148.742  22
   0 -12  -6 3033.41 248.547  22
   0 -12  -6 2845.07 221.819  24
   0 -12  -6 3308.89 232.307   2
   0 -12  -6 3022.41 222.051  29
   0 -12  -6 2743.61 228.660  36
   0 -12  -6 3057.94 210.600  38
   0  12   6 2619.02 227.137  40
   0 -12  -7 387.293 100.640  38
   0  12   7 241.332 107.800  40
   0 -12  -7 350.269 108.005  24
   0 -12  -7 267.448 107.608  11
   0 -12  -7 193.897 133.938  22
   0 -12  -7 437.450 118.206   2
   0 -12  -7 247.435 115.287  36
   0  12   7 276.062 104.674  43
   0 -12  -8 2945.60 243.992  22
   0 -12  -8 3359.23 232.691  24
   0 -12  -8 3738.08 242.334   2
   0 -12  -8 3047.23 237.830  36
   0 -12  -8 3149.53 219.435  38
   0  12   8 2669.76 232.875  40
   0  12   8 2770.12 224.124  43
   0  12   9 196.703 102.256  43
   0 -12  -9 313.276 140.306  27
   0 -12  -9 158.751 102.989  38
   0  12   9 63.1280 105.932  40
   0 -12  -9 129.146 103.555  24
   0 -12  -9 144.733 121.406  22
   0 -12  -9 13.0445 113.560  36
   0 -12 -10 1542.67 174.212  31
   0 -12 -10 2303.16 190.803  27
   0 -12 -10 1864.15 174.010  24
   0 -12 -10 1811.40 180.445  22
   0 -12 -10 1814.45 163.911  38
   0 -12 -10 1701.40 179.468  36
   0 -12 -11 662.446 128.871  36
   0 -12 -11 664.529 127.878  31
   0 -12 -11 864.324 140.758  27
   0 -12 -11 514.491 111.887  24
   0 -12 -11 500.324 99.5062  14
   0 -12 -11 602.259 130.692  22
   0 -12 -11 742.560 117.126  38
   0 -12 -12 528.038 122.874  36
   0 -12 -12 369.154 111.379  31
   0 -12 -12 519.755 130.176  27
   0 -12 -12 433.941 105.148  24
   0 -12 -12 365.457 77.6775  14
   0 -12 -12 237.960 110.472  22
   0 -12 -12 600.294 114.730  38
   0 -12 -13 309.253 106.877  31
   0 -12 -13 523.878 125.941  27
   0 -12 -13 383.664 112.442  36
   0 -12 -13 345.685 98.3972  24
   0 -12 -13 349.002 100.836  22
   0 -12 -13 499.784 109.593  38
   0 -12 -14 655.012 117.479  36
   0 -12 -14 556.474 107.232  24
   0 -12 -14 557.453 117.395  31
   0 -12 -14 920.933 112.688  38
   0 -12 -15 2.88753 79.7636  24
   0 -12 -15 79.2178 95.6268  36
   0 -12 -15 52.1868 88.3159  31
   0 -12 -15 36.6578 97.9853  27
   0 -12 -16 474.802 91.4842  24
   0 -12 -16 528.551 102.186  36
   0 -12 -16 436.088 94.4304  31
   0 -12 -16 781.963 105.152  27
   0 -12 -17 82.3015 64.6838  24
   0 -12 -17 48.8369 78.2094  36
   0 -12 -17 67.1125 70.1996  31
   0 -12 -17 158.411 80.4390  27
   0 -12 -18 155.460 69.8873  27
   0 -12 -18 144.372 56.8606  24
   0 -12 -18 128.120 64.9808  38
   0 -12 -18-1.97777 65.2008  36
   0 -12 -18 185.791 55.7689  31
   0 -12 -19-20.4247 51.9261  36
   0 -12 -19-5.61636 40.0681  24
   0 -12 -19-30.0587 51.7040  38
   0 -13  16 32.7999 59.8912  37
   0 -13  15 603.107 79.7661  35
   0  13 -15 692.894 78.9025  21
   0 -13  14 1.95298 80.4845  35
   0 -13  14 55.3216 57.1146  17
   0  13 -14-29.1921 84.9975  21
   0 -13  13 1643.53 148.295  35
   0 -13  13 1538.06 131.950  17
   0 -13  13 1796.31 127.370  18
   0  13 -13 1944.90 144.539  21
   0  13 -12 1540.41 130.268  30
   0 -13  12 1598.66 150.048  35
   0 -13  12 1599.89 146.303  36
   0 -13  12 1233.09 133.001  17
   0 -13  12 1634.10 132.785  18
   0  13 -11 2226.08 171.766  30
   0 -13  11 2707.56 178.684  18
   0 -13  11 2331.53 186.267  36
   0 -13  11 2637.31 198.958  35
   0 -13  11 2064.93 160.164  14
   0 -13  11 2163.08 178.618  17
   0  13 -10 1075.72 134.600  30
   0 -13  10 1218.50 136.374  18
   0 -13  10 1565.73 125.778  11
   0 -13  10 1036.11 118.661  14
   0 -13  10 975.346 136.218  17
   0 -13  10 1119.75 151.238  35
   0 -13  10 1406.07 145.385  36
   0 -13   9 54.9755 88.9922  14
   0 -13   9 77.7841 94.4171  11
   0 -13   9 125.196 124.901  35
   0 -13   9 344.022 114.182  36
   0 -13   9 39.2443 104.858  17
   0 -13   9 3.32509 108.537  15
   0 -13   9 179.650 107.868  18
   0 -13   8 178.066 112.640  31
   0 -13   8 20.3047 128.410  19
   0 -13   8 202.571 96.3652  14
   0 -13   8 34.9042 101.341  11
   0 -13   8 209.089 112.117  36
   0 -13   8 138.885 109.731  18
   0 -13   8 220.730 111.532  15
   0 -13   8 279.895 113.852  17
   0 -13   7 724.357 130.582  31
   0 -13   7 570.831 140.788  19
   0 -13   7 578.697 111.379  14
   0 -13   7 615.727 120.215  11
   0 -13   7 720.004 127.788  36
   0 -13   7 430.228 126.445  18
   0 -13   7 497.582 124.175  15
   0 -13   6 87.7338 116.164  31
   0 -13   6 58.9622 126.521  19
   0 -13   6 116.681 108.271  11
   0 -13   6-9.61114 100.185  14
   0 -13   6 17.8504 108.292  36
   0 -13   6 81.9437 111.987  15
   0 -13   6 84.7444 119.091  18
   0 -13   5 1979.32 175.091  31
   0 -13   5 1449.34 173.060  18
   0 -13   5 1573.85 184.296  19
   0 -13   5 1655.53 168.174  11
   0 -13   5 1977.49 173.720  36
   0 -13   5 1655.90 176.703  15
   0 -13   5 1941.65 167.868  14
   0 -13   4-51.1037 116.651  31
   0 -13   4 48.6771 115.427  11
   0 -13   4 68.9615 108.294  14
   0 -13   4 4.11990 125.738  19
   0 -13   4 14.5644 111.524  36
   0 -13   4-50.6480 123.684  18
   0 -13   3 4228.39 280.915  31
   0 -13   3 3997.61 276.761  14
   0 -13   3 3301.07 278.412  19
   0 -13   3 4289.65 278.872  11
   0 -13   3 4422.34 272.945  24
   0 -13   3 4388.37 281.001  36
   0 -13   2 138.083 101.186  24
   0 -13   2 35.7537 119.115  11
   0 -13   2 43.3099 113.281  14
   0 -13   2-33.3447 112.263  36
   0 -13   2-33.8814 112.308  31
   0  13  -2-61.6167 112.445  44
   0 -13   2 76.1750 119.789  19
   0  13  -2-7.61310 111.314   5
   0 -13   2 42.3810 110.347  15
   0 -13   1 1519.63 160.481  19
   0 -13   1 1632.77 160.521  36
   0 -13   1 1363.36 162.080  31
   0 -13   1 1531.56 148.948  24
   0 -13   1 1583.00 165.495  11
   0 -13   1 1350.76 156.917  14
   0 -13   1 1395.61 164.687  15
   0  13  -1 1606.82 163.930  44
   0  13   0 2020.30 199.955  44
   0 -13   0 1920.13 184.208  19
   0 -13   0 2019.22 186.930  36
   0 -13   0 1980.74 191.599  31
   0 -13   0 2363.87 219.021  29
   0 -13   0 2288.27 183.827  24
   0 -13   0 2723.84 199.496  11
   0 -13   0 2418.47 198.408  14
   0 -13   0 2233.04 198.770  15
   0 -13   0 2011.54 181.396   2
   0 -13  -1 2349.05 199.379  36
   0 -13  -1 2213.92 202.676  31
   0 -13  -1 2353.24 218.256  29
   0  13   1 2415.52 211.740  44
   0 -13  -1 3132.73 209.788  11
   0 -13  -1 2682.57 196.134  24
   0 -13  -1 2450.59 195.535   2
   0 -13  -2 165.599 113.178  31
   0 -13  -2 232.593 127.690  29
   0 -13  -2 45.9743 107.078  36
   0  13   2 58.1259 91.7520  40
   0 -13  -2-14.3583 94.4846  24
   0 -13  -2 82.9625 103.380   2
   0  13   3 1942.48 176.705  40
   0 -13  -3 2084.16 192.378  31
   0 -13  -3 2081.80 195.623  29
   0 -13  -3 2238.12 187.425  36
   0 -13  -3 2486.24 183.935  24
   0 -13  -3 2379.39 192.366  14
   0  13   4 466.801 108.640  40
   0 -13  -4 462.796 118.178  36
   0 -13  -4 364.551 121.533  31
   0 -13  -4 407.506 121.596  29
   0 -13  -4 357.706 116.951  14
   0 -13  -4 429.161 118.737  11
   0 -13  -4 366.277 94.6563  17
   0 -13  -4 458.904 105.752  24
   0  13   5 63.2273 88.1373  48
   0 -13  -5 31.6727 108.079  36
   0 -13  -5-40.0846 114.147  31
   0 -13  -5 10.2774 125.420  27
   0 -13  -5 18.1247 93.6556  24
   0 -13  -5 17.0867 109.547  11
   0 -13  -5 57.9163 102.823  14
   0 -13  -5 5.97521 93.2630  18
   0 -13  -5 17.7116 131.995  22
   0 -13  -6 47.2858 107.827  36
   0 -13  -6 144.234 85.3867  18
   0 -13  -6 151.503 124.654  27
   0 -13  -6 3.51040 99.4526  14
   0 -13  -6 82.6768 108.730  11
   0 -13  -6 191.113 127.662  22
   0 -13  -6 7.35797 94.0677  24
   0 -13  -6 44.1689 81.6347  38
   0 -13  -7 687.418 102.275  38
   0 -13  -7 453.450 111.930  14
   0 -13  -7 602.849 138.110  22
   0 -13  -7 462.163 119.062  36
   0 -13  -7 701.894 112.564  24
   0 -13  -8 1281.05 146.411  36
   0 -13  -8 1420.03 130.407  38
   0 -13  -8 1106.04 137.718  14
   0 -13  -8 1329.25 141.371  24
   0 -13  -8 964.825 155.330  22
   0 -13  -9 285.022 116.765  22
   0 -13  -9 59.6471 89.9169  38
   0 -13  -9 156.913 90.3163  14
   0 -13  -9 238.257 96.5368  24
   0 -13  -9 103.824 108.251  36
   0 -13 -10 102.340 103.394  36
   0 -13 -10 44.4770 107.031  31
   0 -13 -10 165.902 120.210  27
   0 -13 -10-88.9161 92.7107  38
   0 -13 -10 33.8028 81.1315  14
   0 -13 -10-13.6958 89.3616  24
   0 -13 -10 143.526 111.666  22
   0 -13 -11 166.609 100.249  36
   0 -13 -11 14.0395 98.4225  31
   0 -13 -11 105.707 114.174  27
   0 -13 -11 107.574 91.4818  38
   0 -13 -11 78.0438 71.9687  14
   0 -13 -11 172.272 89.9178  24
   0 -13 -11 106.575 102.584  22
   0 -13 -12 149.913 97.6796  31
   0 -13 -12 294.469 114.643  27
   0 -13 -12 166.838 95.9624  36
   0 -13 -12 207.588 90.0101  38
   0 -13 -12 203.185 85.6687  24
   0 -13 -12 202.425 97.0960  22
   0 -13 -13 1779.61 146.101  27
   0 -13 -13 916.340 129.507  36
   0 -13 -13 1573.70 130.173  38
   0 -13 -13 1274.47 125.022  24
   0 -13 -13 1113.54 134.112  31
   0 -13 -14 548.017 105.423  27
   0 -13 -14 242.870 88.9455  36
   0 -13 -14 288.878 86.8353  38
   0 -13 -14 412.016 82.6114  24
   0 -13 -14 233.718 87.6548  31
   0 -13 -15 1599.01 150.733  36
   0 -13 -15 2019.71 145.281  38
   0 -13 -15 1965.41 145.561  24
   0 -13 -15 1605.98 147.620  31
   0 -13 -16 129.502 75.0665  27
   0 -13 -16 110.063 69.3376  36
   0 -13 -16 131.798 63.6450  31
   0 -13 -16 49.1350 58.7664  24
   0 -13 -16 193.116 67.9280  38
   0 -13 -17 30.3698 46.0886  24
   0 -13 -17-27.5376 57.5566  36
   0 -13 -17 7.30636 49.1802  31
   0 -14  14 134.856 54.5342  35
   0 -14  13 1126.96 105.061  35
   0 -14  13 1133.60 88.6170  17
   0 -14  12 556.573 93.8037  35
   0  14 -12 775.379 79.1703  21
   0 -14  12 646.216 76.1096  18
   0 -14  12 652.583 83.5676  17
   0  14 -11 606.535 82.9434  48
   0  14 -11 834.792 87.1932  30
   0  14 -11 787.260 95.1948  21
   0 -14  11 717.631 92.6299  18
   0 -14  11 582.501 95.7297  17
   0 -14  11 673.584 100.934  36
   0 -14  11 748.772 108.652  35
   0  14 -10 1004.77 113.145  30
   0 -14  10 1284.18 136.528  35
   0 -14  10 1182.79 127.349  36
   0 -14  10 1362.52 122.832  18
   0 -14  10 1135.29 103.847  14
   0 -14  10 1303.90 127.267  17
   0 -14   9 672.895 109.839  36
   0  14  -9 503.322 100.094  30
   0 -14   9 558.670 91.1948  14
   0 -14   9 735.425 95.9155  11
   0 -14   9 497.363 104.997  18
   0 -14   9 486.547 105.645  17
   0 -14   8 119.355 97.9738  17
   0 -14   8 279.730 103.051  15
   0 -14   8 241.154 99.7987  18
   0 -14   8 149.609 100.981  36
   0 -14   8 337.448 91.6759  11
   0 -14   8 188.358 86.2085  14
   0 -14   7 688.583 103.315  14
   0 -14   7 636.459 106.521  11
   0 -14   7 616.374 116.363  31
   0 -14   7 558.566 124.644  19
   0 -14   7 574.770 114.544  36
   0 -14   7 552.593 125.282  35
   0 -14   7 497.525 116.860  17
   0 -14   7 598.307 117.092  15
   0 -14   7 401.643 115.950  18
   0 -14   6 27.7621 91.7337  14
   0 -14   6 62.6321 100.462  11
   0 -14   6 102.494 101.839  31
   0 -14   6 105.991 112.192  19
   0 -14   6-6.14806 99.7424  36
   0 -14   6 92.5443 103.201  17
   0 -14   6-16.3894 101.715  15
   0 -14   6 67.1125 111.208  18
   0 -14   5 519.454 105.214  14
   0 -14   5 245.865 106.889  11
   0 -14   5 473.984 117.024  31
   0 -14   5 298.612 114.551  19
   0 -14   5 253.023 109.582  36
   0 -14   5 266.738 117.120  18
   0 -14   5 384.003 118.253  15
   0 -14   4 2033.94 170.867  11
   0 -14   4 2166.35 178.260  31
   0 -14   4 1394.03 173.414  19
   0 -14   4 1786.71 182.380  18
   0 -14   4 1819.94 178.689  17
   0 -14   4 2099.51 171.739  14
   0 -14   4 2557.83 179.611  36
   0 -14   3-43.7918 51.7971  37
   0 -14   3 333.011 108.415  36
   0 -14   3 400.470 114.324  11
   0 -14   3 405.812 111.178  14
   0 -14   3 394.532 115.117  31
   0 -14   3 485.043 103.060  24
   0 -14   3 336.697 116.416  19
   0 -14   3 332.021 115.348  17
   0 -14   2 2412.73 179.512  36
   0 -14   2 2651.61 184.047  11
   0 -14   2 2232.54 183.009  31
   0 -14   2 2151.53 168.295  24
   0 -14   2 1540.10 171.492  19
   0 -14   2 1771.00 182.779  18
   0 -14   2 1941.20 176.279  14
   0 -14   2 1395.60 174.701  17
   0 -14   2 2067.60 181.162  15
   0 -14   1 1600.40 150.403  36
   0 -14   1 1857.84 162.974  11
   0 -14   1 1459.61 158.119  31
   0 -14   1 1705.53 146.408  24
   0 -14   1 1084.40 162.073  18
   0 -14   1 1164.87 144.582  19
   0 -14   1 1409.55 157.124  14
   0 -14   1 1516.05 160.929  15
   0 -14   1 1172.93 152.748  17
   0 -14   0 535.891 126.343  31
   0 -14   0 670.800 110.647  24
   0 -14   0 797.865 126.018  14
   0 -14   0 915.153 129.823  11
   0 -14   0 789.096 121.275  36
   0 -14   0 648.425 130.150  18
   0 -14   0 634.826 124.255  15
   0 -14   0 478.703 119.485  17
   0 -14  -1 114.705 110.392  31
   0 -14  -1 235.554 98.1417  24
   0 -14  -1 384.882 115.711  11
   0 -14  -1 158.657 104.367  36
   0 -14  -1 211.333 115.140  18
   0 -14  -1 253.094 106.203  15
   0 -14  -1 140.479 100.075  17
   0 -14  -2 871.659 133.492  31
   0 -14  -2 1162.02 131.966  36
   0 -14  -2 861.204 119.666  17
   0 -14  -2 713.390 132.476  18
   0 -14  -2 1062.88 134.632  15
   0 -14  -2 1155.51 123.622  24
   0 -14  -3 14.5143 106.392  31
   0 -14  -3 35.7219 87.1664  24
   0 -14  -3 72.8256 100.488  36
   0 -14  -3 140.476 102.256  18
   0 -14  -3 48.6751 95.2281  15
   0 -14  -3 41.6165 78.0522  17
   0 -14  -4 552.063 115.743  31
   0 -14  -4 429.721 107.904  14
   0 -14  -4 532.574 113.899  11
   0  14   4 461.950 96.3414  48
   0 -14  -4 526.774 99.6932  24
   0 -14  -4 528.843 108.052  36
   0 -14  -4 346.645 104.579  18
   0 -14  -4 387.484 98.1901  15
   0 -14  -5 90.3845 105.438  31
   0 -14  -5 75.4140 98.0468  14
   0 -14  -5 279.163 101.835  11
   0  14   5 125.354 83.1941  48
   0 -14  -5 119.520 90.3160  24
   0 -14  -5 128.696 88.4183  15
   0 -14  -5 122.882 88.3275  18
   0 -14  -5 134.726 96.1365  36
   0 -14  -6 544.980 107.701  14
   0 -14  -6 654.351 109.155  36
   0 -14  -6 598.148 102.338  24
   0 -14  -6 462.339 115.248  31
   0 -14  -6 697.441 98.9492  15
   0 -14  -7 2823.98 151.844  36
   0 -14  -7 2707.46 146.054  14
   0 -14  -7 3070.23 145.792  24
   0 -14  -8 817.215 111.394  36
   0 -14  -8 801.489 105.946  14
   0 -14  -8 949.196 104.344  24
   0 -14  -9 923.645 120.727  36
   0 -14  -9 989.187 109.464  14
   0 -14  -9 1014.48 111.918  24
   0 -14  -9 611.270 85.2378  38
   0 -14 -10 1844.73 141.366  38
   0 -14 -10 1902.97 161.329  36
   0 -14 -10 1944.48 147.180  14
   0 -14 -10 1671.35 158.376  31
   0 -14 -10 2087.87 154.398  24
   0 -14 -11 39.3220 82.7195  36
   0 -14 -11-97.8162 74.7182  38
   0 -14 -11-16.7528 84.7344  31
   0 -14 -11-7.69093 72.6504  24
   0 -14 -12 61.4355 77.2050  36
   0 -14 -12 102.186 70.7046  38
   0 -14 -12 135.398 82.4031  31
   0 -14 -12 145.934 68.5036  24
   0 -14 -13 97.8176 71.2214  36
   0 -14 -13 29.2262 68.0265  38
   0 -14 -13 91.5541 77.2276  31
   0 -14 -13 38.6852 64.1521  24
   0 -14 -14 731.441 89.9804  36
   0 -14 -14 782.264 80.4329  38
   0 -14 -14 671.425 89.1765  31
   0 -14 -14 743.783 80.0146  24
   0 -14 -15 221.584 58.3896  31
   0 -14 -15 234.862 52.6331  24
   0 -14 -15 117.027 58.9146  36
   0 -14 -16 474.335 57.8288  36
   0 -14 -16 512.148 49.3843  24
   0 -15  11 1069.04 98.3016  35
   0 -15  11 1309.63 82.6617  18
   0 -15  11 1132.38 87.9955  17
   0 -15  10 640.411 73.3792  18
   0 -15  10 482.541 78.7209  17
   0  15  -9 1136.92 103.771  48
   0  15  -9 1350.72 99.1109  30
   0 -15   9 1441.61 115.991  36
   0 -15   9 1563.65 115.284  18
   0 -15   9 1199.35 97.0671  14
   0 -15   9 1303.21 116.753  17
   0  15  -8 126.784 73.3593  30
   0 -15   8 188.147 70.3675  37
   0 -15   8 56.1991 78.7141  36
   0 -15   8 86.0008 67.6792  14
   0  15  -8 56.0028 70.4921  48
   0 -15   8 143.329 82.3153  17
   0 -15   8 172.155 81.3282  18
   0 -15   7-10.5059 78.6421  11
   0 -15   7 61.0630 75.8560  14
   0 -15   7 124.282 88.4438  18
   0 -15   7 118.471 86.7448  17
   0 -15   7-48.7147 37.3092  37
   0 -15   7 207.445 87.6736  36
   0 -15   7 61.1977 94.0343  35
   0 -15   6 227.985 91.6498  36
   0 -15   6 232.902 99.6232  35
   0 -15   6 314.500 90.1373  11
   0 -15   6 234.020 83.7557  14
   0 -15   6 199.952 95.0248  31
   0 -15   6 114.348 91.0417  15
   0 -15   6 256.098 97.3172  18
   0 -15   5 73.1008 89.8993  36
   0 -15   5 16.0782 96.0709  35
   0 -15   5 19.5735 87.7636  11
   0 -15   5 14.0975 80.6010  14
   0 -15   5 19.8724 89.9350  31
   0 -15   5-63.8385 97.3311  18
   0 -15   4 634.340 103.793  36
   0 -15   4 228.445 106.618  35
   0 -15   4 357.092 104.359  17
   0 -15   4 437.650 104.918  31
   0 -15   4 526.584 101.531  14
   0 -15   4 511.885 101.794  11
   0 -15   3 2366.69 168.101  11
   0 -15   3 2266.44 173.656  31
   0 -15   3 2504.38 170.864  36
   0 -15   3 1609.33 166.837  35
   0 -15   3 2378.20 163.014  24
   0 -15   3 1904.79 170.605  15
   0 -15   3 2179.73 168.114  14
   0 -15   3 1777.37 167.143  17
   0 -15   2 188.879 97.6750  14
   0 -15   2 69.4851 97.8726  11
   0 -15   2 202.502 100.017  31
   0 -15   2 126.187 94.9377  35
   0 -15   2 76.9029 90.9805  36
   0 -15   2 200.189 84.0542  24
   0 -15   2 65.0453 103.832  18
   0 -15   2 107.044 92.0403  17
   0 -15   2 32.6510 95.6755  15
   0 -15   1 2203.26 154.524  24
   0 -15   1 2189.16 161.390  11
   0 -15   1 1731.94 158.907  31
   0 -15   1 1396.28 149.846  35
   0 -15   1 2061.97 158.632  36
   0 -15   1 1638.78 162.354  18
   0 -15   1 1988.50 161.373  14
   0 -15   1 1903.26 163.790  15
   0 -15   1 1582.86 152.978  17
   0 -15   0 27.3357 30.6582  35
   0 -15   0 74.0874 92.7836  36
   0 -15   0 84.7456 97.9378  14
   0 -15   0 27.4912 97.7783  11
   0 -15   0 151.342 100.809  31
   0 -15   0-47.9634 84.5987  24
   0 -15   0-18.3541 88.3990  17
   0 -15   0-58.1976 99.2529  18
   0 -15   0-64.9452 90.8756  15
   0 -15  -1 545.700 102.534  36
   0 -15  -1 373.335 103.952  11
   0 -15  -1 347.575 106.123  14
   0 -15  -1 479.243 92.4304  24
   0 -15  -1 450.489 106.881  31
   0  15   1 465.776 98.5423  48
   0 -15  -1 409.227 102.673  15
   0 -15  -1 185.448 101.255  18
   0 -15  -1 291.783 89.7107  17
   0 -15  -2 547.638 103.916  36
   0 -15  -2 614.614 95.5523  24
   0 -15  -2 547.075 113.366  31
   0  15   2 391.265 95.6289  48
   0 -15  -2 371.800 103.581  18
   0 -15  -2 511.374 78.3520  17
   0 -15  -2 360.799 97.2820  15
   0 -15  -3-11.5357 91.8143  36
   0 -15  -3 6.00529 95.8398  31
   0 -15  -3 159.089 80.6599  24
   0  15   3 24.0187 78.7369  48
   0 -15  -3 100.244 85.6550  18
   0 -15  -3 149.569 86.3242  15
   0 -15  -4 529.541 99.7367  36
   0 -15  -4 374.202 100.294  14
   0 -15  -4 465.452 105.329  31
   0 -15  -4 468.998 89.0371  24
   0  15   4 420.596 84.5036  48
   0 -15  -4 380.011 84.7858  18
   0 -15  -4 305.345 86.2792  15
   0 -15  -5 776.124 109.357  31
   0 -15  -5 639.666 99.8622  14
   0 -15  -5 811.345 102.754  36
   0 -15  -5 769.486 94.9753  24
   0 -15  -6 173.734 86.5146  14
   0 -15  -6 211.131 80.0893  24
   0 -15  -6 213.884 95.0419  31
   0 -15  -6 223.593 87.5951  36
   0 -15  -7 2167.13 164.571  36
   0 -15  -7 2239.77 159.749  24
   0 -15  -7 2179.91 164.617  14
   0 -15  -8 140.023 73.7417  24
   0 -15  -8 229.444 76.0847  14
   0 -15  -8 199.695 84.3965  36
   0 -15  -9 818.724 93.1095  24
   0 -15  -9 1002.51 89.4454  14
   0 -15  -9 689.316 99.4395  36
   0 -15 -10 43.6379 62.1415  24
   0 -15 -10 39.8958 73.7566  31
   0 -15 -10-6.49455 70.7208  36
   0 -15 -11 7.04442 57.5639  24
   0 -15 -11 7.83550 65.4566  31
   0 -15 -11 38.7846 63.8206  36
   0 -15 -12 75.4602 53.1668  24
   0 -15 -12-28.2518 63.8088  31
   0 -15 -12-50.4859 59.1563  36
   0 -15 -13 199.083 48.6746  24
   0 -15 -13 197.823 54.4502  36
   0 -15 -13 184.590 56.2338  31
   0 -16   8-8.20763 56.8763  18
   0 -16   8 80.8289 51.4478  17
   0 -16   8 71.0954 56.3727  35
   0 -16   8 59.4076 53.7316  36
   0 -16   7 121.233 58.7989  36
   0 -16   7 60.7647 65.4589  35
   0 -16   7 112.239 49.5071  14
   0  16  -7 75.4331 45.2424  30
   0 -16   7 110.014 63.2794  18
   0  16  -6 2011.31 135.706  30
   0 -16   6 1821.01 147.616  35
   0 -16   6 2333.02 149.080  36
   0 -16   6 2363.06 154.346  18
   0 -16   6 2363.29 142.737  14
   0 -16   5-57.9320 73.3450  35
   0 -16   5 5.25646 67.6136  36
   0 -16   5 65.5501 65.8065  14
   0  16  -5 22.8292 61.5223  48
   0 -16   5-50.7585 74.7033  18
   0 -16   5 70.1913 66.0881  17
   0 -16   4 1566.70 117.025  31
   0 -16   4 1548.13 111.993  11
   0 -16   4 967.352 109.134  35
   0 -16   4 1485.85 115.356  36
   0  16  -4 736.147 101.999  48
   0 -16   4 1462.82 113.679  14
   0 -16   4 1233.19 112.674  17
   0 -16   3 208.226 79.2829  31
   0 -16   3 228.039 77.8579  11
   0 -16   3 158.655 76.2848  14
   0 -16   3 231.215 80.4724  36
   0 -16   3 186.854 68.5804  24
   0  16  -3 74.4160 66.0485  48
   0 -16   3 197.958 74.0654  17
   0 -16   3 154.582 80.7219  15
   0 -16   2 18.6341 78.3134  31
   0 -16   2 60.2326 76.6432  11
   0 -16   2 12.3173 76.0694  14
   0 -16   2 24.7471 66.5378  24
   0 -16   2 29.2355 80.8512  18
   0 -16   2 20.9535 70.3458  17
   0 -16   2 77.9146 79.2110  15
   0  16  -2 61.1828 70.0984  48
   0 -16   2 2.03355 73.6799  36
   0  16  -1 2043.96 179.598  48
   0 -16   1 3260.66 188.042  24
   0 -16   1 3251.51 195.673  31
   0 -16   1 3388.34 191.772  36
   0 -16   1 2630.77 190.334  18
   0 -16   1 2676.30 191.431  15
   0 -16   1 3375.12 196.765  14
   0 -16   1 2672.55 184.261  17
   0 -16   0 381.218 93.2922  31
   0 -16   0 333.463 89.3892  14
   0 -16   0 422.315 78.5092  24
   0 -16   0 359.236 65.7194  17
   0 -16   0 161.822 86.1479  18
   0 -16   0 185.585 83.7133  15
   0  16   0 218.230 78.7555  48
   0 -16   0 472.995 87.0818  36
   0  16   1 1802.00 153.139  48
   0 -16  -1 2847.75 163.117  24
   0 -16  -1 2858.91 168.146  36
   0 -16  -1 2653.24 173.544  31
   0 -16  -1 1965.11 162.102  15
   0 -16  -1 2062.22 163.369  18
   0 -16  -2 108.049 75.9748  36
   0 -16  -2 135.358 68.3324  24
   0 -16  -2 134.956 87.5292  31
   0  16   2 55.3344 67.8905  48
   0 -16  -2 128.648 75.6524  18
   0 -16  -2 133.121 72.9468  15
   0 -16  -3 1003.00 101.242  31
   0 -16  -3 971.183 91.5017  36
   0 -16  -3 944.576 85.8133  24
   0 -16  -4 90.2701 74.2183  14
   0 -16  -4 73.1891 64.5677  24
   0 -16  -4-2.20500 78.5718  31
   0 -16  -4-34.9159 72.8409  36
   0 -16  -5 2686.56 193.612  31
   0 -16  -5 2687.24 190.502  14
   0 -16  -5 3095.28 192.002  36
   0 -16  -6 1022.09 109.328  31
   0 -16  -6 1097.04 102.898  36
   0 -16  -6 1242.22 104.376  14
   0 -16  -6 1157.27 99.6447  24
   0 -16  -7 4642.36 286.099  36
   0 -16  -7 5246.19 285.909  24
   0 -16  -7 5164.42 285.990  14
   0 -16  -8 330.157 60.2412  24
   0 -16  -8 462.916 68.8719  36
   0 -16  -9 2033.81 139.168  36
   0 -16  -9 2230.72 135.557  24
   0 -16 -10 172.633 50.6945  36
   0 -16 -10 210.094 46.5848  24
   0 -16 -10 196.044 56.0635  31
   0  17  -3 237.324 42.1344  30
   0 -17   3 330.746 52.9070  36
   0 -17   3 280.342 55.7143  18
   0 -17   3 198.416 41.1966  17
   0 -17   3 263.375 54.0152  14
   0 -17   2 1096.38 82.4652  36
   0 -17   2 1006.39 77.2912  24
   0 -17   2 906.204 79.6014  14
   0 -17   1 2655.95 144.195  24
   0 -17   1 2662.28 147.362  36
   0 -17   1 2326.55 149.092  14
   0 -17   1 2378.25 146.754  31
   0 -17   0 1447.39 97.8093  24
   0 -17   0 1590.40 102.582  36
   0 -17   0 1316.46 105.839  14
   0 -17   0 1501.87 106.779  31
   0 -17  -1 428.575 61.5607  24
   0 -17  -1 506.363 71.7428  31
   0 -17  -1 509.339 66.1557  36
   0 -17  -2 903.688 76.7056  24
   0 -17  -2 917.462 85.0418  31
   0 -17  -2 850.879 79.5143  36
   0 -17  -3 1023.12 87.7553  31
   0 -17  -3 952.914 79.2343  24
   0 -17  -3 821.996 83.7871  14
   0 -17  -3 1018.24 82.7643  36
   0 -17  -4 629.326 70.7849  31
   0 -17  -4 622.989 64.6654  36
   0 -17  -4 639.706 62.4110  24
   0 -17  -4 468.555 65.2763  14
   0 -17  -5 112.464 45.9478  36
   0 -17  -5 68.8567 50.2987  31
   0 -17  -5 63.4143 41.8992  24
   0 -17  -5 84.0091 44.4513  14
   1 -17  -3 1236.50 85.8331  24
   1 -17  -3 1248.22 92.7588  31
   1 -17  -3 1196.68 87.6358  36
   1 -17  -2 63.1839 41.8427  24
   1 -17  -2 38.2050 52.3609  31
   1 -17  -2 37.7580 46.4429  36
   1 -17  -1 2038.37 128.703  31
   1 -17  -1 2094.73 125.759  36
   1 -17  -1 2095.14 126.039  24
   1 -17   0 128.819 52.2350  14
   1 -17   0 273.924 53.1805  36
   1 -17   0 161.199 46.4735  18
   1 -17   0 183.683 48.3276  24
   1 -17   0 220.469 55.5115  31
   1 -17   1 2149.47 122.075  24
   1 -17   1 2099.72 123.224  31
   1 -17   1 2037.94 121.290  36
   1 -17   1 1801.64 124.658  14
   1 -17   2 112.625 45.5694  36
   1 -17   2 90.7643 49.9465  14
   1 -17   2 57.9561 42.9447  24
   1 -17   2 49.4509 46.1112  18
   1 -16  -9 267.992 51.8509  36
   1 -16  -9 243.058 46.8020  24
   1 -16  -9 192.029 59.4552  31
   1 -16  -8 25.0073 52.8354  36
   1 -16  -8 160.003 49.4039  14
   1 -16  -8 112.102 48.1017  24
   1 -16  -8 90.7225 60.1807  31
   1 -16  -7 511.257 78.6779  31
   1 -16  -7 502.703 71.8297  36
   1 -16  -7 677.382 69.4708  24
   1 -16  -7 545.321 72.1770  14
   1 -16  -6 113.647 61.3663  36
   1 -16  -6 129.823 64.1888  14
   1 -16  -6 132.661 57.0282  24
   1 -16  -6 62.3878 69.5187  31
   1 -16  -5 370.654 70.7818  36
   1 -16  -5 302.013 74.4978  14
   1 -16  -5 349.313 67.9900  24
   1 -16  -5 325.134 80.0611  31
   1 -16  -4 16.8509 64.4093  36
   1 -16  -4 29.1833 69.8948  14
   1 -16  -4-35.7784 62.0609  24
   1 -16  -4-24.5188 74.6885  31
   1 -16  -3 198.807 81.0386  31
   1 -16  -3 131.987 71.5402  36
   1 -16  -3 317.949 70.0734  24
   1 -16  -3 247.999 68.8595  15
   1 -16  -2 105.871 78.3949  31
   1 -16  -2 54.8888 70.2759  36
   1 -16  -2 24.5354 64.2608  24
  -1  16   2 29.7799 61.4914  48
   1 -16  -2 41.6086 69.6526  15
   1 -16  -2 24.9916 67.1019  18
   1 -16  -1 742.232 97.9627  31
   1 -16  -1 501.999 92.3729  14
   1 -16  -1 721.405 91.0799  36
   1 -16  -1 651.263 85.8441  24
  -1  16   1 623.412 84.7907  48
   1 -16  -1 541.008 87.2002  18
   1 -16  -1 568.664 88.8887  15
   1 -16   0 875.062 94.1177  31
   1 -16   0 700.767 91.4718  14
   1 -16   0 784.115 81.7779  24
   1 -16   0 653.310 90.8587  15
   1 -16   0 475.198 83.7996  18
  -1  16   0 634.389 79.8703  48
   1 -16   0 827.964 86.5606  36
  -1  16  -1 1183.35 118.519  48
   1 -16   1 1784.77 122.683  24
   1 -16   1 1749.89 129.797  31
   1 -16   1 1870.74 128.054  36
   1 -16   1 1157.77 124.458  18
   1 -16   1 1328.82 118.975  17
   1 -16   1 1450.79 130.232  15
   1 -16   1 1754.38 131.800  14
   1 -16   2 1001.28 97.1863  36
   1 -16   2 744.516 96.3756  14
   1 -16   2 924.903 91.8829  24
   1 -16   2 936.557 97.1220  31
  -1  16  -2 664.291 90.2231  48
   1 -16   2 723.568 99.9302  15
   1 -16   2 488.485 88.4168  17
   1 -16   2 644.992 99.8946  18
   1 -16   3 1855.81 124.347  36
   1 -16   3 1721.66 126.052  31
   1 -16   3 1754.16 121.290  24
  -1  16  -3 985.264 113.502  48
   1 -16   3 1768.91 125.514  14
   1 -16   3 1125.71 116.375  17
   1 -16   4 60.6357 70.4801  35
   1 -16   4-36.7840 69.8071  36
   1 -16   4-43.8656 65.5424  14
   1 -16   4-9.96988 67.3849  31
   1 -16   4 44.5737 62.9519  24
  -1  16  -4-61.9292 63.6370  48
   1 -16   4-23.6134 68.7552  17
   1 -16   5-43.5289 70.7816  17
   1 -16   5 23.1321 73.5574  18
   1 -16   5-2.99916 62.3548  14
   1 -16   5 25.8349 59.9363  24
  -1  16  -5 61.4422 63.1202  48
   1 -16   5 36.1174 66.2226  36
   1 -16   5-22.7163 70.4122  35
  -1  16  -6 78.3489 64.6494  30
   1 -16   6 68.0488 68.4780  18
   1 -16   6 16.4253 54.9914  14
   1 -16   6 41.7660 56.3020  24
   1 -16   6-19.5648 59.7735  36
   1 -16   6 41.9006 66.5930  35
  -1  16  -7 105.095 54.4467  30
   1 -16   7 22.8347 43.3325  14
   1 -16   7 42.3587 59.3106  18
   1 -16   7 37.2151 63.1527  35
   1 -16   7 62.8533 55.9459  36
   1 -16   8 275.877 59.0855  17
   1 -16   8 335.775 62.1089  18
  -1  16  -8 376.213 49.4212  30
   1 -16   8 323.383 61.6212  35
   1 -15 -13 38.1919 45.3858  31
   1 -15 -13 59.9160 34.0606  24
   1 -15 -13 42.5503 40.4829  36
   1 -15 -12 94.5536 43.7805  24
   1 -15 -12 64.9716 50.2931  36
   1 -15 -11 130.204 52.5173  24
   1 -15 -11 106.248 58.3590  36
   1 -15 -10 11.8414 55.5402  24
   1 -15 -10 34.2916 61.4870  36
   1 -15  -9 308.951 82.5457  31
   1 -15  -9 375.619 69.3395  24
   1 -15  -9 290.743 75.8617  36
   1 -15  -9 264.554 70.4235  14
   1 -15  -8 948.337 100.042  36
   1 -15  -8 841.606 93.0561  24
   1 -15  -8 754.815 97.9291  14
   1 -15  -8 667.813 102.542  31
   1 -15  -7 1372.27 126.018  36
   1 -15  -7 1201.33 130.506  31
   1 -15  -7 1656.17 123.754  24
   1 -15  -7 1425.15 125.953  14
   1 -15  -6 785.948 112.958  31
   1 -15  -6 994.994 101.845  24
   1 -15  -6 858.511 107.463  36
   1 -15  -6 776.575 105.143  14
   1 -15  -5 2951.07 196.121  36
   1 -15  -5 2507.65 200.482  31
   1 -15  -5 3205.65 195.545  24
   1 -15  -5 2690.53 197.370  14
   1 -15  -5 2807.51 189.862  15
   1 -15  -4 80.2496 83.2610  36
   1 -15  -4 10.8468 86.4216  14
   1 -15  -4-10.1399 78.5800  24
   1 -15  -4 48.5594 92.4594  31
  -1  15   4 42.4927 73.3710  48
   1 -15  -4 103.446 63.7517  18
   1 -15  -4 98.6335 79.0713  15
   1 -15  -3 817.083 105.060  36
   1 -15  -3 868.760 101.605  24
   1 -15  -3 761.958 113.408  31
  -1  15   3 637.578 96.2996  48
   1 -15  -3 578.315 101.097  15
   1 -15  -2 51.9189 89.3642  36
   1 -15  -2 2.87772 91.6613  31
   1 -15  -2 28.6251 77.9802  24
  -1  15   2 29.5882 83.3649  48
   1 -15  -2 43.7524 86.2912  15
   1 -15  -2 38.6473 89.2837  18
   1 -15  -2-2.03447 23.9074  17
   1 -15  -1-10.8687 84.8157  36
   1 -15  -1-65.5852 93.9530  14
   1 -15  -1-40.2887 96.0964  31
   1 -15  -1-96.0136 84.1164  24
  -1  15   1 52.6444 87.5596  48
   1 -15  -1 19.1527 93.6435  18
   1 -15  -1 25.4992 88.7422  15
   1 -15  -1 52.8623 76.6567  17
   1 -15   0 259.418 92.3429  36
   1 -15   0 169.310 100.122  14
   1 -15   0 239.483 101.443  11
   1 -15   0 208.753 96.7885  31
   1 -15   0 433.042 90.3634  24
  -1  15   0 130.988 90.4061  48
   1 -15   0 318.457 98.3827  15
   1 -15   0 227.294 89.1260  17
   1 -15   0 93.7818 100.393  18
   1 -15   1 1221.13 126.287  36
   1 -15   1 1474.07 133.628  11
   1 -15   1 1275.44 130.019  31
   1 -15   1 1431.92 124.041  24
  -1  15  -1 968.365 123.129  48
   1 -15   1 1146.76 130.095  15
   1 -15   1 1000.41 123.630  17
   1 -15   1 1154.58 129.623  14
   1 -15   1 822.552 132.339  18
   1 -15   2 71.2958 88.6502  36
   1 -15   2 109.887 91.7263  14
   1 -15   2 86.6312 94.6444  11
   1 -15   2 70.0356 93.5491  31
   1 -15   2-12.6631 80.6188  24
  -1  15  -2 141.380 90.5130  48
   1 -15   2-61.0316 96.0985  15
   1 -15   2 108.865 90.8774  17
   1 -15   2 40.6258 100.883  18
   1 -15   3 1712.72 140.981  36
   1 -15   3 1726.95 140.513  11
   1 -15   3 1661.27 143.634  31
   1 -15   3 1829.90 137.326  24
  -1  15  -3 1111.07 133.003  48
   1 -15   3 1703.67 143.122  14
   1 -15   3 1162.54 138.733  17
   1 -15   4 249.964 89.8436  36
   1 -15   4 303.331 90.0306  14
   1 -15   4 243.510 90.7460  11
   1 -15   4 221.809 93.8303  31
   1 -15   4 368.301 87.2785  24
  -1  15  -4 131.341 85.8217  48
   1 -15   4 65.3274 92.6545  17
   1 -15   5 391.159 92.0153  36
   1 -15   5 222.123 99.2662  35
   1 -15   5 363.257 85.1267  14
   1 -15   5 369.438 91.2423  11
   1 -15   5 192.812 90.1843  31
   1 -15   5 326.849 86.2038  24
  -1  15  -5 135.199 83.6714  48
   1 -15   5 330.494 98.5054  15
   1 -15   5 100.072 97.6847  18
   1 -15   6 467.407 94.2218  36
   1 -15   6 483.934 107.423  35
   1 -15   6 468.242 87.9386  14
   1 -15   6 414.951 91.1062  11
   1 -15   6 565.004 95.3757  31
   1 -15   6 520.855 90.6579  24
   1 -15   6 451.891 102.727  18
   1 -15   6 405.856 100.893  15
   1 -15   7 140.312 86.7691  15
   1 -15   7 193.650 87.3879  18
   1 -15   7 204.512 86.3399  17
   1 -15   7 144.891 72.9005  14
   1 -15   7 218.557 75.7172  11
   1 -15   7 306.587 84.2003  36
   1 -15   7 140.941 92.8222  35
   1 -15   7 217.879 77.0437  24
   1 -15   8 85.4696 80.7940  17
   1 -15   8 126.094 83.3377  18
  -1  15  -8 145.526 81.3901  30
   1 -15   8 128.869 64.5964  14
   1 -15   8 100.810 69.6841  24
   1 -15   8 168.532 77.1249  36
  -1  15  -8 72.5496 69.6098  48
  -1  15  -9 203.410 73.6229  30
   1 -15   9 221.103 75.2511  17
   1 -15   9 313.033 77.0819  18
   1 -15   9 174.712 54.0311  14
  -1  15  -9 304.495 66.0388  48
   1 -15   9 126.483 73.1111  36
  -1  15 -10 273.236 63.2589  30
   1 -15  10 262.282 70.1318  17
   1 -15  10 231.403 67.0954  18
   1 -15  10 157.500 62.7145  37
   1 -15  11 875.812 68.1302  18
   1 -15  11 702.125 85.3826  35
   1 -15  11 667.780 74.7446  17
   1 -14 -15 1857.98 127.674  36
   1 -14 -15 1647.57 126.912  31
   1 -14 -14 32.7008 45.5895  24
   1 -14 -14-22.3720 54.8871  36
   1 -14 -14 44.8738 60.5156  31
   1 -14 -13 1452.83 105.218  24
   1 -14 -13 1258.87 111.646  36
   1 -14 -13 1156.86 113.202  31
   1 -14 -12 169.683 63.6237  24
   1 -14 -12 52.3082 70.7043  36
   1 -14 -11 1475.38 119.085  24
   1 -14 -11 1284.75 125.696  36
   1 -14 -10 138.808 75.1860  24
   1 -14 -10 151.486 97.4813  22
   1 -14 -10 112.202 72.1263  14
   1 -14 -10 80.5698 85.1929  36
   1 -14  -9 3645.38 244.692  22
   1 -14  -9 3644.84 226.469  24
   1 -14  -9 3202.98 223.791  14
   1 -14  -9 3355.42 228.892  36
   1 -14  -8-2.63925 85.5067  14
   1 -14  -8 14.2639 82.0453  24
   1 -14  -8 6.77707 111.308  22
   1 -14  -8 49.2127 92.0401  36
   1 -14  -8 74.9863 97.7782  31
   1 -14  -7 3291.00 228.409  31
   1 -14  -7 3154.84 235.065  22
   1 -14  -7 4001.47 220.301  24
   1 -14  -7 3523.23 219.428  14
   1 -14  -7 3718.18 223.699  36
   1 -14  -6 312.958 108.123  31
   1 -14  -6 457.374 106.305  14
   1 -14  -6 375.879 105.530  36
   1 -14  -6 285.241 123.757  22
   1 -14  -6 541.071 100.001  24
   1 -14  -5 1473.45 141.896  36
   1 -14  -5 1338.12 145.555  31
  -1  14   5 1405.07 124.063  48
   1 -14  -5 1513.44 137.902  24
   1 -14  -5 896.220 125.464  18
   1 -14  -5 1324.69 145.397  14
   1 -14  -4 499.302 119.699  31
   1 -14  -4 570.816 117.907  14
   1 -14  -4 713.501 106.383  24
  -1  14   4 598.439 101.914  48
   1 -14  -4 723.046 118.170  36
   1 -14  -4 394.596 107.067  18
   1 -14  -3 327.096 113.901  31
  -1  14   3 289.484 97.2623  48
   1 -14  -3 512.080 101.203  24
   1 -14  -3 349.072 106.927  36
   1 -14  -3 237.307 86.6812  17
   1 -14  -2-17.6085 105.214  31
   1 -14  -2-25.4241 110.176  11
  -1  14   2 92.2150 96.1832  48
   1 -14  -2-31.5729 88.5563  24
   1 -14  -2-23.2787 96.5544  36
   1 -14  -2 16.7534 97.3619  15
   1 -14  -1 315.509 111.990  31
   1 -14  -1 235.124 107.820  14
   1 -14  -1 394.311 120.895  11
  -1  14   1 308.025 102.868  48
   1 -14  -1 302.601 96.5350  24
   1 -14  -1 301.665 104.953  36
   1 -14  -1 329.642 109.788  15
   1 -14   0 209.487 114.481  11
   1 -14   0 30.4250 107.131  14
   1 -14   0 55.2037 106.374  31
   1 -14   0 129.050 89.9006  24
   1 -14   0 174.264 108.431  15
   1 -14   0 115.815 100.585  36
   1 -14   1 1280.49 141.943  36
   1 -14   1 1631.32 152.855  11
   1 -14   1 1337.68 148.244  31
   1 -14   1 1412.84 136.094  24
   1 -14   1 1210.59 131.788  19
   1 -14   1 1066.19 141.796  14
   1 -14   1 1192.92 146.964  15
   1 -14   2 12.9863 102.109  14
   1 -14   2-72.9451 113.353  11
   1 -14   2 49.4436 105.963  31
   1 -14   2 61.4829 91.3662  24
   1 -14   2 12.5502 98.8145  19
   1 -14   2 52.2989 103.291  36
   1 -14   3 2412.65 184.086  36
   1 -14   3 2383.72 184.109  11
   1 -14   3 2137.72 182.119  31
   1 -14   3 2302.25 176.119  24
   1 -14   3 2437.56 184.385  14
   1 -14   4 3.15162 102.485  36
   1 -14   4-42.2905 103.326  14
   1 -14   4 136.810 103.130  11
   1 -14   4 27.9349 101.887  31
   1 -14   4-6.01098 88.5709  24
   1 -14   4-34.3660 106.233  19
   1 -14   4-34.5350 119.874  18
   1 -14   5 875.764 122.251  36
   1 -14   5 541.815 107.684  14
   1 -14   5 534.739 113.489  11
   1 -14   5 657.610 115.160  31
   1 -14   5 846.717 113.431  24
   1 -14   5 617.236 126.454  19
   1 -14   5 630.276 122.127  15
   1 -14   5 618.076 132.038  18
   1 -14   6 800.590 119.068  36
   1 -14   6 670.930 114.023  11
   1 -14   6 642.280 109.218  14
   1 -14   6 755.894 116.498  31
   1 -14   6 877.747 115.474  24
   1 -14   6 531.654 124.225  19
   1 -14   6 629.779 126.800  18
   1 -14   6 656.445 122.462  15
   1 -14   7 127.234 98.5520  36
   1 -14   7 154.497 95.0072  11
   1 -14   7 104.047 89.7470  14
   1 -14   7 97.2879 99.3240  31
   1 -14   7 115.747 90.7359  24
   1 -14   7 40.8214 109.577  19
   1 -14   7 21.5382 102.897  15
   1 -14   7 65.8092 108.605  18
   1 -14   7-3.10792 102.869  17
   1 -14   8 1618.90 159.492  15
   1 -14   8 1522.60 162.775  17
   1 -14   8 1850.66 145.861  14
   1 -14   8 1886.28 154.991  24
   1 -14   8 1757.91 161.630  18
   1 -14   8 1657.00 171.789  19
   1 -14   8 2275.16 152.550  11
   1 -14   8 2131.46 163.139  36
   1 -14   9 713.308 110.112  24
   1 -14   9 914.423 117.576  36
   1 -14   9 1003.18 118.362  18
   1 -14   9 861.851 132.071  19
   1 -14   9 765.743 99.2221  14
   1 -14   9 732.166 115.783  15
   1 -14   9 675.416 116.478  17
  -1  14 -10 1336.41 132.407  30
   1 -14  10 1198.33 129.672  36
   1 -14  10 1439.57 144.986  35
  -1  14 -10 1192.63 119.476  48
   1 -14  10 1675.42 132.536  18
   1 -14  10 1608.86 113.504  14
   1 -14  10 1449.10 134.461  17
  -1  14 -11 2192.83 153.058  30
   1 -14  11 2078.24 157.253  36
   1 -14  11 2188.11 166.128  35
  -1  14 -11 1736.39 140.617  48
   1 -14  11 2209.43 155.927  17
   1 -14  11 2214.45 153.032  18
   1 -14  12 676.777 81.5645  18
  -1  14 -12 873.805 97.3273  21
  -1  14 -12 851.234 88.3191  30
   1 -14  12 577.901 100.730  35
   1 -14  12 619.234 87.2518  17
  -1  14 -13 653.970 79.2027  21
   1 -14  13 583.305 56.3938  18
   1 -14  13 466.691 67.0277  17
  -1  14 -13 572.643 61.4940  30
   1 -14  14 56.6218 58.8433  37
   1 -14  14 123.774 56.8335  35
   1 -13 -17 142.480 46.8518  31
   1 -13 -17 217.660 38.3152  24
   1 -13 -17 135.893 50.6012  36
   1 -13 -16 134.860 63.5738  31
   1 -13 -16 233.148 65.1414  36
   1 -13 -16 205.091 51.3826  24
   1 -13 -15 706.055 94.0959  31
   1 -13 -15 765.686 93.5287  36
   1 -13 -15 817.634 84.2046  24
   1 -13 -15 979.797 92.9324  38
   1 -13 -14 401.364 91.1502  31
   1 -13 -14 529.511 86.4118  38
   1 -13 -14 460.690 75.9629  24
   1 -13 -14 295.254 83.9934  36
   1 -13 -13 1136.72 118.383  36
   1 -13 -13 1135.27 120.893  31
   1 -13 -13 1500.87 115.190  38
   1 -13 -13 1463.46 112.336  24
   1 -13 -12 380.500 98.5567  22
   1 -13 -12 377.888 113.421  27
   1 -13 -12 452.514 95.4015  38
   1 -13 -12 266.750 83.4306  24
   1 -13 -12 291.644 93.4550  36
   1 -13 -11-6.21455 98.7130  22
   1 -13 -11 11.4386 110.298  27
   1 -13 -11-89.5850 89.8795  38
   1 -13 -11-2.22219 71.3431  14
   1 -13 -11-43.9832 92.3589  36
   1 -13 -11 45.0465 82.1276  24
   1 -13 -10 758.363 112.407  14
   1 -13 -10 1089.84 141.566  27
   1 -13 -10 992.628 126.119  36
   1 -13 -10 819.802 112.866  38
   1 -13 -10 954.319 117.636  24
   1 -13 -10 1142.35 141.413  22
   1 -13  -9 666.111 110.592  24
   1 -13  -9 480.314 106.769  14
   1 -13  -9 602.137 118.259  36
   1 -13  -9 761.651 110.136  38
   1 -13  -9 713.035 132.027  22
   1 -13  -9 786.189 136.284  27
   1 -13  -8 194.778 92.5940  38
   1 -13  -8 275.234 131.007  27
   1 -13  -8 109.706 106.566  36
   1 -13  -8 72.1216 91.3208  24
   1 -13  -8 8.02107 118.269  22
   1 -13  -8 112.576 109.436  31
   1 -13  -7 334.258 96.5328  38
   1 -13  -7 209.489 110.779  31
   1 -13  -7 393.904 111.775  36
   1 -13  -7 134.073 124.156  22
   1 -13  -7 176.428 98.3078  24
   1 -13  -6 783.439 104.967  38
   1 -13  -6 610.366 120.693  36
   1 -13  -6 639.327 131.658  31
   1 -13  -6 737.651 114.759  29
   1 -13  -6 802.033 117.755  24
   1 -13  -6 604.290 145.140  22
   1 -13  -5 410.466 116.454  36
   1 -13  -5 286.845 119.378  31
   1 -13  -5 203.926 107.493  29
   1 -13  -5 418.952 117.958  11
   1 -13  -5 388.629 104.882  24
   1 -13  -5 341.530 87.2423  38
  -1  13   5 401.062 98.9194  48
   1 -13  -4 2141.45 191.516  31
   1 -13  -4 2379.37 181.357  24
   1 -13  -4 1792.48 188.119  29
   1 -13  -4 2101.86 185.252  36
  -1  13   4 2359.19 175.881  48
   1 -13  -3 35.4307 112.667  31
   1 -13  -3 71.9094 114.100  29
   1 -13  -3-17.7450 93.0739  24
  -1  13   3 120.620 102.473  48
   1 -13  -3-15.0128 104.113  36
  -1  13   2 262.107 100.450  40
   1 -13  -2 350.493 112.427  36
   1 -13  -2 321.773 121.847  31
   1 -13  -2 388.065 126.662  29
  -1  13   2 407.073 116.594  44
   1 -13  -2 471.746 129.607  11
   1 -13  -2 409.285 105.352  24
   1 -13  -2 222.528 138.078  22
   1 -13  -1 1305.73 138.588  24
  -1  13   1 907.665 130.400  40
   1 -13  -1 1246.76 144.661  36
   1 -13  -1 1133.90 149.968  31
   1 -13  -1 1334.98 169.594  29
  -1  13   1 1024.07 146.685  44
   1 -13  -1 1281.46 149.139  14
   1 -13  -1 1207.78 173.277  22
   1 -13   0 3094.69 210.421  24
   1 -13   0 3363.75 224.019  11
  -1  13   0 2258.00 201.459  40
   1 -13   0 2960.35 215.179  36
   1 -13   0 2551.58 216.879  31
   1 -13   0 2814.88 238.433  29
   1 -13   0 2621.33 210.371  19
   1 -13   0 2835.62 219.459  14
  -1  13   0 2915.65 226.828  44
   1 -13   1 125.239 112.640  36
   1 -13   1 134.060 118.109  31
   1 -13   1 272.753 141.003  29
   1 -13   1 210.872 119.837  19
   1 -13   1 235.441 116.586  14
   1 -13   1 435.539 133.943  11
   1 -13   1 257.564 103.894  24
  -1  13  -1 250.124 117.881  44
  -1  13  -2 1689.36 173.848  44
   1 -13   2 2084.08 170.653  24
   1 -13   2 2338.83 183.233  11
   1 -13   2 1807.51 173.462  31
   1 -13   2 1767.63 196.735  29
   1 -13   2 2207.02 176.675  36
   1 -13   2 1589.15 175.664  19
   1 -13   2 1841.18 175.915  14
   1 -13   3 2134.14 171.873  24
   1 -13   3 1919.79 176.650  11
   1 -13   3 1789.26 173.579  31
   1 -13   3 1771.99 200.918  29
   1 -13   3 2018.19 175.948  14
   1 -13   3 2103.22 177.108  36
   1 -13   4 2659.49 200.144  24
   1 -13   4 2797.98 206.338  11
   1 -13   4 2909.97 207.809  36
   1 -13   4 2527.39 203.934  31
   1 -13   4 2532.56 199.394  14
   1 -13   4 2443.41 208.525  15
   1 -13   4 1933.72 210.697  19
   1 -13   5 70.6701 101.674  24
   1 -13   5 94.6607 104.046  14
   1 -13   5-39.7422 109.147  11
   1 -13   5-67.2892 115.317  36
   1 -13   5 62.7928 112.725  31
   1 -13   5 29.8809 115.710  15
   1 -13   5 24.7627 126.326  19
   1 -13   6 1779.56 153.503  24
   1 -13   6 1313.67 150.148  11
   1 -13   6 1450.38 156.812  36
   1 -13   6 1574.89 158.753  31
   1 -13   6 1471.61 149.005  14
   1 -13   6 1492.34 162.514  15
   1 -13   6 1440.57 175.990  19
   1 -13   7 75.2402 97.5273  24
   1 -13   7 77.7423 103.121  11
   1 -13   7 2.95866 93.8163  14
   1 -13   7 65.4995 108.943  36
   1 -13   7-3.27923 108.721  31
   1 -13   7-71.4575 111.919  15
   1 -13   7 119.384 115.129  18
   1 -13   7-4.11461 123.767  19
   1 -13   8 6.38122 97.1664  24
   1 -13   8 102.113 92.2682  14
   1 -13   8-79.5191 97.2292  11
   1 -13   8-43.7669 109.061  36
   1 -13   8-65.8955 105.034  31
   1 -13   8 89.6510 110.984  15
   1 -13   8 46.3798 112.274  18
   1 -13   8 24.1248 125.334  19
   1 -13   9-17.6054 88.6284  14
   1 -13   9 149.510 89.1022  11
   1 -13   9 62.2348 103.732  15
   1 -13   9 73.5188 103.596  18
   1 -13   9-9.23647 96.6555  24
   1 -13   9-6.50509 108.306  36
   1 -13  10 688.346 127.546  17
   1 -13  10 1092.11 132.690  15
   1 -13  10 1016.12 111.233  14
   1 -13  10 1141.58 128.943  18
   1 -13  10 1075.03 129.759  24
   1 -13  10 1034.70 135.472  36
   1 -13  11 27.2629 113.533  19
   1 -13  11 14.7205 88.4270  18
   1 -13  11 35.2699 88.0131  17
   1 -13  11 249.403 114.353  35
   1 -13  11-26.0789 98.1575  36
  -1  13 -11-62.9606 105.131  30
   1 -13  12 1192.03 134.563  35
   1 -13  12 1024.08 128.072  36
  -1  13 -12 1106.83 122.211  30
   1 -13  12 977.879 138.513  19
   1 -13  12 1175.95 112.401  18
  -1  13 -12 871.211 99.6862  48
   1 -13  12 919.826 114.703  17
  -1  13 -13 90.9945 83.3885  30
   1 -13  13 197.569 94.4431  35
  -1  13 -13 129.902 50.2218  48
   1 -13  13 48.8913 75.4049  17
   1 -13  13 181.072 71.5666  18
  -1  13 -14 112.034 70.3360  30
  -1  13 -14 268.549 97.5584  21
   1 -13  14 83.3055 61.9391  17
   1 -13  14 88.3771 83.1877  35
   1 -13  15 689.904 62.9258  17
   1 -13  15 655.627 87.0868  35
  -1  13 -16 148.073 61.8403  21
   1 -13  16 61.4449 58.6108  37
   1 -13  16 82.2512 48.9916  35
   1 -12 -18 311.414 63.8313  36
   1 -12 -18 222.806 57.5641  31
   1 -12 -18 262.178 48.6440  24
   1 -12 -17-22.8356 68.5524  36
   1 -12 -17 26.6604 68.7169  38
   1 -12 -17 81.9533 65.8204  31
   1 -12 -17 56.1570 54.6638  24
   1 -12 -16 628.275 92.2072  27
   1 -12 -16 478.178 77.3645  24
   1 -12 -16 448.846 89.6813  36
   1 -12 -15 697.264 104.490  27
   1 -12 -15 328.270 94.5208  36
   1 -12 -15 418.201 95.8569  31
   1 -12 -15 446.306 83.7028  24
   1 -12 -14 543.292 109.288  27
   1 -12 -14 349.216 98.7577  36
   1 -12 -14 361.184 86.6818  24
   1 -12 -14 257.751 99.4510  31
   1 -12 -13 49.2237 100.035  31
   1 -12 -13 343.079 114.841  27
   1 -12 -13 7.20612 100.083  36
   1 -12 -13 273.062 99.9727  38
   1 -12 -13 220.419 89.0841  24
   1 -12 -13 325.302 99.3297  22
   1 -12 -12 630.313 129.071  27
   1 -12 -12 296.489 113.192  36
   1 -12 -12 708.458 113.952  38
   1 -12 -12 425.056 100.612  24
   1 -12 -12 458.014 112.671  22
   1 -12 -11-32.8706 119.187  27
   1 -12 -11 28.2515 102.471  36
   1 -12 -11-80.3087 104.864  38
   1 -12 -11 36.6081 96.3626  24
   1 -12 -11 73.3361 110.124  22
   1 -12 -10 1159.05 138.648  38
   1 -12 -10 1140.59 148.673  36
   1 -12 -10 1482.66 160.585  22
   1 -12 -10 1288.70 139.690  24
   1 -12 -10 1341.22 158.985  27
   1 -12  -9 473.351 134.898  27
   1 -12  -9 322.105 119.386  36
   1 -12  -9 272.911 108.614  38
   1 -12  -9 335.252 129.032  22
   1 -12  -9 425.708 108.226  24
   1 -12  -8 1662.23 179.238  31
   1 -12  -8 1657.11 171.841  36
   1 -12  -8 1904.51 161.464  38
  -1  12   8 1614.72 172.206  40
  -1  12   8 1495.40 166.905  43
   1 -12  -8 1822.97 164.778  24
   1 -12  -8 1475.20 183.618  22
  -1  12   7 208.371 103.661  43
   1 -12  -7 42.7767 102.464  38
  -1  12   7 161.752 105.488  40
   1 -12  -7 159.935 112.461  36
   1 -12  -7 271.155 122.688  31
   1 -12  -7 266.699 142.424  27
   1 -12  -7 318.855 108.253  24
   1 -12  -7 89.1112 128.677  22
  -1  12   6 1794.17 181.841  43
   1 -12  -6 2548.32 181.447  38
  -1  12   6 1953.10 195.360  40
   1 -12  -6 2344.06 197.238  36
   1 -12  -6 1930.96 195.419  31
   1 -12  -6 2227.96 186.045  29
   1 -12  -6 2702.65 193.170  11
   1 -12  -6 2170.38 211.508  22
   1 -12  -6 2417.92 190.733  24
   1 -12  -6 2561.66 197.547   2
  -1  12   6 2542.08 176.805  48
  -1  12   5 51.7017 102.607  40
   1 -12  -5 89.0701 90.1938  38
   1 -12  -5 49.1379 108.329  36
   1 -12  -5 83.0023 117.607  31
   1 -12  -5-59.7384 107.114  29
   1 -12  -5 94.9684 110.873  11
   1 -12  -5 53.8599 99.1133  24
  -1  12   5-8.17802 94.8576  48
   1 -12  -5 42.5111 110.373   2
   1 -12  -4 3844.41 258.233  36
   1 -12  -4 3162.96 255.171  29
   1 -12  -4 3351.68 260.669  31
   1 -12  -4 4296.87 264.393   2
   1 -12  -4 3509.69 232.967  38
  -1  12   4 3836.72 260.860  40
   1 -12  -4 3839.20 253.365  24
   1 -12  -3 222.485 108.971  36
   1 -12  -3 96.6091 110.697  31
   1 -12  -3 58.3136 116.705  29
   1 -12  -3 141.167 130.929  27
   1 -12  -3 72.4837 112.813   2
   1 -12  -3 216.533 100.340  24
  -1  12   3 134.435 103.349  40
  -1  12   2 1466.69 156.104  40
   1 -12  -2 1797.74 164.437  36
   1 -12  -2 1436.59 165.549  31
   1 -12  -2 1733.06 182.071  29
   1 -12  -2 1741.77 164.271   2
   1 -12  -2 1810.66 166.503  11
   1 -12  -2 1657.80 188.149  22
   1 -12  -2 1406.47 151.051  24
  -1  12   2 1512.01 171.096  44
  -1  12   1 657.538 141.284  44
  -1  12   1 681.396 123.760  40
   1 -12  -1 853.126 131.371  36
   1 -12  -1 728.217 137.932  31
   1 -12  -1 804.958 154.177  29
   1 -12  -1 698.066 130.314   2
   1 -12  -1 1125.60 147.282  11
   1 -12  -1 847.372 123.677  24
   1 -12  -1 866.556 129.342  19
   1 -12  -1 863.768 159.310  22
  -1  12   0 1858.59 192.261  44
  -1  12   0 1436.15 163.429  40
   1 -12   0 1887.32 176.964  36
   1 -12   0 1698.66 180.587  31
   1 -12   0 1752.91 198.882  29
   1 -12   0 1920.78 178.217   2
   1 -12   0 2295.51 184.266  11
   1 -12   0 1973.47 205.008  22
   1 -12   0 1851.84 166.955  24
   1 -12   0 1666.44 174.897  19
   1 -12   1 2041.09 204.961  22
   1 -12   1 1784.11 165.958  24
   1 -12   1 2126.17 184.760  11
   1 -12   1 1744.75 171.933   2
  -1  12  -1 1682.96 188.439  44
  -1  12  -1 1237.52 157.799  40
   1 -12   1 1809.63 173.735  36
   1 -12   1 1746.16 178.357  31
   1 -12   1 2221.88 208.267  29
   1 -12   1 1394.58 172.335  14
   1 -12   1 1643.53 184.525  19
   1 -12   2 1364.36 152.670  24
   1 -12   2 1511.36 168.539  11
   1 -12   2 1322.59 151.591   2
  -1  12  -2 1523.39 175.024  44
  -1  12  -2 1147.64 145.191  40
   1 -12   2 1417.26 158.355  36
   1 -12   2 1278.27 158.939  31
   1 -12   2 1456.54 193.111  29
   1 -12   2 1084.54 173.073  19
   1 -12   2 1526.57 163.285  14
   1 -12   3 1423.98 153.700  36
   1 -12   3 1407.27 154.080  31
   1 -12   3 1216.77 140.266   2
   1 -12   3 1499.88 160.252  11
   1 -12   3 1055.87 165.544  19
   1 -12   3 1593.76 151.818  24
   1 -12   3 1389.31 154.994  14
  -1  12  -4 1542.37 164.091   5
   1 -12   4 1777.15 161.158  36
   1 -12   4 1593.84 164.343  31
   1 -12   4 1598.46 153.286  24
   1 -12   4 1529.94 163.944  11
   1 -12   4 1417.43 160.778  15
   1 -12   4 1396.29 152.670  14
   1 -12   4 1161.21 174.572  19
  -1  12  -5 2078.14 182.785   5
   1 -12   5 2393.62 185.816  36
   1 -12   5 1862.30 182.205  31
   1 -12   5 1791.73 200.243  29
   1 -12   5 1947.48 179.380  11
   1 -12   5 1855.51 201.136  19
   1 -12   5 2271.82 179.450  24
   1 -12   5 1960.14 184.153  15
   1 -12   5 1785.60 173.239  14
  -1  12  -6 277.467 115.826   5
   1 -12   6 223.634 121.644  31
   1 -12   6 228.507 107.688  24
   1 -12   6 107.288 114.499  11
   1 -12   6 218.744 107.891  14
   1 -12   6 109.295 113.370  36
   1 -12   6 213.256 139.035  19
   1 -12   6 180.315 119.010  15
  -1  12  -7 1951.44 185.705   5
   1 -12   7 2368.03 194.518  36
   1 -12   7 2280.00 184.879  24
   1 -12   7 2057.63 181.058  11
   1 -12   7 2127.10 191.591  31
   1 -12   7 2008.65 211.768  19
   1 -12   7 1901.87 189.343  15
   1 -12   7 2055.49 176.018  14
   1 -12   8-33.8910 119.520  36
   1 -12   8 227.833 111.490  24
   1 -12   8 133.189 111.010  11
   1 -12   8 24.5696 97.8560  14
   1 -12   8 236.270 119.505  31
   1 -12   8 195.647 140.049  19
   1 -12   8-39.8687 119.329  18
   1 -12   8 198.583 117.331  15
   1 -12   9 3413.15 236.138  36
   1 -12   9 3242.28 228.022  24
   1 -12   9 3119.83 212.344  11
   1 -12   9 3205.83 230.314  31
   1 -12   9 2340.26 221.873  18
   1 -12   9 2872.11 210.765  14
   1 -12   9 2786.88 226.336  15
   1 -12  10 2923.80 217.921  24
   1 -12  10 3301.82 202.337  11
   1 -12  10 2543.76 215.468  15
   1 -12  10 2706.47 201.136  14
   1 -12  10 2509.27 213.329  18
   1 -12  10 3311.22 230.449  36
   1 -12  11 2458.30 192.503  36
  -1  12 -11 2464.62 189.025  30
   1 -12  11 2044.34 177.296  24
  -1  12 -11 1541.42 154.758   9
   1 -12  11 1958.19 171.595  18
   1 -12  11 1960.65 199.765  19
   1 -12  11 1839.42 172.674  15
   1 -12  12 815.944 122.118  17
  -1  12 -12 914.311 133.480  30
   1 -12  12 882.429 134.390  36
   1 -12  12 1060.45 119.156  18
   1 -12  12 1138.70 153.488  19
  -1  12 -12 607.058 105.598   9
   1 -12  13 2857.97 209.934  35
   1 -12  13 2610.80 209.253  36
   1 -12  13 3094.41 191.001  18
   1 -12  13 2957.13 223.387  19
  -1  12 -13 3179.79 205.766  30
  -1  12 -14-2.38018 71.5071   9
   1 -12  14 11.8104 67.4331  18
   1 -12  14 48.4095 75.2036  17
   1 -12  14 85.4464 99.6100  35
  -1  12 -14 92.5116 95.0872  30
  -1  12 -15 278.704 85.8352  30
   1 -12  15 190.145 90.0859  35
  -1  12 -15 156.826 70.8653   9
  -1  12 -15 243.908 117.068  21
   1 -12  15 80.6729 66.1058  17
   1 -12  16 506.741 87.6885  35
  -1  12 -16 769.827 117.435  21
  -1  12 -16 691.653 78.5419  30
  -1  12 -17 208.985 88.1603  21
  -1  12 -18 155.159 54.7474  34
   1 -11 -20 63.1741 46.2769  36
   1 -11 -20 15.0196 28.7423  24
   1 -11 -19 183.023 65.5519  36
  -1  11  19 70.6436 57.2985  33
   1 -11 -19 50.9084 56.2209  31
   1 -11 -19 160.031 62.7159  38
   1 -11 -19 89.5085 47.5801  24
   1 -11 -18 82.0602 71.7759  36
   1 -11 -18 17.6545 67.2338  27
   1 -11 -18-4.04444 69.6203  31
   1 -11 -18-23.4739 72.0953  38
   1 -11 -18 64.5679 59.4341  24
   1 -11 -17 153.742 82.8937  27
   1 -11 -17-4.32542 81.8465  38
   1 -11 -17 241.697 75.9225  10
   1 -11 -17 37.1188 85.5025  36
   1 -11 -17 32.2933 69.2857  24
   1 -11 -16 1103.66 120.035  27
   1 -11 -16 931.154 114.966  38
   1 -11 -16 1194.80 119.922  10
   1 -11 -16 680.308 122.737  36
   1 -11 -16 765.347 109.104  24
   1 -11 -15 93.0939 104.214  10
   1 -11 -15 100.698 102.372  27
   1 -11 -15 14.7754 101.328  36
   1 -11 -15 31.6723 86.8946  24
   1 -11 -14 562.268 111.880  24
   1 -11 -14 988.403 123.659  10
   1 -11 -14 1005.44 130.956  27
   1 -11 -14 417.646 122.278  36
   1 -11 -14 617.989 145.373  34
   1 -11 -14 571.551 109.172  22
   1 -11 -13 322.542 103.278  24
   1 -11 -13 583.598 118.829  10
   1 -11 -13 436.012 123.795  27
   1 -11 -13 396.230 120.370  36
   1 -11 -13 242.674 146.054  34
   1 -11 -13 233.073 108.810  22
   1 -11 -12 47.2672 100.159  24
   1 -11 -12 11.8274 109.409  10
   1 -11 -12 102.597 109.355  38
   1 -11 -12 44.4021 108.579  22
   1 -11 -12 124.678 142.676  34
   1 -11 -12 35.4123 112.896  36
   1 -11 -12 87.8853 122.664  27
   1 -11 -11 2134.04 188.884  27
   1 -11 -11 2010.23 207.383  34
   1 -11 -11 1604.13 181.534  36
   1 -11 -11 1949.57 171.389  38
  -1  11  11 1887.02 183.804  43
   1 -11 -11 1802.95 172.783  24
   1 -11 -11 1795.00 181.278  22
  -1  11  10 554.116 122.857  43
   1 -11 -10 778.889 131.941   2
   1 -11 -10 713.072 144.049  27
   1 -11 -10 659.418 136.627  36
   1 -11 -10 651.808 123.126  38
   1 -11 -10 430.206 137.411  22
   1 -11 -10 692.765 123.638  24
  -1  11   9 446.146 123.877  43
   1 -11  -9 564.138 124.382   2
   1 -11  -9 707.094 144.105  27
   1 -11  -9 524.660 128.456  36
  -1  11   9 546.894 125.901  40
   1 -11  -9 511.425 114.225  38
   1 -11  -9 366.442 132.557  22
   1 -11  -9 538.041 117.740  24
  -1  11   8 19.9647 103.344  43
   1 -11  -8 94.6764 111.399   2
   1 -11  -8 109.508 130.179  27
   1 -11  -8 52.5369 99.1140  24
   1 -11  -8 177.168 114.273  36
   1 -11  -8 71.8439 104.648  38
  -1  11   8 82.0909 108.025  40
   1 -11  -8 83.3124 120.520  22
   1 -11  -7 3047.31 253.117  36
   1 -11  -7 3703.57 251.640  24
   1 -11  -7 3651.49 270.995  22
   1 -11  -7 4099.10 265.742  27
  -1  11   7 3524.11 251.485  43
   1 -11  -7 3409.11 241.787  38
  -1  11   7 3534.64 261.135  40
  -1  11   6 189.330 102.855  43
  -1  11   6 277.536 110.850  40
   1 -11  -6 236.093 106.362  38
   1 -11  -6 210.831 115.600  36
   1 -11  -6 199.997 118.539  31
   1 -11  -6 244.479 105.059  29
   1 -11  -6 235.173 116.746  11
   1 -11  -6 166.324 101.887  24
  -1  11   6 226.106 94.3582  48
   1 -11  -6 79.1729 127.852  22
   1 -11  -5 5447.96 332.602  38
  -1  11   5 5728.24 354.457  40
   1 -11  -5 5276.44 349.004  36
   1 -11  -5 4636.52 346.811  31
   1 -11  -5 5115.49 343.356  29
   1 -11  -5 6535.92 352.294   2
   1 -11  -5 6924.74 348.479  11
  -1  11   5 5321.18 340.499  43
   1 -11  -5 5362.92 364.044  22
   1 -11  -5 5448.02 344.211  24
  -1  11   4 534.769 122.775  40
   1 -11  -4 624.932 103.877  38
   1 -11  -4 603.038 124.524  31
   1 -11  -4 548.285 120.882  29
   1 -11  -4 576.156 123.539  36
   1 -11  -4 765.323 123.937   2
  -1  11   4 610.503 109.886  43
   1 -11  -4 523.808 111.112  24
   1 -11  -3 1599.97 143.604  38
  -1  11   3 1626.76 164.916  40
   1 -11  -3 1490.78 165.610  31
   1 -11  -3 1770.35 178.749  27
   1 -11  -3 1583.21 177.357  29
   1 -11  -3 1791.57 164.746  36
   1 -11  -3 2205.92 169.437   2
  -1  11   3 1870.08 154.933  43
   1 -11  -3 1944.63 160.740  24
   1 -11  -2 7133.85 454.736  36
   1 -11  -2 6503.04 453.525  31
   1 -11  -2 7713.01 468.993  29
   1 -11  -2 8739.52 463.836  27
   1 -11  -2 9407.38 463.086   2
   1 -11  -2 8014.53 455.526  24
   1 -11  -2 7861.98 474.459  22
  -1  11   2 7654.09 457.961  40
  -1  11   1 272.161 106.499  40
   1 -11  -1 368.627 112.626  36
   1 -11  -1 328.651 114.451  31
   1 -11  -1 325.598 141.809  29
   1 -11  -1 568.842 121.957   2
   1 -11  -1 802.201 130.723  11
   1 -11  -1 498.472 119.648  19
   1 -11  -1 557.383 142.375  22
   1 -11  -1 487.600 102.959  24
  -1  11   0 7720.05 463.740  40
   1 -11   0 7925.73 468.609  36
   1 -11   0 7038.87 465.296  31
   1 -11   0 8695.00 486.545  29
   1 -11   0 8346.06 466.583   2
   1 -11   0 9075.75 468.735  11
   1 -11   0 8125.69 471.724  19
   1 -11   0 7728.76 483.617  22
   1 -11   0 7771.80 462.206  24
  -1  11  -1 99.8229 97.3589  40
   1 -11   1 241.923 107.651  36
   1 -11   1 156.335 108.508  31
   1 -11   1 48.1407 128.969  29
   1 -11   1-3.05739 107.514   2
   1 -11   1 194.755 118.618  11
   1 -11   1 183.085 117.597  19
   1 -11   1 326.956 131.381  22
   1 -11   1 50.9904 91.2792  24
  -1  11  -2 1731.13 159.352  40
   1 -11   2 2013.03 170.495  36
   1 -11   2 1609.18 166.859  31
   1 -11   2 1854.55 190.057  29
   1 -11   2 2365.95 177.626  11
   1 -11   2 1771.21 186.882  22
   1 -11   2 1964.24 164.426  24
   1 -11   2 1954.14 163.550   2
   1 -11   2 1571.71 175.967  19
   1 -11   3 7179.24 437.558  19
   1 -11   3 7795.45 430.181  36
   1 -11   3 7068.39 427.371  31
   1 -11   3 7112.62 417.396   2
  -1  11  -3 6286.21 414.433  40
   1 -11   3 8242.57 427.476  11
   1 -11   3 8106.67 428.780  24
   1 -11   3 6376.84 418.483  14
  -1  11  -4 481.953 100.450  40
   1 -11   4 542.860 118.827  36
   1 -11   4 547.597 122.368  31
   1 -11   4 569.393 103.040   2
   1 -11   4 316.372 105.967  14
   1 -11   4 473.919 123.686  11
   1 -11   4 463.108 135.015  19
   1 -11   4 548.153 106.912  24
   1 -11   5 1191.59 165.888  19
  -1  11  -5 1372.95 151.245   5
   1 -11   5 1369.08 148.164  36
   1 -11   5 1378.77 149.035  31
   1 -11   5 1024.41 162.849  29
   1 -11   5 822.275 118.690   2
   1 -11   5 1213.83 145.663  11
   1 -11   5 1357.88 140.448  24
   1 -11   5 1026.19 135.507  14
  -1  11  -6 89.2496 116.321   5
   1 -11   6 68.3750 111.861  36
   1 -11   6-14.5676 109.705  31
   1 -11   6 85.3443 129.956  29
   1 -11   6-14.3615 100.708  24
   1 -11   6 13.0557 101.323  14
   1 -11   6 80.9569 108.923  11
   1 -11   6 33.6858 107.547  15
   1 -11   6-175.300 134.236  19
  -1  11  -7 1340.04 160.182   5
   1 -11   7 1961.69 172.291  36
   1 -11   7 1674.96 165.498  31
   1 -11   7 1504.68 186.026  29
   1 -11   7 1328.96 152.266  11
  -1  11  -7 1139.74 143.769   9
   1 -11   7 1473.43 182.982  19
   1 -11   7 1747.32 161.381  24
   1 -11   7 1331.43 149.853  14
   1 -11   7 1500.40 166.141  15
   1 -11   8 272.153 125.509  31
   1 -11   8 255.308 118.312  24
   1 -11   8 220.003 117.641  11
   1 -11   8 311.653 107.964  14
   1 -11   8 231.444 127.058  36
  -1  11  -8 419.072 126.949   5
  -1  11  -8 133.352 106.245   9
   1 -11   8 310.127 124.799  15
   1 -11   9 2532.17 213.743  31
   1 -11   9 2703.87 211.315  24
  -1  11  -9 2085.85 198.900   9
   1 -11   9 2760.80 195.606  11
   1 -11   9 2881.97 219.512  36
  -1  11  -9 2711.21 208.216   5
   1 -11   9 2466.35 211.702  15
   1 -11   9 2391.31 194.740  14
  -1  11 -10 54.6020 107.331   5
  -1  11 -10 57.1468 103.140   9
   1 -11  10 3.62414 118.294  31
   1 -11  10 22.4178 111.785  24
   1 -11  10 104.680 96.9509  14
   1 -11  10 86.1159 96.6188  11
   1 -11  10 79.4697 122.898  36
   1 -11  10 188.408 140.757  19
   1 -11  10 253.845 114.207  18
   1 -11  10-7.45109 114.591  15
   1 -11  11 145.490 109.285  18
   1 -11  11 210.533 116.044  15
   1 -11  11 188.951 124.641  36
   1 -11  11 155.164 113.355  24
   1 -11  11 30.6429 138.922  19
  -1  11 -11 171.723 108.774   9
  -1  11 -12 1035.52 145.293   9
   1 -11  12 1373.99 139.733  28
  -1  11 -12 1642.36 169.162  30
   1 -11  12 1781.51 174.761  36
   1 -11  12 1611.51 183.719  19
   1 -11  12 1585.59 150.054  18
   1 -11  12 1392.06 154.087  15
   1 -11  13 267.774 89.7663  28
  -1  11 -13 288.199 126.452  30
   1 -11  13 306.377 103.630  17
   1 -11  13 508.044 102.603  18
   1 -11  13 444.489 128.744  36
   1 -11  13 594.671 141.664  19
  -1  11 -13 303.449 109.309   9
  -1  11 -14 601.082 120.493  30
   1 -11  14-78.9372 57.3867  28
  -1  11 -14 234.311 99.7792   9
   1 -11  14 291.847 128.639  19
   1 -11  14 364.827 92.9481  17
   1 -11  14 178.649 116.649  35
   1 -11  15 898.269 125.444  35
  -1  11 -15 724.279 116.369   9
   1 -11  15 784.676 132.553  19
   1 -11  15 625.041 97.6725  17
  -1  11 -16 22.6268 91.4900  30
   1 -11  16-30.3360 91.4950  35
  -1  11 -16-20.4091 129.732  21
  -1  11 -16 62.9503 83.4142   9
  -1  11 -17 1257.63 140.644  21
   1 -11  17 1136.69 111.094  35
  -1  11 -17 1240.18 105.875  30
  -1  11 -17 959.026 109.833   9
  -1  11 -18 291.460 100.933  21
  -1  11 -19 564.438 89.2183  21
  -1  11 -19 444.374 71.2237  34
   1 -10 -21 21.9468 49.5888  36
   1 -10 -21 27.8437 31.1433  24
  -1  10  21 67.3946 53.8569  33
   1 -10 -20 106.271 65.7858  36
   1 -10 -20 86.6157 55.5357  31
   1 -10 -20 59.1951 63.4526  38
   1 -10 -20 92.8431 50.7299  24
   1 -10 -19-53.9223 65.6993  27
   1 -10 -19 56.7984 73.5701  38
   1 -10 -19-6.59775 86.3945  10
   1 -10 -19 35.2630 75.6470  36
   1 -10 -19-41.3227 62.7606  24
   1 -10 -18 271.983 83.0354  27
   1 -10 -18 191.032 87.5544  38
   1 -10 -18 354.081 103.512  10
   1 -10 -18 162.092 111.659  34
   1 -10 -18 143.990 93.4438  36
   1 -10 -18 252.887 76.8932  24
   1 -10 -17 282.688 97.1333  27
   1 -10 -17 176.788 95.6154  38
   1 -10 -17 503.071 114.930  10
   1 -10 -17 120.426 103.406  36
   1 -10 -17 122.020 119.267  34
   1 -10 -17 254.824 89.3724  24
   1 -10 -16 322.559 106.066  27
   1 -10 -16 381.926 108.163  38
   1 -10 -16 277.022 118.077  10
   1 -10 -16 87.4611 107.730  36
   1 -10 -16 106.942 130.899  34
   1 -10 -16 61.5487 90.7577  24
   1 -10 -15 2222.70 170.157  27
   1 -10 -15 2141.45 169.352  38
   1 -10 -15 2549.54 182.003  10
   1 -10 -15 1460.67 172.942  36
   1 -10 -15 1651.75 194.452  34
   1 -10 -15 1368.09 158.444  24
   1 -10 -15 1434.31 150.473  22
   1 -10 -14 180.749 104.666  24
   1 -10 -14 286.620 131.164  10
   1 -10 -14 125.470 118.248  27
   1 -10 -14 251.153 112.967  38
   1 -10 -14 103.438 101.321  22
   1 -10 -14 64.8632 144.020  34
   1 -10 -14 31.8455 114.793  36
   1 -10 -13 187.825 120.602  36
   1 -10 -13 303.511 149.039  34
   1 -10 -13 142.485 104.591  24
   1 -10 -13 288.802 131.544  10
   1 -10 -13 174.094 122.464  27
  -1  10  13 22.8245 109.501  40
   1 -10 -13 179.281 107.268  22
  -1  10  13 94.5951 110.146  43
  -1  10  12 3687.11 274.981  43
   1 -10 -12 4289.81 273.820   2
   1 -10 -12 4775.13 279.615  27
   1 -10 -12 3380.29 279.227  36
   1 -10 -12 3199.21 289.738  34
  -1  10  12 3371.51 275.108  40
   1 -10 -12 4135.96 278.090  22
   1 -10 -12 3719.40 273.289  24
  -1  10  11 3805.39 273.496  43
   1 -10 -11 4692.67 275.695   2
   1 -10 -11 3655.37 269.739  27
   1 -10 -11 3559.37 277.823  36
   1 -10 -11 3724.62 293.454  34
  -1  10  11 2984.72 269.677  40
   1 -10 -11 4315.40 268.796  38
   1 -10 -11 4205.43 279.466  22
   1 -10 -11 3749.53 270.719  24
  -1  10  10 13422.6 790.810  43
   1 -10 -10 17018.6 796.572   2
   1 -10 -10 14255.8 789.479  27
   1 -10 -10 13218.3 797.234  36
   1 -10 -10 14164.6 809.046  34
   1 -10 -10 14558.7 784.273  38
   1 -10 -10 14074.1 795.963  22
   1 -10 -10 13743.5 792.681  24
  -1  10   9 5906.67 406.021  43
   1 -10  -9 8328.59 415.390   2
   1 -10  -9 7431.73 415.587  27
   1 -10  -9 6961.27 432.628  34
   1 -10  -9 6557.33 417.754  36
   1 -10  -9 6503.03 401.290  38
   1 -10  -9 5953.75 413.051  22
   1 -10  -9 6741.93 411.427  24
  -1  10   8 11167.3 639.748  43
   1 -10  -8 11025.2 656.542  34
   1 -10  -8 10520.7 646.443  36
   1 -10  -8 13772.9 645.635   2
   1 -10  -8 11878.3 642.691  27
   1 -10  -8 10675.0 628.983  38
  -1  10   8 11403.3 649.543  40
   1 -10  -8 10831.3 646.223  22
   1 -10  -8 11299.6 641.941  24
  -1  10   7 316.112 106.682  43
   1 -10  -7 394.690 105.018  38
  -1  10   7 134.037 110.544  40
   1 -10  -7 189.671 110.044  36
   1 -10  -7 192.821 143.849  34
   1 -10  -7 289.503 113.157   2
   1 -10  -7 180.719 124.710  27
   1 -10  -7 195.247 108.703  11
   1 -10  -7 263.684 98.5372  24
   1 -10  -7 240.980 121.188  22
   1 -10  -6 10238.4 600.733  38
  -1  10   6 11795.2 625.289  40
   1 -10  -6 9338.79 613.210  36
  -1  10   6 12297.3 596.781  48
   1 -10  -6 11396.1 614.512  27
   1 -10  -6 10341.2 604.815  29
   1 -10  -6 9759.98 622.840  22
   1 -10  -6 12290.2 608.459  11
   1 -10  -6 9913.22 610.124  24
  -1  10   6 11253.4 612.595  43
  -1  10   5 2305.60 172.485  43
   1 -10  -5 1904.78 161.253  38
  -1  10   5 2226.98 181.154  40
   1 -10  -5 1858.75 173.216  36
   1 -10  -5 1918.29 146.117   8
   1 -10  -5 1826.06 166.511  29
   1 -10  -5 2344.05 175.837  11
   1 -10  -5 1849.37 164.232  24
   1 -10  -5 1865.75 187.844  22
   1 -10  -4 19707.7 1198.39  36
   1 -10  -4 23596.2 1183.12   8
   1 -10  -4 22571.7 1199.45  29
   1 -10  -4 21096.9 1184.66  38
  -1  10   4 22611.8 1203.92  40
   1 -10  -4 21700.4 1198.64  24
  -1  10   4 22511.8 1193.57  43
  -1  10   3 129.808 88.7012  43
   1 -10  -3 228.396 99.9406  36
   1 -10  -3 363.916 104.687  31
   1 -10  -3 250.651 106.800  29
  -1  10   3 273.861 102.314  40
   1 -10  -3 446.982 104.663   2
   1 -10  -3 218.199 89.8727  24
   1 -10  -3 322.710 80.4640   8
  -1  10   2 1731.50 144.945  43
  -1  10   2 1703.23 157.716  40
   1 -10  -2 1674.89 156.658  36
   1 -10  -2 1488.84 156.795  31
   1 -10  -2 1977.22 168.593  27
   1 -10  -2 2063.91 166.558  29
   1 -10  -2 2081.01 159.873   2
   1 -10  -2 1948.40 140.301   8
   1 -10  -2 1669.65 169.470  22
   1 -10  -2 1728.69 154.498  24
   1 -10  -1 54.8488 81.7128  24
   1 -10  -1 77.9571 99.3074  11
   1 -10  -1 190.751 95.0187   2
  -1  10   1 7.41037 75.9667  43
  -1  10   1 76.8254 87.5399  40
   1 -10  -1 108.204 92.6182  36
   1 -10  -1 85.2222 89.6820  31
   1 -10  -1 117.769 104.365  29
   1 -10  -1 32.5515 109.084  27
   1 -10  -1 108.447 110.559  22
   1 -10  -1 190.462 79.4571   8
  -1  10   0 146.109 91.0202  40
   1 -10   0 175.098 93.3843  36
   1 -10   0 164.569 91.5283  31
   1 -10   0 163.938 104.025  27
   1 -10   0 95.1591 104.252  29
   1 -10   0 156.386 95.2788   2
   1 -10   0 67.3769 98.9543  11
   1 -10   0 192.393 111.578  22
   1 -10   0 79.3485 82.2057  24
  -1  10  -1 3861.21 262.820  40
   1 -10   1 3925.76 266.564  36
   1 -10   1 3611.31 264.257  31
   1 -10   1 4349.70 282.653  29
   1 -10   1 4605.70 265.642   2
   1 -10   1 5059.94 270.792  11
   1 -10   1 3903.33 270.211  19
   1 -10   1 4209.90 263.788  24
   1 -10   1 3938.59 279.170  22
  -1  10  -2 1143.54 125.217  40
   1 -10   2 1281.77 134.232  36
   1 -10   2 1190.46 133.225  31
   1 -10   2 1174.45 150.769  29
   1 -10   2 1388.13 139.321  11
   1 -10   2 1332.35 126.630  24
   1 -10   2 1156.36 149.326  22
   1 -10   2 1326.85 130.222   2
   1 -10   2 1170.84 139.462  19
   1 -10   3 1175.03 128.979  36
   1 -10   3 901.088 122.677  31
   1 -10   3 980.910 116.811   2
  -1  10  -3 1013.41 115.100  40
   1 -10   3 1060.00 127.023  11
   1 -10   3 1022.68 119.496  24
   1 -10   3 784.625 137.999  22
   1 -10   3 957.676 136.164  19
   1 -10   4 1808.23 178.280  19
  -1  10  -4 1855.55 150.675  40
   1 -10   4 1863.47 161.306  36
   1 -10   4 1741.00 159.114  31
   1 -10   4 1668.10 149.324   2
   1 -10   4 1889.99 162.586  11
   1 -10   4 1489.11 151.558  14
   1 -10   4 2142.05 159.065  24
   1 -10   5 3939.02 242.064  24
  -1  10  -5 3569.68 235.951   9
   1 -10   5 3756.32 240.120  11
   1 -10   5 3330.24 226.581   2
   1 -10   5 3525.84 259.912  19
  -1  10  -5 3001.49 225.309  40
   1 -10   5 3937.27 248.512  36
   1 -10   5 3469.97 241.300  31
   1 -10   5 3410.16 257.095  29
   1 -10   5 3325.29 234.343  14
  -1  10  -5 3767.01 249.386   5
  -1  10  -6 1846.78 166.595   5
   1 -10   6 1328.57 176.702  19
   1 -10   6 1717.28 159.478  36
   1 -10   6 1422.92 156.631  31
   1 -10   6 1704.06 178.270  29
   1 -10   6 1650.14 139.348   2
  -1  10  -6 1678.57 155.758   9
   1 -10   6 1623.52 154.477  11
   1 -10   6 1603.33 148.694  14
   1 -10   6 1945.59 157.113  24
   1 -10   7 2801.79 196.279  24
  -1  10  -7 2482.99 195.447   9
   1 -10   7 2108.40 185.079  11
   1 -10   7 2054.08 170.994   2
   1 -10   7 2881.40 206.286  36
   1 -10   7 2792.70 205.182  31
   1 -10   7 2180.27 208.653  29
  -1  10  -7 2562.92 201.084   5
   1 -10   7 2295.92 184.837  14
   1 -10   7 2403.23 197.069  15
   1 -10   8 490.796 123.467  36
   1 -10   8 564.447 128.973  31
   1 -10   8 468.813 144.351  29
   1 -10   8 557.860 115.398  11
   1 -10   8 357.246 105.915  14
  -1  10  -8 457.050 125.605   5
  -1  10  -8 470.226 119.253   9
   1 -10   8 730.240 124.579  24
   1 -10   8 626.784 119.881  15
   1 -10   9 7712.81 512.754  19
   1 -10   9 9624.01 509.883  36
   1 -10   9 9580.36 508.496  31
   1 -10   9 9100.70 502.904  24
   1 -10   9 8539.04 483.791  11
  -1  10  -9 6854.59 495.351   9
   1 -10   9 8044.60 496.084  15
   1 -10   9 8887.81 487.428  14
  -1  10  -9 8687.05 497.360   5
  -1  10 -10 799.350 158.819  45
  -1  10 -10 981.422 149.385   9
  -1  10 -10 1330.52 149.952   5
   1 -10  10 1471.76 163.576  36
   1 -10  10 1272.72 158.894  31
   1 -10  10 860.466 138.599  28
   1 -10  10 1238.82 179.127  19
   1 -10  10 1500.13 136.222  11
   1 -10  10 1140.82 132.259  14
   1 -10  10 1115.01 148.876  15
   1 -10  10 1283.32 151.781  24
   1 -10  11 104.261 113.868  28
   1 -10  11 119.457 127.838  36
   1 -10  11 39.9608 144.068  19
  -1  10 -11 101.245 111.877   5
  -1  10 -11 17.2384 114.923   9
   1 -10  11 111.626 111.138  18
   1 -10  11 29.5106 111.917  15
  -1  10 -12 2352.92 193.151   5
  -1  10 -12 2968.77 220.203  30
   1 -10  12 2294.22 196.880  28
   1 -10  12 2750.62 220.172  36
   1 -10  12 2792.06 227.263  19
   1 -10  12 2117.45 188.707  18
  -1  10 -12 1728.21 195.493   9
   1 -10  12 2017.77 195.682  15
  -1  10 -13 416.111 135.060  30
   1 -10  13 249.178 124.067  28
   1 -10  13 227.975 134.892  36
   1 -10  13 194.632 139.810  19
  -1  10 -13 210.580 121.304   9
   1 -10  13 220.690 98.1519  18
   1 -10  14 1970.54 183.464  28
   1 -10  14 1991.90 188.425  35
   1 -10  14 1880.42 194.583  19
  -1  10 -14 1741.55 184.284   9
  -1  10 -14 2267.78 189.719  30
  -1  10 -15 237.473 119.116  30
   1 -10  15 185.980 118.942  28
  -1  10 -15 51.3033 109.292   9
   1 -10  15 236.831 124.362  19
   1 -10  15 259.253 114.023  35
   1 -10  15 93.1035 83.4930  17
   1 -10  16-37.7581 111.765  28
   1 -10  16 119.995 101.666  35
  -1  10 -16 50.5826 102.885  30
  -1  10 -16 7.22707 102.487   9
   1 -10  17 80.6567 102.799  28
   1 -10  17 57.0132 89.8054  35
  -1  10 -17 116.500 138.822  21
  -1  10 -17 42.9675 93.1916  30
  -1  10 -17 12.9410 91.4003   9
  -1  10 -18 194.381 126.018  21
  -1  10 -18 66.5881 83.0574   9
  -1  10 -18 30.9539 78.7502  30
   1 -10  18-16.9791 95.7976  28
  -1  10 -19 70.2479 107.109  21
  -1  10 -19 50.3786 71.5706   9
  -1  10 -19 162.576 89.2329  34
   1 -10  19-69.3882 87.6173  28
  -1  10 -20 639.454 83.0312  34
   1 -10  20 700.278 81.5777  28
   1  -9 -22 225.075 58.2844  36
   1  -9 -22 306.386 37.9097  24
   1  -9 -21 85.9733 51.1995  24
   1  -9 -21 40.7959 57.6779  38
   1  -9 -21 74.0282 75.0289  34
   1  -9 -21-4.02077 64.9712  36
   1  -9 -20 1190.20 114.655  24
   1  -9 -20 964.586 128.435  36
   1  -9 -20 1307.15 139.098  34
   1  -9 -19 1227.97 104.772  27
   1  -9 -19 1008.91 113.362  24
   1  -9 -19 1515.34 137.828  10
   1  -9 -19 1110.11 113.883  38
   1  -9 -19 660.909 122.700  36
   1  -9 -19 893.504 136.265  34
   1  -9 -18 499.303 97.9588  27
   1  -9 -18 324.941 94.9090  24
   1  -9 -18 665.525 127.757  10
   1  -9 -18 551.573 102.967  38
   1  -9 -18 467.832 131.595  34
   1  -9 -18 319.993 112.439  36
   1  -9 -17 674.844 112.102  27
   1  -9 -17 556.845 110.097  24
   1  -9 -17 921.578 139.622  10
   1  -9 -17 634.356 117.026  38
   1  -9 -17 634.396 144.526  34
   1  -9 -17 325.052 126.602  36
   1  -9 -16 1337.68 157.457  36
   1  -9 -16 1203.97 173.171  34
   1  -9 -16 1390.56 134.670  27
   1  -9 -16 995.646 127.749  24
   1  -9 -16 1415.22 158.666  10
   1  -9 -16 1419.87 133.927  38
   1  -9 -15 434.828 152.960  34
   1  -9 -15 347.078 112.442  24
   1  -9 -15 704.505 150.424  10
   1  -9 -15 542.656 121.783  27
   1  -9 -15 426.933 120.537  38
   1  -9 -15 318.244 103.381  22
   1  -9 -14 2746.71 249.636  34
   1  -9 -14 2082.57 214.863  24
   1  -9 -14 3390.00 238.814  10
   1  -9 -14 3346.89 225.267  27
   1  -9 -14 3429.08 223.787  38
  -1   9  14 2530.89 226.479  40
   1  -9 -14 2889.11 215.053  22
   1  -9 -14 2694.52 222.479   2
   1  -9 -13 262.850 152.443  34
   1  -9 -13 39.2897 102.491  24
   1  -9 -13 49.6264 116.353   2
   1  -9 -13 90.5324 122.146  27
   1  -9 -13 138.936 113.841  38
  -1   9  13 176.788 114.274  40
   1  -9 -13 105.957 110.203  22
  -1   9  13 109.664 112.662  43
   1  -9 -12 15348.2 997.632  36
   1  -9 -12 16892.1 1005.82  34
   1  -9 -12 15783.1 991.597  24
   1  -9 -12 20063.7 994.331   2
   1  -9 -12 19837.7 990.184  27
  -1   9  12 17653.1 1000.97  40
   1  -9 -12 20405.9 998.230  22
  -1   9  12 19994.8 1002.91  43
   1  -9 -11 51.6730 119.666  36
   1  -9 -11-4.83374 150.174  34
   1  -9 -11-8.58029 107.012  24
   1  -9 -11 90.3287 111.675   2
   1  -9 -11-27.2634 120.405  27
  -1   9  11 57.6914 107.180  40
  -1   9  11 240.732 117.715  43
   1  -9 -11-15.5788 115.508  22
   1  -9 -10 2961.37 261.037  34
   1  -9 -10 2722.93 241.713  36
   1  -9 -10 3940.87 237.313   6
   1  -9 -10 3064.68 237.767  27
   1  -9 -10 3084.79 242.199  22
   1  -9 -10 2974.38 238.588  24
  -1   9  10 3097.25 238.723  43
  -1   9   9-164.635 111.180  43
   1  -9  -9 185.670 146.703  34
   1  -9  -9 26.1228 110.433  36
   1  -9  -9 109.873 102.564   6
   1  -9  -9-23.0839 114.662  27
   1  -9  -9-3.07777 97.8443  38
   1  -9  -9 99.5445 104.131   2
   1  -9  -9 27.2617 106.889  22
   1  -9  -9 32.3034 93.2646  24
  -1   9   8 2636.86 208.750  43
   1  -9  -8 2241.79 192.367  38
  -1   9   8 2857.70 217.856  40
   1  -9  -8 2814.09 230.347  34
   1  -9  -8 2369.83 212.125  36
   1  -9  -8 3184.76 209.783   6
   1  -9  -8 2800.85 215.802  27
   1  -9  -8 3458.23 213.117   2
   1  -9  -8 2595.56 206.828  24
   1  -9  -8 2392.11 215.262  22
  -1   9   7 678.877 123.342  43
   1  -9  -7 900.196 115.878  38
  -1   9   7 713.527 126.241  40
   1  -9  -7 596.684 149.640  34
   1  -9  -7 598.200 125.851  36
   1  -9  -7 881.479 98.8773   8
   1  -9  -7 1003.46 128.805   6
   1  -9  -7 969.982 136.073  27
   1  -9  -7 1347.70 133.999   2
   1  -9  -7 1186.47 123.841  11
   1  -9  -7 637.501 113.619  24
   1  -9  -7 877.301 135.368  22
  -1   9   6 258.623 93.8307  43
  -1   9   6 223.253 98.5973  40
   1  -9  -6 102.555 84.3200  38
   1  -9  -6 120.564 94.1524  36
   1  -9  -6 110.180 69.8989   8
   1  -9  -6 265.357 103.083   6
   1  -9  -6 209.171 107.344  27
   1  -9  -6 239.003 99.0673   2
   1  -9  -6 150.610 96.7227  11
   1  -9  -6 247.894 89.8174  24
   1  -9  -6 304.826 108.081  22
   1  -9  -5 6244.85 325.364  11
   1  -9  -5 5405.11 312.092   8
  -1   9   5 4949.93 332.123  40
  -1   9   5 5053.11 322.893  43
   1  -9  -5 5370.16 328.882  27
  -1   9   4 360.402 97.9922  40
  -1   9   4 350.534 90.6353  43
   1  -9  -4 348.468 77.0875   8
   1  -9  -3 442.211 93.0633   2
  -1   9   3 387.396 96.8658  40
  -1   9   3 305.914 84.4043  43
   1  -9  -3 341.935 76.8384   8
   1  -9  -2 283.944 94.2775   2
   1  -9  -2 239.912 79.2784   8
  -1   9   2 293.130 93.9186  40
   1  -9  -1 14368.9 712.538  11
   1  -9  -1 13847.0 712.453   2
   1  -9  -1 12921.7 705.387   8
  -1   9   1 12505.0 714.758  40
  -1   9   1 12535.0 705.152  43
   1  -9   0 1206.28 117.299  11
   1  -9   0 1132.93 114.796   2
   1  -9   0 1035.96 104.975   8
  -1   9   0 861.848 110.702  40
  -1   9   0 845.906 98.1225  43
   1  -9   1 1181.19 121.342  11
   1  -9   1 1324.98 118.130   2
   1  -9   1 1038.53 109.878   8
  -1   9  -1 1002.83 115.982  40
  -1   9  -1 1066.88 103.657  43
  -1   9  -2 396.762 90.8709  40
   1  -9   2 208.932 91.4182  11
   1  -9   2 248.976 86.2349   2
  -1   9  -3 1331.93 127.993  40
   1  -9   3 1603.95 136.455  11
   1  -9   3 1359.38 127.527   2
   1  -9   4 686.090 108.721  11
   1  -9   4 654.263 97.4495   2
  -1   9  -4 668.502 99.4333   9
  -1   9  -4 672.603 97.6767  40
  -1   9  -5 87.7625 76.0371  40
   1  -9   5 60.8624 92.0093  36
   1  -9   5 99.7319 81.8126  24
   1  -9   5 95.2666 93.7624  11
   1  -9   5 116.710 82.3922   2
   1  -9   5 85.0975 100.653  29
   1  -9   5 166.105 105.414  19
  -1   9  -5 39.9353 88.3900   9
  -1   9  -6 3484.55 237.759   5
  -1   9  -6 3578.71 221.439  40
   1  -9   6 4308.40 244.343  36
   1  -9   6 3300.08 231.310  31
   1  -9   6 3459.94 246.212  29
   1  -9   6 3004.88 217.019   2
   1  -9   6 3177.65 226.982  11
  -1   9  -6 3253.92 233.676   9
   1  -9   6 3191.44 222.556  14
   1  -9   6 3875.09 235.829  24
  -1   9  -7 386.593 82.4102  40
   1  -9   7 474.164 110.178  36
   1  -9   7 312.153 105.146  31
   1  -9   7 332.193 122.319  29
   1  -9   7 317.111 87.2181   2
   1  -9   7 455.821 91.7902  14
   1  -9   7 215.205 97.8987  11
  -1   9  -7 344.300 106.601   9
  -1   9  -7 530.567 116.393   5
   1  -9   7 450.169 101.195  24
  -1   9  -8 1086.22 134.697   5
  -1   9  -8 822.808 134.585   9
   1  -9   8 1003.29 148.874  19
   1  -9   8 1211.75 138.671  36
   1  -9   8 1048.83 135.351  31
   1  -9   8 802.046 144.101  29
   1  -9   8 780.896 101.965   2
   1  -9   8 848.434 118.802  11
   1  -9   8 1042.20 127.451  24
   1  -9   8 1072.14 128.993  15
   1  -9   8 943.871 115.589  14
   1  -9   9 170.650 124.235  19
   1  -9   9 140.027 112.614  36
   1  -9   9 94.3496 109.660  31
   1  -9   9 125.066 106.380  28
   1  -9   9 42.6822 101.179  24
   1  -9   9-13.0126 95.5342  11
   1  -9   9 58.6045 85.1866  14
   1  -9   9 88.2323 102.886  15
  -1   9  -9 76.7700 109.460   9
  -1   9  -9-9.65110 108.065   5
   1  -9  10 2961.78 254.512  19
   1  -9  10 3422.59 254.371  36
   1  -9  10 3527.32 250.195  31
   1  -9  10 2783.17 235.063  28
   1  -9  10 3636.94 245.652  24
  -1   9 -10 3109.48 251.671   9
   1  -9  10 3537.48 224.353  11
  -1   9 -10 3947.14 243.579   5
   1  -9  10 3394.98 242.866  15
   1  -9  11 882.013 151.560  36
   1  -9  11 904.669 132.379  15
   1  -9  11 668.303 126.805  18
   1  -9  11 1076.82 143.999  28
   1  -9  11 1144.52 160.775  19
  -1   9 -11 1177.87 141.005   5
  -1   9 -11 851.350 146.589   9
  -1   9 -11 660.226 136.988  45
  -1   9 -12 2680.52 197.630   5
   1  -9  12 2813.93 222.565  36
  -1   9 -12 2747.09 218.511  30
   1  -9  12 2322.64 205.652  28
   1  -9  12 2048.31 187.107  18
   1  -9  12 2953.52 228.861  19
   1  -9  12 2355.55 198.327  15
  -1   9 -12 2058.11 210.290   9
   1  -9  13 5963.39 359.577  36
  -1   9 -13 5438.63 340.863  30
   1  -9  13 5814.05 343.819  28
   1  -9  13 6039.53 361.806  19
  -1   9 -13 4959.61 349.153   9
  -1   9 -13 4621.83 318.122  25
  -1   9 -13 4911.62 326.672   5
   1  -9  14 585.285 149.806  36
   1  -9  14 438.660 108.341  17
  -1   9 -14 623.641 140.262  30
   1  -9  14 606.766 142.359  28
  -1   9 -14 470.733 98.1996  25
   1  -9  14 612.339 149.537  19
  -1   9 -14 460.525 138.185   9
  -1   9 -14 766.580 113.766   5
  -1   9 -15 4095.11 249.350  30
   1  -9  15 3326.49 246.635  28
  -1   9 -15 3385.02 256.892   9
   1  -9  15 3260.90 239.934  35
   1  -9  15 3541.15 253.929  19
   1  -9  16 814.802 152.252  28
  -1   9 -16 1346.64 152.095  30
   1  -9  16 1115.08 152.172  19
   1  -9  16 1039.02 136.567  35
  -1   9 -16 1012.58 155.374   9
   1  -9  17 30.3873 122.649  28
  -1   9 -17 299.045 113.417  30
  -1   9 -17 104.975 160.463  21
   1  -9  17 310.884 99.1939  35
  -1   9 -17 39.3289 110.864   9
  -1   9 -18 13.4264 144.250  21
  -1   9 -18 28.5470 95.6898  30
  -1   9 -18 60.1059 102.664   9
   1  -9  18-2.77718 114.764  28
  -1   9 -19 485.339 91.4215  30
  -1   9 -19 472.187 103.433   9
   1  -9  19 314.991 112.005  28
  -1   9 -20 194.060 116.427  21
  -1   9 -20 65.6191 86.2067  34
  -1   9 -20-37.9574 79.2064   9
   1  -9  20 116.359 97.0261  28
   1  -9  21 143.693 52.6988  37
   1  -9  21 127.405 83.0743  28
  -1   9 -21 350.788 98.6457  21
  -1   9 -21 293.067 70.0555  34
   1  -8 -23 283.520 57.9565  36
   1  -8 -22 337.182 58.3925  24
   1  -8 -22 351.065 78.7373  36
   1  -8 -21 1339.57 123.479  24
   1  -8 -21 2502.79 151.709  10
   1  -8 -21 2044.24 126.290  38
   1  -8 -21 1430.52 144.532  34
   1  -8 -21 1042.76 135.559  36
   1  -8 -20 556.119 96.0452  24
   1  -8 -20 727.596 97.6002  38
   1  -8 -20 635.973 125.708  34
   1  -8 -19 873.711 99.0164  27
   1  -8 -19 490.290 104.328  24
   1  -8 -19 1096.16 141.681  10
   1  -8 -19 913.779 111.770  38
   1  -8 -19 549.300 139.215  34
   1  -8 -18 226.730 92.5117  27
   1  -8 -18 102.511 91.9902  24
   1  -8 -18 257.305 130.496  10
   1  -8 -18 255.958 103.135  38
   1  -8 -18 80.7850 130.855  34
   1  -8 -17 342.558 149.975  34
   1  -8 -17 507.575 108.369  27
   1  -8 -17 349.575 110.038  24
   1  -8 -17 478.556 145.745  10
   1  -8 -17 573.531 113.808  38
   1  -8 -17 401.459 140.776  21
   1  -8 -16 383.791 155.243  34
   1  -8 -16 188.746 107.957  24
   1  -8 -16 527.582 148.202  10
   1  -8 -16 193.978 139.711  21
   1  -8 -16 596.304 118.450  27
   1  -8 -16 392.024 116.242  38
   1  -8 -15 1077.40 183.720  34
   1  -8 -15 796.936 141.441  24
   1  -8 -15 866.140 140.014   2
   1  -8 -15 1140.28 144.093  27
  -1   8  15 1032.80 146.942  43
   1  -8 -15 892.086 126.595  22
   1  -8 -15 1089.69 169.284  21
  -1   8  15 894.878 140.905  40
   1  -8 -15 1288.90 145.258  38
   1  -8 -14 4.92446 147.332  34
   1  -8 -14-8.82951 105.994  24
   1  -8 -14 91.6479 115.830   2
   1  -8 -14 242.017 118.894  27
  -1   8  14 77.5659 112.566  43
   1  -8 -14 156.045 107.037  22
   1  -8 -14 155.326 144.991  21
  -1   8  14 180.892 106.258  40
   1  -8 -14 39.6703 110.720  38
  -1   8  13 1678.81 171.902  40
   1  -8 -13 1734.16 159.322  38
   1  -8 -13 1140.97 188.169  34
   1  -8 -13 1668.56 157.914  32
   1  -8 -13 1640.25 165.512  27
   1  -8 -13 1448.46 165.438   2
   1  -8 -13 908.273 150.504  24
   1  -8 -13 1499.73 181.928  21
   1  -8 -13 1583.30 159.891  22
   1  -8 -12 326.221 113.079  24
   1  -8 -12 442.481 121.099   2
  -1   8  12 338.288 114.957  40
   1  -8 -12 548.250 116.573  38
   1  -8 -12 584.457 157.732  34
   1  -8 -12 544.014 119.919  32
   1  -8 -12 421.592 124.702  27
   1  -8 -12 275.796 76.3492  26
  -1   8  12 649.199 127.750  43
   1  -8 -12 452.159 122.358   6
   1  -8 -12 605.364 147.365  21
   1  -8 -12 449.403 117.616  22
   1  -8 -11 141.042 100.781  24
   1  -8 -11 96.1052 108.817   2
   1  -8 -11 178.689 101.027  38
  -1   8  11 184.123 109.199  40
   1  -8 -11 27.4474 140.911  34
   1  -8 -11 103.481 106.171  32
   1  -8 -11 91.7924 111.694  27
  -1   8  11-3.69265 106.016  43
   1  -8 -11 266.970 114.253   6
   1  -8 -11 298.291 111.668  22
   1  -8 -11 214.233 133.969  21
   1  -8 -10 206.661 97.9304  24
   1  -8 -10 245.130 106.394   2
  -1   8  10 125.494 100.104  40
   1  -8 -10 245.902 131.614  34
   1  -8 -10 204.623 103.651  32
   1  -8 -10 175.671 107.378  27
   1  -8 -10 94.4219 125.665  21
   1  -8 -10 165.583 104.175  22
  -1   8  10 140.012 97.4409  43
   1  -8 -10 198.730 77.2399   8
   1  -8 -10 188.102 109.841   6
   1  -8  -9 8270.73 524.081  22
   1  -8  -9 8875.26 539.209  34
   1  -8  -9 9165.18 510.489   8
   1  -8  -9 10841.4 528.381   6
   1  -8  -9 11334.6 528.824   2
   1  -8  -9 8985.32 521.527  27
   1  -8  -9 8083.27 526.214  24
  -1   8   9 8805.83 523.284  43
   1  -8  -8 4451.04 270.731   2
  -1   8   8 3905.03 271.193  43
   1  -8  -8 4580.97 274.835   6
   1  -8  -8 4198.42 258.711   8
   1  -8  -7 3932.74 245.868   6
   1  -8  -7 3516.03 229.505   8
  -1   8   7 3266.68 249.314  40
   1  -8  -7 3965.65 242.101   2
   1  -8  -7 4341.72 241.539  11
  -1   8   7 3551.72 243.837  43
   1  -8  -6 247.719 77.5727   8
   1  -8  -6 253.928 100.859   6
  -1   8   6 254.765 93.5731  40
   1  -8  -6 380.283 92.0628   2
   1  -8  -6 353.059 93.1725  11
  -1   8   6 106.814 90.0020  43
   1  -8  -5 34.9682 69.9557   8
   1  -8  -5-49.5458 98.3665   6
  -1   8   5 26.8247 82.8121  40
   1  -8  -5-57.3615 85.1662   2
   1  -8  -5 2.10325 85.8107  11
  -1   8   5-27.2786 85.1650  43
   1  -8  -4 5619.14 323.831   8
   1  -8  -4 5814.80 332.652   6
   1  -8  -4 5890.55 328.763  11
  -1   8   4 5418.88 334.989  40
  -1   8   4 5734.35 329.536  43
  -1   8   3 1384.87 131.661  40
  -1   8   3 1345.22 122.932  43
   1  -8  -3 1734.52 122.202   8
  -1   8   2 847.826 99.9672  40
   1  -8  -2 952.367 99.4520   2
  -1   8   2 715.063 89.4699  43
   1  -8  -2 955.616 91.6481   8
   1  -8  -1 2440.95 170.347   8
  -1   8   1 2783.78 182.473  40
   1  -8  -1 2635.45 177.176   2
   1  -8  -1 2761.87 177.892  11
  -1   8   1 2779.72 172.170  43
   1  -8   0 73.2579 65.7553   8
  -1   8   0 128.492 72.3878  40
   1  -8   0 69.1061 77.6271   2
   1  -8   0 113.666 78.5186  11
  -1   8   0 108.070 61.3241  43
  -1   8  -1 2060.38 131.999   7
   1  -8   1 2039.26 149.635   8
  -1   8  -1 2504.44 158.413  40
   1  -8   1 2259.23 155.539   2
   1  -8   1 2382.92 157.029  11
  -1   8  -1 2087.55 143.282  43
  -1   8  -2 3165.28 182.548   7
   1  -8   2 3307.22 203.449   8
  -1   8  -2 2975.18 201.010  40
   1  -8   2 3414.22 203.373   2
   1  -8   2 3575.31 207.774  11
  -1   8  -2 2909.92 189.828  43
   1  -8   3 5627.28 314.258  11
  -1   8  -3 5473.63 316.014   9
   1  -8   3 5691.51 314.072   2
  -1   8  -3 5845.03 315.534  40
   1  -8   3 4929.34 298.521  41
  -1   8  -3 5278.50 293.771   7
  -1   8  -4 2786.06 195.920   9
   1  -8   4 2418.59 177.888  41
  -1   8  -4 2644.11 187.537  40
  -1   8  -4 2881.74 167.634   7
  -1   8  -5 13166.4 710.895   9
   1  -8   5 13813.0 704.512  11
   1  -8   5 13917.9 702.893   2
   1  -8   5 15590.6 714.201   3
  -1   8  -5 13474.1 702.673  40
  -1   8  -5 12790.3 686.032   7
   1  -8   6 481.552 96.7240  11
   1  -8   6 818.891 130.868   3
   1  -8   6 687.114 95.5529   2
  -1   8  -6 417.902 88.3846  40
   1  -8   6 479.671 97.5915  41
  -1   8  -6 919.771 118.906   5
  -1   8  -6 502.800 106.301   9
  -1   8  -7 3343.55 238.737   9
   1  -8   7 3051.45 220.612  11
  -1   8  -7 4267.82 238.352   5
  -1   8  -7 3215.59 215.622  40
   1  -8   7 3272.06 217.582   2
   1  -8   7 4287.85 243.840   3
  -1   8  -8 669.552 91.8627  40
   1  -8   8 739.519 121.453  36
   1  -8   8 597.152 107.612  24
   1  -8   8 559.515 104.485  11
  -1   8  -8 661.878 121.210   9
  -1   8  -8 768.243 119.143   5
   1  -8   8 771.179 131.452   3
   1  -8   8 549.540 88.8200   2
   1  -8   8 680.737 124.823  19
   1  -8   9 1362.01 138.600  24
   1  -8   9 1173.83 124.120  11
  -1   8  -9 1134.10 147.937   9
  -1   8  -9 1237.86 135.115   5
   1  -8   9 1192.26 150.972  19
   1  -8   9 1177.86 146.444  36
   1  -8   9 1423.38 143.640  31
   1  -8   9 1132.25 148.487  29
   1  -8   9 1282.21 135.056  15
   1  -8   9 942.859 107.469   2
   1  -8   9 1101.30 148.374   3
   1  -8  10 1168.32 155.911   3
  -1   8 -10 1196.26 141.786   5
   1  -8  10 1612.37 166.839  36
   1  -8  10 1470.41 159.214  31
   1  -8  10 1550.98 159.308  28
   1  -8  10 1476.50 134.686  11
  -1   8 -10 1205.77 158.438   9
   1  -8  10 1483.82 154.432  24
   1  -8  10 1292.65 143.743  15
   1  -8  10 1004.12 151.563  47
  -1   8 -11 249.884 115.453  45
   1  -8  11 309.286 125.889  19
   1  -8  11 306.939 122.738  36
   1  -8  11 227.445 104.617  15
   1  -8  11 284.638 122.319  28
  -1   8 -11 295.845 92.4236  25
   1  -8  11-47.2700 118.603  47
  -1   8 -11 356.864 108.171   5
  -1   8 -11 194.662 120.309   9
  -1   8 -12 2212.92 168.913  25
  -1   8 -12 2252.45 201.385   9
   1  -8  12 2484.88 202.876  19
   1  -8  12 2597.00 204.462  36
  -1   8 -12 2663.85 199.864  30
   1  -8  12 2208.51 193.794  28
  -1   8 -12 2114.01 177.689   5
   1  -8  12 1978.25 180.713  15
  -1   8 -12 1903.11 178.742  45
  -1   8 -13 454.751 138.682   9
  -1   8 -13 381.329 109.635   5
   1  -8  13 303.388 137.785  36
   1  -8  13 312.523 112.998  15
  -1   8 -13 265.844 129.851  30
   1  -8  13 327.469 135.007  28
  -1   8 -13 233.517 99.0399  25
   1  -8  13 440.290 135.105  19
   1  -8  13 22.4275 130.818  47
   1  -8  14 3592.25 274.654  36
  -1   8 -14 3901.52 267.261  30
   1  -8  14 3441.43 265.804  28
   1  -8  14 3879.04 276.656  19
  -1   8 -14 3919.58 280.819   9
  -1   8 -14 3252.76 241.404  25
  -1   8 -14 3561.20 243.365   5
   1  -8  15 31.8750 134.019  28
  -1   8 -15 241.381 128.022  30
  -1   8 -15 41.0004 87.1043   5
  -1   8 -15 109.367 129.714   9
   1  -8  15 59.2961 128.981  19
  -1   8 -15 25.9381 93.2207  25
   1  -8  15-72.2316 122.049  35
   1  -8  16 667.660 153.313  28
  -1   8 -16 965.017 145.062  30
  -1   8 -16 641.656 143.505   9
   1  -8  16 749.312 138.735  19
  -1   8 -16 411.534 107.399  25
   1  -8  16 658.354 127.625  35
   1  -8  17 360.915 149.838  28
  -1   8 -17 837.338 135.358  30
  -1   8 -17 900.042 183.784  21
   1  -8  17 702.695 116.777  35
  -1   8 -17 576.396 140.703   9
  -1   8 -18 260.079 161.483  21
   1  -8  18 289.272 132.257  28
  -1   8 -18 87.0905 109.022  30
  -1   8 -18 188.102 118.072   9
  -1   8 -19-2.41702 94.9726  30
  -1   8 -19-38.4625 145.367  21
   1  -8  19-59.5024 123.273  28
   1  -8  19 14.3936 117.663  12
  -1   8 -19 11.0206 103.213   9
  -1   8 -20 480.920 135.958  21
  -1   8 -20 82.1952 92.8598   9
   1  -8  20 272.483 113.695  28
  -1   8 -20 367.986 103.062  34
  -1   8 -21-3.94340 112.522  21
  -1   8 -21 2.59636 79.8430   9
  -1   8 -21 96.5525 83.3467  34
   1  -8  21 83.4888 99.9390  28
  -1   8 -22 2326.84 152.309  21
   1  -8  22 1558.28 145.244  28
   1  -7 -23 42.2907 42.4788  24
   1  -7 -23 48.1956 62.4124  36
   1  -7 -22-48.6764 60.5614  24
   1  -7 -22 112.105 90.0707  34
   1  -7 -21 132.818 73.5562  38
   1  -7 -21 48.3486 70.7433  24
   1  -7 -21 120.403 106.441  34
   1  -7 -20 369.392 96.7583  24
   1  -7 -20 633.157 97.9995  38
   1  -7 -20 607.812 126.311  21
   1  -7 -20 576.155 131.579  34
   1  -7 -19 55.2812 89.6481  24
   1  -7 -19-109.943 134.406  34
   1  -7 -19 92.3760 94.1547  38
   1  -7 -19 98.9522 124.438  21
   1  -7 -18 165.756 102.878  24
   1  -7 -18 344.979 96.5073  27
   1  -7 -18 239.591 141.890  34
   1  -7 -18 379.055 104.985  38
   1  -7 -18 31.6693 139.344  21
   1  -7 -17 66.1871 103.533  24
   1  -7 -17 167.064 98.9521  27
   1  -7 -17 47.6515 138.786  21
   1  -7 -17 131.657 145.583  10
   1  -7 -17-58.0640 104.932  38
   1  -7 -17-23.1547 144.383  34
   1  -7 -16 244.910 149.797  34
  -1   7  16 493.570 115.803  43
   1  -7 -16 407.704 113.755  27
   1  -7 -16 445.757 155.515  10
   1  -7 -16 534.981 152.960  21
   1  -7 -16 394.054 112.223  38
  -1   7  16 353.823 105.502  40
   1  -7 -15 354.705 119.275   2
   1  -7 -15 710.044 120.886  38
  -1   7  15 426.409 111.165  40
   1  -7 -15 538.380 162.214  34
   1  -7 -15 566.386 122.620  32
   1  -7 -15 544.307 120.846  27
  -1   7  15 465.467 118.086  43
  -1   7  15 520.571 117.110  46
   1  -7 -15 3.71472 131.286   6
   1  -7 -15 427.122 103.303  22
   1  -7 -15 566.791 157.491  21
   1  -7 -14 32.2356 113.142   2
  -1   7  14 182.436 103.653  40
   1  -7 -14 103.670 104.223  38
   1  -7 -14 105.456 147.608  34
   1  -7 -14 75.1504 108.344  32
   1  -7 -14 136.647 109.618  27
   1  -7 -14 56.5708 79.2367  26
  -1   7  14 168.654 109.491  43
  -1   7  14 109.897 101.058  46
   1  -7 -14 14.7324 120.063   6
   1  -7 -14-48.8255 100.702  22
   1  -7 -14 71.0171 146.723  21
   1  -7 -13 89.1163 108.858   2
   1  -7 -13 280.057 106.321  38
  -1   7  13 186.587 105.153  40
   1  -7 -13 148.977 143.691  34
   1  -7 -13 128.307 109.034  32
   1  -7 -13 136.925 76.5408  26
   1  -7 -13 202.585 109.764  27
  -1   7  13 173.978 109.242  43
  -1   7  13 68.5245 96.4152  46
   1  -7 -13 110.458 138.214  21
   1  -7 -13 70.1442 101.979  22
   1  -7 -13 128.888 121.268   6
  -1   7  12 4686.40 330.179  40
   1  -7 -12 5740.95 320.165  38
   1  -7 -12 4916.22 342.260  34
   1  -7 -12 5000.69 311.860  32
   1  -7 -12 4648.12 302.130  26
   1  -7 -12 5422.68 320.333  27
   1  -7 -12 5824.13 325.377  22
   1  -7 -12 4781.64 329.159  21
  -1   7  12 4920.27 312.995  46
   1  -7 -12 5730.10 331.612   6
   1  -7 -12 5283.60 324.536   2
  -1   7  11 461.664 112.287  40
   1  -7 -11 651.075 106.033  38
   1  -7 -11 575.678 136.490  34
   1  -7 -11 496.632 105.281  32
   1  -7 -11 455.157 111.542  27
  -1   7  11 520.513 92.2164  46
   1  -7 -11 525.392 122.915   6
   1  -7 -11 539.090 109.264  22
   1  -7 -11 590.305 137.033  21
   1  -7 -11 452.495 112.457   2
   1  -7 -10 724.672 129.265   6
  -1   7  10 694.714 94.8985  46
   1  -7 -10 578.711 104.521  32
   1  -7 -10 694.826 111.830   2
   1  -7 -10 603.136 102.057  38
  -1   7  10 718.728 115.329  40
  -1   7  10 825.082 115.147  43
   1  -7  -9 189.002 105.560   6
  -1   7   9 101.420 88.4041  40
   1  -7  -9 155.494 90.6369   2
  -1   7   9 280.506 84.7856  46
  -1   7   9 156.778 92.5598  43
   1  -7  -8 5849.12 359.952   6
  -1   7   8 6154.71 360.563  43
   1  -7  -8 5659.50 352.182   2
  -1   7   8 6559.94 340.780  46
   1  -7  -7 1616.78 141.488   6
   1  -7  -7 1485.61 120.175   8
  -1   7   7 1267.71 125.105  43
   1  -7  -7 1760.49 129.531  11
   1  -7  -7 1672.75 130.413   2
  -1   7   7 1171.72 101.415  46
   1  -7  -6 529.226 85.0136   8
   1  -7  -6 518.157 103.400   6
  -1   7   6 486.804 97.3266  40
  -1   7   6 518.341 91.2777  43
   1  -7  -6 440.499 90.6973   2
   1  -7  -6 523.341 89.8851  11
   1  -7  -4 6216.04 345.607   6
   1  -7  -4 5933.71 336.616   8
  -1   7   4 5333.13 342.114  40
  -1   7   4 5146.71 335.376  43
   1  -7  -4 6372.50 340.464   2
   1  -7  -4 6791.52 339.523  11
  -1   7   3 588.454 92.5825  40
  -1   7   3 578.848 83.9375  43
   1  -7  -3 776.419 86.2845   8
   1  -7  -3 828.216 105.227   6
  -1   7   2 129.928 74.6905  40
  -1   7   2 138.498 63.6384  43
   1  -7  -2 136.295 67.6304   8
   1  -7  -2 197.347 93.0923   6
   1  -7  -1 6089.87 342.005   8
  -1   7   1 6068.44 348.293  40
  -1   7   1 5783.46 339.933  43
   1  -7  -1 6507.19 346.461   2
   1  -7  -1 6533.66 346.717  11
   1  -7   0 530.188 77.1319   8
  -1   7   0 696.863 85.9230  40
   1  -7   0 525.208 52.1281  41
  -1   7   0 517.687 73.9143  43
   1  -7   0 764.466 88.9598   2
   1  -7   0 821.576 89.0502  11
   1  -7   1 7721.97 441.651   8
   1  -7   1 7580.14 429.299  41
  -1   7  -1 9218.96 449.334  40
  -1   7  -1 8589.75 439.100  43
   1  -7   1 7967.83 444.124   2
   1  -7   1 8515.57 444.936  11
   1  -7   2 2893.96 193.249   8
  -1   7  -2 2892.12 179.472   7
   1  -7   2 2911.22 183.413  41
  -1   7  -2 3638.67 198.576  40
  -1   7  -2 3620.93 187.770  43
   1  -7   2 3019.83 195.612   2
   1  -7   2 3172.38 200.804  11
   1  -7   3 1581.22 125.777   8
  -1   7  -3 1589.06 104.951   7
  -1   7  -3 1781.56 124.491  40
   1  -7   3 1096.68 110.630  41
  -1   7  -3 1662.16 110.647  43
  -1   7  -3 1646.59 126.949   9
   1  -7   3 1513.60 125.351  11
   1  -7   3 1485.57 123.203   2
   1  -7   3 1669.72 142.911   3
  -1   7  -4 13634.0 649.815  40
   1  -7   4 11308.2 641.352  41
  -1   7  -4 11965.7 635.206   7
  -1   7  -4 12006.7 652.279   9
   1  -7   4 11951.2 647.303  11
   1  -7   4 11771.5 645.596   2
   1  -7   4 12573.5 652.015   3
   1  -7   5 320.938 81.7471  41
  -1   7  -5 595.479 78.7688  40
   1  -7   5 263.053 79.2790   2
   1  -7   5 531.316 111.574   3
  -1   7  -5 360.765 59.0149   7
  -1   7  -5 496.480 91.6038   9
   1  -7   5 224.078 91.6991  11
  -1   7  -6 19384.5 934.909  40
   1  -7   6 16988.9 935.095  41
   1  -7   6 18206.8 934.034   2
   1  -7   6 18689.2 938.442   3
   1  -7   6 16679.1 932.816  11
  -1   7  -6 17627.9 945.395   9
  -1   7  -6 17062.4 923.638   7
  -1   7  -6 18979.0 941.159   5
   1  -7   6 16675.4 934.445  47
  -1   7  -7 3669.15 212.502  40
   1  -7   7 3156.43 220.653  41
   1  -7   7 3641.19 216.305   2
   1  -7   7 4074.31 233.880   3
   1  -7   7 2725.59 214.077  11
  -1   7  -7 3670.25 234.871   9
  -1   7  -7 4101.02 227.084   5
  -1   7  -7 3417.36 204.848   7
   1  -7   7 3138.02 221.762  47
   1  -7   8 2019.43 163.149  41
  -1   7  -8 2208.10 144.876  40
   1  -7   8 2451.23 169.818   3
   1  -7   8 2044.15 147.255   2
  -1   7  -8 2090.70 170.021   9
   1  -7   8 1637.29 149.093  11
  -1   7  -8 1689.91 135.033   7
  -1   7  -8 2339.46 160.495   5
   1  -7   8 1908.27 162.072  47
   1  -7   9 3091.68 220.922  41
  -1   7  -9 3011.13 200.171  40
  -1   7  -9 3647.70 236.609   9
   1  -7   9 3217.03 206.727  11
   1  -7   9 3453.13 220.080   3
   1  -7   9 3251.69 203.999   2
   1  -7   9 2405.48 216.866  47
  -1   7  -9 4094.53 221.340   5
   1  -7  10 1352.93 148.483  19
   1  -7  10 1277.18 140.899  41
   1  -7  10 1876.69 155.582  36
   1  -7  10 1421.57 140.374   3
   1  -7  10 1152.77 114.153   2
  -1   7 -10 1167.72 146.510   9
   1  -7  10 1031.23 138.481  47
  -1   7 -10 1565.76 136.563   5
   1  -7  11 1509.60 169.780  47
  -1   7 -11 1608.08 149.625  25
  -1   7 -11 1525.57 174.255   9
  -1   7 -11 1596.09 159.118  45
   1  -7  11 1871.63 179.977  19
   1  -7  11 1956.34 177.972  36
   1  -7  11 2101.03 158.413  15
   1  -7  11 1946.14 171.956  28
   1  -7  11 2482.76 169.375   3
  -1   7 -11 2269.82 164.892   5
   1  -7  12 10364.1 712.637  47
  -1   7 -12 13260.9 703.863  25
  -1   7 -12 12511.3 724.137   9
  -1   7 -12 10435.3 701.986  45
  -1   7 -12 13728.5 705.286   5
   1  -7  12 13639.5 728.171  36
  -1   7 -12 14729.0 716.786  30
   1  -7  12 13945.1 716.060  28
   1  -7  12 12876.2 707.939  15
   1  -7  12 14252.0 723.735  19
   1  -7  13 2861.96 255.773  47
  -1   7 -13 3536.17 237.672  25
  -1   7 -13 3762.08 266.414   9
   1  -7  13 3550.61 261.369  36
  -1   7 -13 3163.44 246.489  30
   1  -7  13 3979.04 258.289  28
  -1   7 -13 3131.09 232.208   5
   1  -7  13 3854.06 261.186  19
   1  -7  14 1617.60 202.747  47
  -1   7 -14 2119.77 178.341  25
  -1   7 -14 2186.57 212.376   9
  -1   7 -14 2181.91 198.192  30
   1  -7  14 2471.23 208.314  28
  -1   7 -14 2326.17 175.755   5
   1  -7  14 2117.02 204.226  19
   1  -7  14 2131.70 207.327  36
   1  -7  15 615.466 129.150  35
   1  -7  15 722.671 152.523  47
  -1   7 -15 643.302 120.910  25
  -1   7 -15 811.470 142.355  30
   1  -7  15 930.230 160.445  28
   1  -7  15 552.486 140.730  19
  -1   7 -15 725.421 109.156   5
  -1   7 -15 750.679 150.522   9
  -1   7 -16 9404.96 493.602   5
  -1   7 -16 10025.0 517.545  30
   1  -7  16 9905.83 523.734  28
  -1   7 -16 9129.13 534.737   9
  -1   7 -16 7845.97 499.927  25
   1  -7  16 8453.59 514.546  19
   1  -7  16 6632.11 520.310  47
   1  -7  17 2712.05 232.580  28
  -1   7 -17 2222.89 198.810  25
  -1   7 -17 2794.07 238.334   9
   1  -7  17 2479.53 213.847  19
  -1   7 -17 3039.82 221.773  30
  -1   7 -18 2211.68 211.710   9
   1  -7  18 2523.14 219.768  28
  -1   7 -18 2748.55 237.684  21
  -1   7 -18 2271.18 197.034  30
  -1   7 -19 644.256 137.021   9
  -1   7 -19 911.646 170.824  21
  -1   7 -19 561.429 121.706  30
  -1   7 -20 32.8114 102.262   9
   1  -7  20 2.66233 131.528  12
  -1   7 -20-111.620 140.494  21
  -1   7 -20-5.18869 105.211  34
  -1   7 -20 104.547 92.1870  30
  -1   7 -21 3.13007 90.5937   9
  -1   7 -21-14.0896 125.968  21
   1  -7  21 29.2279 120.099  12
  -1   7 -21-67.5390 95.1810  34
  -1   7 -22-44.3081 107.588  21
  -1   7 -22 26.8473 78.8425  34
   1  -7  22 75.8033 101.598  12
   1  -6 -24-16.7748 54.6495  36
   1  -6 -23 69.1543 80.0635  34
   1  -6 -23 232.920 88.7853  10
   1  -6 -23 70.6489 53.3907  24
   1  -6 -22 913.311 119.397  10
   1  -6 -22 363.370 83.2670  24
   1  -6 -22 707.427 99.9910  21
   1  -6 -22 419.267 110.612  34
   1  -6 -21 600.231 141.024  34
   1  -6 -21 1088.56 146.536  10
   1  -6 -21 1141.72 102.955  38
   1  -6 -21 1080.60 136.676  21
   1  -6 -21 746.128 110.554  24
  -1   6  21 1105.09 137.873  23
   1  -6 -20 1552.50 163.285  21
   1  -6 -20 1468.89 171.194  34
   1  -6 -20 1612.43 130.857  38
  -1   6  20 1661.23 167.660  23
   1  -6 -19 492.479 146.048  21
   1  -6 -19 726.482 149.718  34
   1  -6 -19 470.453 104.851  38
  -1   6  19 548.617 140.901  23
   1  -6 -18 254.271 148.041  21
  -1   6  18 276.532 132.702  23
   1  -6 -18 228.306 100.530  38
   1  -6 -18 80.4972 138.284  34
   1  -6 -17 167.858 151.654  34
  -1   6  17 457.729 112.048  43
   1  -6 -17 548.973 106.218  27
  -1   6  17 323.411 125.336  46
  -1   6  17 368.817 136.260  23
   1  -6 -17 364.985 149.544  21
  -1   6  17 170.263 96.7411  40
   1  -6 -17 301.481 103.968  38
  -1   6  16 18.7421 92.2742  40
   1  -6 -16 170.466 105.207  38
   1  -6 -16 173.397 145.918  34
   1  -6 -16 57.7009 105.155  32
   1  -6 -16 157.061 102.970  27
  -1   6  16 141.124 100.847  43
  -1   6  16 221.906 111.444  46
   1  -6 -16 3.87765 121.206   6
   1  -6 -16 308.635 146.792  21
   1  -6 -15 203.785 109.549   2
  -1   6  15 184.665 98.7663  40
   1  -6 -15 249.666 103.537  38
   1  -6 -15 120.494 146.434  34
   1  -6 -15 147.148 106.346  32
   1  -6 -15 99.6479 85.1959  26
   1  -6 -15 315.109 109.289  27
  -1   6  15 248.504 107.008  43
  -1   6  15 248.282 106.355  46
   1  -6 -15-3.83944 132.401   6
   1  -6 -15 88.8423 143.992  21
   1  -6 -14-29.8158 103.263   2
   1  -6 -14-26.2406 97.1261  38
   1  -6 -14 40.4582 136.206  34
   1  -6 -14 49.6823 119.729  30
   1  -6 -14 56.7524 100.833  32
   1  -6 -14 2.86871 75.1474  26
   1  -6 -14 28.3484 101.206  27
  -1   6  14-63.6281 100.574  43
  -1   6  14-12.9764 103.876  46
   1  -6 -14-14.8898 123.703   6
   1  -6 -14 127.663 138.658  21
   1  -6 -14 30.5892 88.3189  22
   1  -6 -13 953.560 124.976   2
   1  -6 -13 997.414 117.485  38
   1  -6 -13 652.936 145.187  34
   1  -6 -13 932.868 115.750  32
   1  -6 -13 658.918 135.437  30
   1  -6 -13 717.365 120.071  27
   1  -6 -13 728.878 99.5542  26
  -1   6  13 801.945 119.651  43
  -1   6  13 746.245 114.545  46
   1  -6 -13 731.168 141.281   6
   1  -6 -13 699.369 145.552  21
   1  -6 -13 807.419 113.296  22
   1  -6 -12 243.996 103.498   2
   1  -6 -12 392.091 92.0834  38
   1  -6 -12 547.984 130.394  34
   1  -6 -12 238.725 112.274  30
   1  -6 -12 257.527 93.6364  32
   1  -6 -12 382.526 102.159  27
   1  -6 -12 284.460 78.2615  26
  -1   6  12 373.828 91.2185  46
   1  -6 -12 261.898 128.527  21
  -1   6  12 335.541 98.6942  43
   1  -6 -12 420.988 121.096   6
   1  -6 -11 37.6513 88.1966   2
  -1   6  11 64.6644 77.4610  46
   1  -6 -11 96.5817 110.038   6
   1  -6 -10-4.67028 82.6621   2
  -1   6  10 14.3132 75.1174  46
   1  -6 -10-46.1808 104.228   6
   1  -6  -9 2159.02 162.766   2
  -1   6   9 2114.81 165.152  43
  -1   6   9 2587.76 156.180  46
   1  -6  -9 2074.99 178.244   6
   1  -6  -8 246.558 80.8196   2
   1  -6  -8 217.436 101.714   6
  -1   6   8-23.5787 82.5039  43
  -1   6   8 60.1822 61.3747  46
   1  -6  -7 14680.2 702.424   2
   1  -6  -7 14498.9 699.806  11
   1  -6  -7 13902.9 708.515   6
  -1   6   7 12301.4 701.788  43
  -1   6   7 11556.9 688.365  46
   1  -6  -6 1925.17 127.619   2
   1  -6  -6 1585.47 118.858  11
   1  -6  -6 1661.83 140.140   6
  -1   6   6 1156.48 102.368  46
  -1   6   6 1391.51 124.368  43
  -1   6   5 4349.57 259.454  40
   1  -6  -5 4416.05 253.807   2
   1  -6  -5 4349.56 252.923  11
   1  -6  -5 4230.04 263.765   6
  -1   6   5 4131.75 237.067  46
  -1   6   5 4679.31 256.827  43
   1  -6  -4 4200.68 247.443  39
  -1   6   4 5189.51 271.857  40
   1  -6  -4 4718.44 264.257   2
   1  -6  -4 4017.88 259.512  11
   1  -6  -4 4255.08 270.801   6
   1  -6  -4 4315.02 262.222   8
  -1   6   4 4552.59 244.675  46
  -1   6   4 5560.75 267.686  43
  -1   6   3 20022.5 989.991  40
   1  -6  -3 18178.8 970.682  39
   1  -6  -3 19123.7 984.021   8
   1  -6  -3 20452.3 989.650   6
  -1   6   3 16746.1 966.691  46
  -1   6   3 21006.1 985.858  43
   1  -6  -3 23598.1 989.231   2
  -1   6   2 5661.54 314.273  43
   1  -6  -2 5606.34 316.532   8
   1  -6  -2 5863.27 324.641   6
   1  -6  -2 5630.64 300.243  39
  -1   6   2 5824.49 320.367  40
  -1   6   1 6790.15 344.422  43
   1  -6  -1 5818.35 351.902   6
   1  -6  -1 5674.91 344.020   8
   1  -6  -1 6427.19 327.489  39
   1  -6  -1 5943.06 326.288  41
   1  -6   0 3455.54 198.240   8
  -1   6   0 3436.02 195.138  43
   1  -6   0 3384.13 176.375  39
  -1   6   0 3595.97 202.051  40
   1  -6   0 3780.53 201.033   2
   1  -6   1 8561.71 456.286   8
  -1   6  -1 9169.22 452.869  43
  -1   6  -1 9382.71 460.702  40
   1  -6   1 8645.03 439.100  39
   1  -6   1 9483.28 459.573   2
  -1   6  -3 4946.87 273.942   7
   1  -6   3 5077.77 284.286   8
  -1   6  -3 5253.29 273.771  43
  -1   6  -3 5327.39 283.808  40
   1  -6   3 4322.32 263.477  39
   1  -6   3 5045.76 279.313  41
   1  -6   3 5278.63 285.238   2
   1  -6   3 6025.36 295.198   3
   1  -6   4 9431.53 489.145  41
  -1   6  -4 9587.43 491.942  40
   1  -6   4 7846.48 476.542  39
   1  -6   4 10239.6 498.806   3
   1  -6   4 9639.59 492.516   2
  -1   6  -4 9670.31 484.159   7
   1  -6   4 8647.15 486.626  47
  -1   6  -4 9491.28 481.777  43
   1  -6   5 61191.2 3118.91  41
  -1   6  -5 62551.0 3118.97  40
   1  -6   5 63022.0 3119.85   2
   1  -6   5 62220.1 3119.85   3
  -1   6  -5 60070.5 3126.57   9
   1  -6   5 57429.6 3117.42  11
  -1   6  -5 62188.7 3112.70   7
   1  -6   5 59990.7 3117.70  47
  -1   6  -5 58870.5 3107.53  43
   1  -6   6 6826.71 360.291   2
   1  -6   6 6920.60 366.675   3
  -1   6  -6 6618.72 370.679   9
   1  -6   6 5637.17 355.783  11
  -1   6  -6 6780.60 351.995   7
  -1   6  -6 7191.84 365.677   5
  -1   6  -6 6506.70 356.190  40
   1  -6   6 6377.71 362.611  41
   1  -6   6 5535.01 357.886  47
   1  -6   7 41771.0 2098.60   2
   1  -6   7 42981.2 2099.97   3
   1  -6   7 34989.7 2093.48  11
  -1   6  -7 40356.7 2095.55  40
   1  -6   7 40591.2 2102.41  41
   1  -6   7 38549.5 2100.52  47
  -1   6  -7 42305.2 2093.64   7
  -1   6  -7 45262.0 2103.46   5
   1  -6   8 1976.29 171.155  47
  -1   6  -8 2634.12 162.444   7
  -1   6  -8 3124.55 177.982   5
  -1   6  -8 2353.31 160.040  40
   1  -6   8 2573.57 177.974  41
   1  -6   8 2588.59 167.716   2
   1  -6   8 2692.60 180.807   3
   1  -6   9-39.1846 84.9064  47
  -1   6  -9 89.3612 78.5066   5
  -1   6  -9 55.2220 61.5456   7
  -1   6  -9 127.009 58.8105  40
   1  -6   9 19.5418 86.6285  41
   1  -6   9 81.0137 94.6943   3
   1  -6   9 71.0003 67.2433   2
   1  -6  10 2165.40 165.962   2
   1  -6  10 2654.03 182.480   3
   1  -6  10 2180.62 186.593  47
  -1   6 -10 3215.27 184.887   5
   1  -6  10 2660.24 192.308  41
  -1   6 -10 2454.66 164.565  40
  -1   6 -10 2722.81 189.787  45
   1  -6  11 273.201 73.3664   2
   1  -6  11 280.612 101.896   3
  -1   6 -11 358.398 89.8745   5
  -1   6 -11 10.7465 83.6194  45
   1  -6  11 45.4460 99.2422  47
   1  -6  11 225.671 107.494  41
   1  -6  12 417.200 120.403  36
  -1   6 -12 368.863 105.246   5
  -1   6 -12 768.948 116.308  30
   1  -6  12 707.373 125.593  28
   1  -6  12 670.600 113.653  19
  -1   6 -12 682.977 102.303  25
   1  -6  12 719.948 129.253  47
  -1   6 -12 603.898 100.912  45
   1  -6  13 2898.14 248.336  47
  -1   6 -13 3564.82 233.512  25
  -1   6 -13 3182.89 237.799  30
   1  -6  13 3780.35 249.811  28
   1  -6  13 3359.26 250.204  36
   1  -6  13 3766.17 246.366  19
  -1   6 -13 3489.28 228.359   5
  -1   6 -14 35.2068 115.578  30
   1  -6  14 10.0393 126.012  28
   1  -6  14-60.1668 126.454  47
  -1   6 -14 12.2210 98.5289  25
   1  -6  14 77.1882 104.979  19
  -1   6 -14-33.8081 92.6976   5
  -1   6 -15 653.382 130.600  30
   1  -6  15 418.184 144.994  28
  -1   6 -15 379.667 113.011  25
   1  -6  15 579.425 133.859  23
   1  -6  15 435.865 137.533  47
   1  -6  15 418.837 126.510  19
  -1   6 -15 471.057 99.2684   5
  -1   6 -16 3040.24 203.516   5
  -1   6 -16 3558.70 236.561  30
   1  -6  16 2804.25 234.919  23
  -1   6 -16 2800.44 218.079  25
   1  -6  16 2903.09 228.200  19
   1  -6  16 2690.77 247.141  47
  -1   6 -17 2096.57 149.083   5
  -1   6 -17 1789.06 197.699   9
  -1   6 -17 1468.78 163.890  25
   1  -6  17 2060.29 188.622  23
  -1   6 -17 1785.80 181.896  30
  -1   6 -17 2259.13 224.345  21
  -1   6 -18 62.2436 116.282  30
  -1   6 -18 178.604 168.162  21
  -1   6 -18-27.6094 126.013   9
   1  -6  18 145.875 126.749  23
  -1   6 -19 291.369 162.942  21
   1  -6  19 223.964 124.288  23
  -1   6 -19 214.583 115.769  30
   1  -6  20 20.9573 52.9023  23
   1  -6  20 313.172 138.355  28
  -1   6 -20 133.562 116.739  34
  -1   6 -20 237.195 103.971  30
   1  -6  21 571.400 147.961  12
   1  -6  21 352.302 131.318  28
  -1   6 -21 476.519 101.421  30
  -1   6 -21 584.824 113.383  34
   1  -6  22 697.865 136.900  12
   1  -6  22 335.229 123.623  28
  -1   6 -22 444.981 100.033  34
  -1   6 -23 1610.59 146.377   9
   1  -6  23 1936.26 161.221  28
   1  -6  24 451.924 85.3445  12
   1  -6  24 371.911 85.5546  28
   1  -5 -24-32.3020 48.7279  34
   1  -5 -24 371.085 54.5655  24
   1  -5 -23 327.278 88.4786  21
   1  -5 -23 35.0237 93.8038  10
   1  -5 -23 190.063 91.1197  34
   1  -5 -23 65.9012 62.6040  24
  -1   5  23 157.636 103.287  23
   1  -5 -22 113.310 113.215  21
  -1   5  22 45.4346 120.892  12
   1  -5 -22 68.8437 107.282  10
   1  -5 -22 51.3331 104.575  34
   1  -5 -22 122.471 77.0840  24
  -1   5  22-11.4800 115.635  23
   1  -5 -21 298.768 128.902  21
   1  -5 -21 448.622 133.796  10
  -1   5  21 451.352 143.946  12
   1  -5 -21 351.709 131.527  34
  -1   5  21 327.105 135.781  23
  -1   5  20 3404.04 258.314  23
   1  -5 -20 3130.45 246.067  21
  -1   5  20 3697.42 262.230  12
   1  -5 -20 2994.24 253.487  34
   1  -5 -20 3151.24 214.685  38
  -1   5  19 301.002 148.212  23
  -1   5  19 611.040 159.683  12
   1  -5 -19 381.606 155.537  10
   1  -5 -19 447.231 145.514  21
   1  -5 -19 321.907 96.4781  38
   1  -5 -19 335.483 142.534  34
  -1   5  18 82.2412 119.801  46
  -1   5  18 201.737 145.150  23
   1  -5 -18 121.433 91.6823  38
   1  -5 -18-4.47148 140.582  34
   1  -5 -18 121.034 115.830  30
  -1   5  18 124.788 157.200  12
   1  -5 -18-23.1279 154.140  10
  -1   5  18 30.6186 89.4603  43
   1  -5 -18 3.87163 120.744   6
   1  -5 -18 114.930 148.299  21
  -1   5  17 494.021 126.281  46
  -1   5  17 677.194 155.221  23
   1  -5 -17 438.776 105.023  38
   1  -5 -17 551.550 152.300  34
   1  -5 -17 554.158 132.827  30
  -1   5  17 677.356 163.221  12
   1  -5 -17 745.457 164.934  10
  -1   5  17 73.0399 109.759  43
   1  -5 -17 3.95260 140.760   6
   1  -5 -17 583.276 154.921  21
  -1   5  16 1939.96 174.429  43
   1  -5 -16 2070.41 168.633  38
   1  -5 -16 2082.21 213.026  34
   1  -5 -16 2102.81 167.439  32
   1  -5 -16 1957.02 192.761  30
  -1   5  16 2425.89 219.756  12
  -1   5  16 2282.23 203.358  23
  -1   5  16 1747.48 184.306  46
   1  -5 -16 2054.26 205.589  21
   1  -5 -15 6292.72 342.169   2
  -1   5  15 5674.85 348.058  46
  -1   5  15 6005.54 360.881  23
  -1   5  15 5900.38 346.737  43
   1  -5 -15 5630.75 335.019  38
   1  -5 -15 5417.43 365.096  34
   1  -5 -15 4940.46 351.408  30
   1  -5 -15 5425.49 329.123  32
   1  -5 -15 4465.50 327.375  26
   1  -5 -15 5625.91 332.694  27
  -1   5  15 6344.56 364.916  12
   1  -5 -15 5713.51 359.581   6
   1  -5 -15 5120.58 351.946  21
   1  -5 -14 9651.70 439.536   2
  -1   5  14 7573.00 434.347  43
   1  -5 -14 7316.08 424.429  38
   1  -5 -14 7550.74 454.062  34
   1  -5 -14 6212.08 440.099  30
   1  -5 -14 6697.46 417.443  32
   1  -5 -14 6686.57 422.897  26
   1  -5 -14 7223.50 424.035  27
  -1   5  14 7352.36 434.294  46
  -1   5  14 8296.26 448.877  12
   1  -5 -14 8592.00 455.864   6
   1  -5 -14 7364.48 441.281  21
   1  -5 -13 389.386 92.1158  38
   1  -5 -13 438.975 127.803  34
   1  -5 -13 313.910 111.487  30
   1  -5 -13 390.964 94.3099  32
   1  -5 -13 371.876 81.8973  26
  -1   5  13 438.795 98.0443  43
   1  -5 -13 367.659 130.279  21
   1  -5 -13 624.631 108.215   2
  -1   5  13 472.824 103.135  46
  -1   5  12 1123.07 120.238  43
   1  -5 -12 888.374 116.597   2
  -1   5  12 1125.04 114.793  46
  -1   5  11 12096.9 653.618  43
   1  -5 -11 12161.4 648.173   2
  -1   5  11 11716.6 646.144  46
   1  -5 -10 570.270 116.587   6
   1  -5 -10 726.741 97.9996   2
  -1   5  10 853.460 92.1927  46
   1  -5  -9 3029.69 217.943   6
   1  -5  -9 3418.04 202.966   2
  -1   5   9 3075.84 194.269  46
   1  -5  -8 7894.53 449.828   6
   1  -5  -8 8349.61 439.380   2
  -1   5   8 7814.23 432.936  46
   1  -5  -7 1504.01 115.321   2
  -1   5   7 1321.03 101.961  46
   1  -5  -7 1412.45 137.278   6
  -1   5   7 1150.27 111.875  43
   1  -5  -6 88.1947 67.6866   2
  -1   5   6 20.4918 53.5601  46
   1  -5  -6-7.44409 93.2837   6
  -1   5   6 32.3784 69.9967  43
   1  -5  -5 31928.5 1327.87   6
   1  -5  -5 30632.7 1312.05  39
   1  -5  -5 32807.9 1320.76   2
  -1   5   5 30570.7 1311.86  46
  -1   5   5 32548.2 1324.10  43
   1  -5  -4 150.742 99.3481   6
   1  -5  -4 208.824 48.3247  39
   1  -5  -4 152.222 71.4546   2
  -1   5   4 200.586 47.7421  46
  -1   5   4 40.8345 76.4574  43
   1  -5  -3 54351.9 2653.56   8
   1  -5  -3 57619.6 2657.72   6
   1  -5  -3 61375.9 2645.71  39
  -1   5   3 58965.4 2658.39  40
   1  -5  -3 59902.5 2654.61   2
  -1   5   3 57732.2 2642.62  46
  -1   5   3 59594.7 2655.11  43
   1  -5  -2 16221.0 801.744   8
   1  -5  -2 16615.4 805.701   6
   1  -5  -2 14084.2 785.723  41
   1  -5  -2 15920.9 790.710  39
  -1   5   2 15978.3 803.754  40
   1  -5  -2 17375.5 802.522   2
  -1   5   2 16181.7 800.523  43
   1  -5  -2 16637.7 798.610  42
  -1   5   2 14715.7 787.010  46
   1  -5  -1 17689.4 1013.18   8
   1  -5  -1 17636.6 1015.88   6
   1  -5  -1 21079.9 1013.81  42
  -1   5   1 20874.4 1013.04  43
  -1   5   1 20831.0 1017.41  40
   1  -5  -1 18837.5 1002.63  41
   1  -5  -1 20141.9 1003.89  39
   1  -5   0 1283.60 107.472   8
   1  -5   0 1403.44 121.648   6
   1  -5   0 1670.70 91.0978  39
  -1   5   0 1881.99 112.533  40
   1  -5   0 1744.78 95.3041  41
   1  -5   0 1760.00 113.041  42
  -1   5   0 1812.41 104.537  43
  -1   5   0 1217.50 88.9004   1
  -1   5  -1 672.543 73.4527  40
  -1   5  -1 650.742 67.3360  43
   1  -5   2 23678.6 1281.65   8
   1  -5   2 22999.9 1273.47  39
  -1   5  -2 25903.7 1283.96  40
   1  -5   2 25602.3 1277.90  41
   1  -5   2 26734.0 1283.74   2
   1  -5   2 26625.7 1283.97   3
   1  -5   2 23292.0 1274.72  47
  -1   5  -2 26024.9 1278.29  43
  -1   5  -3 134.644 63.9189  40
   1  -5   3 103.334 43.6807  39
   1  -5   3 183.824 62.4586  41
   1  -5   3 195.135 65.4429   2
   1  -5   3 122.616 85.7930   3
   1  -5   3 130.894 62.8494   8
  -1   5  -3 138.172 50.5148   7
  -1   5  -4 428.036 54.1217   7
  -1   5  -4 286.369 63.4704  40
   1  -5   4 234.503 67.3853  41
   1  -5   4 407.258 72.9531   2
   1  -5   4 425.902 89.0789   3
   1  -5   4 366.552 62.4332  47
   1  -5   4 325.456 77.5374  42
  -1   5  -4 319.552 52.6054  43
  -1   5  -5 9233.72 419.344   7
  -1   5  -5 8248.80 421.836  40
   1  -5   5 7938.96 423.633  41
   1  -5   5 9520.41 428.697   3
   1  -5   5 6656.49 406.505  46
   1  -5   5 8557.84 422.160  47
  -1   5  -5 7353.20 410.337  43
  -1   5  -6 19371.8 985.145  40
   1  -5   6 20226.8 990.697  41
   1  -5   6 20920.7 989.718  47
   1  -5   6 17978.2 976.112  46
  -1   5  -6 18712.5 982.048   7
  -1   5  -6 18295.8 987.107   5
   1  -5   6 18091.4 986.419   3
   1  -5   7 15526.0 735.236  41
  -1   5  -7 14251.8 723.220  40
   1  -5   7 13882.0 729.493  47
   1  -5   7 12792.8 716.660  46
  -1   5  -7 13647.0 722.408   7
  -1   5  -7 13183.7 726.380   5
   1  -5   7 13897.1 727.071   3
   1  -5   8 1237.49 118.547  41
  -1   5  -8 1250.50 97.4600  40
   1  -5   8 1121.16 96.3372  46
   1  -5   8 1239.88 114.604  47
  -1   5  -8 1323.39 110.566   5
  -1   5  -8 1198.00 101.060   7
   1  -5   8 1216.65 123.162   3
  -1   5  -9 8182.44 444.420  40
   1  -5   9 9083.75 463.304  41
   1  -5   9 7064.68 442.230  46
   1  -5   9 7859.16 457.344  47
  -1   5  -9 9894.11 455.124   5
  -1   5  -9 8228.82 448.603   7
  -1   5 -10 797.240 93.1675   5
  -1   5 -10 480.221 70.6310  40
   1  -5  10 537.913 106.094  41
   1  -5  10 669.592 100.470   3
   1  -5  10 454.742 79.6785  46
   1  -5  10 550.961 102.524  47
  -1   5 -10 456.579 90.6460  45
  -1   5 -11 14981.5 712.280   5
   1  -5  11 13261.3 722.691  41
   1  -5  11 13402.1 722.594  47
   1  -5  11 11289.7 703.703  46
  -1   5 -11 11994.3 708.438  45
   1  -5  11 15145.7 708.669   3
  -1   5 -12 706.273 99.5672   5
  -1   5 -12 467.997 87.1236  45
   1  -5  12 583.133 93.6914  46
   1  -5  12 756.181 119.475  47
   1  -5  13 1487.58 158.402  36
  -1   5 -13 1387.30 142.904  30
  -1   5 -13 1920.94 140.602   5
  -1   5 -13 1701.89 141.352  25
   1  -5  13 1444.11 160.098  47
   1  -5  13 1466.77 135.317  46
  -1   5 -13 1198.46 116.682  45
  -1   5 -14-11.9517 101.733  30
  -1   5 -14-2.97486 92.5380  25
   1  -5  14 104.018 91.8048  46
   1  -5  14 11.8037 114.056  47
   1  -5  14-47.2082 97.6958  19
  -1   5 -14-32.8045 80.5152   5
  -1   5 -15 4659.60 291.282  30
   1  -5  15 3806.92 277.958  46
   1  -5  15 4398.92 305.776  47
  -1   5 -15 4470.06 283.097  25
  -1   5 -15 4563.85 270.416   5
  -1   5 -16 45.9466 121.461  30
  -1   5 -16 59.3514 103.205  25
   1  -5  16-87.6167 128.346  47
  -1   5 -16-12.3764 84.2788   5
  -1   5 -17 7546.05 423.810  30
   1  -5  17 7577.94 436.972  23
  -1   5 -17 6518.72 412.198  25
   1  -5  17 7460.33 434.546  28
  -1   5 -17 7263.59 399.774   5
   1  -5  18 541.852 147.283  23
   1  -5  18 239.016 153.489  28
   1  -5  18 412.430 143.859  47
  -1   5 -18 383.032 126.710  30
   1  -5  19 258.660 148.979  28
   1  -5  19 307.635 141.699  23
  -1   5 -19 85.0456 113.190  30
  -1   5 -19 276.290 124.625  34
   1  -5  20-89.6894 143.392  28
  -1   5 -20-87.1907 117.048   9
   1  -5  20 18.1275 129.841  23
  -1   5 -20 84.4573 108.644  30
  -1   5 -20 8.99946 114.656  34
   1  -5  21 72.8534 135.720  28
  -1   5 -21 141.831 106.528   9
   1  -5  21 238.750 156.090  12
   1  -5  21 140.294 128.775  23
  -1   5 -21 91.7471 107.014  34
  -1   5 -21 69.0473 98.3139  30
   1  -5  22 181.680 126.253  28
  -1   5 -22 141.918 97.2599   9
   1  -5  22 152.719 142.307  12
   1  -5  22 446.770 111.013  23
  -1   5 -22 327.156 100.805  34
  -1   5 -23 875.241 115.531   9
  -1   5 -23 843.083 100.326  34
   1  -5  24 1665.57 150.973  12
   1  -5  24 1448.63 137.606  28
   1  -4 -24 1114.59 96.4374  21
  -1   4  24 1256.71 113.973  12
   1  -4 -24 526.328 94.5722  34
  -1   4  24 1054.07 117.713  23
   1  -4 -24 376.506 71.4986  24
   1  -4 -23-48.6679 103.559  21
   1  -4 -23-81.3504 99.4497  10
  -1   4  23-183.388 124.293  12
   1  -4 -23-41.7772 97.8606  34
  -1   4  23-92.4191 118.092  23
   1  -4 -22 219.630 119.546  21
   1  -4 -22 305.950 120.737  10
  -1   4  22 299.150 143.844  12
   1  -4 -22 267.284 110.771  34
  -1   4  22 158.099 134.440  23
   1  -4 -21 633.890 140.635  21
  -1   4  21 666.051 168.011  12
   1  -4 -21 958.131 150.717  10
   1  -4 -21 619.258 139.414  34
  -1   4  21 804.524 159.551  23
   1  -4 -20 279.334 144.090  21
  -1   4  20 80.0322 162.765  12
   1  -4 -20 136.567 142.094  10
   1  -4 -20 178.185 133.317  34
  -1   4  20 307.340 154.999  23
   1  -4 -19 1242.22 156.452  30
  -1   4  19 1766.28 207.573  12
   1  -4 -19 1835.36 193.316  10
   1  -4 -19 1387.02 180.365  21
  -1   4  19 1522.45 196.556  23
   1  -4 -19 1702.41 185.497  34
   1  -4 -18 238.003 139.857  34
   1  -4 -18 33.5696 113.224  30
  -1   4  18 147.948 164.961  12
   1  -4 -18 62.8468 151.616  10
  -1   4  18 89.0095 121.310  46
  -1   4  18-46.6825 148.078  23
   1  -4 -18 12.8889 82.8698  38
   1  -4 -18 80.3797 143.590  21
   1  -4 -17 1311.52 125.483  38
  -1   4  17 1024.69 151.890  46
  -1   4  17 1287.75 177.146  23
   1  -4 -17 1725.27 184.219  10
  -1   4  17 1561.97 193.912  12
   1  -4 -17 1026.31 167.719  34
   1  -4 -17 1056.46 149.709  30
   1  -4 -17 1224.31 170.005  21
   1  -4 -16 2296.01 176.241  38
   1  -4 -16 2606.38 216.900  34
   1  -4 -16 2166.10 201.066  30
   1  -4 -16 2282.01 175.431  32
   1  -4 -16 1877.63 176.912  26
  -1   4  16 2758.21 231.641  12
  -1   4  16 3097.73 227.781  23
   1  -4 -16 2599.86 218.572  21
  -1   4  16 2614.17 206.078  46
  -1   4  15 191.946 110.224  46
  -1   4  15 329.525 152.293  12
   1  -4 -15 278.845 91.9996  32
   1  -4 -15 267.801 112.949  30
   1  -4 -15 352.220 132.591  34
   1  -4 -15 134.763 82.6984  26
  -1   4  15 248.186 92.7945  43
   1  -4 -15 337.026 135.668  21
   1  -4 -15 301.488 90.2363  38
   1  -4 -14 210.459 86.3332  38
   1  -4 -14 179.907 93.6049   2
   1  -4 -14 99.9792 108.298  30
   1  -4 -14 128.795 87.0621  32
   1  -4 -14 98.0526 117.476  34
   1  -4 -14 139.039 77.7677  26
  -1   4  14 319.587 143.662  12
  -1   4  14 159.245 89.3854  43
   1  -4 -14 68.5624 81.8343  45
   1  -4 -14 79.5711 126.191  21
  -1   4  14 231.120 106.182  46
  -1   4  13 8451.93 461.051  43
  -1   4  13 7000.09 447.023  47
   1  -4 -13 7653.59 458.911  45
  -1   4  13 8400.36 463.437  46
  -1   4  12 1051.15 113.517  43
  -1   4  12 886.113 112.311  46
  -1   4  12 868.406 96.2386  47
   1  -4 -12 883.217 109.742  45
   1  -4 -12 877.214 110.854   2
  -1   4  11 21885.3 1053.51  43
   1  -4 -11 20990.0 1053.36  45
  -1   4  11 21275.5 1050.03  46
  -1   4  11 18927.4 1038.09  47
   1  -4 -11 17758.6 1043.61   2
  -1   4  10 13018.9 669.154  43
  -1   4  10 12476.0 663.825  46
   1  -4 -10 13094.3 670.362  45
  -1   4  10 11527.7 653.216  47
   1  -4 -10 12637.0 663.053   2
  -1   4   9 15810.7 817.161  43
   1  -4  -9 15362.9 818.786  45
  -1   4   9 16362.6 812.969  46
  -1   4   9 14945.4 803.157  47
   1  -4  -9 14870.1 811.334   2
  -1   4   8 4624.92 266.753  47
   1  -4  -8 4753.50 285.521  45
  -1   4   8 5191.79 277.186  46
   1  -4  -8 5227.48 280.525   2
  -1   4   7 4154.10 216.926  46
  -1   4   7 3437.22 204.036  47
   1  -4  -7 4206.65 232.158  45
   1  -4  -7 3505.98 217.748   2
  -1   4   6 23109.4 1237.05  43
   1  -4  -6 24951.7 1234.68   2
  -1   4   6 25205.8 1231.96  46
  -1   4   6 22374.3 1223.47  47
   1  -4  -6 22629.8 1231.15  39
   1  -4  -5 5704.57 304.311   6
  -1   4   5 5395.17 294.445  43
   1  -4  -5 5708.88 292.277   2
  -1   4   5 5075.13 285.572  46
  -1   4   5 4992.00 276.788  47
   1  -4  -5 5786.75 301.531  45
   1  -4  -5 5417.93 286.856  39
   1  -4  -4 13387.1 728.929   6
  -1   4   4 15072.8 726.693  43
   1  -4  -4 14919.9 716.306  42
   1  -4  -4 13113.5 722.908   2
  -1   4   4 14394.1 718.089  46
  -1   4   4 13058.5 710.284  47
   1  -4  -4 15100.7 719.902  39
   1  -4  -3 8036.17 476.356   6
  -1   4   3 9596.80 473.131  43
   1  -4  -3 8684.69 465.609  42
   1  -4  -3 7901.38 470.190   2
  -1   4   3 9432.46 464.054  46
   1  -4  -3 9275.82 465.686  39
   1  -4  -2 12388.2 683.619   6
   1  -4  -2 12888.4 676.016  42
  -1   4   2 13791.0 679.812  43
   1  -4  -2 12748.4 679.336   2
   1  -4  -2 12284.8 669.846  41
   1  -4  -2 13118.5 673.240  39
  -1   4   2 13933.0 670.874  46
   1  -4  -1 21620.2 1169.25  42
  -1   4   1 23978.0 1170.48  43
  -1   4   1 22233.0 1160.51  46
  -1   4   1 23547.4 1173.10  40
   1  -4  -1 22576.2 1163.29  41
   1  -4  -1 23552.6 1165.08  39
   1  -4  -1 22120.0 1172.02   8
   1  -4  -1 22809.3 1174.41   6
   1  -4   0 3419.64 205.342  42
  -1   4   0 4148.31 203.761  43
  -1   4   0 3322.33 193.635   1
   1  -4   0 4202.55 198.132  41
   1  -4   0 3583.35 196.892  39
  -1   4   0 4196.04 208.734  40
   1  -4   0 3302.79 206.464   8
   1  -4   0 3361.02 213.515   6
   1  -4   1 8006.96 487.527   8
  -1   4  -1 9490.80 485.891  43
   1  -4   1 9347.69 490.415   3
   1  -4   1 9515.07 480.787  47
   1  -4   1 10030.7 483.942  41
  -1   4  -1 10100.9 490.882  40
   1  -4   1 8491.11 482.576  39
  -1   4  -2-48.6590 44.2890  43
   1  -4   2 13.9212 54.1577   2
   1  -4   2 0.93065 73.8571   3
   1  -4   2-33.9691 42.4564  47
   1  -4   2 27.0027 45.0460  41
  -1   4  -2-7.34584 49.6364  40
  -1   4  -3 88.3331 44.5260   7
   1  -4   3 101.734 52.9680  42
  -1   4  -3 144.430 41.5699  43
   1  -4   3 117.883 70.4129   3
  -1   4  -3 54.8248 17.4032   4
   1  -4   3 214.821 44.3795  47
   1  -4   3 165.074 51.4792  41
  -1   4  -3 201.730 50.6420  40
  -1   4  -4 765.095 67.8482   7
  -1   4  -4 626.815 61.5070  43
   1  -4   4 695.744 80.6641  42
   1  -4   4 901.996 89.7346   3
   1  -4   4 896.470 72.2793  47
   1  -4   4 846.461 55.4049  46
  -1   4  -4 793.485 70.1662  40
   1  -4   4 797.064 77.0408  41
  -1   4  -5 24522.9 1201.85   7
  -1   4  -5 21729.5 1196.25  43
   1  -4   5 24074.1 1208.03  42
   1  -4   5 23059.1 1202.76   3
   1  -4   5 25205.3 1204.40  47
   1  -4   5 23510.2 1195.83  46
  -1   4  -5 23982.5 1202.93  40
   1  -4   5 21042.2 1203.78  41
  -1   4  -6 153.693 62.8308   5
  -1   4  -6 147.859 52.1884   7
   1  -4   6 95.8745 68.7968  42
   1  -4   6 159.503 72.9247  41
  -1   4  -6 129.511 54.1423  40
   1  -4   6 35.5066 86.0836   3
   1  -4   6 142.815 64.4513  47
   1  -4   6 171.348 46.9993  46
   1  -4   7 14022.5 786.555  46
   1  -4   7 14914.1 795.986  47
  -1   4  -7 15922.9 793.766   5
  -1   4  -7 16084.4 792.430   7
   1  -4   7 15554.2 799.196  41
  -1   4  -7 14992.7 790.808  40
   1  -4   8 9858.59 527.628   3
   1  -4   8 10666.1 534.665  47
   1  -4   8 8810.98 520.908  46
  -1   4  -8 9424.38 522.917  40
   1  -4   8 10501.6 536.695  41
  -1   4  -8 10716.2 529.214   5
  -1   4  -8 10128.8 527.745   7
   1  -4   9 790.654 89.6999  46
  -1   4  -9 833.546 83.8997  40
  -1   4  -9 1046.26 100.633   5
  -1   4  -9 868.765 94.3154   7
  -1   4 -10 12137.3 710.817  45
   1  -4  10 12893.3 709.522  46
   1  -4  10 14067.6 721.484  47
   1  -4  10 12968.8 708.689   3
  -1   4 -11 691.551 88.3667  45
   1  -4  11 854.476 92.9189  46
   1  -4  11 705.287 107.017  47
  -1   4 -11 573.990 90.7518   5
   1  -4  11 753.455 98.1377   3
  -1   4 -12 127.602 67.1298  45
  -1   4 -12 101.493 79.5236   5
   1  -4  12 110.903 94.8800  47
   1  -4  12 148.154 79.6904  46
  -1   4 -13 274.905 62.3644  45
  -1   4 -13 168.421 77.6206   5
   1  -4  13 256.434 105.334  47
   1  -4  13 287.396 89.3353  46
   1  -4  13 258.883 110.264  41
  -1   4 -14 159.348 90.3025  25
  -1   4 -14 204.544 80.9770   5
   1  -4  14 317.985 94.2647  46
   1  -4  14 235.332 111.064  47
  -1   4 -14 182.304 100.855  30
   1  -4  14 309.184 117.291  28
   1  -4  15 592.458 150.854  28
  -1   4 -15 508.517 124.951  30
  -1   4 -15 363.735 117.369  25
  -1   4 -15 485.787 95.1352   5
   1  -4  16 8449.82 478.208  28
  -1   4 -16 8471.90 469.308  30
  -1   4 -16 7881.60 464.245  25
   1  -4  16 6960.10 463.218  46
  -1   4 -16 8296.42 450.515   5
   1  -4  17 1203.93 174.146  28
  -1   4 -17 1102.33 147.841  30
  -1   4 -17 926.146 135.096  25
   1  -4  17 1105.36 144.084  46
  -1   4 -17 837.618 112.793   5
   1  -4  18 506.149 156.170  28
  -1   4 -18 495.405 130.651  30
   1  -4  18 658.410 162.514  23
   1  -4  18 461.106 127.275  46
  -1   4 -18 518.843 95.5089   5
  -1   4 -19 1575.19 166.701  34
   1  -4  19 1466.00 183.787  28
   1  -4  19 1334.40 188.150  23
  -1   4 -19 1445.26 160.096  30
   1  -4  20-3.66544 140.097  28
   1  -4  20 48.0682 139.582  23
  -1   4 -20-22.6557 109.881  30
  -1   4 -20-6.19341 116.720  34
  -1   4 -20 62.8602 115.727   9
   1  -4  21 499.674 147.722  28
   1  -4  21 650.928 146.741  23
  -1   4 -21 439.429 114.163  30
  -1   4 -21 668.049 125.108  34
  -1   4 -21 311.529 114.751   9
   1  -4  22-27.9883 125.962  28
  -1   4 -22-20.2292 94.4963   9
  -1   4 -22-78.5216 100.654  34
  -1   4 -22 12.2752 89.8883  30
   1  -4  22-46.7048 126.870  23
  -1   4 -23 2487.60 196.369   9
  -1   4 -23 2639.89 189.910  34
   1  -4  23 3100.29 216.271  28
   1  -4  23 3006.55 215.312  23
   1  -4  24 305.534 106.716  28
   1  -4  24 202.338 101.240  23
  -1   4 -24 138.347 74.6934   9
  -1   4 -24 363.761 107.777  21
  -1   4 -25 2359.62 157.962  21
   1  -4  25 2246.33 159.084  28
  -1   3  25 520.963 96.0427  23
  -1   3  25 605.639 94.2633  12
  -1   3  24-109.437 112.043  23
  -1   3  24 72.3834 113.609  12
   1  -3 -24 136.152 89.3627  10
   1  -3 -24-5.88377 82.1853  34
   1  -3 -24-9.77704 95.1918  21
  -1   3  23-63.7766 125.846  23
   1  -3 -23 51.4035 101.636  10
  -1   3  23 79.4677 132.686  12
   1  -3 -23 23.7271 100.908  34
   1  -3 -23 17.2744 109.483  21
  -1   3  22 945.220 160.270  23
  -1   3  22 977.800 173.730  12
   1  -3 -22 672.990 136.442  10
   1  -3 -22 754.830 134.361  34
   1  -3 -22 696.747 135.890  21
  -1   3  21 85.9646 149.110  23
  -1   3  21 225.286 166.830  12
   1  -3 -21 46.2065 131.200  10
   1  -3 -21-40.0614 122.707  34
   1  -3 -21-139.750 138.506  21
   1  -3 -20 890.091 137.967  30
  -1   3  20 1471.13 202.975  12
   1  -3 -20 1645.55 176.701  10
  -1   3  20 1318.11 192.480  23
   1  -3 -20 1318.34 169.114  34
   1  -3 -20 1583.00 176.628  21
  -1   3  19 424.870 178.182  12
   1  -3 -19 375.565 154.449  10
  -1   3  19 319.550 132.622  46
  -1   3  19 194.845 152.884  23
   1  -3 -19 268.826 146.611  21
   1  -3 -19 30.9863 108.342  30
   1  -3 -19 242.219 138.094  34
   1  -3 -18 1325.22 162.630  30
   1  -3 -18 2034.33 197.687  10
  -1   3  18 1674.78 216.305  12
  -1   3  18 1537.27 177.624  46
  -1   3  18 1745.57 207.308  23
   1  -3 -18 1490.88 184.688  21
   1  -3 -18 1808.34 188.110  34
   1  -3 -17 110.101 110.011  30
   1  -3 -17 73.1542 133.272  34
  -1   3  17 109.965 165.645  12
   1  -3 -17-95.9205 147.809  10
  -1   3  17 41.9038 121.891  46
  -1   3  17 37.9820 145.944  23
  -1   3  17 107.971 81.5487  43
   1  -3 -17-74.5500 141.036  21
   1  -3 -16 313.236 116.769  30
   1  -3 -16 340.449 137.725  34
  -1   3  16 522.541 128.193  46
  -1   3  16 270.657 104.445  47
  -1   3  16 470.790 165.428  12
  -1   3  16 301.602 91.6990  43
   1  -3 -16 323.052 114.929   5
   1  -3 -16 259.408 140.243  21
   1  -3 -15 95.0989 120.187  34
   1  -3 -15 90.4554 100.126  30
  -1   3  15 168.463 83.5780  43
   1  -3 -15 82.3297 75.4299  45
  -1   3  15 245.111 146.156  12
   1  -3 -15 187.669 128.472  21
  -1   3  15 145.930 108.903  46
  -1   3  15 258.585 95.9510  47
   1  -3 -15 247.138 106.731   5
   1  -3 -14 3222.22 231.734  34
  -1   3  14 3677.35 233.968   3
   1  -3 -14 3195.50 230.248  21
  -1   3  14 3448.48 246.842  12
  -1   3  14 3045.21 221.609  46
   1  -3 -14 2957.73 207.416  45
  -1   3  14 2734.86 209.857  47
  -1   3  14 3194.05 210.911  43
   1  -3 -14 3549.67 230.423   5
  -1   3  13 274.538 96.4968  46
  -1   3  13 336.976 87.5071  47
   1  -3 -13 498.138 85.8858   2
   1  -3 -13 354.181 83.5652  45
  -1   3  13 220.994 84.6716  43
   1  -3 -13 525.191 105.491   5
  -1   3  12 188.046 76.2852  47
  -1   3  12 152.144 89.6700  46
   1  -3 -12 578.527 85.7888   2
  -1   3  12 177.098 78.6947  43
   1  -3 -12 199.078 77.4192  45
   1  -3 -12 686.274 103.273   5
   1  -3 -11 11282.2 603.820  45
  -1   3  11 11162.9 604.923  46
  -1   3  11 10694.2 597.393  47
   1  -3 -11 11688.0 600.766   2
  -1   3  11 11205.8 603.798  43
  -1   3  10 5719.80 310.183  46
   1  -3 -10 5722.29 309.780  45
  -1   3  10 5710.19 302.382  47
  -1   3  10 5531.64 310.265  43
   1  -3  -9 35183.9 1789.80  45
  -1   3   9 34817.1 1782.60  47
  -1   3   9 35818.2 1788.45  46
   1  -3  -9 34324.7 1785.28   2
  -1   3   9 32647.0 1788.90  43
  -1   3   8 6455.56 335.838  47
   1  -3  -8 6169.78 344.475  45
  -1   3   8 6383.01 341.619  46
  -1   3   8 5877.99 344.700  43
   1  -3  -8 6041.18 339.629   2
  -1   3   6 15321.8 876.220  47
   1  -3  -6 18109.2 888.203  45
  -1   3   6 17058.4 882.230  46
   1  -3  -6 16224.1 881.469  39
   1  -3  -6 19004.7 884.109   2
   1  -3  -6 18440.9 889.711   5
  -1   3   5 7317.01 388.855  46
  -1   3   4 2852.83 153.896  47
  -1   3   4 2712.69 161.546  46
   1  -3  -4 2750.03 153.632  42
   1  -3  -4 2810.66 160.473  39
   1  -3  -3 314068. 15707.1  39
  -1   3   3 313535. 15705.9  46
  -1   3   3 304246. 15701.2  47
   1  -3  -3 307276. 15704.3  42
   1  -3  -3 307959. 15709.6   2
   1  -3  -3 303419. 15713.1   6
  -1   3   2 1885.46 111.259  46
   1  -3  -2 2191.92 121.920   2
   1  -3  -2 1799.71 113.248  39
  -1   3   2 2384.78 120.972  43
   1  -3  -2 1943.53 114.822  42
  -1   3   1 41770.8 2085.12  46
  -1   3   1 39787.6 2083.13   1
   1  -3  -1 43314.1 2092.70   2
   1  -3  -1 37927.4 2086.71  41
   1  -3  -1 39806.8 2088.49  39
   1  -3  -1 41476.5 2089.80  42
  -1   3   1 47745.0 2092.82  43
  -1   3   0 480.965 48.1204   1
   1  -3   0 668.845 52.6288  39
   1  -3   0 624.970 50.8088  41
   1  -3   0 714.348 58.6335  42
  -1   3   0 663.527 55.4589  43
   1  -3   1 40235.0 1924.68  47
   1  -3   1 33809.8 1929.50   3
   1  -3   1 38713.3 1927.54  41
   1  -3   1 34860.0 1927.87  39
  -1   3  -1 37050.0 1931.04  40
  -1   3  -1 38393.0 1928.63  43
   1  -3   2 63336.1 2947.12  47
   1  -3   2 51257.6 2949.04   3
  -1   3  -2 56179.8 2948.15  43
  -1   3  -2 56543.6 2951.01  40
   1  -3   2 59053.8 2949.09  41
  -1   3  -3 18216.6 889.453  40
   1  -3   3 18454.1 889.057  41
   1  -3   3 18952.0 880.920  46
   1  -3   3 19960.8 887.481  47
  -1   3  -3 18157.2 885.831  43
   1  -3   3 15729.4 887.481   3
  -1   3  -3 15253.6 879.546   4
  -1   3  -3 15739.4 886.732   7
   1  -3   4 3869.15 196.192  41
  -1   3  -4 3869.04 191.932  40
   1  -3   4 3846.30 184.233  46
   1  -3   4 3941.11 193.036  47
  -1   3  -4 3582.33 187.187  43
   1  -3   4 3395.13 195.639  42
   1  -3   4 3547.07 196.245   3
  -1   3  -4 3815.57 190.785   7
  -1   3  -4 3101.93 177.246   4
  -1   3  -5 9703.80 504.023  40
   1  -3   5 9515.75 499.291  46
   1  -3   5 9974.11 506.052  47
   1  -3   5 9018.96 507.146  42
   1  -3   5 9431.49 504.564   3
  -1   3  -5 10168.7 504.213   7
  -1   3  -5 9404.06 504.261   5
  -1   3  -6 4988.86 288.171  40
   1  -3   6 5521.98 293.348  47
   1  -3   6 4903.64 284.859  46
   1  -3   6 5050.97 293.537  42
   1  -3   6 5561.13 292.191   3
  -1   3  -6 5931.17 290.684   7
  -1   3  -6 5722.39 290.891   5
   1  -3   7 181.401 71.5616  42
   1  -3   7 191.708 76.0756   3
  -1   3  -7 233.625 52.2712  40
  -1   3  -7 371.629 61.0292   5
  -1   3  -7 355.762 59.0030   7
  -1   3  -8 31.0036 54.2762  40
   1  -3   8 133.735 77.7312  47
   1  -3   8 52.0695 59.6626  46
  -1   3  -8-6.44259 63.4008  45
   1  -3   8-31.0794 81.6361   3
  -1   3  -8 39.4389 58.4984   7
  -1   3  -8 47.6338 61.8495   5
  -1   3  -9 15796.8 873.702  40
   1  -3   9 18279.7 887.338  41
   1  -3   9 18706.4 877.919  46
  -1   3  -9 16266.4 876.534  45
   1  -3   9 14436.1 873.068   3
  -1   3  -9 16542.9 879.328   7
  -1   3  -9 18927.1 879.437   5
   1  -3  10 9102.61 410.936  46
  -1   3 -10 7146.20 404.798  45
   1  -3  10 8581.87 421.516  41
  -1   3 -10 5947.22 403.146   5
   1  -3  11 1538.84 130.979  41
  -1   3 -11 1045.75 106.974   5
   1  -3  11 1796.68 115.266  46
  -1   3 -11 1431.00 101.783  45
   1  -3  11 901.037 109.285   3
  -1   3 -12 350.568 77.4044   5
  -1   3 -12 292.216 90.9725  10
  -1   3 -12 431.334 62.7748  45
   1  -3  12 339.519 79.3446  46
   1  -3  12 390.937 102.374  41
  -1   3 -13 4014.87 218.574   5
  -1   3 -13 3437.24 203.523  45
  -1   3 -13 3101.79 219.754  10
   1  -3  13 3741.65 227.972  46
   1  -3  13 3450.42 240.844  41
   1  -3  14 2581.02 193.273  28
  -1   3 -14 2333.20 175.466  10
   1  -3  14 2263.74 177.775  46
  -1   3 -14 2598.36 168.655   5
  -1   3 -15 6815.86 374.951  30
   1  -3  15 6523.56 379.432  28
  -1   3 -15 5812.79 361.080  10
  -1   3 -15 5800.74 368.040  25
   1  -3  15 6154.71 369.847  46
  -1   3 -15 6551.51 358.265   5
  -1   3 -16 1585.54 155.556  30
   1  -3  16 1433.38 169.004  28
  -1   3 -16 995.849 139.395  10
  -1   3 -16 1050.64 136.634  25
   1  -3  16 1401.41 153.116  46
   1  -3  16 1403.88 170.555  47
  -1   3 -16 1048.40 125.563   5
  -1   3 -17 8588.71 472.709  30
   1  -3  17 8201.33 478.939  28
  -1   3 -17 7584.74 453.882  10
  -1   3 -17 7530.83 463.217  25
   1  -3  17 7660.74 484.106  47
   1  -3  17 8057.45 476.130  46
  -1   3 -17 8487.98 454.319   5
  -1   3 -18 485.590 98.0262   5
   1  -3  18 604.075 131.804  46
   1  -3  18 461.755 145.546  47
   1  -3  18 502.912 159.725  28
  -1   3 -18 702.632 137.997  34
  -1   3 -18 466.076 129.757  30
   1  -3  19 5400.48 336.462  28
  -1   3 -19 5014.07 316.113  30
   1  -3  19 3978.08 331.860  47
   1  -3  19 3818.87 317.912  46
  -1   3 -19 5945.34 323.128  34
   1  -3  20-81.1484 146.684  28
  -1   3 -20 21.8737 148.935  21
   1  -3  20 190.899 150.651  23
  -1   3 -20 19.0622 116.191  34
  -1   3 -20-60.1338 114.206  30
  -1   3 -21 1505.09 165.121  30
   1  -3  21 1754.85 196.816  28
  -1   3 -21 2240.72 180.381  34
  -1   3 -21 1651.59 179.030   9
   1  -3  21 2369.49 216.832  23
  -1   3 -21 2332.91 199.477  21
  -1   3 -22 43.0079 104.621  34
  -1   3 -22 78.4800 97.5890  30
  -1   3 -22 10.2591 97.8932   9
   1  -3  22 273.466 131.978  28
   1  -3  22 119.304 140.735  23
  -1   3 -22 154.051 133.453  21
  -1   3 -23 568.935 97.9026  30
  -1   3 -23 513.501 107.520  34
   1  -3  23 723.110 135.137  28
  -1   3 -23 673.043 132.997  21
   1  -3  23 649.872 144.369  23
  -1   3 -23 615.185 104.805   9
  -1   3 -24 3360.66 206.256  21
   1  -3  24 2873.61 207.011  28
   1  -3  24 3277.60 219.515  23
  -1   3 -25 773.901 105.759  21
   1  -3  25 904.267 112.932  23
   1  -3  25 659.978 102.440  28
  -1   2  25 80.8743 94.6989  23
   1  -2 -25 114.745 41.3292  24
   1  -2 -25 189.013 78.3954  21
  -1   2  25 46.1013 96.8646  12
   1  -2 -24 128.156 100.691  21
  -1   2  24-22.5840 119.560  23
  -1   2  24-240.022 130.031  12
   1  -2 -24-67.2580 89.3255  34
   1  -2 -23 82.7999 113.001  21
  -1   2  23-65.0687 133.335  23
  -1   2  23-115.886 143.282  12
   1  -2 -23 27.5504 106.182  10
   1  -2 -23-57.3901 105.361  34
   1  -2 -22 920.859 146.421  21
  -1   2  22 1148.72 172.288  23
  -1   2  22 1137.50 181.439  12
   1  -2 -22 1083.35 142.479  10
   1  -2 -22 569.171 133.392  34
  -1   2  21 856.660 184.634  12
   1  -2 -21 969.465 149.902  10
  -1   2  21 610.076 169.242  23
   1  -2 -21 624.966 140.477  34
   1  -2 -21 703.063 148.038  21
   1  -2 -20 456.890 151.439  10
  -1   2  20 699.321 189.008  12
   1  -2 -20 331.501 150.902  21
  -1   2  20 617.620 175.441  23
   1  -2 -20 287.118 141.235  34
  -1   2  19 1924.88 226.075  12
   1  -2 -19 2099.93 196.050  10
   1  -2 -19 1856.97 196.581  21
  -1   2  19 1840.20 213.221  23
  -1   2  19 1297.90 188.408  46
   1  -2 -19 1775.57 187.664  34
   1  -2 -18 1122.35 148.556  30
   1  -2 -18 1192.11 168.677  34
  -1   2  18 1667.08 217.258  12
   1  -2 -18 1817.89 188.511  10
   1  -2 -18 1537.18 182.635  21
  -1   2  18 1493.32 201.579  23
  -1   2  18 1001.89 171.946  46
  -1   2  18 657.284 143.510  47
   1  -2 -18 1502.78 159.039   5
   1  -2 -17 4226.27 321.301  30
  -1   2  17 4712.13 339.359  46
  -1   2  17 4531.27 326.598  47
  -1   2  17 5897.94 362.095  12
   1  -2 -17 6571.33 347.263  10
   1  -2 -17 5400.05 340.064  34
   1  -2 -17 5310.32 338.158  21
   1  -2 -17 5570.24 334.385   5
   1  -2 -16 2143.17 194.341  21
   1  -2 -16 2271.58 191.255  34
   1  -2 -16 1949.10 174.419  30
  -1   2  16 1377.89 166.934  47
  -1   2  16 1934.59 182.717  46
  -1   2  16 2121.70 212.909  12
   1  -2 -16 2655.96 201.233  10
   1  -2 -16 2300.86 182.076   5
  -1   2  16 1674.41 148.262  43
   1  -2 -15 2168.00 188.148  21
   1  -2 -15 2515.89 188.225  34
   1  -2 -15 1857.40 169.886  30
   1  -2 -15 1767.32 156.099  26
   1  -2 -15 2600.24 180.481   5
  -1   2  15 2754.67 216.957  12
  -1   2  15 2091.19 154.722  43
  -1   2  15 2094.17 179.304  46
  -1   2  15 1779.74 167.194  47
   1  -2 -15 1903.98 149.375  45
   1  -2 -14 15.4693 65.5966  26
  -1   2  14-93.7528 120.157   3
  -1   2  14 11.5394 69.9784  43
   1  -2 -14 18.0126 65.1651  45
  -1   2  14 19.1775 86.8007  47
  -1   2  14-52.3410 99.6743  46
   1  -2 -14 55.7233 93.8462   5
  -1   2  13 114.010 111.959   3
   1  -2 -13 46.6606 69.7747  45
  -1   2  13 38.7419 71.8066  43
  -1   2  13 34.1701 85.6181  47
  -1   2  13-71.4838 101.099  46
   1  -2 -13 232.154 90.4932   5
  -1   2  12 1451.18 140.110   3
   1  -2 -12 1456.55 108.584   2
  -1   2  12 1068.67 108.533  43
   1  -2 -12 1206.50 106.738  45
  -1   2  12 1303.07 125.426  46
  -1   2  12 1221.16 115.985  47
   1  -2 -12 1453.58 124.309   5
  -1   2  11 5600.62 334.536  43
   1  -2 -11 6381.23 332.527   2
  -1   2  11 5718.30 335.431  47
   1  -2 -11 5959.98 333.393  45
  -1   2  11 6232.07 342.672  46
  -1   2  10 3409.21 214.086  43
   1  -2 -10 3162.78 209.283   2
  -1   2  10 3869.52 220.340  46
  -1   2  10 3722.52 214.204  47
   1  -2 -10 3833.29 213.314  45
  -1   2   9 7191.20 403.110  43
  -1   2   9 7883.64 405.702  46
   1  -2  -9 8333.26 403.478  45
  -1   2   9 8011.47 401.293  47
  -1   2   8 2204.73 158.041  43
   1  -2  -8 1883.77 148.113   2
  -1   2   8 2742.63 153.700  47
   1  -2  -8 3138.36 160.210  45
  -1   2   8 2601.73 159.329  46
  -1   2   7 8201.14 477.104  43
   1  -2  -7 8699.72 474.244   2
  -1   2   7 9643.15 478.937  46
  -1   2   7 9570.27 474.924  47
   1  -2  -7 8830.77 476.328  45
   1  -2  -6 20565.7 1007.57   2
  -1   2   6 17552.7 1008.76  43
  -1   2   6 19276.9 1005.42  47
   1  -2  -6 18953.6 1009.02  45
  -1   2   6 20339.2 1009.38  46
   1  -2  -6 20264.2 1010.78   5
   1  -2  -5 90837.6 3983.45   2
  -1   2   5 86681.9 3984.33  46
   1  -2  -5 97684.3 3987.42  45
  -1   2   5 85882.9 3980.85  47
   1  -2  -4 51149.5 2659.21   2
   1  -2  -4 50937.6 2652.84  42
  -1   2   4 54934.3 2656.86  47
  -1   2   4 51996.4 2659.50  46
   1  -2  -3 50.6500 42.4306   2
   1  -2  -3 31.5109 26.8495  42
  -1   2   3 27.2291 28.2837  47
  -1   2   3 8.24671 39.4369  46
   1  -2  -3 32.1440 36.4548  39
   1  -2  -2 2356.75 130.856  39
   1  -2  -2 2027.02 132.797   2
  -1   2   2 2583.27 129.276  46
  -1   2   2 2427.46 123.605  47
   1  -2  -2 2174.88 127.582  42
   1  -2  -2 2180.01 136.995   5
   1  -2  -1 23676.4 1291.24   2
  -1   2   1 25508.3 1286.75   1
   1  -2  -1 26777.9 1289.62  42
  -1   2   1 25345.1 1291.53  43
  -1   2   1 24525.1 1291.90  40
   1  -2  -1 23679.2 1290.08  39
  -1   2   1 25476.0 1287.59  46
  -1   2   0 31551.2 1626.39   1
   1  -2   0 30390.6 1629.77   2
  -1   2   0 32884.8 1629.41  43
   1  -2   0 34939.5 1632.40  45
  -1   2   0 32338.2 1625.07  46
   1  -2   0 31974.0 1629.63  39
   1  -2   0 29566.0 1627.27  41
  -1   2  -1 12501.4 648.537  40
   1  -2   1 11833.6 646.089  41
   1  -2   1 12660.7 648.091   3
   1  -2   1 13039.0 643.406  47
  -1   2  -1 12596.1 646.883  43
   1  -2   1 12084.6 648.913   8
  -1   2  -3 15371.5 713.549  40
  -1   2  -3 12278.0 706.635   4
   1  -2   3 14730.8 708.674  46
   1  -2   3 15486.5 712.901  47
   1  -2   3 16009.4 714.317  42
  -1   2  -3 12959.5 710.651  43
  -1   2  -3 12423.0 711.840   7
  -1   2  -4 1595.89 99.5612  40
   1  -2   4 1693.44 104.255   3
  -1   2  -4 1641.70 88.3405   4
   1  -2   4 1551.11 95.3221  46
   1  -2   4 1570.23 102.629  47
   1  -2   4 1545.64 102.299  42
  -1   2  -4 1628.58 99.9307   7
  -1   2  -4 1608.46 99.8682   5
   1  -2   5 1176.91 79.5324  46
  -1   2  -5 1014.31 80.3056  40
  -1   2  -5 1219.88 69.2345   4
  -1   2  -5 1202.63 84.7482   5
  -1   2  -5 1293.99 84.2509   7
   1  -2   7 41501.2 2471.46  41
  -1   2  -7 45667.8 2466.91  40
   1  -2   7 46001.2 2464.79   3
   1  -2   7 53711.9 2468.74  46
  -1   2  -7 47811.6 2467.31  45
   1  -2   7 48159.1 2468.18  42
  -1   2  -7 49972.6 2467.84   5
  -1   2  -7 52340.8 2470.69   7
   1  -2   8 5164.13 283.837  41
   1  -2   8 4564.12 272.167   3
  -1   2  -8 4871.97 271.537  45
  -1   2  -8 4345.32 271.963   5
  -1   2  -8 5101.05 276.381   7
   1  -2   9 1660.70 113.532  46
  -1   2  -9 1267.12 101.460  45
  -1   2  -9 1493.02 112.918   7
  -1   2  -9 1543.78 110.688   5
   1  -2  10 2805.67 196.273  41
  -1   2 -10 3605.29 186.019   5
   1  -2  10 3070.80 186.975   3
   1  -2  10 3050.01 194.927  47
   1  -2  10 3024.28 186.585  46
  -1   2 -10 2767.96 175.118  45
  -1   2 -11 11941.7 559.262   5
  -1   2 -11 9375.70 559.177  10
   1  -2  11 10733.2 567.654  47
   1  -2  11 10886.3 562.161  46
   1  -2  11 10444.5 569.869  41
  -1   2 -11 9859.58 549.896  45
  -1   2 -12 17198.2 767.747   5
  -1   2 -12 13812.9 767.792  10
   1  -2  12 15185.7 771.241  46
   1  -2  12 15813.0 779.018  47
   1  -2  12 14489.9 778.367  41
  -1   2 -12 12705.5 754.250  45
  -1   2 -13 1561.02 115.931  45
   1  -2  13 1889.44 155.960  47
   1  -2  13 1726.28 144.732  46
  -1   2 -13 2200.52 153.393  10
   1  -2  13 1803.47 157.933  41
  -1   2 -14 589.796 112.040  10
   1  -2  14 607.250 100.947  46
   1  -2  14 530.980 110.872  47
  -1   2 -14 683.374 86.1164   5
  -1   2 -15 107.461 79.8313   5
  -1   2 -15 85.2512 92.6980  30
   1  -2  15 72.4458 110.192  28
  -1   2 -15 18.6969 106.861  10
  -1   2 -15 202.727 87.4050  25
   1  -2  15 3.33939 102.679  47
   1  -2  15 34.9988 90.0237  46
  -1   2 -15 188.468 124.724  21
  -1   2 -16 11502.7 541.635   5
  -1   2 -16 10628.0 553.875  30
   1  -2  16 10605.5 558.475  28
  -1   2 -16 10396.1 545.933  10
  -1   2 -16 9471.46 547.085  25
   1  -2  16 10384.9 554.374  46
   1  -2  16 10016.2 561.283  47
  -1   2 -16 10936.3 557.316  21
  -1   2 -17 1066.11 164.669  21
  -1   2 -17 1080.65 144.789  30
   1  -2  17 1378.12 164.167  28
  -1   2 -17 1405.44 149.987  34
  -1   2 -17 789.491 142.616  10
   1  -2  17 1383.83 161.111  47
   1  -2  17 1320.18 145.982  46
  -1   2 -17 922.818 119.982   5
  -1   2 -18 5314.18 327.619  21
  -1   2 -18 4719.30 316.278  30
   1  -2  18 4785.00 327.914  28
  -1   2 -18 5202.90 317.398  34
  -1   2 -18 5438.84 312.653  10
   1  -2  18 4260.85 316.204  46
   1  -2  18 4026.06 327.213  47
  -1   2 -18 5156.82 301.609   5
  -1   2 -19 168.775 89.0985   5
  -1   2 -19-14.1040 118.228  30
  -1   2 -19-36.0352 118.673  34
  -1   2 -19 145.046 124.002  10
   1  -2  19 141.325 131.638  47
   1  -2  19 33.6054 118.455  46
   1  -2  19 316.652 149.477  28
  -1   2 -19 222.439 150.829  21
   1  -2  20-22.0456 139.931  28
  -1   2 -20 124.702 117.479  30
  -1   2 -20 3.24876 116.426  34
  -1   2 -20 27.9664 145.650  21
   1  -2  21 38.8971 139.809  28
  -1   2 -21 128.313 137.955  21
   1  -2  21 238.376 154.609  23
  -1   2 -21 237.484 110.767  30
  -1   2 -21 93.1066 114.716  34
  -1   2 -22 510.108 117.071  30
  -1   2 -22 396.666 116.795  34
   1  -2  22 619.284 144.307  28
  -1   2 -22 490.095 112.241   9
   1  -2  22 708.863 181.994  12
   1  -2  22 781.935 163.862  23
  -1   2 -22 792.261 146.347  21
  -1   2 -23 85.1845 90.4939  30
  -1   2 -23-17.0343 94.9991  34
   1  -2  23 108.365 121.581  28
  -1   2 -23 124.611 121.830  21
   1  -2  23 342.779 158.819  12
   1  -2  23 283.104 140.101  23
  -1   2 -23 45.2981 89.2377   9
   1  -2  24-64.9021 108.637  28
  -1   2 -24-75.6076 107.604  21
   1  -2  24-27.5825 140.716  12
   1  -2  24 6.10871 121.154  23
  -1   2 -24 56.6807 71.3382   9
   1  -2  25 1991.31 170.582  12
  -1   2 -25 1604.44 146.260  21
   1  -2  25 1862.45 161.141  23
   1  -2  25 1634.09 139.901  28
   1  -2  26 25.1087 77.0042  23
   1  -2  26 110.297 87.3469  12
  -1   2 -26 92.6290 62.2889  21
   1  -1 -25 586.328 95.8596  21
  -1   1  25 756.037 114.568  23
  -1   1  25 677.443 116.372  12
   1  -1 -25 553.016 75.1690  34
   1  -1 -24 1025.25 126.205  21
  -1   1  24 1066.73 146.240  23
  -1   1  24 1195.16 152.438  12
   1  -1 -23 392.689 125.063  21
   1  -1 -23 342.547 105.118  10
  -1   1  23 259.177 149.771  12
  -1   1  23 284.945 144.550  23
   1  -1 -23 262.407 107.419  34
  -1   1  22 388.991 107.760  28
   1  -1 -22 227.244 117.792  34
  -1   1  22 190.877 160.031  12
   1  -1 -22 458.630 122.455  10
  -1   1  22 218.871 153.118  23
   1  -1 -22 396.562 138.141  21
  -1   1  21 85.8144 115.107  28
   1  -1 -21 155.821 121.669  34
  -1   1  21 57.5043 168.274  12
   1  -1 -21 126.355 122.385  10
  -1   1  21 66.1499 155.312  23
   1  -1 -21-125.491 140.934  21
   1  -1 -20 1961.21 205.849  21
  -1   1  20 1919.31 192.467  28
  -1   1  20 2445.46 240.667  12
   1  -1 -20 2769.00 208.935  10
  -1   1  20 2297.49 234.309  23
   1  -1 -20 2059.38 200.665  34
   1  -1 -19-22.3147 104.138   5
   1  -1 -19-7.70014 128.255  34
  -1   1  19 3.42374 126.463  28
   1  -1 -19 85.8790 138.570  10
  -1   1  19 37.1418 173.775  12
  -1   1  19-9.33227 160.519  23
  -1   1  19 34.5727 118.605  47
   1  -1 -19-3.34295 142.878  21
   1  -1 -18 2572.85 206.657  34
   1  -1 -18 2073.88 190.292   5
  -1   1  18 2063.05 200.403  28
  -1   1  18 2411.75 240.796  12
   1  -1 -18 2395.98 206.053  10
  -1   1  18 2402.78 234.568  23
   1  -1 -18 2104.42 206.353  21
  -1   1  18 1911.06 198.820  47
   1  -1 -17 1863.47 165.175   5
  -1   1  17 1536.93 171.956  28
  -1   1  17 1652.59 175.488  47
   1  -1 -17 1805.36 188.077  10
  -1   1  17 1752.64 213.704  12
   1  -1 -17 1479.77 182.880  21
   1  -1 -17 1710.05 177.016  34
   1  -1 -16 1073.31 142.881  34
  -1   1  16 1129.42 147.924  28
  -1   1  16 1295.04 148.561  47
  -1   1  16 1036.69 151.681  46
  -1   1  16 977.389 182.194  12
   1  -1 -16 949.661 154.495  10
   1  -1 -16 1081.65 156.274  21
   1  -1 -16 979.331 131.184   5
   1  -1 -15 73.0476 105.416  34
   1  -1 -15 62.2610 71.9270  26
  -1   1  15 97.8092 107.048  28
   1  -1 -15 149.505 121.162  21
   1  -1 -15 91.2108 93.5534   5
  -1   1  15 162.367 66.6164  43
   1  -1 -15 68.5919 65.2512  45
  -1   1  15 122.283 101.579  47
  -1   1  15 118.765 103.152  46
   1  -1 -14 709.294 82.0680  45
  -1   1  14 695.703 85.9184  43
   1  -1 -14 611.721 108.253  44
  -1   1  14 725.322 129.448   3
   1  -1 -14 622.236 102.835   5
  -1   1  14 735.835 116.018  46
  -1   1  14 579.894 107.963  47
   1  -1 -13 8958.46 580.761  44
  -1   1  13 10254.1 568.778  43
  -1   1  13 11776.8 584.126   3
   1  -1 -13 12473.8 584.161   5
   1  -1 -13 10288.2 567.992  45
  -1   1  13 10558.2 585.315  46
  -1   1  13 10332.5 581.369  47
   1  -1 -12 270.289 85.9666  44
   1  -1 -12 295.471 66.8056  45
  -1   1  12 381.970 70.6343  43
   1  -1 -12 390.575 86.3547   5
  -1   1  12 502.731 96.2932  46
  -1   1  12 404.870 88.3096  47
   1  -1 -11 434.742 85.6424  44
  -1   1  11 347.961 68.6931  43
   1  -1 -11 416.846 68.5927  45
  -1   1  11 512.507 108.147   3
  -1   1  11 475.617 90.0704  46
  -1   1  11 510.255 87.3301  47
   1  -1 -11 406.200 82.4923   5
   1  -1 -10 397.013 68.7791   2
  -1   1   9 8965.71 506.707  43
   1  -1  -9 9819.78 514.612  44
   1  -1  -9 8608.32 501.778   2
   1  -1  -9 10304.2 507.063  45
  -1   1   9 9796.06 510.030  47
  -1   1   9 10143.7 512.945  46
  -1   1   8 1693.10 95.7507  43
   1  -1  -8 1755.72 106.212  44
  -1   1   8 1864.54 104.065  46
   1  -1  -8 2012.82 98.6083  45
  -1   1   8 1824.23 101.505  47
  -1   1   7 3274.85 182.206  43
   1  -1  -7 2885.57 164.910  42
   1  -1  -7 3542.20 188.971  44
   1  -1  -7 2370.81 175.434   2
  -1   1   7 3967.90 185.310  47
  -1   1   7 3635.41 186.739  46
   1  -1  -7 4244.47 184.730  45
   1  -1  -6 21127.2 1025.91  39
   1  -1  -6 20264.9 1028.06  44
   1  -1  -6 16898.4 1014.42  42
  -1   1   6 19247.1 1024.88  43
   1  -1  -6 22722.6 1023.03   2
  -1   1   6 22377.8 1025.73  47
  -1   1   6 22991.7 1027.95  46
   1  -1  -6 23745.3 1026.76  45
   1  -1  -5 34.0436 39.8185  39
   1  -1  -5 0.73613 24.3462  42
   1  -1  -5-22.7256 42.9276  45
  -1   1   5-9.77089 42.9282  43
   1  -1  -5 0.93322 48.8803  44
   1  -1  -5-0.58106 38.9406   2
  -1   1   5 30.7758 42.7174  47
  -1   1   5 11.3800 48.0294  46
   1  -1  -4 19627.8 989.203  39
  -1   1   4 20272.6 987.997  47
  -1   1   4 19360.2 989.558  46
   1  -1  -4 17529.4 982.789  42
  -1   1   4 19212.3 989.265  43
   1  -1  -4 20830.5 991.735  44
   1  -1  -4 20621.3 987.301   2
   1  -1  -3 50.0223 30.4160  42
   1  -1  -3 83.2440 46.8043  44
   1  -1  -3 11.8345 40.0967   2
   1  -1  -3 196.251 38.3388   5
  -1   1   3 87.7790 43.7730  46
  -1   1   3 52.2230 36.8623  47
   1  -1  -2 54447.5 2788.87  42
   1  -1  -2 47831.8 2789.89   2
  -1   1   2 58298.4 2791.34  46
  -1   1   2 57674.6 2789.63  47
   1  -1  -2 55724.6 2791.77   5
  -1   1   1 39812.6 2071.13   1
   1  -1  -1 38301.0 2072.25   2
  -1   1   1 42801.2 2071.99  46
   1  -1  -1 41297.3 2072.64   5
  -1   1   0 144296. 7300.16  40
  -1   1   0 120262. 7299.30  43
  -1   1   0 135589. 7298.69   1
   1  -1   0 171324. 7300.60  45
  -1   1   0 150732. 7298.94  46
  -1   1  -1 35311.5 1886.78  43
  -1   1  -1 36379.6 1886.52   1
   1  -1   1 38887.3 1885.49  47
   1  -1   1 36233.7 1886.50  45
  -1   1  -2 19236.8 969.191  40
  -1   1  -2 18491.4 968.648  43
  -1   1  -2 17430.2 966.998   4
   1  -1   2 17844.8 968.831   8
   1  -1   3 6587.87 351.764   8
  -1   1  -3 6219.93 348.519   5
  -1   1  -3 6272.77 350.803   7
  -1   1  -3 7324.17 351.543  40
   1  -1   3 7222.38 350.552  42
  -1   1  -3 6378.84 347.792   4
   1  -1   3 7346.46 349.897  46
  -1   1  -4 1781.59 107.115   5
  -1   1  -4 1815.93 108.235   7
  -1   1  -4 1794.22 107.709  40
   1  -1   4 1825.82 107.139  42
   1  -1   4 1727.08 108.157   3
  -1   1  -4 1895.78 102.331   4
   1  -1   4 1903.96 109.757  46
  -1   1  -5 76837.7 3773.28   5
  -1   1  -5 80698.2 3775.21  40
  -1   1  -5 70590.1 3771.76  45
   1  -1   5 77142.6 3772.77  42
   1  -1   5 71131.5 3770.66   3
  -1   1  -5 76081.8 3770.67   4
   1  -1   5 65671.1 3773.56  46
  -1   1  -6 36518.8 1920.98   4
  -1   1  -6 34979.7 1924.06   5
  -1   1  -6 40780.0 1926.49  40
  -1   1  -6 35969.5 1922.71  45
   1  -1   6 37631.1 1923.42  42
   1  -1   6 38188.5 1922.14   3
   1  -1   6 40382.6 1927.01  46
   1  -1   7 12009.1 539.962  47
   1  -1   7 11314.3 536.785  46
   1  -1   7 9273.22 537.931  41
   1  -1   7 10228.5 531.538  42
  -1   1  -7 9715.44 530.480  45
  -1   1  -7 9954.37 535.175   7
  -1   1  -7 9535.19 532.890   5
  -1   1  -8 1415.24 106.698  45
  -1   1  -8 2239.91 118.816   5
   1  -1   9 49.0504 71.4873  46
   1  -1   9 101.047 76.1844  47
   1  -1   9 62.5607 84.0758  41
  -1   1  -9 66.5831 43.3623  45
  -1   1  -9 72.4953 57.7776   5
   1  -1  10 2617.10 164.511  46
   1  -1  10 2720.29 169.852  47
  -1   1 -10 2754.08 158.475   5
   1  -1  10 2452.65 171.422  41
  -1   1 -10 2369.95 146.902  45
  -1   1 -11 1893.99 130.024   5
  -1   1 -11 1974.16 146.521  10
   1  -1  11 2248.07 150.859  41
  -1   1 -11 1574.88 112.852  45
   1  -1  11 2028.88 144.154  47
   1  -1  11 2059.53 140.026  46
   1  -1  12 234.863 83.8554  47
   1  -1  12 218.140 73.4964  46
  -1   1 -12 267.678 67.3901   5
  -1   1 -12 175.522 90.8901  10
   1  -1  12 262.159 88.3806  41
  -1   1 -12 204.164 45.6905  45
  -1   1 -13 1239.62 129.981  10
  -1   1 -13 1418.55 112.053   5
   1  -1  13 1218.81 130.389  41
   1  -1  13 1439.16 129.523  47
   1  -1  13 1592.43 124.196  46
  -1   1 -13 1214.00 87.6972  45
  -1   1 -14 1382.82 147.448  10
  -1   1 -14 1614.72 128.358   5
  -1   1 -15 1182.31 140.766  21
  -1   1 -15 804.931 128.016  10
  -1   1 -15 886.010 110.928  25
   1  -1  15 824.745 128.102  47
   1  -1  15 1206.93 128.554  46
  -1   1 -15 988.935 108.757   5
  -1   1 -16-4.90684 83.4404   5
  -1   1 -16 102.935 101.651  34
  -1   1 -16 6.20381 100.742  30
  -1   1 -16-42.6188 71.1531  26
   1  -1  16 21.0129 115.155  28
  -1   1 -16 138.192 120.023  10
  -1   1 -16 23.4674 84.4927  25
   1  -1  16-44.7836 99.3003  46
   1  -1  16 27.7078 106.009  47
  -1   1 -16 45.3276 121.723  21
  -1   1 -17 445.953 118.376  34
  -1   1 -17 460.514 119.565  30
   1  -1  17 421.407 134.175  28
  -1   1 -17 266.368 84.4608  26
  -1   1 -17 476.043 140.166  21
  -1   1 -17 465.513 130.450  10
   1  -1  17 309.123 121.297  47
   1  -1  17 356.552 119.271  46
  -1   1 -17 367.699 95.7906   5
  -1   1 -18 6626.10 409.554  21
  -1   1 -18 6285.80 406.324  30
   1  -1  18 7128.10 416.308  28
  -1   1 -18 7402.18 408.863  34
  -1   1 -18 6961.19 405.969  10
   1  -1  18 6293.83 416.155  47
   1  -1  18 6503.16 410.759  46
  -1   1 -18 6836.40 395.783   5
  -1   1 -19 1713.29 180.335  21
  -1   1 -19 1394.61 165.000  30
   1  -1  19 1300.26 177.140  28
  -1   1 -19 1505.42 161.673  34
  -1   1 -19 1705.73 169.023  10
   1  -1  19 1063.67 167.392  47
   1  -1  19 1294.68 164.820  46
  -1   1 -19 1468.08 141.169   5
  -1   1 -20 6590.77 435.138  30
   1  -1  20 7947.78 448.367  28
  -1   1 -20 7553.61 435.777  34
  -1   1 -20 9038.56 438.024  10
   1  -1  20 6065.59 444.617  46
   1  -1  20 5597.35 447.361  47
  -1   1 -20 8286.11 443.207  21
  -1   1 -21 92.6085 139.694  21
   1  -1  21-154.152 181.485  12
   1  -1  21 261.539 137.066  28
  -1   1 -21 230.141 113.407  30
  -1   1 -21 73.7435 113.565  34
  -1   1 -22 147.636 108.721  34
  -1   1 -22 72.9417 100.357  30
  -1   1 -22-80.0922 95.0290   9
   1  -1  22 53.9954 124.829  28
   1  -1  22 196.488 172.658  12
  -1   1 -22 69.6262 128.712  21
  -1   1 -23 102.385 97.1400  34
  -1   1 -23 106.346 90.0470  30
   1  -1  23-35.9972 118.848  28
   1  -1  23 86.9648 156.255  12
  -1   1 -23 24.1423 78.0447   9
  -1   1 -23-12.4092 116.910  21
   1  -1  24 393.379 107.535  28
  -1   1 -24 309.273 111.435  21
   1  -1  24 435.131 151.962  12
   1  -1  25 306.550 83.4635  28
   1  -1  25 204.857 129.237  12
  -1   1 -25 247.758 97.0769  21
   1  -1  26 2255.81 159.083  12
  -1   1 -26 1805.81 126.727  21
   1   0 -25 174.022 70.5899  34
  -1   0  25 200.630 103.805  23
  -1   0  25 227.600 108.038  12
   1   0 -25 52.3517 84.6909  21
   1   0 -24 261.324 95.7876  34
  -1   0  24 175.641 131.662  12
  -1   0  24 321.613 126.377  23
   1   0 -24 54.6760 106.932  21
   1   0 -23-83.4454 74.1645   9
   1   0 -23 197.107 103.277  34
  -1   0  23 103.672 145.864  12
  -1   0  23 79.8078 98.7641  28
  -1   0  23 158.155 138.221  23
   1   0 -23 65.0642 118.188  21
   1   0 -22-15.7080 109.136  34
   1   0 -22-105.818 105.349  10
  -1   0  22-83.9410 161.574  12
  -1   0  22-2.79444 118.580  28
  -1   0  22 16.3875 149.250  23
   1   0 -22-83.3146 132.699  21
   1   0 -21 48.4121 120.358  34
   1   0 -21 102.121 117.469  10
  -1   0  21 65.2350 169.903  12
  -1   0  21 38.5800 123.893  28
  -1   0  21-49.2427 159.190  23
   1   0 -21 235.067 139.864  21
  -1   0  20 104.546 134.248  28
  -1   0  20 291.461 179.335  12
   1   0 -20 293.310 131.812  10
  -1   0  20 220.237 163.467  23
   1   0 -20 196.641 124.250  34
   1   0 -19 992.990 151.964  34
  -1   0  19 786.186 157.239  28
  -1   0  19 1006.70 199.393  12
   1   0 -19 955.200 153.060  10
  -1   0  19 1065.38 186.455  23
  -1   0  19 1070.47 164.610  46
  -1   0  19 850.629 153.326  47
   1   0 -19 940.902 127.938   5
   1   0 -18 161.275 127.103  34
  -1   0  18 115.012 137.012  28
   1   0 -18 146.107 133.892  10
  -1   0  18 53.1064 178.887  12
  -1   0  18 157.740 161.610  23
   1   0 -18 169.707 101.473   5
  -1   0  18-22.3245 119.614  47
  -1   0  18 201.677 135.129  46
  -1   0  17 4130.19 293.015  28
  -1   0  17 3559.65 291.842  47
  -1   0  17 3783.60 299.149  46
   1   0 -17 4851.57 293.007  10
  -1   0  17 4352.21 317.264  12
   1   0 -17 4488.06 280.803   5
   1   0 -17 4619.94 292.376  34
   1   0 -16 164.416 112.397  34
  -1   0  16 99.2071 122.848  28
  -1   0  16 172.680 118.731  47
   1   0 -16 92.0098 127.760  10
   1   0 -16 14.7735 99.2842  44
   1   0 -16 201.013 98.3803   5
   1   0 -15 318.029 109.756  34
  -1   0  15 302.823 114.865  28
   1   0 -15 390.927 125.070  10
   1   0 -15 239.095 65.4170  45
   1   0 -15 111.693 97.7338  44
   1   0 -15 193.159 93.8092   5
  -1   0  15 144.307 108.378  47
   1   0 -14 2751.62 171.433   5
  -1   0  14 2615.16 184.800   3
   1   0 -14 1931.07 170.372  44
  -1   0  14 2041.79 145.348  43
  -1   0  14 2089.19 179.325  47
   1   0 -14 2150.55 148.442  45
   1   0 -13 26.1426 75.3592   5
  -1   0  13 32.3649 111.966   3
   1   0 -13 125.857 84.4557  44
  -1   0  13 202.219 59.0917  43
   1   0 -13 145.002 62.5714  45
  -1   0  13 227.824 98.1298  47
   1   0 -12 1914.73 125.682   5
  -1   0  12 1892.62 147.602   3
  -1   0  12 1391.93 106.637  43
   1   0 -12 1306.62 123.875  44
   1   0 -12 1364.58 109.547  45
  -1   0  12 1358.29 131.892  47
   1   0 -11 952.228 89.3654   5
   1   0 -11 643.342 89.3494  44
  -1   0  11 639.989 71.8278  43
  -1   0  11 610.004 115.618   3
  -1   0  11 591.797 94.8645  47
   1   0 -11 742.914 76.6108  45
  -1   0  10 24284.0 1328.99  43
   1   0 -10 24832.0 1337.50  44
  -1   0  10 27695.1 1340.09   3
  -1   0  10 26375.8 1340.11  47
   1   0 -10 26166.5 1332.08  45
  -1   0   9 7245.83 409.413  43
   1   0  -9 7836.11 420.498  44
   1   0  -9 7963.10 413.822  45
  -1   0   9 7853.27 421.909  47
   1   0  -8 105724. 5408.95  45
   1   0  -8 111312. 5412.99  44
  -1   0   8 100387. 5405.89  43
  -1   0   8 105313. 5410.87   3
  -1   0   8 108056. 5412.65  47
  -1   0   8 106261. 5412.61  46
   1   0  -6 19273.3 928.831  45
   1   0  -6 19889.2 930.449  44
  -1   0   6 16904.4 924.252  43
   1   0  -6 16934.5 927.247  39
   1   0  -6 17426.9 922.015   2
  -1   0   6 18129.0 928.927  47
   1   0  -5 4050.48 202.046  44
   1   0  -5 3521.23 200.159  45
  -1   0   5 3755.71 196.378  43
   1   0  -5 3758.34 199.693  39
   1   0  -5 3182.56 193.237   2
  -1   0   5 3759.35 201.373  47
  -1   0   4 13362.0 678.385  43
   1   0  -4 14105.0 682.063  44
   1   0  -4 13216.9 680.390  39
   1   0  -4 12055.0 676.052   2
  -1   0   4 14117.4 681.843  47
   1   0  -3 9601.64 488.824  44
  -1   0   3 9370.12 486.368  43
   1   0  -3 9214.04 487.974  39
   1   0  -3 9162.36 484.492   2
  -1   0   3 10030.2 489.430  47
   1   0  -2 6325.83 321.214   5
   1   0  -2 6177.04 319.983  39
   1   0  -2 6987.35 320.614  44
  -1   0   2 6604.90 318.884  43
  -1   0   2 6938.64 321.921  47
   1   0  -1 4041.17 223.684   2
  -1   0   1 4369.24 226.324   1
   1   0  -1 4056.69 225.506   5
  -1   0   1 4228.88 224.039  40
   1   0  -1 4391.19 226.787  39
   1   0  -1 5064.92 224.947  44
  -1   0   1 4534.10 227.105  47
  -1   0   0 1976.17 121.585   1
   1   0   0 2079.89 119.294   5
   1   0   0 2568.01 123.436  39
   1   0   0 2578.77 121.744  45
  -1   0   0 2659.24 123.583  46
  -1   0  -1 236.566 22.7843   1
  -1   0  -1 196.615 16.9879  40
   1   0   1 204.843 16.6743  42
   1   0   1 173.983 13.5325  45
   1   0   1 216.103 20.9199   6
   1   0   1 222.307 18.5448   8
  -1   0  -2 4869.80 258.032   4
   1   0   2 4639.34 258.033  41
   1   0   2 5265.24 257.373  42
   1   0   2 4815.27 256.860   8
  -1   0  -2 5057.05 255.011   5
  -1   0  -3 13479.1 669.051   4
  -1   0  -3 14527.1 671.262  40
   1   0   3 12394.4 669.947  41
   1   0   3 13646.9 668.000  42
  -1   0  -3 13213.6 669.700   7
  -1   0  -3 11807.0 666.928   5
   1   0   4 77.0159 40.4747   3
  -1   0  -4 91.0295 37.5813   4
   1   0   4 95.4576 48.9628  41
   1   0   4 64.7760 33.7841  42
  -1   0  -4 62.5551 23.0896  45
  -1   0  -4 95.6180 42.0356   5
  -1   0  -5 68448.4 3513.47   4
  -1   0  -5 73809.9 3513.58   5
   1   0   5 70466.3 3516.35  41
  -1   0  -5 62754.7 3510.15  45
   1   0   5 72768.1 3511.68  42
  -1   0  -6 6787.25 365.467   4
  -1   0  -6 8023.75 367.492   5
  -1   0  -6 6735.05 361.787  45
   1   0   6 6834.31 362.664  42
   1   0   6 6813.04 371.046  41
   1   0   7 8808.72 503.007  42
   1   0   7 8779.28 511.876  41
  -1   0  -7 9989.45 503.322  45
   1   0   7 9804.04 513.186  47
   1   0   8 21760.7 1177.38  41
  -1   0  -8 23397.7 1173.63   5
   1   0   8 22605.4 1178.55  47
  -1   0  -8 22853.3 1168.89  45
   1   0   9 1837.35 132.481  41
  -1   0  -9 1846.35 120.171   5
  -1   0  -9 1824.89 109.927  45
   1   0   9 2003.83 130.233  47
  -1   0 -10 633.322 73.1668   5
   1   0  10 546.550 84.4132  47
  -1   0 -10 417.507 51.2215  45
   1   0  10 468.838 84.2565  41
  -1   0 -11 13403.0 751.443  10
   1   0  11 15591.3 756.747  47
  -1   0 -11 13368.4 736.936  45
   1   0  11 14198.2 754.307  41
  -1   0 -11 15582.9 748.355   5
  -1   0 -12 336.878 97.8676  10
  -1   0 -12 384.615 48.2986  45
   1   0  12 402.570 85.0160  47
   1   0  12 324.119 87.4631  41
  -1   0 -12 354.159 72.6186   5
  -1   0 -13-12.6726 67.2295   5
  -1   0 -13 10.1957 98.2155  10
   1   0  13-46.2811 83.1759  47
   1   0  13-57.3368 79.5937  46
  -1   0 -13 34.4988 40.1759  45
   1   0  13-27.2960 83.1479  41
  -1   0 -14 724.258 91.1501   5
   1   0  14 474.366 103.486  47
   1   0  14 545.053 101.490  46
  -1   0 -14 522.474 113.282  10
   1   0  15 101.954 61.8604  43
  -1   0 -15 49.2725 109.133  10
   1   0  15 61.5312 91.1738  46
   1   0  15 20.5110 93.9341  47
  -1   0 -15 28.1853 76.7777   5
  -1   0 -16 1125.41 128.528  34
  -1   0 -16 766.603 120.844  30
  -1   0 -16 683.763 100.378  26
   1   0  16 1112.64 135.160  28
  -1   0 -16 791.941 138.993  21
  -1   0 -16 926.456 138.859  10
   1   0  16 1129.97 128.459  46
   1   0  16 967.048 130.757  47
  -1   0 -16 894.749 109.593   5
  -1   0 -17 139.803 110.372  30
  -1   0 -17 150.052 109.451  34
  -1   0 -17 138.673 80.1743  26
   1   0  17 233.357 119.505  28
  -1   0 -17 254.553 128.725  21
  -1   0 -17 287.014 128.549  10
   1   0  17 150.583 112.780  47
   1   0  17 185.164 109.765  46
  -1   0 -17 104.348 90.5361   5
  -1   0 -18 571.792 129.503  34
  -1   0 -18 510.608 133.228  30
  -1   0 -18 499.325 101.077  26
   1   0  18 782.827 144.511  28
  -1   0 -18 620.029 149.873  21
  -1   0 -18 808.042 152.594  10
   1   0  18 643.525 136.245  47
   1   0  18 402.643 127.537  46
  -1   0 -18 483.142 110.773   5
  -1   0 -19 5329.47 336.134  34
  -1   0 -19 4821.56 338.859  30
   1   0  19 5499.97 343.694  28
  -1   0 -19 6078.13 343.938  21
  -1   0 -19 6309.19 343.630  10
   1   0  19 4302.12 335.771  46
   1   0  19 4738.55 344.415  47
  -1   0 -19 5288.93 326.343   5
  -1   0 -20 1777.83 183.297  21
  -1   0 -20 1344.74 171.591  30
   1   0  20 1609.94 187.418  28
  -1   0 -20 1496.39 170.429  34
  -1   0 -20 1694.65 178.995  10
   1   0  20 1716.25 183.266  47
   1   0  20 1798.69 186.610  46
  -1   0 -20 1155.87 167.361   1
   1   0  21 161.533 130.491  28
  -1   0 -21 345.592 140.130  21
  -1   0 -21 461.299 133.520  10
   1   0  21 541.856 185.494  12
  -1   0 -21 244.517 122.770  34
  -1   0 -21 216.180 115.900  30
  -1   0 -22 724.889 126.837  30
  -1   0 -22 625.023 127.933  34
   1   0  22 703.295 138.488  28
  -1   0 -22 730.185 110.630   9
   1   0  22 1124.63 190.617  12
  -1   0 -22 1011.25 139.483  10
   1   0  22 1003.03 177.011  23
  -1   0 -22 1138.71 149.031  21
  -1   0 -23 443.837 102.486  30
  -1   0 -23 719.407 115.340  34
   1   0  23 552.879 120.423  28
   1   0  23 893.335 174.079  12
   1   0  23 883.340 163.232  23
  -1   0 -23 777.188 131.653  21
   1   0  24 61.5100 93.0582  28
   1   0  24-26.2049 144.629  12
  -1   0 -24 68.9091 110.118  21
   1   0  24-40.6955 133.181  23
  -1   0 -24 138.604 79.8891  30
   1   0  25 177.118 122.038  23
   1   0  25 499.578 132.044  12
  -1   0 -25 220.777 98.6512  21
   1   0  26 799.507 116.911  12
  -1  -1  25 343.689 104.388  12
   1   1 -25 274.330 68.9111  34
   1   1 -25 167.802 87.4768  21
   1   1 -24 217.615 91.9959  34
  -1  -1  24 616.760 133.787  12
  -1  -1  23 96.9737 105.192  28
   1   1 -23 2.54158 77.3272   9
   1   1 -23 84.6940 101.651  34
  -1  -1  23 44.6923 143.446  12
  -1  -1  22 387.838 164.111  12
   1   1 -22 277.343 117.097  34
  -1  -1  22 330.821 125.865  28
  -1  -1  21 75.8811 166.983  12
   1   1 -21 137.701 118.105  34
  -1  -1  21 67.0151 128.987  28
  -1  -1  20 521.979 182.207  12
   1   1 -20 554.031 123.630  10
  -1  -1  20 425.740 146.266  28
   1   1 -20 556.362 136.542  34
  -1  -1  19 3432.67 255.125  28
  -1  -1  19 2365.97 252.194  47
  -1  -1  19 2529.17 256.547  46
   1   1 -19 3492.55 234.299  10
  -1  -1  19 4359.50 291.200  12
   1   1 -19 3149.98 229.590   5
   1   1 -19 3344.23 246.127  34
   1   1 -18 5610.13 311.054   5
  -1  -1  18 4685.16 325.404  28
  -1  -1  18 4326.81 329.639  46
  -1  -1  18 3974.85 327.066  47
   1   1 -18 5813.81 313.654  10
  -1  -1  18 5986.42 359.811  12
   1   1 -18 3239.94 304.715  44
   1   1 -18 5337.29 323.552  34
   1   1 -17 1404.48 143.954   5
  -1  -1  17 1500.46 174.120  28
  -1  -1  17 1085.73 171.345  47
  -1  -1  17 1562.23 177.674  46
   1   1 -17 1533.90 163.260  10
   1   1 -17 972.322 146.180  44
   1   1 -17 1527.08 161.590  34
   1   1 -16 7338.22 401.328   5
  -1  -1  16 6893.74 414.870  28
  -1  -1  16 7077.15 424.986  46
  -1  -1  16 6238.93 420.227  47
   1   1 -16 7228.43 403.299  10
   1   1 -16 7536.55 411.749  34
   1   1 -15 610.355 117.554  34
  -1  -1  15 678.465 133.074  28
   1   1 -15 766.956 130.780  10
   1   1 -15 595.248 114.985  44
   1   1 -15 576.147 76.8405  45
   1   1 -15 631.332 104.536   5
  -1  -1  15 611.433 127.041  46
  -1  -1  15 639.098 127.070  47
  -1  -1  14 477.426 115.531  47
  -1  -1  14 727.605 120.538  46
   1   1 -14 418.194 114.798  10
  -1  -1  14 518.205 119.046   3
   1   1 -14 472.972 91.6149   5
   1   1 -14 505.917 71.6376  45
   1   1 -14 419.130 97.9330  44
  -1  -1  13 35.8865 98.2813  47
  -1  -1  13 69.9386 97.0119  46
   1   1 -13 188.778 101.344  10
  -1  -1  13 122.131 113.135   3
   1   1 -13 110.366 75.2675   5
   1   1 -13 2.57775 80.4728  44
   1   1 -13 19.3591 61.5470  45
  -1  -1  12 5.75230 103.946   3
   1   1 -12 57.9920 69.1616   5
  -1  -1  12 75.0266 44.1271  43
   1   1 -12 8.22604 55.4674  45
   1   1 -12-18.4186 72.0910  44
  -1  -1  12 66.5015 88.9554  47
  -1  -1  12 41.3273 84.7060  46
  -1  -1  11 531.202 111.462   3
   1   1 -11 549.710 74.1845   5
   1   1 -11 254.131 64.6826  45
   1   1 -11 246.949 73.7509  44
  -1  -1  11 282.041 51.5983  43
  -1  -1  11 288.280 88.9081  46
  -1  -1  11 297.115 87.8538  47
  -1  -1  10 1510.56 105.131  43
   1   1 -10 1628.81 116.766  45
   1   1 -10 1727.01 125.669  44
  -1  -1  10 1712.26 135.287  47
  -1  -1  10 1718.14 133.664  46
  -1  -1   9 35328.9 1859.48   3
   1   1  -9 38390.3 1857.63  45
   1   1  -9 37721.2 1859.49  44
  -1  -1   9 33773.3 1847.82  43
  -1  -1   9 36980.4 1862.94  47
  -1  -1   8 9540.56 531.999  43
   1   1  -8 9981.42 542.005  45
   1   1  -8 10354.3 542.810  44
  -1  -1   8 9501.72 544.989  47
  -1  -1   7 423.733 47.3326  43
  -1  -1   7 563.709 73.4715  47
  -1  -1   6 13874.7 643.087   3
   1   1  -6 12798.2 637.624  44
   1   1  -6 11286.6 637.628  45
  -1  -1   6 11704.8 628.747  43
  -1  -1   6 12216.1 638.429  47
   1   1  -5 6646.44 360.249  44
   1   1  -5 6175.98 363.500  45
  -1  -1   5 7112.21 352.889  43
  -1  -1   5 6661.68 366.152   3
   1   1  -4 1207.55 78.7470  39
   1   1  -4 1353.95 83.1989  44
  -1  -1   4 1265.26 70.8819  43
   1   1  -3 11206.7 569.663  39
  -1  -1   3 11061.3 565.719  43
   1   1  -3 11204.0 571.439  44
  -1  -1   3 10210.0 575.753   3
   1   1  -2 19078.0 1017.71   5
   1   1  -2 20231.6 1016.37  39
  -1  -1   2 19965.0 1013.86  43
   1   1  -2 19688.6 1017.47  44
  -1  -1   2 19754.1 1019.94   3
   1   1  -1 107.234 23.5543   5
   1   1  -1 105.179 17.9921  39
  -1  -1   1 84.7253 15.4347  43
   1   1  -1 95.1573 19.2329  44
  -1  -1   1 98.4904 37.9434   3
   1   1   0 86301.6 4959.60  39
  -1  -1   0 104778. 4958.62   2
  -1  -1  -1 1116.22 59.2913   7
   1   1   2 119741. 6798.60  41
  -1  -1  -2 121274. 6800.30   2
  -1  -1  -2 130419. 6798.24   3
  -1  -1  -3 5023.70 268.825   5
  -1  -1  -3 4806.82 271.048   2
   1   1   3 5464.44 267.910  41
   1   1   3 5092.23 266.276  42
  -1  -1  -4 56935.0 2910.71   5
  -1  -1  -4 60985.9 2911.84   4
  -1  -1  -4 57610.7 2913.31   2
   1   1   4 58449.6 2910.65  41
   1   1   4 54834.5 2907.02  42
   1   1   4 59641.0 2913.16  47
  -1  -1  -4 54933.3 2908.63  45
  -1  -1  -5 13106.1 600.222   5
  -1  -1  -5 13524.5 603.331   2
   1   1   5 11701.7 599.690  41
   1   1   5 11043.1 593.223  42
  -1  -1  -5 10743.3 595.746  45
   1   1   5 11581.8 602.092  47
  -1  -1  -6 108.490 44.1623   5
  -1  -1  -6 79.0940 41.4267   4
  -1  -1  -6 62.7338 50.1700   2
   1   1   6 103.087 50.9059  41
   1   1   6 96.8961 22.1684  42
  -1  -1  -6 112.882 31.4338  45
   1   1   6 77.6921 52.5013  47
  -1  -1  -7 9710.75 493.449   5
  -1  -1  -7 11058.9 497.608   2
   1   1   7 9906.90 496.104  41
   1   1   7 8761.15 483.845  42
   1   1   7 9535.60 497.107  47
  -1  -1  -7 9585.19 488.584  45
   1   1   7 9156.96 497.090  46
   1   1   8 679.932 74.7445  47
  -1  -1  -8 643.599 55.2649  45
   1   1   8 672.918 74.6495  46
   1   1   8 729.863 74.5678  41
  -1  -1  -8 720.180 70.6083   5
  -1  -1  -8 860.670 74.6712   2
   1   1   9 3891.29 226.482  41
   1   1   9 4031.01 227.132  46
   1   1   9 4137.89 227.237  47
  -1  -1  -9 3643.11 213.109  45
  -1  -1  -9 4113.72 224.414   5
   1   1  10 3562.95 217.389  46
   1   1  10 3582.73 216.825  47
  -1  -1 -10 3291.64 201.102  45
   1   1  10 3964.02 213.846   3
   1   1  10 3413.08 216.828  41
  -1  -1 -11 334.964 50.9310  45
   1   1  11 400.340 79.4018  47
   1   1  11 306.068 81.7098  46
  -1  -1 -11 171.894 92.4566  10
  -1  -1 -11 113.763 70.3687   5
   1   1  11 351.275 80.8968  41
  -1  -1 -12 928.307 74.9314  45
   1   1  12 880.237 99.2309  47
  -1  -1 -12 1083.36 116.539  10
  -1  -1 -12 1212.20 99.9463   5
   1   1  12 827.990 99.0023  41
  -1  -1 -13 1244.98 132.674  10
  -1  -1 -13 1273.99 116.214   5
   1   1  13 1493.32 123.106  47
  -1  -1 -13 1363.75 93.9515  45
  -1  -1 -14 910.581 130.321  10
   1   1  14 819.922 111.772  47
  -1  -1 -14 1094.54 107.805   5
  -1  -1 -15-23.0172 71.5516  26
   1   1  15 78.0344 67.8958  43
  -1  -1 -15 27.6659 112.279  10
   1   1  15-8.35794 93.5900  47
  -1  -1 -15-20.1716 81.8388   5
  -1  -1 -16 177.284 92.1516   5
  -1  -1 -16 269.836 108.957  34
  -1  -1 -16 53.4358 104.489  30
   1   1  16 131.896 102.413  28
  -1  -1 -16 123.724 77.5935  26
   1   1  16 152.329 70.1547  43
  -1  -1 -16 232.462 123.862  10
   1   1  16 120.820 101.127  47
  -1  -1 -16 146.214 101.161  20
  -1  -1 -16 269.125 119.897  21
  -1  -1 -17 803.753 144.037  21
  -1  -1 -17 1061.92 127.696  20
  -1  -1 -17 1146.25 136.794  34
  -1  -1 -17 838.979 138.673  30
   1   1  17 665.005 133.722  28
  -1  -1 -17 793.341 111.022  26
   1   1  17 761.978 97.3484  43
  -1  -1 -17 1320.26 156.594  10
  -1  -1 -17 1146.39 127.771   5
   1   1  17 884.053 130.718  47
  -1  -1 -18 1009.71 142.440  34
  -1  -1 -18 952.458 141.848  30
   1   1  18 1055.39 146.300  28
  -1  -1 -18 757.111 115.453  26
  -1  -1 -18 851.545 129.021  20
  -1  -1 -18 1009.77 154.031  21
  -1  -1 -18 1080.41 158.416  10
   1   1  18 1018.62 141.447  47
  -1  -1 -18 890.452 125.535   5
  -1  -1 -19 681.646 116.502   5
  -1  -1 -19 485.565 136.495  30
  -1  -1 -19 753.398 135.471  34
   1   1  19 553.898 137.844  28
  -1  -1 -19 554.229 112.012  26
  -1  -1 -19 806.022 148.472  21
  -1  -1 -19 694.776 154.742  10
   1   1  19 561.013 128.832  47
   1   1  19 680.338 134.465  46
  -1  -1 -19 515.729 126.699   1
  -1  -1 -20 4517.01 304.153  21
  -1  -1 -20 4117.89 301.781  30
   1   1  20 4530.80 301.078  28
  -1  -1 -20 4663.88 302.806  34
  -1  -1 -20 5810.95 314.056  10
   1   1  20 6127.65 349.813  12
   1   1  20 3621.57 304.806  46
   1   1  20 3668.85 301.333  47
  -1  -1 -20 4492.97 302.662   1
  -1  -1 -21 4315.62 323.155  30
   1   1  21 4979.73 324.817  28
  -1  -1 -21 4454.84 324.359  34
  -1  -1 -21 6083.30 333.908  10
   1   1  21 6237.09 371.266  12
  -1  -1 -21 5355.37 330.378  21
   1   1  22 119.972 113.026  28
  -1  -1 -22 46.9536 124.292  10
   1   1  22 158.061 170.071  12
  -1  -1 -22 151.729 128.425  21
   1   1  22 79.3830 155.589  23
  -1  -1 -22 112.202 111.745  34
  -1  -1 -22 193.317 107.457  30
  -1  -1 -23 199.202 99.0668  30
   1   1  23 309.005 159.113  12
  -1  -1 -23 177.192 102.097  34
   1   1  23 319.313 151.281  23
  -1  -1 -23 484.599 124.995  21
   1   1  24 311.217 147.781  12
  -1  -1 -24 194.450 113.108  21
   1   1  24 224.412 134.946  23
  -1  -1 -24 145.805 82.7537  30
   1   1  25 33.9769 120.152  23
   1   1  25 9.12764 130.670  12
  -1  -1 -25 255.271 78.9206  21
   1   1  26 2254.18 159.938  12
   1   1  26 1755.98 164.171  23
  -1  -2  25 299.603 89.5197  23
   1   2 -25 226.076 61.5640  34
   1   2 -24 125.912 86.5277  34
  -1  -2  24 87.6925 113.348  23
  -1  -2  24 159.370 92.5824  28
  -1  -2  23 37.5099 106.573  28
   1   2 -23 103.352 101.395  34
  -1  -2  23-23.3617 128.207  23
   1   2 -23-2.64877 79.7981   9
  -1  -2  22 144.470 143.756  23
   1   2 -22 233.600 114.085  34
  -1  -2  22 161.800 122.418  28
  -1  -2  21 1589.41 197.393  23
   1   2 -21 1233.46 157.233  34
  -1  -2  21 1475.39 169.804  28
  -1  -2  20 162.495 158.626  23
  -1  -2  20 144.005 139.092  28
   1   2 -20 229.969 127.647  34
   1   2 -19 1595.31 165.696  34
  -1  -2  19 906.791 170.192  47
  -1  -2  19 1038.40 167.970  46
  -1  -2  19 1538.88 203.870  23
  -1  -2  19 1162.47 177.716  28
   1   2 -19 876.398 142.699  44
   1   2 -19 1578.96 143.020   5
   1   2 -18 94.1171 94.3871   5
   1   2 -18 63.7427 126.778  34
  -1  -2  18 84.1120 143.098  28
   1   2 -18 19.7683 112.720  10
  -1  -2  18 113.546 160.542  23
   1   2 -18-20.1332 103.213  44
  -1  -2  18 75.1419 135.157  47
  -1  -2  18-29.4356 129.905  46
   1   2 -17 6.07492 99.2676   5
   1   2 -17 342.581 132.635  34
  -1  -2  17 152.066 143.416  28
   1   2 -17 217.506 118.478  10
  -1  -2  17 132.490 160.515  23
  -1  -2  17 208.461 138.189  46
  -1  -2  17 277.339 143.692  47
   1   2 -17 237.524 111.440  44
   1   2 -16 5517.13 318.143  34
   1   2 -16 5534.40 304.887   5
  -1  -2  16 4678.15 319.704  28
   1   2 -16 4998.62 302.838  10
  -1  -2  16 5550.73 346.341  23
  -1  -2  16 4710.85 329.504  46
  -1  -2  16 4102.45 326.201  47
   1   2 -16 3962.95 305.088  44
   1   2 -15 547.847 103.909   5
  -1  -2  15 619.366 142.874  28
  -1  -2  15 539.223 143.913  47
  -1  -2  15 803.940 143.356  46
   1   2 -15 753.411 125.595  10
   1   2 -15 606.946 149.385  21
   1   2 -15 501.663 76.5293  45
   1   2 -15 377.482 110.202  44
  -1  -2  14 393.673 117.981   3
   1   2 -14 390.485 88.1870   5
  -1  -2  14 422.334 118.272  28
  -1  -2  14 235.905 115.732  46
  -1  -2  14 422.562 117.874  47
   1   2 -14 392.855 106.702  10
   1   2 -14 303.769 126.278  21
   1   2 -14 455.866 97.6198  44
   1   2 -14 372.455 71.8600  45
  -1  -2  13 1057.48 142.327  47
  -1  -2  13 1448.63 142.088  46
   1   2 -13 1082.37 125.381  10
   1   2 -13 1197.82 114.910   5
  -1  -2  13 1379.65 142.332   3
   1   2 -13 1172.70 102.671  45
   1   2 -13 1049.95 120.706  44
  -1  -2  12 159.381 96.2978  47
  -1  -2  12 30.4904 91.5209  46
   1   2 -12 227.648 91.3497  10
   1   2 -12 172.582 72.7300   5
  -1  -2  12 288.696 113.666   3
   1   2 -12 149.733 77.0550  44
   1   2 -12 93.6176 62.0716  45
   1   2 -11 5253.47 272.356   5
  -1  -2  11 5674.11 287.069   3
   1   2 -11 4420.36 266.934  45
   1   2 -11 4153.78 270.653  44
  -1  -2  11 4331.39 283.115  47
  -1  -2  11 4226.20 276.565  46
   1   2 -10 37660.6 1595.00   5
  -1  -2  10 26418.3 1573.82  43
   1   2 -10 30643.2 1590.56  45
   1   2 -10 32684.2 1594.50  44
  -1  -2  10 36723.4 1599.16   3
  -1  -2  10 31936.2 1597.09  46
  -1  -2  10 32358.1 1601.22  47
   1   2  -9 7415.54 392.668  44
  -1  -2   9 6041.24 369.777  43
   1   2  -9 7529.30 392.372  45
  -1  -2   9 9569.04 406.762   3
  -1  -2   9 7794.40 401.400  47
  -1  -2   9 8069.52 397.221  46
  -1  -2   8 96501.8 5342.47  43
   1   2  -8 101346. 5357.43  45
   1   2  -8 99874.7 5355.89  44
  -1  -2   8 127716. 5361.17   3
  -1  -2   8 114215. 5360.06  46
  -1  -2   8 116249. 5362.82  47
   1   2  -7 14607.8 736.257  45
   1   2  -7 14371.1 732.463  44
  -1  -2   7 13010.9 717.029  43
  -1  -2   7 15050.3 737.208   3
  -1  -2   7 14582.7 736.323  47
  -1  -2   7 15525.6 735.365  46
   1   2  -6 114505. 5336.46  44
  -1  -2   6 100988. 5323.54  43
   1   2  -6 117818. 5341.02  45
  -1  -2   6 111196. 5338.74  47
  -1  -2   6 117842. 5337.84  46
   1   2  -5 1229.48 81.9438  44
   1   2  -5 1206.59 93.5923  45
   1   2  -4 52165.8 2718.75  44
   1   2  -4 52638.0 2711.49  40
  -1  -2   4 53287.6 2720.80   3
  -1  -2   4 55114.6 2719.90  46
   1   2  -3 7941.36 431.724  44
   1   2  -3 8082.50 423.649  40
  -1  -2   3 8105.32 436.276   3
  -1  -2   3 9367.23 434.430  46
  -1  -2   2 8363.05 450.133   2
  -1  -2   2 9426.00 461.920   3
   1   2  -2 9743.70 452.150  39
   1   2  -2 8983.83 450.407  40
   1   2  -2 8559.35 457.331  44
  -1  -2   2 9836.26 459.457  46
   1   2  -1 1947.04 97.4504  39
   1   2  -1 1810.61 99.5892  40
  -1  -2   1 1737.24 99.6601   2
  -1  -2   1 1781.47 120.257   3
  -1  -2   1 1699.36 100.936   4
  -1  -2   1 1845.53 113.746  46
  -1  -2   0 46505.5 2411.55   4
  -1  -2   0 48082.2 2411.65   2
  -1  -2   0 48609.9 2412.65   1
   1   2   0 46555.2 2409.37  39
  -1  -2  -1 28806.3 1549.21   1
  -1  -2  -1 31130.9 1549.50   4
  -1  -2  -1 30592.8 1546.94   8
  -1  -2  -2 2674.22 147.724   8
  -1  -2  -2 2768.93 151.886   6
   1   2   2 2998.32 148.537  41
  -1  -2  -2 2924.03 154.697   1
   1   2   3 14229.4 730.503  41
  -1  -2  -3 15334.2 736.814   2
  -1  -2  -3 13504.5 734.140   1
   1   2   4 3152.74 174.068  41
  -1  -2  -4 3587.93 183.223   2
  -1  -2  -4 3405.06 181.282   1
   1   2   4 3119.97 180.838  47
  -1  -2  -5 49709.4 2749.18   2
  -1  -2  -5 52778.4 2749.92   5
   1   2   5 49292.2 2744.98  41
   1   2   5 54636.1 2741.36  42
   1   2   5 57548.2 2750.95  46
   1   2   5 58889.6 2749.86  47
  -1  -2  -6 19052.1 917.191   5
   1   2   6 17805.7 912.205  41
  -1  -2  -6 15218.3 915.037   2
   1   2   6 17880.0 917.204  46
   1   2   6 18574.8 916.177  47
  -1  -2  -6 17794.0 913.524  45
  -1  -2  -7 5677.57 305.026   5
   1   2   7 6248.15 301.666  41
  -1  -2  -7 5055.18 303.939   2
   1   2   7 5136.48 305.664  46
  -1  -2  -7 5543.20 298.722  45
   1   2   7 5607.43 303.339  47
  -1  -2  -8 6426.52 338.003   5
  -1  -2  -8 6327.44 338.164   2
   1   2   8 5557.88 335.445  47
   1   2   8 5242.86 337.899  46
  -1  -2  -8 5716.22 329.379  45
  -1  -2  -9 2635.56 187.283   5
  -1  -2  -9 2628.62 186.554   2
   1   2   9 3220.61 195.075  46
   1   2   9 3023.13 189.758  47
  -1  -2 -10 28489.9 1678.96   5
   1   2  10 36382.1 1680.84  41
  -1  -2 -10 34440.0 1681.16   2
   1   2  10 34012.0 1683.55  46
   1   2  10 33989.0 1681.20  47
  -1  -2 -10 29672.9 1673.64  45
   1   2  11 3447.74 206.596  46
  -1  -2 -11 2956.19 191.028  45
   1   2  11 3329.13 203.137  47
  -1  -2 -11 3785.10 208.128   5
   1   2  12 6150.18 324.914  47
   1   2  12 6013.21 326.425  46
  -1  -2 -12 6323.18 327.511   5
  -1  -2 -13 4474.44 254.040  10
   1   2  13 4133.07 244.538  46
   1   2  13 4391.40 242.433  47
  -1  -2 -13 4300.15 245.272   5
  -1  -2 -14 1001.81 136.526  10
  -1  -2 -14 931.436 119.014   5
   1   2  14 1140.69 125.086  46
  -1  -2 -15 490.280 87.7794  26
   1   2  15 389.152 87.4371  43
  -1  -2 -15 634.520 126.971  10
  -1  -2 -15 663.409 104.922   5
   1   2  15 508.167 102.671  47
   1   2  15 626.457 107.487  46
  -1  -2 -16 8162.02 453.525  20
  -1  -2 -16 8020.60 461.537  21
  -1  -2 -16 8406.18 469.075  34
  -1  -2 -16 7066.79 466.170  30
  -1  -2 -16 7366.37 457.033  26
   1   2  16 7457.47 452.327  43
  -1  -2 -16 9708.68 473.360  10
   1   2  16 8367.21 465.393  46
   1   2  16 8162.16 462.541  47
  -1  -2 -16 8553.16 466.510   5
  -1  -2 -17 865.941 128.602  20
  -1  -2 -17 873.479 143.545  21
  -1  -2 -17 712.113 122.441   5
  -1  -2 -17 839.902 142.500  30
  -1  -2 -17 1048.13 141.522  34
  -1  -2 -17 765.410 111.827  26
  -1  -2 -17 659.819 125.477   1
  -1  -2 -17 1001.95 158.040  10
   1   2  17 992.162 129.712  47
   1   2  17 1024.46 136.418  46
   1   2  17 1046.78 109.901  43
   1   2  18 1732.60 152.271  43
  -1  -2 -18 2286.73 193.392  21
  -1  -2 -18 1932.77 190.740  30
  -1  -2 -18 2104.04 170.809  26
  -1  -2 -18 2146.78 190.021  34
  -1  -2 -18 2603.54 203.769  10
   1   2  18 1714.54 173.650  47
   1   2  18 2025.32 184.897  46
  -1  -2 -18 1967.61 179.161   1
  -1  -2 -19 2508.85 207.378  21
  -1  -2 -19 1889.45 201.914  30
  -1  -2 -19 2268.36 188.682  26
  -1  -2 -19 2634.56 212.958  34
  -1  -2 -19 2220.81 195.666   1
   1   2  19 3172.99 249.258  12
  -1  -2 -19 2917.07 220.540  10
   1   2  19 2278.63 201.571  47
   1   2  20 803.706 189.336  12
  -1  -2 -20 619.581 152.295  10
   1   2  20 301.192 116.292  47
  -1  -2 -20 315.794 129.517  34
  -1  -2 -20 257.059 130.561  30
  -1  -2 -20 593.887 144.779  21
  -1  -2 -21 779.939 146.334  21
  -1  -2 -21 869.103 151.303  10
   1   2  21 792.455 182.283  12
  -1  -2 -21 509.693 131.948  34
  -1  -2 -21 456.056 126.542  30
  -1  -2 -22 156.177 109.030  30
  -1  -2 -22 253.028 124.824  10
   1   2  22 149.077 164.316  12
  -1  -2 -22 132.113 112.663  34
   1   2  22 118.636 155.787  23
  -1  -2 -22 154.171 126.806  21
  -1  -2 -23 398.251 107.002  30
  -1  -2 -23 597.370 126.790  10
   1   2  23 705.367 164.958  12
  -1  -2 -23 500.525 110.816  34
   1   2  23 597.208 156.996  23
  -1  -2 -23 461.482 126.599  21
  -1  -2 -24 3.80539 104.438  21
   1   2  24 118.259 138.557  12
   1   2  24 3.30656 130.936  23
  -1  -2 -24-18.8843 82.0890  30
   1   2  25 74.7061 126.644  12
   1   2  25-73.7988 114.920  23
   1   2  26 259.778 85.4764  12
   1   2  26-118.767 97.2495  23
  -1  -3  24 363.794 96.8688  28
   1   3 -24 295.527 85.9347  34
  -1  -3  24 349.891 107.179  23
   1   3 -23 60.8386 84.4306   9
   1   3 -23-14.0934 95.5324  34
  -1  -3  23 18.0732 117.799  23
  -1  -3  23 31.8276 107.151  28
   1   3 -22 335.859 113.891  34
  -1  -3  22 494.259 144.004  23
  -1  -3  22 243.119 125.565  28
   1   3 -21-31.4577 115.684  34
  -1  -3  21-82.6252 149.800  23
  -1  -3  21 57.4273 134.738  28
   1   3 -20 223.442 125.420  34
   1   3 -20 112.951 145.617  21
  -1  -3  20-26.8994 160.021  23
  -1  -3  20-44.0758 141.596  28
  -1  -3  19 1645.91 208.803  23
  -1  -3  19 1546.38 189.305  28
   1   3 -19 1809.74 196.150  21
   1   3 -19 1727.19 178.629  34
   1   3 -18 1830.40 193.575  21
   1   3 -18 1898.88 180.595  34
   1   3 -18 1716.52 152.551   5
  -1  -3  18 1402.68 188.229  28
  -1  -3  18 2063.28 217.844  12
  -1  -3  18 1949.04 211.178  23
   1   3 -18 1204.61 154.022  44
  -1  -3  18 1282.57 181.908  46
  -1  -3  18 922.247 180.868  47
   1   3 -17 6087.69 343.395  34
  -1  -3  17 4515.94 355.097  47
  -1  -3  17 4525.97 349.173  46
  -1  -3  17 6182.43 374.551  23
  -1  -3  17 5122.31 346.816  28
   1   3 -17 5857.37 348.246  21
   1   3 -17 4038.20 322.586  44
   1   3 -17 5768.12 324.583   5
  -1  -3  16 3385.46 252.831  46
  -1  -3  16 3160.13 257.443  47
  -1  -3  16 3211.10 264.365  23
  -1  -3  16 2983.86 241.571  28
   1   3 -16 2746.00 239.158  21
   1   3 -16 2938.71 222.393  44
   1   3 -16 3133.77 213.283   5
   1   3 -15 2305.71 168.611  45
  -1  -3  15 2317.14 222.560  47
  -1  -3  15 2587.45 218.493  46
  -1  -3  15 3253.18 239.291  23
  -1  -3  15 2428.62 215.196  28
   1   3 -15 2974.68 190.363   5
   1   3 -15 2956.59 218.705  21
   1   3 -15 2362.89 196.387  44
  -1  -3  14 402.926 121.201  28
   1   3 -14 316.378 90.0785   5
   1   3 -14 274.409 71.5815  45
   1   3 -14 272.392 92.0290  44
   1   3 -14 305.221 135.035  21
  -1  -3  14 292.354 127.281  47
  -1  -3  14 539.347 128.870  46
  -1  -3  13 2154.68 163.814   3
   1   3 -13 2118.33 142.066   5
   1   3 -13 1468.72 127.549  45
   1   3 -13 1565.41 143.288  44
  -1  -3  13 1612.19 160.881  46
  -1  -3  13 1546.31 167.810  47
  -1  -3  12 7447.96 354.220   3
   1   3 -12 7349.51 343.377   5
   1   3 -12 5534.14 340.490  44
   1   3 -12 5171.02 333.318  45
  -1  -3  12 5136.61 355.669  47
  -1  -3  12 5093.99 350.192  46
  -1  -3  11 111.219 104.634   3
   1   3 -11 121.312 72.6844   5
   1   3 -11 30.9026 71.9204  44
   1   3 -11 141.297 70.5929  45
  -1  -3  11 63.9375 95.0314  47
  -1  -3  11 45.1987 92.9603  46
   1   3 -10 4573.04 263.682   5
   1   3 -10 4009.18 262.494  45
   1   3 -10 4017.04 262.893  44
  -1  -3  10 4718.15 272.298  46
  -1  -3  10 4597.25 278.338  47
  -1  -3   9 17522.9 893.730   3
   1   3  -9 15100.4 887.460  44
   1   3  -9 15465.7 889.920  45
  -1  -3   9 18300.9 895.331  46
  -1  -3   9 19212.3 902.710  47
   1   3  -8 4999.01 313.590  44
  -1  -3   8 6318.64 322.718  46
   1   3  -7 61751.9 3007.06  45
   1   3  -7 59901.5 3002.23  44
  -1  -3   7 66137.7 3006.58  46
  -1  -3   6 10521.7 581.163   3
   1   3  -6 11569.2 582.667  45
   1   3  -6 10252.0 573.711  44
  -1  -3   6 11274.5 577.322  46
   1   3  -5 6271.85 350.394  40
   1   3  -5 6696.81 362.924  44
  -1  -3   5 7012.67 364.795  46
  -1  -3   4 35621.4 1950.33   2
  -1  -3   4 39715.3 1961.73   3
   1   3  -4 37132.3 1949.80  40
   1   3  -4 40116.1 1960.30  44
  -1  -3   4 44162.0 1960.91  46
  -1  -3   3 7584.17 390.146   3
  -1  -3   3 7519.66 377.567   2
  -1  -3   3 7275.48 373.646   4
   1   3  -3 7088.50 376.968  40
   1   3  -3 7009.41 386.219  44
  -1  -3   3 7299.18 385.810  46
  -1  -3   3 6901.53 387.570  47
  -1  -3   2 8961.66 484.915   3
  -1  -3   2 9118.33 475.270   2
  -1  -3   2 8956.28 471.873   4
   1   3  -2 9181.50 475.928  40
   1   3  -2 9834.78 485.125  44
   1   3  -2 9303.29 470.943  43
  -1  -3   2 9382.64 482.408  46
  -1  -3   2 9032.89 484.050  47
  -1  -3   1 405.829 77.2982   3
   1   3  -1 550.735 47.3074  40
  -1  -3   0 14629.6 788.637   2
  -1  -3   0 15794.6 786.587   4
  -1  -3  -1 348.079 36.6619   8
  -1  -3  -1 358.390 40.3604   4
  -1  -3  -1 256.629 45.2433   2
  -1  -3  -2 16750.7 890.390   6
  -1  -3  -2 16347.2 888.419   8
  -1  -3  -2 19308.0 892.109   4
  -1  -3  -2 17616.4 888.963   1
  -1  -3  -3 32617.8 1741.22   6
  -1  -3  -3 35579.7 1743.12   4
  -1  -3  -3 33244.5 1739.59   1
  -1  -3  -3 35550.1 1744.68   3
   1   3   4 38734.0 2035.47  41
  -1  -3  -4 39361.0 2039.75   1
   1   3   5 11966.6 639.307  41
  -1  -3  -5 10965.9 643.143   1
  -1  -3  -5 11938.7 647.926   2
   1   3   5 15366.7 651.541  46
   1   3   5 14019.1 647.673  47
  -1  -3  -6 924.491 73.6364   2
  -1  -3  -6 852.488 66.3027   1
   1   3   6 739.161 55.1808  41
   1   3   6 642.064 43.0073  42
   1   3   6 695.997 66.0365  47
   1   3   6 727.995 69.1803  46
   1   3   7 1061.57 78.2143  41
   1   3   7 1106.29 92.6734  46
   1   3   7 1071.38 85.3382  47
  -1  -3  -7 1300.11 89.6752   1
  -1  -3  -7 1195.60 93.7365   2
   1   3   8 2808.21 168.389  47
   1   3   8 2715.19 173.114  46
  -1  -3  -8 2951.40 175.870   2
   1   3   9 12121.2 687.256  47
   1   3   9 13058.0 692.642  46
  -1  -3  -9 14028.2 697.033   5
  -1  -3  -9 13658.3 693.659   2
   1   3  10 585.551 86.1105  46
   1   3  10 704.259 78.8469  47
  -1  -3 -10 261.244 83.2557   5
  -1  -3 -10 145.600 80.2243   2
   1   3  11 24197.4 1236.59  46
   1   3  11 24663.3 1233.00  47
  -1  -3 -11 26091.9 1237.13   2
   1   3  12 2774.03 184.086  46
   1   3  12 2686.72 177.749  47
  -1  -3 -12 2938.27 182.956   2
  -1  -3 -12 2599.86 188.740   5
  -1  -3 -13 595.808 113.341  10
  -1  -3 -13 628.515 100.296   5
   1   3  13 379.834 92.3767  46
   1   3  13 517.708 85.6439  47
  -1  -3 -14 83.3705 114.002  10
   1   3  14 72.4946 90.0068  46
   1   3  14 18.1666 79.2144  47
  -1  -3 -15 2745.40 185.400   1
  -1  -3 -15 2235.47 194.117  30
  -1  -3 -15 2311.09 174.545  26
   1   3  15 2261.14 177.233  43
  -1  -3 -15 2984.06 204.778  10
   1   3  15 2291.33 182.582  46
   1   3  15 2358.09 177.143  47
  -1  -3 -15 2507.77 182.246  20
  -1  -3 -16 737.209 100.932  38
  -1  -3 -16 685.064 115.471   1
  -1  -3 -16 735.265 105.195  32
  -1  -3 -16 586.178 134.297  30
  -1  -3 -16 904.315 133.890  34
  -1  -3 -16 562.567 103.888  26
  -1  -3 -16 635.615 119.201  27
   1   3  16 875.513 113.007  43
  -1  -3 -16 650.906 146.360  10
   1   3  16 879.428 123.487  46
   1   3  16 844.111 114.286  47
  -1  -3 -16 893.771 134.218  21
  -1  -3 -16 666.243 125.563  20
  -1  -3 -17 236.376 87.6749  38
   1   3  17 397.161 106.320  47
  -1  -3 -17 371.595 142.325  10
   1   3  17 458.790 162.329  12
  -1  -3 -17 90.0118 122.445  30
  -1  -3 -17 425.401 129.877  34
  -1  -3 -17 242.180 106.807  27
  -1  -3 -17 155.715 91.9279  26
  -1  -3 -17 318.355 121.748  20
  -1  -3 -17 411.669 134.429  21
  -1  -3 -17 254.936 101.631   1
   1   3  17 326.320 94.0683  43
  -1  -3 -18 326.976 133.865  30
  -1  -3 -18 520.230 141.437  34
  -1  -3 -18 536.660 115.246  27
  -1  -3 -18 347.267 107.845  26
   1   3  18 35.4391 100.210  43
   1   3  18 841.693 181.036  12
  -1  -3 -18 688.226 159.431  10
   1   3  18 594.813 119.793  47
   1   3  18 616.181 128.820  46
  -1  -3 -18 407.721 143.111  21
  -1  -3 -19-109.662 101.432  27
  -1  -3 -19 114.966 97.7177  26
  -1  -3 -19 16.0620 120.599  30
  -1  -3 -19-88.3349 122.979  34
  -1  -3 -19 133.517 146.449  10
   1   3  19 48.8841 164.101  12
   1   3  19-3.96306 110.780  46
  -1  -3 -19 114.643 132.479  21
  -1  -3 -20 1295.10 160.364  30
  -1  -3 -20 839.385 156.089  34
  -1  -3 -20 1088.89 137.336  26
   1   3  20 1201.37 195.450  12
  -1  -3 -20 1164.45 171.464  10
  -1  -3 -20 984.435 158.883  21
  -1  -3 -21 65.5624 115.336  30
  -1  -3 -21 187.311 120.838  34
  -1  -3 -21 163.272 138.078  10
   1   3  21 97.1770 164.738  12
  -1  -3 -21 94.8814 128.632  21
  -1  -3 -22 317.601 112.134  30
  -1  -3 -22 306.819 131.233  10
   1   3  22 126.184 157.636  12
  -1  -3 -22 355.216 117.884  34
   1   3  22 353.866 152.473  23
  -1  -3 -22 267.067 126.872  21
  -1  -3 -23 129.951 93.5933  30
  -1  -3 -23-2.59878 79.6490  34
  -1  -3 -23 40.1859 118.787  10
   1   3  23 5.82540 145.834  12
  -1  -3 -23 248.692 111.978  21
   1   3  23 100.248 140.128  23
   1   3  24 711.197 143.982  23
   1   3  24 696.432 140.989  12
   1   3  25-32.5940 109.085  23
   1   3  25-41.9851 104.499  12
  -1  -3 -26 407.751 65.0593  24
   1   3  26 1123.12 104.950  23
  -1  -4  24 349.219 103.386  12
  -1  -4  24 346.837 84.2757  23
  -1  -4  24 276.347 86.7477  28
   1   4 -24 222.130 76.2050  34
  -1  -4  23 1842.25 159.249  28
   1   4 -23 1609.32 147.047  34
  -1  -4  23 2028.92 172.671  12
   1   4 -23 1340.59 139.962   9
   1   4 -23 1864.22 161.473  21
  -1  -4  23 1740.98 162.069  23
   1   4 -22-84.8762 97.1064   9
   1   4 -22 96.2655 102.008  34
  -1  -4  22 170.892 136.100  12
  -1  -4  22-113.485 119.466  28
  -1  -4  22-44.8037 123.322  23
   1   4 -22 81.4223 124.375  21
   1   4 -21-86.5239 111.181  34
  -1  -4  21 29.0698 148.166  12
  -1  -4  21-6.55150 128.886  28
  -1  -4  21 45.2638 136.146  23
   1   4 -21 196.797 134.632  21
   1   4 -20 6.53582 120.890  34
  -1  -4  20 210.704 162.608  12
  -1  -4  20-21.6570 138.835  28
  -1  -4  20 180.862 149.103  23
   1   4 -20 86.0518 146.661  21
   1   4 -19 251.910 130.237  34
  -1  -4  19 19.1103 145.105  28
  -1  -4  19 75.7462 162.728  12
  -1  -4  19 58.3264 153.999  23
   1   4 -19 74.5776 151.832  21
   1   4 -18 36.4681 155.114  21
   1   4 -18 186.549 95.0052   5
   1   4 -18 226.475 132.119  34
  -1  -4  18 90.7072 151.747  28
  -1  -4  18 202.026 170.719  12
  -1  -4  18 41.5923 159.448  23
   1   4 -18 52.0858 105.224  44
  -1  -4  18-9.65949 130.065  46
  -1  -4  18 209.531 144.788  47
  -1  -4  17 1910.33 217.526  47
  -1  -4  17 1543.78 197.600  46
  -1  -4  17 2323.44 225.721  23
  -1  -4  17 2117.64 213.529  28
   1   4 -17 2225.97 171.761   5
   1   4 -17 1796.44 180.373  44
   1   4 -17 2623.84 217.483  21
  -1  -4  16 2805.91 267.261  47
  -1  -4  16 2905.32 253.414  46
  -1  -4  16 3929.31 276.772  23
  -1  -4  16 3563.58 262.912  28
   1   4 -16 3954.67 233.517   5
   1   4 -16 2460.39 233.708  44
   1   4 -16 3903.62 264.137  21
  -1  -4  15 4912.84 358.492  47
  -1  -4  15 4959.31 346.071  46
  -1  -4  15 5801.28 363.882  23
  -1  -4  15 5413.41 345.931  28
   1   4 -15 5975.08 324.777   5
   1   4 -15 4310.89 327.103  44
   1   4 -15 6234.27 351.803  21
  -1  -4  14 35.5295 117.500  46
  -1  -4  14 214.980 132.701  23
  -1  -4  14-10.0235 124.619  28
   1   4 -14 53.3811 88.9200   5
   1   4 -14 192.389 137.786  21
   1   4 -14-25.4248 70.3914  45
   1   4 -14-137.033 100.179  44
  -1  -4  13 657.142 129.998  46
   1   4 -13 953.744 109.957   5
   1   4 -13 794.553 111.782  44
   1   4 -13 848.960 98.8298  45
  -1  -4  13 880.794 135.027   3
  -1  -4  12 3525.05 257.420  46
   1   4 -12 4372.47 247.252   5
   1   4 -12 3468.85 243.393  45
   1   4 -12 3762.43 247.901  44
  -1  -4  12 4507.50 259.784   3
  -1  -4  11 1632.39 149.517  46
   1   4 -11 1952.14 140.574   5
   1   4 -11 1404.98 135.371  45
   1   4 -11 1333.75 132.779  44
  -1  -4  11 2197.09 161.544   3
  -1  -4  10 1141.34 120.982  46
   1   4 -10 1311.22 116.163   5
   1   4 -10 1019.24 109.476  44
   1   4 -10 934.854 111.535  45
  -1  -4   9 2392.51 184.776  46
  -1  -4   9 2427.82 179.147  11
  -1  -4   9 3083.94 198.417   3
   1   4  -9 3260.89 183.597   5
   1   4  -9 2746.51 180.151  44
   1   4  -9 2765.77 188.554  45
  -1  -4   8 9914.15 501.450  46
   1   4  -8 10770.0 507.023  45
   1   4  -8 9736.57 497.331  44
  -1  -4   7 9915.12 558.020  47
  -1  -4   7 11028.9 554.308  46
   1   4  -7 10492.9 551.127  44
   1   4  -7 11319.9 560.966  45
  -1  -4   6 2152.68 137.708  47
  -1  -4   6 2202.94 124.460  46
   1   4  -6 1370.94 80.4400  40
   1   4  -6 1759.64 112.279  44
  -1  -4   6 805.494 128.824   3
  -1  -4   5 8392.00 415.565  47
  -1  -4   5 8549.25 411.291  46
   1   4  -5 7272.83 394.114  40
   1   4  -5 7687.46 409.137  44
  -1  -4   5 7120.85 394.942   2
  -1  -4   5 7543.62 412.913   3
  -1  -4   4 5241.63 206.095   2
  -1  -4   4 4780.58 232.990   3
  -1  -4   4 2824.55 212.577  46
  -1  -4   4 2964.23 219.489  47
   1   4  -4 3141.69 199.845  40
   1   4  -4 4472.81 218.200   5
   1   4  -4 3193.60 214.238  44
  -1  -4   3 8017.18 424.420  47
  -1  -4   3 7819.89 419.590  46
   1   4  -3 8203.48 423.808  44
  -1  -4   3 7962.02 425.249   3
  -1  -4   3 7679.32 411.673   2
   1   4  -3 7850.25 412.542  40
  -1  -4   1 130839. 6605.52   3
  -1  -4   1 135638. 6600.98   2
  -1  -4   1 113258. 6594.93   4
   1   4  -1 137402. 6595.21   7
   1   4  -1 135947. 6597.82  43
   1   4  -1 135669. 6602.62  40
   1   4   0 404.683 28.4604   7
  -1  -4   0 329.182 37.4798   4
  -1  -4  -1 83800.1 3961.32   2
  -1  -4  -1 73381.8 3957.14   8
  -1  -4  -2 38367.6 1787.86   2
  -1  -4  -2 35163.9 1784.61   6
  -1  -4  -2 34352.8 1784.02   4
  -1  -4  -2 32955.6 1782.26   8
  -1  -4  -3 13287.1 682.164   1
  -1  -4  -3 14883.3 695.863   3
  -1  -4  -3 12701.8 685.479   8
  -1  -4  -3 13046.5 688.504   6
  -1  -4  -4 7174.01 360.054   1
  -1  -4  -4 6925.05 368.236   6
  -1  -4  -4 6571.21 363.183   8
   1   4   5 724.785 62.8108  47
   1   4   5 723.984 68.9353  46
  -1  -4  -5 665.254 53.9753   1
  -1  -4  -5 764.782 72.2190   2
  -1  -4  -5 689.257 74.0967   6
  -1  -4  -6 19085.4 917.246   2
  -1  -4  -6 16870.6 907.090   1
   1   4   6 17703.8 914.531  46
   1   4   6 17554.9 910.816  47
  -1  -4  -7 7248.75 391.772   2
  -1  -4  -7 6817.44 381.720   1
   1   4   7 7032.77 389.437  46
   1   4   7 7804.85 385.710  47
  -1  -4  -8-36.5446 59.5788   1
  -1  -4  -8 1.44197 71.6647   2
   1   4   8 14.2526 59.5856  47
   1   4   8 26.8869 68.4140  46
  -1  -4  -9 125.725 76.1638   2
  -1  -4  -9 74.8443 63.0970   1
   1   4   9 112.935 62.1282  47
   1   4   9 215.986 73.7849  46
  -1  -4 -10 13900.2 777.971   1
  -1  -4 -10 14550.9 785.114   2
   1   4  10 15365.8 778.139  47
   1   4  10 15598.3 784.944  46
  -1  -4 -11 82.4754 66.6693   1
  -1  -4 -11 46.9324 76.4538   2
   1   4  11 68.0524 63.3960  47
   1   4  11 137.493 72.4228  46
  -1  -4 -12 4870.75 266.608   2
   1   4  12 4596.91 263.896  46
   1   4  12 4738.61 255.158  47
  -1  -4 -13-18.0709 81.1507   2
  -1  -4 -13 41.1494 70.9788   1
   1   4  13-35.7270 84.8083  46
   1   4  13-23.2996 70.9748  47
   1   4  14 1677.43 148.435  43
  -1  -4 -14 1550.68 137.977   1
   1   4  14 2009.78 152.648  46
   1   4  14 1915.49 140.341  47
  -1  -4 -14 1607.66 137.839  26
   1   4  15 130.705 82.0447  47
   1   4  15 233.375 97.3365  46
  -1  -4 -15 166.421 115.643  34
  -1  -4 -15 125.997 89.2337  32
  -1  -4 -15 87.5504 108.244  30
  -1  -4 -15 196.714 102.905  27
  -1  -4 -15 228.564 86.3478  38
  -1  -4 -15 34.9769 109.084  20
  -1  -4 -15 133.481 116.366  21
   1   4  15 204.858 95.1588  43
   1   4  16 224.155 102.851  46
   1   4  16 109.042 88.8689  47
  -1  -4 -16 227.459 136.168  10
   1   4  16 284.183 140.944  12
  -1  -4 -16 193.152 96.5277  32
  -1  -4 -16 242.516 124.229  34
  -1  -4 -16 255.276 120.702  30
  -1  -4 -16 348.934 109.732  27
  -1  -4 -16 303.463 90.2593  38
  -1  -4 -16 159.231 125.043  21
  -1  -4 -16 188.665 115.522  20
   1   4  16 231.083 97.4575  43
   1   4  17 1966.04 167.763  43
  -1  -4 -17 1995.52 191.765  34
  -1  -4 -17 1886.55 161.381  32
  -1  -4 -17 1595.61 190.072  30
  -1  -4 -17 2022.48 174.893  27
  -1  -4 -17 1936.45 159.598  38
  -1  -4 -17 2547.76 205.513  10
   1   4  17 2637.53 211.545  12
  -1  -4 -17 2056.52 190.220  21
   1   4  17 1918.36 180.408  46
  -1  -4 -18 1287.40 172.523  34
  -1  -4 -18 1242.06 169.912  30
  -1  -4 -18 1555.70 140.877  32
  -1  -4 -18 1391.57 149.673  27
  -1  -4 -18 1587.35 141.786  38
   1   4  18 1669.08 196.328  12
  -1  -4 -18 1737.80 186.830  10
  -1  -4 -18 1535.10 173.245  21
   1   4  18 1288.64 159.423  46
  -1  -4 -19 1331.60 125.717  38
  -1  -4 -19 1220.53 162.495  30
  -1  -4 -19 1263.48 122.311  32
  -1  -4 -19 1110.87 135.472  26
  -1  -4 -19 1151.30 134.551  27
  -1  -4 -19 1171.69 163.176  34
   1   4  19 1666.55 189.727  12
  -1  -4 -19 1635.62 178.358  10
   1   4  19 956.789 145.698  46
  -1  -4 -19 1243.10 159.351  21
  -1  -4 -20 499.290 139.732  34
  -1  -4 -20 106.275 126.166  30
  -1  -4 -20 369.472 103.390  27
  -1  -4 -20 406.210 107.812  26
  -1  -4 -20 432.350 95.6518  38
  -1  -4 -20 701.116 152.053  10
   1   4  20 592.598 163.439  12
  -1  -4 -20 304.928 138.725  21
  -1  -4 -21 126.757 112.992  30
   1   4  21-69.0116 147.362  12
  -1  -4 -21 63.9989 135.058  10
  -1  -4 -21-102.229 124.520  21
   1   4  21 110.277 148.673  23
  -1  -4 -21 118.904 119.507  34
  -1  -4 -22-28.5540 108.730  30
  -1  -4 -22 372.594 120.930  21
  -1  -4 -22 381.861 130.919  10
   1   4  22 445.852 147.887  12
  -1  -4 -22 60.6102 107.464  34
   1   4  22 360.637 145.718  23
   1   4  23 1698.07 172.537  12
  -1  -4 -23 1450.32 157.584  10
   1   4  23 1708.56 178.051  23
  -1  -4 -24 1406.18 140.040  10
   1   4  24 1637.60 148.147  12
   1   4  24 1436.58 162.326  23
  -1  -4 -25 32.5105 60.3725  24
   1   4  25 38.2762 100.011  23
  -1  -5  24 972.312 93.5736  12
  -1  -5  24 672.289 89.2335  28
   1   5 -24 881.300 95.0191  21
   1   5 -23-43.4559 88.8622  34
  -1  -5  23 220.543 97.6290  28
   1   5 -23 110.550 72.4014   9
   1   5 -23 72.9094 102.570  21
  -1  -5  23 37.1710 105.924  12
   1   5 -22 414.045 107.052  34
  -1  -5  22 514.408 120.779  28
   1   5 -22 431.688 104.959   9
  -1  -5  22 412.064 130.485  12
   1   5 -22 639.370 129.200  21
  -1  -5  22 751.204 115.549  23
  -1  -5  21 98.4730 125.621  28
  -1  -5  21 38.5472 121.883  23
  -1  -5  21 215.795 138.415  12
   1   5 -21 114.855 111.633  34
   1   5 -21 96.8832 131.587  21
  -1  -5  20-196.889 136.506  28
  -1  -5  20 71.1454 136.619  23
  -1  -5  20-45.5856 148.039  12
   1   5 -20 15.6843 117.694  34
   1   5 -20-78.9720 144.432  21
  -1  -5  19 18.7936 141.551  28
  -1  -5  19-74.3621 143.731  23
  -1  -5  19-141.356 160.924  12
   1   5 -19 6.76401 128.982  34
   1   5 -19-37.8044 151.971  21
  -1  -5  18 33.3107 158.656  12
  -1  -5  18-70.0636 145.170  23
  -1  -5  18-35.1907 144.996  28
   1   5 -18-3.28419 157.133  21
   1   5 -17 99.7378 92.8085   5
  -1  -5  17-86.6448 151.525  28
  -1  -5  17 236.145 155.375  23
   1   5 -17-22.9612 99.4105  44
   1   5 -17 166.364 160.753  21
   1   5 -16 1634.78 147.239   5
  -1  -5  16 1401.93 194.937  23
  -1  -5  16 1261.71 171.405  46
   1   5 -16 1396.05 156.286  44
   1   5 -16 1624.48 197.298  21
   1   5 -15 1663.01 158.549   5
  -1  -5  15 1644.26 208.503  23
  -1  -5  15 1409.13 188.551  46
   1   5 -15 1415.16 165.517  44
   1   5 -14 2727.86 190.874   5
   1   5 -14 2868.55 226.551  21
  -1  -5  14 2687.47 224.307  23
   1   5 -14 2344.13 176.986  45
   1   5 -14 2310.58 195.333  44
  -1  -5  14 2385.10 212.276  46
  -1  -5  13 5510.08 323.365  19
  -1  -5  13 6679.39 329.983   3
  -1  -5  13 5785.07 336.687  28
   1   5 -13 6516.10 320.571   5
   1   5 -13 4468.32 305.963  25
  -1  -5  13 5523.29 342.005  23
  -1  -5  13 4247.86 323.237  46
  -1  -5  13 4655.94 342.776  47
   1   5 -13 4250.51 304.783  45
   1   5 -13 4625.89 315.082  44
   1   5 -12 159.267 94.8115   5
  -1  -5  12 210.141 113.387  28
   1   5 -12 68.4955 91.7771  45
   1   5 -12 17.7936 92.4090  44
  -1  -5  12 162.094 120.537   3
  -1  -5  12 17.1211 105.487  46
  -1  -5  12-40.8497 126.079  47
  -1  -5  11 244.212 113.598  46
  -1  -5  11 89.1439 118.371  47
  -1  -5  11 146.439 84.6299  11
  -1  -5  11 75.2781 115.814   3
   1   5 -11 140.819 89.7456  44
   1   5 -11 87.9247 92.2942  45
   1   5 -11 22.3994 90.8855   5
  -1  -5  10 1009.21 139.241  47
  -1  -5  10 1029.97 125.058  46
   1   5 -10 1321.59 121.619   5
  -1  -5  10 1409.18 141.364   3
   1   5 -10 1146.60 125.164  45
   1   5 -10 1033.89 116.181  44
  -1  -5   9 165.490 102.130  47
  -1  -5   9 212.565 86.6849  46
  -1  -5   9 291.431 85.8578  11
   1   5  -9 347.062 83.3701   5
   1   5  -9 228.152 78.0275  44
   1   5  -9 379.671 94.6885  45
  -1  -5   9 338.890 111.149   3
  -1  -5   8 11946.3 685.652  11
   1   5  -8 14151.3 690.547  44
   1   5  -8 14476.3 699.460  45
  -1  -5   8 12579.2 689.900   3
  -1  -5   8 12146.3 667.207   2
  -1  -5   8 12390.4 697.536  47
  -1  -5   8 14159.9 692.811  46
  -1  -5   7 198.351 95.2968  47
  -1  -5   7 102.693 84.0029  46
  -1  -5   7 33.6882 93.1978  11
   1   5  -7 212.417 76.7374  44
  -1  -5   7 163.739 48.2347   2
  -1  -5   7 142.553 114.529   3
   1   5  -7 151.426 42.0907  40
  -1  -5   6 4684.40 249.716  47
  -1  -5   6 4738.86 239.608  46
   1   5  -6 4442.29 240.696  44
  -1  -5   6 3570.15 246.500   3
  -1  -5   6 3347.42 216.374   2
   1   5  -6 4052.79 216.634  40
  -1  -5   5 635.893 84.2683  46
  -1  -5   5 661.338 98.6613  47
   1   5  -5 590.595 88.1770  44
  -1  -5   5 548.912 61.0611   2
  -1  -5   5 598.491 112.835   3
   1   5  -5 607.067 58.2356  40
  -1  -5   4 23869.6 1374.70  47
  -1  -5   4 29143.6 1376.73   3
  -1  -5   4 27666.9 1364.36   2
   1   5  -4 25931.9 1364.11  40
   1   5  -4 25428.5 1375.93  44
  -1  -5   3 1601.40 82.8702   2
  -1  -5   3 1744.04 120.285   3
   1   5  -3 1261.34 84.2332  40
   1   5  -3 911.916 62.9067  43
   1   5  -3 1203.59 103.550  44
   1   5  -2 19182.9 1061.53   7
  -1  -5   2 20912.7 1076.92   3
  -1  -5   2 20976.9 1068.70   2
   1   5  -2 22735.6 1072.12  40
   1   5  -2 21182.3 1062.89  43
   1   5  -2 22187.1 1083.29  44
   1   5  -1 26425.3 1350.85   7
  -1  -5   1 26290.1 1359.30   2
  -1  -5   1 26521.6 1365.41   3
   1   5  -1 26807.5 1361.81  40
   1   5  -1 26098.7 1354.90  43
   1   5   0 45927.5 2356.79   7
  -1  -5   0 46538.0 2366.30   2
   1   5   0 46642.5 2368.88  40
   1   5   0 46028.4 2363.55  43
   1   5   1 5418.03 263.863  43
  -1  -5  -1 4666.30 260.366   8
  -1  -5  -1 4525.87 263.977   2
  -1  -5  -2 13170.5 709.429   8
  -1  -5  -2 14617.9 716.039   2
  -1  -5  -3 11066.6 601.725   6
  -1  -5  -3 10946.7 597.587   8
  -1  -5  -3 12108.0 605.871   2
  -1  -5  -3 12740.7 610.372   3
  -1  -5  -4 7396.85 394.775   8
  -1  -5  -4 7514.30 399.687   6
   1   5   4 7647.54 398.534  46
  -1  -5  -5 23665.7 1163.45   6
  -1  -5  -5 21925.3 1158.22   8
   1   5   5 22629.4 1162.44  46
   1   5   5 22082.4 1158.16  47
  -1  -5  -6 1307.70 105.776   6
  -1  -5  -6 1216.36 72.5835   1
  -1  -5  -6 1355.53 105.200   2
   1   5   6 1354.53 102.994  46
   1   5   6 1215.62 90.7587  47
  -1  -5  -7 9590.93 478.581   6
  -1  -5  -7 9869.27 480.784   2
  -1  -5  -7 8869.13 460.522   1
   1   5   7 9049.05 468.564  47
  -1  -5  -8 2601.69 161.964   6
  -1  -5  -8 2095.34 131.020   1
  -1  -5  -8 2569.23 161.002   2
   1   5   8 2277.21 141.106  47
   1   5   8 2377.19 153.373  46
  -1  -5  -9 11292.8 575.213   6
   1   5   9 11560.2 573.169  46
   1   5   9 10555.9 563.866  47
  -1  -5  -9 10569.5 575.059   2
  -1  -5  -9 10177.8 557.754   1
   1   5  10 9447.19 498.946  46
   1   5  10 9224.44 489.619  47
  -1  -5 -10 9049.06 484.525   1
  -1  -5 -10 9034.86 501.889   2
   1   5  11 15002.4 773.479  46
   1   5  11 14786.0 763.774  47
  -1  -5 -11 13576.3 775.050   2
   1   5  12 814.594 114.347  43
   1   5  12 958.542 92.5585  47
[truncated: 2,590,123 more chars]
