# Supplementary material for: A Consistent Approach to One Coordinate Pnictide Moieties M≡Pn− Using PnH2 − Salts (M = Zr, Ti; Pn = P, As, Sb)
Source: Angew Chem Int Ed Engl. 2026 Jan 1;65(6):e23745. doi: 10.1002/anie.202523745 (PMC12865143; doi:10.1002/anie.202523745)
Supplement: Supplementary file 2 — Supporting Information [file ANIE-65-e23745-s002.zip › anie70859-sup-0002-Data/8_90304.cif]

data_90304
#Crystallographer: Michael R. Gau
_audit_creation_date               2025-08-04
_audit_creation_method
;
Olex2 1.5
(compiled 2025.07.13 svn.rb7424aed for OlexSys, GUI svn.r7314)
;
_shelx_SHELXL_version_number       '2019/3'
_audit_contact_author_address      ?
_audit_contact_author_email        ?
_audit_contact_author_name         ''
_audit_contact_author_phone        ?
_publ_contact_author_id_orcid      ?
_publ_section_references
;
Dolomanov, O.V., Bourhis, L.J., Gildea, R.J, Howard, J.A.K. & Puschmann, H.
 (2009), J. Appl. Cryst. 42, 339-341.

Sheldrick, G.M. (2015). Acta Cryst. A71, 3-8.

Sheldrick, G.M. (2015). Acta Cryst. C71, 3-8.
;
_chemical_formula_moiety          
 'C44 H62 Cl N2 P2 Ti, C12 H24 K O6, 0.5(C4 H10 O)'
_chemical_formula_sum              'C58 H91 Cl K N2 O6.50 P2 Ti'
_chemical_formula_weight           1104.71
loop_
  _atom_type_symbol
  _atom_type_description
  _atom_type_scat_dispersion_real
  _atom_type_scat_dispersion_imag
  _atom_type_scat_source
 'C' 'C' 0.0033 0.0016 'International Tables Vol C Tables 4.2.6.8 and 6.1.1.4'
 'H' 'H' 0.0000 0.0000 'International Tables Vol C Tables 4.2.6.8 and 6.1.1.4'
 'Cl' 'Cl' 0.1484 0.1585 'International Tables Vol C Tables 4.2.6.8 and 6.1.1.4'
 'K' 'K' 0.2009 0.2494 'International Tables Vol C Tables 4.2.6.8 and 6.1.1.4'
 'N' 'N' 0.0061 0.0033 'International Tables Vol C Tables 4.2.6.8 and 6.1.1.4'
 'O' 'O' 0.0106 0.0060 'International Tables Vol C Tables 4.2.6.8 and 6.1.1.4'
 'P' 'P' 0.1023 0.0942 'International Tables Vol C Tables 4.2.6.8 and 6.1.1.4'
 'Ti' 'Ti' 0.2776 0.4457 'International Tables Vol C Tables 4.2.6.8 and 6.1.1.4'

_shelx_space_group_comment
;
The symmetry employed for this shelxl refinement is uniquely defined
by the following loop, which should always be used as a source of
symmetry information in preference to the above space-group names.
They are only intended as comments.
;
_space_group_crystal_system        'triclinic'
_space_group_IT_number             2
_space_group_name_H-M_alt          'P -1'
_space_group_name_Hall             '-P 1'
loop_
  _space_group_symop_operation_xyz
 'x, y, z'
 '-x, -y, -z'

_cell_length_a                     12.8177(3)
_cell_length_b                     19.7363(4)
_cell_length_c                     24.1350(5)
_cell_angle_alpha                  92.0682(18)
_cell_angle_beta                   93.2603(19)
_cell_angle_gamma                  95.3595(18)
_cell_volume                       6063.7(2)
_cell_formula_units_Z              4
_cell_measurement_reflns_used      46719
_cell_measurement_temperature      100
_cell_measurement_theta_max        27.3840
_cell_measurement_theta_min        3.2630
_exptl_absorpt_coefficient_mu      0.355
_exptl_absorpt_correction_T_max    1.00000
_exptl_absorpt_correction_T_min    0.24606
_exptl_absorpt_correction_type     multi-scan
_exptl_absorpt_process_details     'SCALE3 ABSPACK'
_exptl_crystal_colour              green
_exptl_crystal_colour_primary      green
_exptl_crystal_density_diffrn      1.210
_exptl_crystal_description         block
_exptl_crystal_F_000               2372
_exptl_crystal_size_max            0.2
_exptl_crystal_size_mid            0.2
_exptl_crystal_size_min            0.2
_diffrn_reflns_av_R_equivalents    0.0917
_diffrn_reflns_av_unetI/netI       0.0829
_diffrn_reflns_Laue_measured_fraction_full  0.997
_diffrn_reflns_Laue_measured_fraction_max  0.992
_diffrn_reflns_limit_h_max         16
_diffrn_reflns_limit_h_min         -16
_diffrn_reflns_limit_k_max         25
_diffrn_reflns_limit_k_min         -25
_diffrn_reflns_limit_l_max         31
_diffrn_reflns_limit_l_min         -31
_diffrn_reflns_number              192762
_diffrn_reflns_point_group_measured_fraction_full  0.997
_diffrn_reflns_point_group_measured_fraction_max  0.992
_diffrn_reflns_theta_full          25.242
_diffrn_reflns_theta_max           27.483
_diffrn_reflns_theta_min           3.192
_diffrn_ambient_environment        N~2~
_diffrn_ambient_temperature        100
_diffrn_detector                   'HPC area detector'
_diffrn_detector_area_resol_mean   10.0000
_diffrn_detector_type              'HyPix 3000HE'
_diffrn_measured_fraction_theta_full  0.997
_diffrn_measured_fraction_theta_max  0.992
_diffrn_measurement_details
;
List of Runs (angles in degrees, time in seconds):

  # Type    Start    End  Width  t~exp~   \w     \q     \k     \f   Frames
--------------------------------------------------------------------------
  1  \w    -43.00  14.00   0.50   52.00    --  -11.35 -79.00 167.52  114
  2  \w    -36.00  14.00   0.50   52.00    --  -11.35 -80.00 -74.12  100
  3  \w     14.00  41.00   0.50   52.00    --  -11.35  57.00 -90.00   54
  4  \w    -37.00  15.00   0.50   52.00    --  -11.35 -80.00-157.74  104
  5  \w    -77.00 -40.00   0.50   52.00    --  -11.35 -57.00  60.00   74
  6  \w    -24.00   6.00   0.50   52.00    --  -11.35  57.00 -90.00   60
  7  \w    -38.00  12.00   0.50   52.00    --  -11.35 -80.00 -19.40  100
  8  \w    -41.00   5.00   0.50   52.00    --  -11.35 -80.00  21.69   92
  9  \w    -24.00   3.00   0.50   52.00    --  -11.35 -80.00  75.68   54
 10  \w    -42.00   6.00   0.50   52.00    --  -11.35 -79.00-116.68   96
 11  \w    -27.00  15.00   0.50   52.00    --  -11.35 -80.00 100.15   84
 12  \w    -35.00   7.00   0.50   52.00    --  -11.35 -57.00  60.00   84
 13  \w    -77.00  -4.00   0.50   52.00    --  -11.35 -37.00 120.00  146
 14  \w    -30.00  13.00   0.50   52.00    --  -11.35  57.00 -30.00   86
 15  \w     23.00  55.00   0.50   52.00    --  -11.35  57.00 -30.00   64
 16  \w    -27.00  15.00   0.50   52.00    --  -11.35 -80.00 151.62   84
 17  \w    -42.00   4.00   0.50   52.00    --  -11.35 -80.00  49.27   92
 18  \w     -1.00  50.00   0.50   52.00    --  -11.35  37.00  30.00  102
 19  \w     -3.00  43.00   0.50   52.00    --   12.05  80.00  23.52   92
 20  \w      1.00  73.00   0.50   52.00    --   12.05  37.00 -90.00  144
 21  \w    -34.00  36.00   0.50   52.00    --   12.05 -74.00 -48.24  140
 22  \w    -53.00  -4.00   0.50   52.00    --   12.05 -37.00  90.00   98
 23  \w    -58.00  -1.00   0.50   52.00    --   12.05 -19.00-120.00  114
 24  \w     37.00  76.00   0.50   52.00    --   12.05  57.00 -90.00   78
 25  \w     23.00  49.00   0.50   52.00    --   12.05  57.00  30.00   52
 26  \w    -58.00   3.00   0.50   52.00    --   12.05 -19.00 -30.00  122
 27  \w     -2.00  32.00   0.50   52.00    --   12.05  57.00 -90.00   68
 28  \w    -43.00  37.00   0.50   52.00    --   12.05 -79.00  58.12  160
 29  \w     -4.00  22.00   0.50   52.00    --   12.05  57.00  30.00   52
 30  \w     21.00  82.00   0.50   52.00    --   12.05  19.00-120.00  122
 31  \w    -30.00  -5.00   0.50   52.00    --   12.05 -57.00  30.00   50
 32  \w    -23.00   3.00   0.50   52.00    --   12.05 -19.00  60.00   52
 33  \w    -51.00  19.00   0.50   52.00    --   12.05 -37.00 120.00  140
 34  \w    -47.00   1.00   0.50   52.00    --   12.05 -19.00  30.00   96
 35  \w    -11.00  42.00   0.50   52.00    --   12.05  79.00 157.35  106
 36  \w    -58.00   3.00   0.50   52.00    --   12.05 -19.00 -60.00  122
;
_diffrn_measurement_device         '\k-geometry diffractometer'
_diffrn_measurement_device_type    'Rigaku XtaLAB Synergy-i'
_diffrn_measurement_method         '\w scans'
_diffrn_orient_matrix_type        
 'CrysAlisPro convention (1999,Acta A55,543-557)'
_diffrn_orient_matrix_UB_11        -0.0035249000
_diffrn_orient_matrix_UB_12        -0.0334277000
_diffrn_orient_matrix_UB_13        -0.0122175000
_diffrn_orient_matrix_UB_21        -0.0279092000
_diffrn_orient_matrix_UB_22        0.0111197000
_diffrn_orient_matrix_UB_23        -0.0236759000
_diffrn_orient_matrix_UB_31        0.0480547000
_diffrn_orient_matrix_UB_32        0.0080114000
_diffrn_orient_matrix_UB_33        -0.0125791000
_diffrn_radiation_monochromator    mirror
_diffrn_radiation_probe            x-ray
_diffrn_radiation_type             'Mo K\a'
_diffrn_radiation_wavelength       0.71073
_diffrn_source                     'micro-focus sealed X-ray tube'
_diffrn_source_type                'PhotonJet (Mo) X-ray Source'
_reflns_Friedel_coverage           0.000
_reflns_Friedel_fraction_full      .
_reflns_Friedel_fraction_max       .
_reflns_number_gt                  18746
_reflns_number_total               27621
_reflns_special_details
;
 Reflections were merged by SHELXL according to the crystal
 class for the calculation of statistics and refinement.
 
 _reflns_Friedel_fraction is defined as the number of unique
 Friedel pairs measured divided by the number that would be
 possible theoretically, ignoring centric projections and
 systematic absences.
;
_reflns_threshold_expression       'I > 2\s(I)'
_computing_cell_refinement         'CrysAlisPro 1.171.43.119a (Rigaku OD, 2024)'
_computing_data_collection        
 'CrysAlisPro system (CCD 43.119a 64-bit (release 08-04-2024))'
_computing_data_reduction          'CrysAlisPro 1.171.43.119a (Rigaku OD, 2024)'
_computing_molecular_graphics      'Olex2 1.5 (Dolomanov et al., 2009)'
_computing_publication_material    'Olex2 1.5 (Dolomanov et al., 2009)'
_computing_structure_refinement    'SHELXL 2019/3 (Sheldrick, 2015)'
_computing_structure_solution      'SHELXT (Sheldrick, 2018)'
_refine_diff_density_max           0.965
_refine_diff_density_min           -0.866
_refine_diff_density_rms           0.082
_refine_ls_extinction_coef         .
_refine_ls_extinction_method       none
_refine_ls_goodness_of_fit_ref     1.063
_refine_ls_hydrogen_treatment      constr
_refine_ls_matrix_type             full
_refine_ls_number_parameters       1521
_refine_ls_number_reflns           27621
_refine_ls_number_restraints       655
_refine_ls_R_factor_all            0.1143
_refine_ls_R_factor_gt             0.0725
_refine_ls_restrained_S_all        1.060
_refine_ls_shift/su_max            0.001
_refine_ls_shift/su_mean           0.000
_refine_ls_structure_factor_coef   Fsqd
_refine_ls_weighting_details      
 'w=1/[\s^2^(Fo^2^)+(0.0327P)^2^+17.8769P] where P=(Fo^2^+2Fc^2^)/3'
_refine_ls_weighting_scheme        calc
_refine_ls_wR_factor_gt            0.1506
_refine_ls_wR_factor_ref           0.1650
_olex2_refinement_description
;
1. Restrained distances
 C53*-C54*
 1.54 with sigma of 0.01
2. Uiso/Uaniso restraints and constraints
K1 \\sim O1 \\sim O2 \\sim O3 \\sim O4 \\sim O5 \\sim O6 \\sim C45 \\sim C46
\\sim C47 \\sim C48 \\sim C49 \\sim C50 \\sim C51 \\sim C52 \\sim C53 \\sim C54
\\sim C55 \\sim C56 \\sim K1* \\sim O1* \\sim O2* \\sim O3* \\sim O4* \\sim O5*
\\sim O6* \\sim C45* \\sim C46* \\sim C47* \\sim C48* \\sim C49* \\sim C50*
\\sim C51* \\sim C52* \\sim C53* \\sim C54* \\sim C55* \\sim C56*: within 2A
with sigma of 0.005 and sigma for terminal atoms of 0.01 within 2A
O7 \\sim O7* \\sim C57 \\sim C58 \\sim C59 \\sim C59* \\sim C60 \\sim C60*:
within 2A with sigma of 0.005 and sigma for terminal atoms of 0.01 within 2A
3. Others
 Fixed Sof: K1(0.5) O1(0.5) O2(0.5) O3(0.5) O4(0.5) O5(0.5) O6(0.5) C45(0.5)
 H45A(0.5) H45B(0.5) C46(0.5) H46A(0.5) H46B(0.5) C47(0.5) H47A(0.5) H47B(0.5)
 C48(0.5) H48A(0.5) H48B(0.5) C49(0.5) H49A(0.5) H49B(0.5) C50(0.5) H50A(0.5)
 H50B(0.5) C51(0.5) H51A(0.5) H51B(0.5) C52(0.5) H52A(0.5) H52B(0.5) C53(0.5)
 H53A(0.5) H53B(0.5) C54(0.5) H54A(0.5) H54B(0.5) C55(0.5) H55A(0.5) H55B(0.5)
 C56(0.5) H56A(0.5) H56B(0.5) K1*(0.5) O1*(0.5) O2*(0.5) O3*(0.5) O4*(0.5) O5*
 (0.5) O6*(0.5) C45*(0.5) H45C(0.5) H45D(0.5) C46*(0.5) H46C(0.5) H46D(0.5) C47*
 (0.5) H47C(0.5) H47D(0.5) C48*(0.5) H48C(0.5) H48D(0.5) C49*(0.5) H49C(0.5)
 H49D(0.5) C50*(0.5) H50C(0.5) H50D(0.5) C51*(0.5) H51C(0.5) H51D(0.5) C52*
 (0.5) H52C(0.5) H52D(0.5) C53*(0.5) H53C(0.5) H53D(0.5) C54*(0.5) H54C(0.5)
 H54D(0.5) C55*(0.5) H55C(0.5) H55D(0.5) C56*(0.5) H56C(0.5) H56D(0.5) O7(0.64)
 O7*(0.36) H58A(0.64) H58B(0.64) H58C(0.36) H58D(0.36) C59(0.64) H59A(0.64)
 H59B(0.64) C59*(0.36) H59C(0.36) H59D(0.36) C60(0.64) H60A(0.64) H60B(0.64)
 H60C(0.64) C60*(0.36) H60D(0.36) H60E(0.36) H60F(0.36)
4.a Ternary CH refined with riding coordinates:
 C8(H8), C11(H11), C30(H30), C33(H33), C8'(H8'), C11'(H11'), C30'(H30'),
 C33'(H33')
4.b Secondary CH2 refined with riding coordinates:
 C45(H45A,H45B), C46(H46A,H46B), C47(H47A,H47B), C48(H48A,H48B), C49(H49A,
 H49B), C50(H50A,H50B), C51(H51A,H51B), C52(H52A,H52B), C53(H53A,H53B),
 C54(H54A,H54B), C55(H55A,H55B), C56(H56A,H56B), C45'(H45E,H45F), C46'(H46E,
 H46F), C47'(H47E,H47F), C48'(H48E,H48F), C49'(H49E,H49F), C50'(H50E,H50F),
 C51'(H51E,H51F), C52'(H52E,H52F), C53'(H53E,H53F), C54'(H54E,H54F), C55'(H55E,
 H55F), C56'(H56E,H56F), C45*(H45C,H45D), C46*(H46C,H46D), C47*(H47C,H47D), C48*
 (H48C,H48D), C49*(H49C,H49D), C50*(H50C,H50D), C51*(H51C,H51D), C52*(H52C,
 H52D), C53*(H53C,H53D), C54*(H54C,H54D), C55*(H55C,H55D), C56*(H56C,H56D),
 C58(H58A,H58B), C58(H58C,H58D), C59(H59A,H59B), C59*(H59C,H59D)
4.c Aromatic/amide H refined with riding coordinates:
 C2(H2), C3(H3), C5(H5), C16(H16), C18(H18), C24(H24), C25(H25), C27(H27),
 C38(H38), C40(H40), C2'(H2'), C3'(H3'), C5'(H5'), C16'(H16'), C18'(H18'),
 C24'(H24'), C25'(H25'), C27'(H27'), C38'(H38'), C40'(H40')
4.d Idealised Me refined as rotating group:
 C7(H7A,H7B,H7C), C9(H9A,H9B,H9C), C10(H10A,H10B,H10C), C12(H12A,H12B,H12C),
 C13(H13A,H13B,H13C), C20(H20A,H20B,H20C), C21(H21A,H21B,H21C), C22(H22A,H22B,
 H22C), C29(H29A,H29B,H29C), C31(H31A,H31B,H31C), C32(H32A,H32B,H32C), C34(H34A,
 H34B,H34C), C35(H35A,H35B,H35C), C42(H42A,H42B,H42C), C43(H43A,H43B,H43C),
 C44(H44A,H44B,H44C), C7'(H7'A,H7'B,H7'C), C9'(H9'A,H9'B,H9'C), C10'(H10D,H10E,
 H10F), C12'(H12D,H12E,H12F), C13'(H13D,H13E,H13F), C20'(H20D,H20E,H20F),
 C21'(H21D,H21E,H21F), C22'(H22D,H22E,H22F), C29'(H29D,H29E,H29F), C31'(H31D,
 H31E,H31F), C32'(H32D,H32E,H32F), C34'(H34D,H34E,H34F), C35'(H35D,H35E,H35F),
 C42'(H42D,H42E,H42F), C43'(H43D,H43E,H43F), C44'(H44D,H44E,H44F), C57(H57A,
 H57B,H57C), C60(H60A,H60B,H60C), C60*(H60D,H60E,H60F)
;
_atom_sites_solution_hydrogens     geom
_atom_sites_solution_primary       dual
loop_
  _atom_site_label
  _atom_site_type_symbol
  _atom_site_fract_x
  _atom_site_fract_y
  _atom_site_fract_z
  _atom_site_U_iso_or_equiv
  _atom_site_adp_type
  _atom_site_occupancy
  _atom_site_site_symmetry_order
  _atom_site_calc_flag
  _atom_site_refinement_flags_posn
  _atom_site_refinement_flags_adp
  _atom_site_refinement_flags_occupancy
  _atom_site_disorder_assembly
  _atom_site_disorder_group
 Ti1 Ti 0.50759(5) 0.22417(3) 0.63308(3) 0.01810(14) Uani 1 1 d . . . . .
 Cl1 Cl 0.50710(7) 0.11119(4) 0.58566(4) 0.02205(19) Uani 1 1 d . . . . .
 P1 P 0.58465(7) 0.28819(5) 0.54841(4) 0.0192(2) Uani 1 1 d . . . . .
 P2 P 0.43003(7) 0.17059(5) 0.72261(4) 0.0201(2) Uani 1 1 d . . . . .
 N1 N 0.6611(2) 0.26751(14) 0.66378(13) 0.0196(6) Uani 1 1 d . . . . .
 N2 N 0.3510(2) 0.25721(14) 0.63446(12) 0.0183(6) Uani 1 1 d . . . . .
 C1 C 0.7391(3) 0.29932(17) 0.63316(16) 0.0206(8) Uani 1 1 d . . . . .
 C2 C 0.8421(3) 0.31999(18) 0.65596(17) 0.0248(8) Uani 1 1 d . . . . .
 H2 H 0.860337 0.310563 0.693408 0.030 Uiso 1 1 calc R U . . .
 C3 C 0.9171(3) 0.35386(19) 0.62455(18) 0.0286(9) Uani 1 1 d . . . . .
 H3 H 0.984901 0.367502 0.641424 0.034 Uiso 1 1 calc R U . . .
 C4 C 0.8958(3) 0.36824(19) 0.56957(18) 0.0277(9) Uani 1 1 d . . . . .
 C5 C 0.7965(3) 0.34564(18) 0.54636(17) 0.0243(8) Uani 1 1 d . . . . .
 H5 H 0.780842 0.353061 0.508236 0.029 Uiso 1 1 calc R U . . .
 C6 C 0.7180(3) 0.31228(17) 0.57670(16) 0.0199(8) Uani 1 1 d . . . . .
 C7 C 0.9766(3) 0.4065(2) 0.5362(2) 0.0371(11) Uani 1 1 d . . . . .
 H7A H 0.958455 0.397181 0.496499 0.056 Uiso 1 1 calc R U . . .
 H7B H 1.045958 0.391589 0.545696 0.056 Uiso 1 1 calc R U . . .
 H7C H 0.977677 0.455454 0.544820 0.056 Uiso 1 1 calc R U . . .
 C8 C 0.5372(3) 0.37242(17) 0.53304(15) 0.0206(8) Uani 1 1 d . . . . .
 H8 H 0.459053 0.364591 0.527408 0.025 Uiso 1 1 calc R U . . .
 C9 C 0.5758(3) 0.4077(2) 0.48177(17) 0.0296(9) Uani 1 1 d . . . . .
 H9A H 0.652067 0.418726 0.486305 0.044 Uiso 1 1 calc R U . . .
 H9B H 0.541677 0.449748 0.477241 0.044 Uiso 1 1 calc R U . . .
 H9C H 0.558558 0.377372 0.448838 0.044 Uiso 1 1 calc R U . . .
 C10 C 0.5604(3) 0.41939(18) 0.58501(16) 0.0237(8) Uani 1 1 d . . . . .
 H10A H 0.539454 0.394786 0.617772 0.036 Uiso 1 1 calc R U . . .
 H10B H 0.520822 0.459336 0.581476 0.036 Uiso 1 1 calc R U . . .
 H10C H 0.635672 0.434121 0.589061 0.036 Uiso 1 1 calc R U . . .
 C11 C 0.6036(3) 0.24970(19) 0.47851(17) 0.0274(9) Uani 1 1 d . . . . .
 H11 H 0.640026 0.285467 0.456240 0.033 Uiso 1 1 calc R U . . .
 C12 C 0.6716(4) 0.1904(2) 0.4824(2) 0.0408(11) Uani 1 1 d . . . . .
 H12A H 0.639423 0.156017 0.506130 0.061 Uiso 1 1 calc R U . . .
 H12B H 0.741706 0.206980 0.498345 0.061 Uiso 1 1 calc R U . . .
 H12C H 0.677262 0.169995 0.445175 0.061 Uiso 1 1 calc R U . . .
 C13 C 0.4968(3) 0.2266(2) 0.44868(18) 0.0341(10) Uani 1 1 d . . . . .
 H13A H 0.506912 0.211657 0.410352 0.051 Uiso 1 1 calc R U . . .
 H13B H 0.452709 0.264558 0.448539 0.051 Uiso 1 1 calc R U . . .
 H13C H 0.462357 0.188650 0.468078 0.051 Uiso 1 1 calc R U . . .
 C14 C 0.6962(3) 0.25772(18) 0.71993(16) 0.0203(8) Uani 1 1 d . . . . .
 C15 C 0.6995(3) 0.31107(18) 0.76083(16) 0.0222(8) Uani 1 1 d . . . . .
 C16 C 0.7347(3) 0.29968(19) 0.81492(17) 0.0263(8) Uani 1 1 d . . . . .
 H16 H 0.734951 0.335332 0.842462 0.032 Uiso 1 1 calc R U . . .
 C17 C 0.7698(3) 0.2376(2) 0.83024(17) 0.0260(8) Uani 1 1 d . . . . .
 C18 C 0.7674(3) 0.18639(19) 0.78894(17) 0.0248(8) Uani 1 1 d . . . . .
 H18 H 0.790299 0.143664 0.798442 0.030 Uiso 1 1 calc R U . . .
 C19 C 0.7329(3) 0.19531(18) 0.73446(16) 0.0219(8) Uani 1 1 d . . . . .
 C20 C 0.6715(3) 0.38040(18) 0.74480(17) 0.0275(9) Uani 1 1 d . . . . .
 H20A H 0.662083 0.408056 0.778379 0.041 Uiso 1 1 calc R U . . .
 H20B H 0.606053 0.375606 0.721309 0.041 Uiso 1 1 calc R U . . .
 H20C H 0.727967 0.402681 0.724285 0.041 Uiso 1 1 calc R U . . .
 C21 C 0.8150(3) 0.2273(2) 0.88816(18) 0.0364(10) Uani 1 1 d . . . . .
 H21A H 0.891198 0.226091 0.887521 0.055 Uiso 1 1 calc R U . . .
 H21B H 0.783528 0.184220 0.901487 0.055 Uiso 1 1 calc R U . . .
 H21C H 0.799688 0.264981 0.913058 0.055 Uiso 1 1 calc R U . . .
 C22 C 0.7418(3) 0.14133(18) 0.69001(17) 0.0257(8) Uani 1 1 d . . . . .
 H22A H 0.672539 0.128298 0.671401 0.039 Uiso 1 1 calc R U . . .
 H22B H 0.768525 0.101377 0.706796 0.039 Uiso 1 1 calc R U . . .
 H22C H 0.790246 0.159054 0.662826 0.039 Uiso 1 1 calc R U . . .
 C23 C 0.2726(3) 0.23187(17) 0.66714(15) 0.0192(7) Uani 1 1 d . . . . .
 C24 C 0.1671(3) 0.24892(17) 0.66102(15) 0.0192(7) Uani 1 1 d . . . . .
 H24 H 0.149612 0.280626 0.634120 0.023 Uiso 1 1 calc R U . . .
 C25 C 0.0897(3) 0.22081(18) 0.69292(16) 0.0227(8) Uani 1 1 d . . . . .
 H25 H 0.021008 0.234912 0.688070 0.027 Uiso 1 1 calc R U . . .
 C26 C 0.1084(3) 0.17284(19) 0.73173(16) 0.0233(8) Uani 1 1 d . . . . .
 C27 C 0.2117(3) 0.15633(18) 0.73940(16) 0.0222(8) Uani 1 1 d . . . . .
 H27 H 0.227234 0.124117 0.766253 0.027 Uiso 1 1 calc R U . . .
 C28 C 0.2931(3) 0.18520(17) 0.70922(15) 0.0192(7) Uani 1 1 d . . . . .
 C29 C 0.0222(3) 0.1404(2) 0.76500(19) 0.0363(10) Uani 1 1 d . . . . .
 H29A H -0.034285 0.118282 0.739662 0.054 Uiso 1 1 calc R U . . .
 H29B H -0.005490 0.175469 0.788220 0.054 Uiso 1 1 calc R U . . .
 H29C H 0.050559 0.106339 0.788709 0.054 Uiso 1 1 calc R U . . .
 C30 C 0.4625(3) 0.21908(19) 0.79030(16) 0.0255(8) Uani 1 1 d . . . . .
 H30 H 0.539725 0.218714 0.798735 0.031 Uiso 1 1 calc R U . . .
 C31 C 0.4415(3) 0.2928(2) 0.78348(18) 0.0319(9) Uani 1 1 d . . . . .
 H31A H 0.471619 0.309286 0.749456 0.048 Uiso 1 1 calc R U . . .
 H31B H 0.473816 0.320631 0.815519 0.048 Uiso 1 1 calc R U . . .
 H31C H 0.365630 0.296234 0.781075 0.048 Uiso 1 1 calc R U . . .
 C32 C 0.4081(3) 0.1917(2) 0.84064(17) 0.0379(10) Uani 1 1 d . . . . .
 H32A H 0.331836 0.190483 0.833710 0.057 Uiso 1 1 calc R U . . .
 H32B H 0.430363 0.221360 0.873417 0.057 Uiso 1 1 calc R U . . .
 H32C H 0.427088 0.145524 0.847133 0.057 Uiso 1 1 calc R U . . .
 C33 C 0.4235(3) 0.08106(18) 0.74442(18) 0.0264(9) Uani 1 1 d . . . . .
 H33 H 0.378336 0.077307 0.776837 0.032 Uiso 1 1 calc R U . . .
 C34 C 0.5319(3) 0.0626(2) 0.7634(2) 0.0433(12) Uani 1 1 d . . . . .
 H34A H 0.525812 0.017750 0.779642 0.065 Uiso 1 1 calc R U . . .
 H34B H 0.564029 0.096767 0.791295 0.065 Uiso 1 1 calc R U . . .
 H34C H 0.575828 0.061528 0.731503 0.065 Uiso 1 1 calc R U . . .
 C35 C 0.3734(4) 0.0313(2) 0.69834(19) 0.0366(10) Uani 1 1 d . . . . .
 H35A H 0.415710 0.034323 0.665802 0.055 Uiso 1 1 calc R U . . .
 H35B H 0.302262 0.042766 0.688146 0.055 Uiso 1 1 calc R U . . .
 H35C H 0.370083 -0.015229 0.711532 0.055 Uiso 1 1 calc R U . . .
 C36 C 0.3163(3) 0.30079(18) 0.59291(16) 0.0201(8) Uani 1 1 d . . . . .
 C37 C 0.2837(3) 0.27396(18) 0.53900(16) 0.0221(8) Uani 1 1 d . . . . .
 C38 C 0.2555(3) 0.31760(19) 0.49801(17) 0.0246(8) Uani 1 1 d . . . . .
 H38 H 0.235837 0.299132 0.461623 0.029 Uiso 1 1 calc R U . . .
 C39 C 0.2552(3) 0.38756(19) 0.50837(17) 0.0249(8) Uani 1 1 d . . . . .
 C40 C 0.2809(3) 0.41250(18) 0.56229(16) 0.0230(8) Uani 1 1 d . . . . .
 H40 H 0.278505 0.459717 0.570648 0.028 Uiso 1 1 calc R U . . .
 C41 C 0.3103(3) 0.37076(18) 0.60475(16) 0.0203(8) Uani 1 1 d . . . . .
 C42 C 0.2748(3) 0.19815(18) 0.52731(17) 0.0252(8) Uani 1 1 d . . . . .
 H42A H 0.216200 0.176599 0.546744 0.038 Uiso 1 1 calc R U . A 1
 H42B H 0.340144 0.180090 0.540314 0.038 Uiso 1 1 calc R U . A 1
 H42C H 0.262370 0.188389 0.487252 0.038 Uiso 1 1 calc R U . A 1
 C43 C 0.2266(3) 0.4332(2) 0.46245(18) 0.0346(10) Uani 1 1 d . . . . .
 H43A H 0.287108 0.442665 0.439909 0.052 Uiso 1 1 calc R U . . .
 H43B H 0.206539 0.476089 0.478491 0.052 Uiso 1 1 calc R U . . .
 H43C H 0.167594 0.410643 0.439036 0.052 Uiso 1 1 calc R U . . .
 C44 C 0.3312(3) 0.39970(19) 0.66337(16) 0.0259(8) Uani 1 1 d . . . . .
 H44A H 0.280539 0.377306 0.687354 0.039 Uiso 1 1 calc R U . . .
 H44B H 0.324219 0.448743 0.664119 0.039 Uiso 1 1 calc R U . . .
 H44C H 0.402561 0.391884 0.676761 0.039 Uiso 1 1 calc R U . . .
 Ti1' Ti 0.47689(5) 0.71237(3) 0.85492(3) 0.01801(14) Uani 1 1 d . . . . .
 Cl1' Cl 0.49138(7) 0.63653(4) 0.93351(4) 0.02036(18) Uani 1 1 d . . . . .
 P1' P 0.53358(7) 0.62224(5) 0.78243(4) 0.0206(2) Uani 1 1 d . . . . .
 P2' P 0.42020(7) 0.81188(5) 0.91983(4) 0.0214(2) Uani 1 1 d . . . . .
 N1' N 0.6249(2) 0.75634(15) 0.82984(13) 0.0219(7) Uani 1 1 d . . . . .
 N2' N 0.3146(2) 0.72029(15) 0.82840(13) 0.0197(6) Uani 1 1 d . . . . .
 C1' C 0.6958(3) 0.7235(2) 0.79987(16) 0.0250(8) Uani 1 1 d . . . . .
 C2' C 0.8005(3) 0.7517(2) 0.79340(17) 0.0303(9) Uani 1 1 d . . . . .
 H2' H 0.824826 0.794360 0.811353 0.036 Uiso 1 1 calc R U . . .
 C3' C 0.8678(3) 0.7181(2) 0.76136(18) 0.0360(10) Uani 1 1 d . . . . .
 H3' H 0.937415 0.738346 0.758542 0.043 Uiso 1 1 calc R U . . .
 C4' C 0.8379(3) 0.6566(2) 0.73351(18) 0.0348(10) Uani 1 1 d . . . . .
 C5' C 0.7375(3) 0.6269(2) 0.74152(17) 0.0320(9) Uani 1 1 d . . . . .
 H5' H 0.715761 0.583431 0.724393 0.038 Uiso 1 1 calc R U . . .
 C6' C 0.6669(3) 0.65850(19) 0.77377(16) 0.0241(8) Uani 1 1 d . . . . .
 C7' C 0.9094(3) 0.6224(3) 0.6954(2) 0.0461(12) Uani 1 1 d . . . . .
 H7'A H 0.890412 0.573083 0.693588 0.069 Uiso 1 1 calc R U . . .
 H7'B H 0.982513 0.632083 0.709846 0.069 Uiso 1 1 calc R U . . .
 H7'C H 0.901520 0.640019 0.658064 0.069 Uiso 1 1 calc R U . . .
 C8' C 0.4724(3) 0.61755(19) 0.71025(15) 0.0235(8) Uani 1 1 d . . . . .
 H8' H 0.395095 0.607486 0.713271 0.028 Uiso 1 1 calc R U . . .
 C9' C 0.5058(3) 0.5644(2) 0.66932(16) 0.0307(9) Uani 1 1 d . . . . .
 H9'A H 0.578455 0.576921 0.660202 0.046 Uiso 1 1 calc R U . . .
 H9'B H 0.459689 0.562386 0.635372 0.046 Uiso 1 1 calc R U . . .
 H9'C H 0.500792 0.519812 0.686014 0.046 Uiso 1 1 calc R U . . .
 C10' C 0.4893(3) 0.6884(2) 0.68622(17) 0.0317(9) Uani 1 1 d . . . . .
 H10D H 0.474912 0.723010 0.714145 0.048 Uiso 1 1 calc R U . . .
 H10E H 0.441698 0.690610 0.653239 0.048 Uiso 1 1 calc R U . . .
 H10F H 0.562121 0.696714 0.675921 0.048 Uiso 1 1 calc R U . . .
 C11' C 0.5517(3) 0.53200(19) 0.79607(16) 0.0258(8) Uani 1 1 d . . . . .
 H11' H 0.584636 0.512257 0.763353 0.031 Uiso 1 1 calc R U . . .
 C12' C 0.6251(4) 0.5260(2) 0.84721(17) 0.0358(10) Uani 1 1 d . . . . .
 H12D H 0.598601 0.549615 0.879162 0.054 Uiso 1 1 calc R U . . .
 H12E H 0.695452 0.546682 0.840404 0.054 Uiso 1 1 calc R U . . .
 H12F H 0.628361 0.477814 0.854972 0.054 Uiso 1 1 calc R U . . .
 C13' C 0.4458(3) 0.4914(2) 0.80143(18) 0.0327(9) Uani 1 1 d . . . . .
 H13D H 0.455486 0.442830 0.802735 0.049 Uiso 1 1 calc R U . . .
 H13E H 0.398485 0.499039 0.769392 0.049 Uiso 1 1 calc R U . . .
 H13F H 0.415349 0.506341 0.835625 0.049 Uiso 1 1 calc R U . . .
 C14' C 0.6648(3) 0.82304(18) 0.84930(17) 0.0249(8) Uani 1 1 d . . . . .
 C15' C 0.6572(3) 0.8780(2) 0.81509(19) 0.0323(10) Uani 1 1 d . . . . .
 C16' C 0.6961(3) 0.9431(2) 0.8354(2) 0.0398(12) Uani 1 1 d . . . . .
 H16' H 0.690849 0.980432 0.811986 0.048 Uiso 1 1 calc R U . . .
 C17' C 0.7419(3) 0.9551(2) 0.8884(2) 0.0428(12) Uani 1 1 d . . . . .
 C18' C 0.7524(3) 0.8991(2) 0.9219(2) 0.0364(10) Uani 1 1 d . . . . .
 H18' H 0.785022 0.906245 0.958193 0.044 Uiso 1 1 calc R U . . .
 C19' C 0.7155(3) 0.83310(19) 0.90258(18) 0.0276(9) Uani 1 1 d . . . . .
 C20' C 0.6096(3) 0.8666(2) 0.75687(19) 0.0394(11) Uani 1 1 d . . . . .
 H20D H 0.598781 0.910643 0.741015 0.059 Uiso 1 1 calc R U . . .
 H20E H 0.542020 0.839047 0.757302 0.059 Uiso 1 1 calc R U . . .
 H20F H 0.656956 0.842782 0.734254 0.059 Uiso 1 1 calc R U . . .
 C21' C 0.7803(4) 1.0264(2) 0.9105(3) 0.0680(18) Uani 1 1 d . . . . .
 H21D H 0.832157 1.046849 0.886243 0.102 Uiso 1 1 calc R U . . .
 H21E H 0.812737 1.024282 0.948133 0.102 Uiso 1 1 calc R U . . .
 H21F H 0.720857 1.054131 0.911583 0.102 Uiso 1 1 calc R U . . .
 C22' C 0.7337(3) 0.7725(2) 0.93691(18) 0.0325(10) Uani 1 1 d . . . . .
 H22D H 0.666381 0.746093 0.941686 0.049 Uiso 1 1 calc R U . . .
 H22E H 0.766289 0.788248 0.973387 0.049 Uiso 1 1 calc R U . . .
 H22F H 0.780149 0.743771 0.917992 0.049 Uiso 1 1 calc R U . . .
 C23' C 0.2435(3) 0.75040(17) 0.86034(15) 0.0199(7) Uani 1 1 d . . . . .
 C24' C 0.1337(3) 0.74203(18) 0.84778(16) 0.0225(8) Uani 1 1 d . . . . .
 H24' H 0.107043 0.717014 0.814826 0.027 Uiso 1 1 calc R U . . .
 C25' C 0.0639(3) 0.76936(19) 0.88227(17) 0.0251(8) Uani 1 1 d . . . . .
 H25' H -0.009139 0.762618 0.872235 0.030 Uiso 1 1 calc R U . . .
 C26' C 0.0981(3) 0.80635(19) 0.93114(17) 0.0274(9) Uani 1 1 d . . . . .
 C27' C 0.2062(3) 0.81695(19) 0.94252(17) 0.0251(8) Uani 1 1 d . . . . .
 H27' H 0.231661 0.842992 0.975192 0.030 Uiso 1 1 calc R U . . .
 C28' C 0.2790(3) 0.79154(18) 0.90870(16) 0.0215(8) Uani 1 1 d . . . . .
 C29' C 0.0222(3) 0.8342(2) 0.9700(2) 0.0382(11) Uani 1 1 d . . . . .
 H29D H -0.001061 0.798926 0.995370 0.057 Uiso 1 1 calc R U . . .
 H29E H -0.038691 0.847917 0.948320 0.057 Uiso 1 1 calc R U . . .
 H29F H 0.057310 0.873763 0.991546 0.057 Uiso 1 1 calc R U . . .
 C30' C 0.4375(3) 0.90108(19) 0.89633(18) 0.0302(9) Uani 1 1 d . . . . .
 H30' H 0.514720 0.914304 0.895939 0.036 Uiso 1 1 calc R U . . .
 C31' C 0.3918(4) 0.9027(2) 0.83685(19) 0.0379(11) Uani 1 1 d . . . . .
 H31D H 0.420612 0.867855 0.813836 0.057 Uiso 1 1 calc R U . . .
 H31E H 0.410198 0.947689 0.822276 0.057 Uiso 1 1 calc R U . . .
 H31F H 0.315281 0.893593 0.836123 0.057 Uiso 1 1 calc R U . . .
 C32' C 0.3911(4) 0.9555(2) 0.9326(2) 0.0450(12) Uani 1 1 d . . . . .
 H32D H 0.315713 0.943141 0.935119 0.068 Uiso 1 1 calc R U . . .
 H32E H 0.401956 0.999903 0.915739 0.068 Uiso 1 1 calc R U . . .
 H32F H 0.426079 0.958140 0.969867 0.068 Uiso 1 1 calc R U . . .
 C33' C 0.4390(3) 0.8249(2) 0.99668(17) 0.0273(9) Uani 1 1 d . . . . .
 H33' H 0.390146 0.858578 1.008436 0.033 Uiso 1 1 calc R U . . .
 C34' C 0.5510(3) 0.8552(2) 1.01393(19) 0.0369(10) Uani 1 1 d . . . . .
 H34D H 0.555000 0.870282 1.053195 0.055 Uiso 1 1 calc R U . . .
 H34E H 0.569767 0.894159 0.991228 0.055 Uiso 1 1 calc R U . . .
 H34F H 0.599865 0.820559 1.008422 0.055 Uiso 1 1 calc R U . . .
 C35' C 0.4109(3) 0.7593(2) 1.02626(18) 0.0332(10) Uani 1 1 d . . . . .
 H35D H 0.462649 0.727011 1.019008 0.050 Uiso 1 1 calc R U . . .
 H35E H 0.340997 0.739334 1.012468 0.050 Uiso 1 1 calc R U . . .
 H35F H 0.411106 0.769427 1.066317 0.050 Uiso 1 1 calc R U . . .
 C36' C 0.2673(3) 0.67987(19) 0.78101(16) 0.0221(8) Uani 1 1 d . . . . .
 C37' C 0.2332(3) 0.61045(19) 0.78665(16) 0.0226(8) Uani 1 1 d . . . . .
 C38' C 0.1933(3) 0.5707(2) 0.73972(17) 0.0284(9) Uani 1 1 d . . . . .
 H38' H 0.172788 0.523698 0.743599 0.034 Uiso 1 1 calc R U . . .
 C39' C 0.1829(3) 0.5977(2) 0.68781(17) 0.0307(9) Uani 1 1 d . . . . .
 C40' C 0.2114(3) 0.6669(2) 0.68356(17) 0.0331(10) Uani 1 1 d . . . . .
 H40' H 0.202805 0.686590 0.648453 0.040 Uiso 1 1 calc R U . . .
 C41' C 0.2521(3) 0.7084(2) 0.72929(17) 0.0271(9) Uani 1 1 d . . . . .
 C42' C 0.2365(3) 0.58009(19) 0.84309(16) 0.0261(8) Uani 1 1 d . . . . .
 H42D H 0.183540 0.598648 0.865453 0.039 Uiso 1 1 calc R U . . .
 H42E H 0.306275 0.591407 0.861668 0.039 Uiso 1 1 calc R U . . .
 H42F H 0.221877 0.530490 0.838824 0.039 Uiso 1 1 calc R U . . .
 C43' C 0.1384(3) 0.5547(3) 0.63732(19) 0.0441(12) Uani 1 1 d . . . . .
 H43D H 0.181563 0.564769 0.605861 0.066 Uiso 1 1 calc R U . . .
 H43E H 0.066309 0.565064 0.628067 0.066 Uiso 1 1 calc R U . . .
 H43F H 0.138423 0.506357 0.645305 0.066 Uiso 1 1 calc R U . . .
 C44' C 0.2764(3) 0.7840(2) 0.72307(18) 0.0365(10) Uani 1 1 d . . . . .
 H44D H 0.231657 0.808904 0.746509 0.055 Uiso 1 1 calc R U . . .
 H44E H 0.263011 0.794895 0.684171 0.055 Uiso 1 1 calc R U . . .
 H44F H 0.350310 0.797225 0.734493 0.055 Uiso 1 1 calc R U . . .
 K1 K 0.0848(5) 0.0829(3) 0.4603(3) 0.0235(8) Uani 0.5 1 d . U P B 1
 O1 O 0.2145(4) 0.0280(3) 0.5323(3) 0.0331(9) Uani 0.5 1 d . U P B 1
 O2 O 0.2509(5) 0.0227(3) 0.4198(3) 0.0411(11) Uani 0.5 1 d . U P B 1
 O3 O 0.1127(6) 0.0855(4) 0.3464(3) 0.0485(12) Uani 0.5 1 d . U P B 1
 O4 O 0.0491(5) 0.1978(3) 0.4075(3) 0.0395(11) Uani 0.5 1 d . U P B 1
 O5 O -0.0426(4) 0.1693(3) 0.5084(2) 0.0281(9) Uani 0.5 1 d . U P B 1
 O6 O 0.0127(4) 0.0501(3) 0.5649(2) 0.0308(9) Uani 0.5 1 d . U P B 1
 C45 C 0.2923(8) -0.0095(6) 0.5106(6) 0.0350(13) Uani 0.5 1 d . U P B 1
 H45A H 0.261125 -0.055860 0.498650 0.042 Uiso 0.5 1 calc R U P B 1
 H45B H 0.348369 -0.013797 0.539824 0.042 Uiso 0.5 1 calc R U P B 1
 C46 C 0.3406(10) 0.0262(7) 0.4602(5) 0.0385(13) Uani 0.5 1 d . U P B 1
 H46A H 0.367699 0.073924 0.470141 0.046 Uiso 0.5 1 calc R U P B 1
 H46B H 0.398005 0.001474 0.445975 0.046 Uiso 0.5 1 calc R U P B 1
 C47 C 0.2853(8) 0.0477(5) 0.3684(4) 0.0460(13) Uani 0.5 1 d . U P B 1
 H47A H 0.339516 0.020118 0.354274 0.055 Uiso 0.5 1 calc R U P B 1
 H47B H 0.315641 0.095647 0.373588 0.055 Uiso 0.5 1 calc R U P B 1
 C48 C 0.1877(9) 0.0423(6) 0.3270(5) 0.0499(15) Uani 0.5 1 d . U P B 1
 H48A H 0.208866 0.055992 0.289956 0.060 Uiso 0.5 1 calc R U P B 1
 H48B H 0.155825 -0.005486 0.323583 0.060 Uiso 0.5 1 calc R U P B 1
 C49 C 0.1324(9) 0.1574(5) 0.3318(5) 0.0533(15) Uani 0.5 1 d . U P B 1
 H49A H 0.138723 0.160315 0.291221 0.064 Uiso 0.5 1 calc R U P B 1
 H49B H 0.198706 0.178158 0.350933 0.064 Uiso 0.5 1 calc R U P B 1
 C50 C 0.0427(9) 0.1944(5) 0.3493(4) 0.0481(13) Uani 0.5 1 d . U P B 1
 H50A H 0.047530 0.240771 0.334737 0.058 Uiso 0.5 1 calc R U P B 1
 H50B H -0.024737 0.169675 0.334987 0.058 Uiso 0.5 1 calc R U P B 1
 C51 C -0.0296(7) 0.2357(5) 0.4283(4) 0.0343(12) Uani 0.5 1 d . U P B 1
 H51A H -0.099802 0.215031 0.414055 0.041 Uiso 0.5 1 calc R U P B 1
 H51B H -0.020306 0.283019 0.415760 0.041 Uiso 0.5 1 calc R U P B 1
 C52 C -0.0216(9) 0.2359(5) 0.4889(4) 0.0303(13) Uani 0.5 1 d . U P B 1
 H52A H 0.049930 0.254633 0.502604 0.036 Uiso 0.5 1 calc R U P B 1
 H52B H -0.072112 0.265749 0.503836 0.036 Uiso 0.5 1 calc R U P B 1
 C53 C -0.0369(8) 0.1660(5) 0.5670(4) 0.0298(12) Uani 0.5 1 d . U P B 1
 H53A H -0.087792 0.194929 0.582879 0.036 Uiso 0.5 1 calc R U P B 1
 H53B H 0.034344 0.183429 0.582151 0.036 Uiso 0.5 1 calc R U P B 1
 C54 C -0.0610(7) 0.0943(4) 0.5830(4) 0.0315(12) Uani 0.5 1 d . U P B 1
 H54A H -0.062456 0.093313 0.623915 0.038 Uiso 0.5 1 calc R U P B 1
 H54B H -0.131721 0.077098 0.566945 0.038 Uiso 0.5 1 calc R U P B 1
 C55 C 0.1008(8) 0.0453(6) 0.6055(5) 0.0312(13) Uani 0.5 1 d . U P B 1
 H55A H 0.075225 0.027274 0.640528 0.037 Uiso 0.5 1 calc R U P B 1
 H55B H 0.139343 0.090682 0.613726 0.037 Uiso 0.5 1 calc R U P B 1
 C56 C 0.1708(7) -0.0023(5) 0.5798(4) 0.0335(11) Uani 0.5 1 d . U P B 1
 H56A H 0.227857 -0.011358 0.607110 0.040 Uiso 0.5 1 calc R U P B 1
 H56B H 0.129926 -0.046152 0.568515 0.040 Uiso 0.5 1 calc R U P B 1
 K1' K 0.08010(6) 0.46318(4) 0.92674(4) 0.02566(18) Uani 1 1 d . . . . .
 O1' O 0.2205(2) 0.55229(13) 0.98513(11) 0.0287(6) Uani 1 1 d . . . . .
 O2' O 0.2703(2) 0.42081(14) 0.96210(12) 0.0322(7) Uani 1 1 d . . . . .
 O3' O 0.1302(2) 0.33419(14) 0.88865(13) 0.0380(7) Uani 1 1 d . . . . .
 O4' O 0.0363(2) 0.42291(14) 0.81726(12) 0.0333(7) Uani 1 1 d . . . . .
 O5' O -0.0673(2) 0.52881(13) 0.86713(11) 0.0270(6) Uani 1 1 d . . . . .
 O6' O 0.0091(2) 0.58504(13) 0.97612(11) 0.0293(6) Uani 1 1 d . . . . .
 C45' C 0.3117(3) 0.5271(2) 1.01145(18) 0.0345(10) Uani 1 1 d . . . . .
 H45E H 0.293457 0.506434 1.046815 0.041 Uiso 1 1 calc R U . . .
 H45F H 0.366905 0.565195 1.019882 0.041 Uiso 1 1 calc R U . . .
 C46' C 0.3513(3) 0.4754(2) 0.97389(18) 0.0332(10) Uani 1 1 d . . . . .
 H46E H 0.371546 0.496386 0.938938 0.040 Uiso 1 1 calc R U . . .
 H46F H 0.414071 0.457730 0.991800 0.040 Uiso 1 1 calc R U . . .
 C47' C 0.3059(3) 0.3648(2) 0.9330(2) 0.0400(11) Uani 1 1 d . . . . .
 H47E H 0.362607 0.345978 0.955455 0.048 Uiso 1 1 calc R U . . .
 H47F H 0.334075 0.379487 0.897548 0.048 Uiso 1 1 calc R U . . .
 C48' C 0.2149(4) 0.3114(2) 0.9217(2) 0.0415(11) Uani 1 1 d . . . . .
 H48E H 0.239876 0.271296 0.902589 0.050 Uiso 1 1 calc R U . . .
 H48F H 0.188740 0.296653 0.957621 0.050 Uiso 1 1 calc R U . . .
 C49' C 0.1456(4) 0.3336(2) 0.8311(2) 0.0411(11) Uani 1 1 d . . . . .
 H49E H 0.159981 0.287469 0.817880 0.049 Uiso 1 1 calc R U . . .
 H49F H 0.206392 0.365995 0.823653 0.049 Uiso 1 1 calc R U . . .
 C50' C 0.0483(4) 0.3535(2) 0.8012(2) 0.0402(11) Uani 1 1 d . . . . .
 H50E H 0.054247 0.348933 0.760580 0.048 Uiso 1 1 calc R U . . .
 H50F H -0.013484 0.323531 0.811166 0.048 Uiso 1 1 calc R U . . .
 C51' C -0.0581(3) 0.4450(2) 0.79371(18) 0.0324(10) Uani 1 1 d . . . . .
 H51E H -0.119249 0.418119 0.807976 0.039 Uiso 1 1 calc R U . . .
 H51F H -0.061181 0.437803 0.752825 0.039 Uiso 1 1 calc R U . . .
 C52' C -0.0625(3) 0.5193(2) 0.80847(17) 0.0320(9) Uani 1 1 d . . . . .
 H52E H 0.000672 0.545874 0.796063 0.038 Uiso 1 1 calc R U . . .
 H52F H -0.125094 0.535692 0.789355 0.038 Uiso 1 1 calc R U . . .
 C53' C -0.0677(3) 0.5996(2) 0.88229(17) 0.0295(9) Uani 1 1 d . . . . .
 H53E H -0.127506 0.618263 0.862268 0.035 Uiso 1 1 calc R U . . .
 H53F H -0.002023 0.624900 0.871635 0.035 Uiso 1 1 calc R U . . .
 C54' C -0.0769(3) 0.6083(2) 0.94344(18) 0.0330(10) Uani 1 1 d . . . . .
 H54E H -0.081268 0.657119 0.952960 0.040 Uiso 1 1 calc R U . . .
 H54F H -0.143099 0.582967 0.953433 0.040 Uiso 1 1 calc R U . . .
 C55' C 0.0974(3) 0.63519(19) 0.98471(18) 0.0315(9) Uani 1 1 d . . . . .
 H55E H 0.076673 0.675901 1.004907 0.038 Uiso 1 1 calc R U . . .
 H55F H 0.122763 0.649267 0.948492 0.038 Uiso 1 1 calc R U . . .
 C56' C 0.1828(3) 0.6050(2) 1.01788(18) 0.0328(10) Uani 1 1 d . . . . .
 H56E H 0.240735 0.640614 1.028547 0.039 Uiso 1 1 calc R U . . .
 H56F H 0.155063 0.586324 1.052221 0.039 Uiso 1 1 calc R U . . .
 K1* K 0.0990(6) 0.0705(3) 0.4717(3) 0.0255(9) Uani 0.5 1 d . U P B 2
 O1* O -0.0280(4) 0.1741(3) 0.4526(2) 0.0338(10) Uani 0.5 1 d . U P B 2
 O2* O 0.0164(4) 0.1305(3) 0.5597(2) 0.0275(9) Uani 0.5 1 d . U P B 2
 O3* O 0.0906(4) 0.0010(3) 0.5735(2) 0.0273(9) Uani 0.5 1 d . U P B 2
 O4* O 0.2604(5) -0.0027(4) 0.5009(3) 0.0339(12) Uani 0.5 1 d . U P B 2
 O5* O 0.2575(5) 0.0700(4) 0.4045(3) 0.0490(11) Uani 0.5 1 d . U P B 2
 O6* O 0.0595(6) 0.1093(4) 0.3620(3) 0.0549(12) Uani 0.5 1 d . U P B 2
 C45* C -0.0254(9) 0.2191(5) 0.5021(4) 0.0306(12) Uani 0.5 1 d . U P B 2
 H45C H -0.072856 0.255212 0.495606 0.037 Uiso 0.5 1 calc R U P B 2
 H45D H 0.046642 0.241148 0.510405 0.037 Uiso 0.5 1 calc R U P B 2
 C46* C -0.0590(7) 0.1790(5) 0.5492(4) 0.0293(12) Uani 0.5 1 d . U P B 2
 H46C H -0.062390 0.209313 0.582511 0.035 Uiso 0.5 1 calc R U P B 2
 H46D H -0.129571 0.154941 0.540286 0.035 Uiso 0.5 1 calc R U P B 2
 C47* C -0.0090(7) 0.0889(4) 0.6052(4) 0.0298(11) Uani 0.5 1 d . U P B 2
 H47C H -0.073134 0.057998 0.595121 0.036 Uiso 0.5 1 calc R U P B 2
 H47D H -0.022328 0.117875 0.637897 0.036 Uiso 0.5 1 calc R U P B 2
 C48* C 0.0787(8) 0.0496(6) 0.6182(5) 0.0300(13) Uani 0.5 1 d . U P B 2
 H48C H 0.143879 0.080636 0.624438 0.036 Uiso 0.5 1 calc R U P B 2
 H48D H 0.066715 0.025289 0.652791 0.036 Uiso 0.5 1 calc R U P B 2
 C49* C 0.1780(6) -0.0396(4) 0.5807(4) 0.0302(12) Uani 0.5 1 d . U P B 2
 H49C H 0.159977 -0.084358 0.560909 0.036 Uiso 0.5 1 calc R U P B 2
 H49D H 0.190125 -0.047852 0.620688 0.036 Uiso 0.5 1 calc R U P B 2
 C50* C 0.2777(6) -0.0063(4) 0.5594(4) 0.0322(12) Uani 0.5 1 d . U P B 2
 H50C H 0.294439 0.039935 0.576715 0.039 Uiso 0.5 1 calc R U P B 2
 H50D H 0.337117 -0.033551 0.568205 0.039 Uiso 0.5 1 calc R U P B 2
 C51* C 0.3511(10) 0.0175(6) 0.4766(5) 0.0366(14) Uani 0.5 1 d . U P B 2
 H51C H 0.403545 -0.015228 0.484214 0.044 Uiso 0.5 1 calc R U P B 2
 H51D H 0.380122 0.062768 0.492515 0.044 Uiso 0.5 1 calc R U P B 2
 C52* C 0.3300(8) 0.0214(5) 0.4145(4) 0.0422(13) Uani 0.5 1 d . U P B 2
 H52C H 0.396206 0.034944 0.396820 0.051 Uiso 0.5 1 calc R U P B 2
 H52D H 0.300932 -0.023712 0.398331 0.051 Uiso 0.5 1 calc R U P B 2
 C53* C 0.2175(10) 0.0630(6) 0.3431(5) 0.0548(14) Uani 0.5 1 d D U P B 2
 H53C H 0.173082 0.019598 0.335026 0.066 Uiso 0.5 1 calc R U P B 2
 H53D H 0.276587 0.065383 0.318323 0.066 Uiso 0.5 1 calc R U P B 2
 C54* C 0.1528(10) 0.1248(6) 0.3366(5) 0.0580(14) Uani 0.5 1 d D U P B 2
 H54C H 0.191799 0.166247 0.354518 0.070 Uiso 0.5 1 calc R U P B 2
 H54D H 0.138356 0.132972 0.296763 0.070 Uiso 0.5 1 calc R U P B 2
 C55* C -0.0147(9) 0.1596(5) 0.3557(4) 0.0491(14) Uani 0.5 1 d . U P B 2
 H55C H -0.087043 0.136713 0.352907 0.059 Uiso 0.5 1 calc R U P B 2
 H55D H -0.003201 0.183731 0.321020 0.059 Uiso 0.5 1 calc R U P B 2
 C56* C -0.0030(9) 0.2096(5) 0.4036(4) 0.0413(13) Uani 0.5 1 d . U P B 2
 H56C H 0.069894 0.231412 0.407721 0.050 Uiso 0.5 1 calc R U P B 2
 H56D H -0.050946 0.245538 0.397604 0.050 Uiso 0.5 1 calc R U P B 2
 O7 O 0.0917(9) 0.0171(7) 0.8542(6) 0.088(2) Uani 0.64 1 d . U P C 1
 O7* O 0.1272(18) 0.0163(14) 0.8497(12) 0.089(2) Uani 0.36 1 d . U P C 2
 C57 C 0.1510(6) 0.1128(4) 0.9125(3) 0.093(2) Uani 1 1 d . U . . .
 H57A H 0.225624 0.117602 0.905078 0.140 Uiso 1 1 calc R U . . .
 H57B H 0.142353 0.129754 0.950511 0.140 Uiso 1 1 calc R U . . .
 H57C H 0.112076 0.139144 0.886183 0.140 Uiso 1 1 calc R U . . .
 C58 C 0.1107(7) 0.0412(4) 0.9064(3) 0.0929(19) Uani 1 1 d . U . . .
 H58A H 0.162084 0.013809 0.925094 0.112 Uiso 0.64 1 calc R U P C 1
 H58B H 0.044833 0.034806 0.925857 0.112 Uiso 0.64 1 calc R U P C 1
 H58C H 0.034974 0.036043 0.913065 0.112 Uiso 0.36 1 calc R U P C 2
 H58D H 0.147980 0.014486 0.933789 0.112 Uiso 0.36 1 calc R U P C 2
 C59 C 0.0662(14) -0.0495(7) 0.8468(5) 0.092(2) Uani 0.64 1 d . U P C 1
 H59A H -0.008221 -0.061390 0.854402 0.110 Uiso 0.64 1 calc R U P C 1
 H59B H 0.111002 -0.075061 0.871562 0.110 Uiso 0.64 1 calc R U P C 1
 C59* C 0.087(3) -0.0467(13) 0.8249(10) 0.092(2) Uani 0.36 1 d . U P C 2
 H59C H 0.141878 -0.056426 0.799341 0.110 Uiso 0.36 1 calc R U P C 2
 H59D H 0.095847 -0.077932 0.855661 0.110 Uiso 0.36 1 calc R U P C 2
 C60 C 0.0872(12) -0.0679(6) 0.7770(5) 0.098(3) Uani 0.64 1 d . U P C 1
 H60A H 0.029011 -0.053813 0.753354 0.146 Uiso 0.64 1 calc R U P C 1
 H60B H 0.091190 -0.116985 0.771225 0.146 Uiso 0.64 1 calc R U P C 1
 H60C H 0.153168 -0.043242 0.767275 0.146 Uiso 0.64 1 calc R U P C 1
 C60* C 0.006(2) -0.0730(11) 0.7994(10) 0.098(4) Uani 0.36 1 d . U P C 2
 H60D H -0.054342 -0.066449 0.821291 0.148 Uiso 0.36 1 calc R U P C 2
 H60E H 0.011752 -0.121877 0.793138 0.148 Uiso 0.36 1 calc R U P C 2
 H60F H -0.002476 -0.051719 0.763636 0.148 Uiso 0.36 1 calc R U P C 2

loop_
  _atom_site_aniso_label
  _atom_site_aniso_U_11
  _atom_site_aniso_U_22
  _atom_site_aniso_U_33
  _atom_site_aniso_U_23
  _atom_site_aniso_U_13
  _atom_site_aniso_U_12
 Ti1 0.0114(3) 0.0175(3) 0.0252(4) 0.0003(3) 0.0009(3) 0.0011(2)
 Cl1 0.0212(4) 0.0153(4) 0.0303(5) -0.0008(3) 0.0046(4) 0.0037(3)
 P1 0.0147(4) 0.0185(4) 0.0243(5) 0.0000(4) 0.0017(4) 0.0007(3)
 P2 0.0135(4) 0.0211(5) 0.0257(5) 0.0037(4) -0.0008(4) 0.0020(3)
 N1 0.0126(14) 0.0216(15) 0.0243(17) -0.0002(13) -0.0003(12) 0.0018(11)
 N2 0.0141(14) 0.0180(14) 0.0229(17) 0.0019(12) 0.0014(12) 0.0016(11)
 C1 0.0131(16) 0.0165(17) 0.032(2) -0.0017(15) 0.0018(15) 0.0040(13)
 C2 0.0160(18) 0.0233(19) 0.035(2) -0.0015(16) 0.0003(16) 0.0023(14)
 C3 0.0130(17) 0.026(2) 0.046(3) -0.0015(18) -0.0005(17) -0.0002(14)
 C4 0.0170(18) 0.0230(19) 0.043(3) 0.0053(17) 0.0037(17) -0.0002(14)
 C5 0.0200(18) 0.0236(19) 0.030(2) 0.0030(16) 0.0018(16) 0.0030(14)
 C6 0.0124(16) 0.0165(17) 0.031(2) 0.0007(15) 0.0028(15) 0.0012(13)
 C7 0.023(2) 0.034(2) 0.054(3) 0.013(2) 0.003(2) -0.0051(17)
 C8 0.0170(17) 0.0222(18) 0.023(2) 0.0040(15) 0.0006(15) 0.0025(14)
 C9 0.034(2) 0.033(2) 0.025(2) 0.0091(17) 0.0060(17) 0.0093(17)
 C10 0.0239(19) 0.0214(18) 0.027(2) 0.0036(16) 0.0025(16) 0.0063(15)
 C11 0.026(2) 0.026(2) 0.030(2) -0.0055(17) 0.0089(17) -0.0034(16)
 C12 0.043(3) 0.027(2) 0.053(3) -0.010(2) 0.020(2) 0.0021(19)
 C13 0.031(2) 0.039(2) 0.028(2) -0.0095(19) 0.0040(18) -0.0117(18)
 C14 0.0099(16) 0.0227(18) 0.027(2) -0.0004(15) -0.0013(14) 0.0000(13)
 C15 0.0116(16) 0.0249(19) 0.030(2) -0.0014(16) 0.0008(15) 0.0024(14)
 C16 0.0183(18) 0.028(2) 0.032(2) -0.0052(17) 0.0028(16) 0.0024(15)
 C17 0.0157(18) 0.033(2) 0.029(2) 0.0006(17) 0.0013(16) -0.0017(15)
 C18 0.0130(17) 0.028(2) 0.035(2) 0.0052(17) 0.0027(16) 0.0049(14)
 C19 0.0131(16) 0.0231(18) 0.029(2) -0.0029(16) 0.0016(15) -0.0004(14)
 C20 0.027(2) 0.0236(19) 0.032(2) -0.0048(17) -0.0027(17) 0.0045(15)
 C21 0.036(2) 0.043(3) 0.031(3) 0.001(2) -0.0013(19) 0.0117(19)
 C22 0.0195(18) 0.0234(19) 0.034(2) -0.0027(16) 0.0004(16) 0.0053(15)
 C23 0.0157(17) 0.0185(17) 0.022(2) -0.0029(14) -0.0029(14) -0.0008(13)
 C24 0.0180(17) 0.0194(17) 0.020(2) -0.0006(14) -0.0020(14) 0.0032(13)
 C25 0.0143(17) 0.0249(19) 0.029(2) -0.0025(16) -0.0013(15) 0.0033(14)
 C26 0.0145(17) 0.0278(19) 0.027(2) 0.0010(16) 0.0035(15) 0.0003(14)
 C27 0.0204(18) 0.0244(19) 0.022(2) 0.0023(15) -0.0009(15) 0.0041(14)
 C28 0.0130(16) 0.0227(18) 0.022(2) 0.0011(15) -0.0001(14) 0.0013(13)
 C29 0.021(2) 0.047(3) 0.043(3) 0.014(2) 0.0065(18) 0.0042(18)
 C30 0.0206(19) 0.031(2) 0.024(2) 0.0014(16) -0.0040(16) 0.0026(15)
 C31 0.028(2) 0.030(2) 0.037(3) -0.0053(18) -0.0019(18) 0.0054(17)
 C32 0.038(2) 0.052(3) 0.022(2) 0.002(2) -0.0017(19) -0.005(2)
 C33 0.0169(18) 0.0243(19) 0.038(2) 0.0107(17) -0.0015(16) 0.0024(14)
 C34 0.022(2) 0.031(2) 0.079(4) 0.026(2) 0.001(2) 0.0058(17)
 C35 0.042(3) 0.023(2) 0.045(3) 0.0024(19) 0.002(2) -0.0002(18)
 C36 0.0093(16) 0.0227(18) 0.028(2) 0.0034(15) 0.0034(14) 0.0004(13)
 C37 0.0127(17) 0.0251(19) 0.028(2) 0.0011(16) 0.0029(15) -0.0020(14)
 C38 0.0165(18) 0.031(2) 0.025(2) 0.0007(16) -0.0032(15) -0.0038(15)
 C39 0.0137(17) 0.029(2) 0.032(2) 0.0092(17) 0.0007(15) -0.0002(14)
 C40 0.0156(17) 0.0212(18) 0.033(2) 0.0038(16) 0.0039(16) 0.0035(14)
 C41 0.0130(16) 0.0219(18) 0.026(2) 0.0000(15) 0.0027(14) 0.0022(13)
 C42 0.0214(19) 0.0247(19) 0.028(2) -0.0016(16) 0.0021(16) -0.0029(15)
 C43 0.029(2) 0.037(2) 0.037(3) 0.0156(19) -0.0027(19) -0.0008(18)
 C44 0.0231(19) 0.0217(19) 0.033(2) -0.0018(16) 0.0035(17) 0.0042(15)
 Ti1' 0.0137(3) 0.0197(3) 0.0207(4) 0.0029(3) 0.0008(2) 0.0012(2)
 Cl1' 0.0264(4) 0.0177(4) 0.0170(5) 0.0039(3) 0.0007(3) 0.0016(3)
 P1' 0.0182(5) 0.0254(5) 0.0189(5) 0.0019(4) 0.0007(4) 0.0057(4)
 P2' 0.0159(4) 0.0205(5) 0.0271(6) -0.0008(4) 0.0003(4) -0.0002(3)
 N1' 0.0172(15) 0.0234(16) 0.0256(18) 0.0055(13) 0.0017(13) 0.0030(12)
 N2' 0.0154(14) 0.0216(15) 0.0221(17) -0.0044(13) 0.0017(12) 0.0030(12)
 C1' 0.0160(18) 0.036(2) 0.024(2) 0.0102(17) 0.0014(15) 0.0048(15)
 C2' 0.0177(19) 0.041(2) 0.033(2) 0.0062(19) 0.0024(17) 0.0011(16)
 C3' 0.0177(19) 0.056(3) 0.034(3) 0.005(2) 0.0041(17) 0.0037(18)
 C4' 0.019(2) 0.060(3) 0.027(2) 0.003(2) 0.0023(17) 0.0136(19)
 C5' 0.022(2) 0.045(2) 0.031(2) 0.0001(19) 0.0020(17) 0.0117(18)
 C6' 0.0168(18) 0.032(2) 0.025(2) 0.0059(16) 0.0010(15) 0.0088(15)
 C7' 0.026(2) 0.078(4) 0.038(3) 0.000(2) 0.008(2) 0.017(2)
 C8' 0.0213(18) 0.031(2) 0.019(2) 0.0044(16) -0.0027(15) 0.0054(15)
 C9' 0.032(2) 0.043(2) 0.018(2) -0.0005(18) -0.0005(17) 0.0072(18)
 C10' 0.031(2) 0.040(2) 0.025(2) 0.0077(18) -0.0022(17) 0.0065(18)
 C11' 0.031(2) 0.028(2) 0.020(2) 0.0005(16) 0.0011(16) 0.0126(16)
 C12' 0.047(3) 0.035(2) 0.028(2) 0.0012(18) -0.005(2) 0.021(2)
 C13' 0.038(2) 0.026(2) 0.035(3) 0.0049(18) 0.0072(19) 0.0073(17)
 C14' 0.0129(17) 0.0232(19) 0.039(2) 0.0071(17) 0.0065(16) 0.0003(14)
 C15' 0.0165(19) 0.029(2) 0.053(3) 0.0151(19) 0.0018(18) 0.0035(15)
 C16' 0.020(2) 0.030(2) 0.071(4) 0.026(2) 0.005(2) 0.0025(17)
 C17' 0.025(2) 0.023(2) 0.080(4) 0.008(2) -0.003(2) -0.0023(17)
 C18' 0.023(2) 0.027(2) 0.058(3) 0.000(2) -0.003(2) -0.0002(16)
 C19' 0.0167(18) 0.0239(19) 0.042(3) 0.0064(17) -0.0007(17) -0.0002(15)
 C20' 0.036(2) 0.038(2) 0.048(3) 0.022(2) 0.013(2) 0.0100(19)
 C21' 0.057(3) 0.025(2) 0.118(6) 0.006(3) -0.014(3) -0.005(2)
 C22' 0.029(2) 0.027(2) 0.040(3) 0.0046(18) -0.0081(19) 0.0003(16)
 C23' 0.0188(18) 0.0203(17) 0.021(2) 0.0016(15) 0.0025(15) 0.0046(14)
 C24' 0.0188(18) 0.0240(19) 0.024(2) -0.0002(15) -0.0010(15) 0.0028(14)
 C25' 0.0140(17) 0.028(2) 0.033(2) 0.0017(17) 0.0015(16) 0.0039(14)
 C26' 0.0200(19) 0.028(2) 0.035(2) -0.0027(17) 0.0029(17) 0.0035(15)
 C27' 0.0219(19) 0.027(2) 0.025(2) -0.0044(16) -0.0011(16) 0.0021(15)
 C28' 0.0156(17) 0.0213(18) 0.027(2) 0.0012(15) 0.0016(15) -0.0001(14)
 C29' 0.023(2) 0.044(3) 0.047(3) -0.014(2) 0.0020(19) 0.0058(18)
 C30' 0.022(2) 0.0227(19) 0.045(3) 0.0028(18) 0.0021(18) -0.0005(15)
 C31' 0.040(3) 0.029(2) 0.045(3) 0.011(2) 0.003(2) 0.0011(18)
 C32' 0.055(3) 0.024(2) 0.056(3) -0.005(2) 0.003(2) 0.004(2)
 C33' 0.0208(19) 0.030(2) 0.030(2) -0.0070(17) 0.0014(16) -0.0003(15)
 C34' 0.029(2) 0.045(3) 0.033(3) -0.003(2) -0.0048(19) -0.0081(19)
 C35' 0.030(2) 0.040(2) 0.028(2) -0.0003(19) 0.0012(18) -0.0030(18)
 C36' 0.0092(16) 0.030(2) 0.026(2) -0.0012(16) -0.0004(14) 0.0033(14)
 C37' 0.0138(17) 0.028(2) 0.025(2) -0.0046(16) 0.0031(15) 0.0029(14)
 C38' 0.0138(17) 0.034(2) 0.036(3) -0.0105(18) 0.0021(16) 0.0021(15)
 C39' 0.0178(19) 0.048(3) 0.027(2) -0.0099(19) -0.0018(16) 0.0133(17)
 C40' 0.022(2) 0.056(3) 0.023(2) 0.001(2) -0.0040(16) 0.0175(19)
 C41' 0.0184(18) 0.036(2) 0.028(2) 0.0030(18) 0.0021(16) 0.0104(16)
 C42' 0.0213(19) 0.029(2) 0.028(2) -0.0005(17) 0.0020(16) -0.0005(15)
 C43' 0.031(2) 0.064(3) 0.037(3) -0.019(2) -0.007(2) 0.017(2)
 C44' 0.038(2) 0.044(3) 0.029(2) 0.011(2) -0.0019(19) 0.013(2)
 K1 0.0173(17) 0.023(2) 0.030(3) -0.0046(14) 0.0013(14) 0.0042(13)
 O1 0.0295(19) 0.0267(19) 0.043(2) -0.0025(18) -0.0021(18) 0.0041(17)
 O2 0.035(2) 0.036(2) 0.054(3) -0.002(2) 0.013(2) 0.008(2)
 O3 0.056(3) 0.043(3) 0.052(3) 0.010(2) 0.024(2) 0.018(2)
 O4 0.044(2) 0.036(2) 0.042(2) 0.007(2) 0.011(2) 0.016(2)
 O5 0.0254(18) 0.0286(19) 0.031(2) 0.0003(18) 0.0037(17) 0.0039(17)
 O6 0.0290(19) 0.0300(18) 0.033(2) -0.0016(17) -0.0007(17) 0.0027(17)
 C45 0.030(3) 0.028(2) 0.047(3) -0.003(2) 0.002(2) 0.007(2)
 C46 0.032(2) 0.034(2) 0.051(3) -0.002(2) 0.011(2) 0.008(2)
 C47 0.043(3) 0.044(3) 0.055(3) 0.003(2) 0.019(2) 0.013(2)
 C48 0.054(3) 0.047(3) 0.053(3) 0.008(3) 0.023(3) 0.012(3)
 C49 0.066(3) 0.046(3) 0.054(3) 0.013(3) 0.025(3) 0.023(3)
 C50 0.057(3) 0.045(3) 0.047(3) 0.013(2) 0.016(2) 0.020(2)
 C51 0.036(2) 0.032(2) 0.037(2) 0.007(2) 0.005(2) 0.011(2)
 C52 0.029(2) 0.030(3) 0.034(3) 0.003(2) 0.004(2) 0.009(2)
 C53 0.027(2) 0.032(2) 0.031(2) -0.001(2) 0.003(2) 0.004(2)
 C54 0.029(2) 0.033(2) 0.032(2) -0.001(2) 0.003(2) 0.003(2)
 C55 0.028(2) 0.030(2) 0.035(3) -0.001(2) -0.003(2) 0.002(2)
 C56 0.031(2) 0.030(2) 0.038(2) -0.001(2) -0.005(2) 0.002(2)
 K1' 0.0264(4) 0.0261(4) 0.0244(5) 0.0006(3) -0.0012(3) 0.0043(3)
 O1' 0.0302(15) 0.0299(14) 0.0253(16) 0.0028(12) -0.0040(12) 0.0014(12)
 O2' 0.0257(15) 0.0343(16) 0.0371(18) 0.0040(13) 0.0008(12) 0.0050(12)
 O3' 0.0397(17) 0.0328(16) 0.042(2) -0.0021(14) -0.0007(14) 0.0074(13)
 O4' 0.0288(15) 0.0334(15) 0.0364(18) -0.0095(13) -0.0064(13) 0.0051(12)
 O5' 0.0246(14) 0.0288(14) 0.0273(16) 0.0011(12) -0.0006(11) 0.0016(11)
 O6' 0.0315(15) 0.0270(14) 0.0293(16) 0.0015(12) -0.0012(12) 0.0034(11)
 C45' 0.027(2) 0.043(2) 0.031(2) 0.012(2) -0.0101(18) -0.0054(18)
 C46' 0.022(2) 0.040(2) 0.038(3) 0.012(2) -0.0015(18) 0.0010(17)
 C47' 0.035(2) 0.044(3) 0.044(3) 0.001(2) 0.000(2) 0.016(2)
 C48' 0.048(3) 0.033(2) 0.046(3) 0.004(2) 0.000(2) 0.019(2)
 C49' 0.043(3) 0.038(2) 0.043(3) -0.011(2) 0.001(2) 0.012(2)
 C50' 0.043(3) 0.036(2) 0.039(3) -0.016(2) -0.007(2) 0.006(2)
 C51' 0.022(2) 0.040(2) 0.033(2) -0.0061(19) -0.0083(17) -0.0003(17)
 C52' 0.028(2) 0.041(2) 0.026(2) 0.0022(19) -0.0023(17) 0.0053(18)
 C53' 0.029(2) 0.029(2) 0.031(2) 0.0031(17) 0.0016(18) 0.0087(17)
 C54' 0.032(2) 0.032(2) 0.036(3) 0.0024(19) 0.0035(19) 0.0104(18)
 C55' 0.043(2) 0.023(2) 0.028(2) -0.0026(17) 0.0011(19) -0.0009(17)
 C56' 0.036(2) 0.030(2) 0.031(2) -0.0032(18) -0.0019(19) -0.0045(18)
 K1* 0.022(2) 0.022(2) 0.033(3) -0.0002(14) 0.0044(16) 0.0061(13)
 O1* 0.035(2) 0.0329(19) 0.036(2) 0.0068(17) 0.0045(18) 0.0120(17)
 O2* 0.0241(18) 0.0267(18) 0.032(2) -0.0012(17) 0.0014(17) 0.0047(16)
 O3* 0.0241(18) 0.0242(18) 0.033(2) -0.0025(17) -0.0012(17) 0.0036(17)
 O4* 0.028(2) 0.029(2) 0.045(2) -0.004(2) 0.003(2) 0.006(2)
 O5* 0.046(2) 0.048(2) 0.058(3) 0.008(2) 0.021(2) 0.019(2)
 O6* 0.065(3) 0.054(3) 0.052(2) 0.017(2) 0.020(2) 0.024(2)
 C45* 0.029(2) 0.031(2) 0.034(2) 0.002(2) 0.004(2) 0.009(2)
 C46* 0.026(2) 0.029(2) 0.034(2) 0.000(2) 0.003(2) 0.007(2)
 C47* 0.026(2) 0.030(2) 0.032(2) -0.003(2) 0.001(2) 0.002(2)
 C48* 0.027(2) 0.029(2) 0.033(3) -0.003(2) -0.001(2) 0.003(2)
 C49* 0.027(2) 0.024(2) 0.039(3) -0.001(2) -0.005(2) 0.005(2)
 C50* 0.026(2) 0.027(2) 0.043(2) -0.002(2) -0.004(2) 0.005(2)
 C51* 0.032(2) 0.030(2) 0.049(3) -0.004(2) 0.010(2) 0.007(2)
 C52* 0.036(2) 0.039(2) 0.054(3) 0.002(2) 0.017(2) 0.012(2)
 C53* 0.058(3) 0.054(3) 0.058(3) 0.012(3) 0.023(2) 0.018(2)
 C54* 0.065(3) 0.057(3) 0.058(3) 0.016(3) 0.024(2) 0.021(3)
 C55* 0.056(3) 0.048(3) 0.048(3) 0.014(2) 0.012(3) 0.020(2)
 C56* 0.046(3) 0.039(3) 0.043(3) 0.012(2) 0.008(2) 0.016(2)
 O7 0.144(5) 0.059(3) 0.062(3) 0.009(3) -0.021(4) 0.021(4)
 O7* 0.143(6) 0.061(3) 0.063(3) 0.009(3) -0.020(5) 0.022(4)
 C57 0.114(5) 0.099(5) 0.059(4) -0.011(4) -0.005(4) -0.015(4)
 C58 0.138(5) 0.075(3) 0.066(3) 0.008(3) -0.016(4) 0.022(4)
 C59 0.148(6) 0.061(3) 0.067(4) 0.007(3) -0.021(5) 0.021(4)
 C59* 0.146(6) 0.062(3) 0.066(4) 0.007(4) -0.019(5) 0.022(4)
 C60 0.150(7) 0.066(5) 0.077(6) -0.009(5) -0.027(6) 0.035(5)
 C60* 0.149(8) 0.068(6) 0.076(6) 0.005(6) -0.018(7) 0.012(7)

_geom_special_details
;
 All esds (except the esd in the dihedral angle between two l.s. planes)
 are estimated using the full covariance matrix.  The cell esds are taken
 into account individually in the estimation of esds in distances, angles
 and torsion angles; correlations between esds in cell parameters are only
 used when they are defined by crystal symmetry.  An approximate (isotropic)
 treatment of cell esds is used for estimating esds involving l.s. planes.
;
loop_
  _geom_bond_atom_site_label_1
  _geom_bond_atom_site_label_2
  _geom_bond_distance
  _geom_bond_site_symmetry_2
  _geom_bond_publ_flag
 Ti1 Cl1 2.4687(10) . ?
 Ti1 P1 2.6326(12) . ?
 Ti1 P2 2.6438(12) . ?
 Ti1 N1 2.151(3) . ?
 Ti1 N2 2.170(3) . ?
 P1 C6 1.818(4) . ?
 P1 C8 1.865(4) . ?
 P1 C11 1.863(4) . ?
 P2 C28 1.818(3) . ?
 P2 C30 1.869(4) . ?
 P2 C33 1.858(4) . ?
 N1 C1 1.393(4) . ?
 N1 C14 1.429(5) . ?
 N2 C23 1.381(4) . ?
 N2 C36 1.423(4) . ?
 C1 C2 1.418(5) . ?
 C1 C6 1.411(5) . ?
 C2 C3 1.395(5) . ?
 C3 C4 1.384(6) . ?
 C4 C5 1.388(5) . ?
 C4 C7 1.511(5) . ?
 C5 C6 1.406(5) . ?
 C8 C9 1.526(5) . ?
 C8 C10 1.531(5) . ?
 C11 C12 1.526(6) . ?
 C11 C13 1.532(5) . ?
 C14 C15 1.413(5) . ?
 C14 C19 1.408(5) . ?
 C15 C16 1.390(5) . ?
 C15 C20 1.505(5) . ?
 C16 C17 1.398(5) . ?
 C17 C18 1.391(5) . ?
 C17 C21 1.511(6) . ?
 C18 C19 1.386(5) . ?
 C19 C22 1.501(5) . ?
 C23 C24 1.424(5) . ?
 C23 C28 1.425(5) . ?
 C24 C25 1.379(5) . ?
 C25 C26 1.383(5) . ?
 C26 C27 1.397(5) . ?
 C26 C29 1.510(5) . ?
 C27 C28 1.396(5) . ?
 C30 C31 1.518(5) . ?
 C30 C32 1.526(6) . ?
 C33 C34 1.519(5) . ?
 C33 C35 1.529(6) . ?
 C36 C37 1.413(5) . ?
 C36 C41 1.410(5) . ?
 C37 C38 1.389(5) . ?
 C37 C42 1.505(5) . ?
 C38 C39 1.395(5) . ?
 C39 C40 1.385(5) . ?
 C39 C43 1.504(5) . ?
 C40 C41 1.395(5) . ?
 C41 C44 1.507(5) . ?
 C42 K1 3.460(8) . ?
 C42 K1* 3.403(9) . ?
 Ti1' Cl1' 2.4676(10) . ?
 Ti1' P1' 2.6295(12) . ?
 Ti1' P2' 2.6484(12) . ?
 Ti1' N1' 2.140(3) . ?
 Ti1' N2' 2.163(3) . ?
 P1' C6' 1.816(4) . ?
 P1' C8' 1.865(4) . ?
 P1' C11' 1.856(4) . ?
 P2' C28' 1.819(4) . ?
 P2' C30' 1.866(4) . ?
 P2' C33' 1.862(4) . ?
 N1' C1' 1.385(5) . ?
 N1' C14' 1.420(5) . ?
 N2' C23' 1.387(4) . ?
 N2' C36' 1.441(5) . ?
 C1' C2' 1.423(5) . ?
 C1' C6' 1.417(5) . ?
 C2' C3' 1.389(6) . ?
 C3' C4' 1.377(6) . ?
 C4' C5' 1.390(6) . ?
 C4' C7' 1.520(6) . ?
 C5' C6' 1.401(5) . ?
 C8' C9' 1.521(5) . ?
 C8' C10' 1.534(5) . ?
 C11' C12' 1.524(5) . ?
 C11' C13' 1.525(6) . ?
 C14' C15' 1.394(5) . ?
 C14' C19' 1.406(6) . ?
 C15' C16' 1.395(6) . ?
 C15' C20' 1.500(6) . ?
 C16' C17' 1.380(7) . ?
 C17' C18' 1.403(6) . ?
 C17' C21' 1.514(6) . ?
 C18' C19' 1.398(5) . ?
 C19' C22' 1.508(5) . ?
 C23' C24' 1.416(5) . ?
 C23' C28' 1.425(5) . ?
 C24' C25' 1.388(5) . ?
 C25' C26' 1.391(6) . ?
 C26' C27' 1.392(5) . ?
 C26' C29' 1.515(5) . ?
 C27' C28' 1.390(5) . ?
 C30' C31' 1.522(6) . ?
 C30' C32' 1.545(6) . ?
 C33' C34' 1.531(5) . ?
 C33' C35' 1.524(6) . ?
 C36' C37' 1.413(5) . ?
 C36' C41' 1.399(5) . ?
 C37' C38' 1.398(5) . ?
 C37' C42' 1.508(5) . ?
 C38' C39' 1.383(6) . ?
 C39' C40' 1.389(6) . ?
 C39' C43' 1.513(6) . ?
 C40' C41' 1.397(6) . ?
 C41' C44' 1.510(6) . ?
 K1 K1 4.324(13) 2_556 ?
 K1 O1 2.664(7) . ?
 K1 O2 2.743(9) . ?
 K1 O3 2.794(10) . ?
 K1 O4 2.705(8) . ?
 K1 O5 2.742(9) . ?
 K1 O6 2.829(9) 2_556 ?
 K1 O6 2.813(9) . ?
 K1 C52 3.490(12) . ?
 K1 C53 3.520(13) . ?
 O1 C45 1.409(12) . ?
 O1 C56 1.430(11) . ?
 O2 C46 1.459(14) . ?
 O2 C47 1.429(12) . ?
 O3 C48 1.430(13) . ?
 O3 C49 1.477(12) . ?
 O4 C50 1.400(12) . ?
 O4 C51 1.415(10) . ?
 O5 C52 1.420(10) . ?
 O5 C53 1.416(11) . ?
 O6 C54 1.420(10) . ?
 O6 C55 1.464(13) . ?
 C45 C46 1.556(18) . ?
 C47 C48 1.549(16) . ?
 C49 C50 1.490(14) . ?
 C51 C52 1.461(14) . ?
 C53 C54 1.490(12) . ?
 C55 C56 1.500(14) . ?
 K1' K1' 4.4548(17) 2_567 ?
 K1' O1' 2.694(3) . ?
 K1' O2' 2.750(3) . ?
 K1' O3' 2.818(3) . ?
 K1' O4' 2.743(3) . ?
 K1' O5' 2.756(3) . ?
 K1' O6' 2.824(3) 2_567 ?
 K1' O6' 2.891(3) . ?
 K1' C54' 3.483(4) 2_567 ?
 O1' C45' 1.437(5) . ?
 O1' C56' 1.421(5) . ?
 O2' C46' 1.434(5) . ?
 O2' C47' 1.414(5) . ?
 O3' C48' 1.428(5) . ?
 O3' C49' 1.415(5) . ?
 O4' C50' 1.434(5) . ?
 O4' C51' 1.420(5) . ?
 O5' C52' 1.427(5) . ?
 O5' C53' 1.432(5) . ?
 O6' C54' 1.439(5) . ?
 O6' C55' 1.432(5) . ?
 C45' C46' 1.484(6) . ?
 C47' C48' 1.502(6) . ?
 C49' C50' 1.496(6) . ?
 C51' C52' 1.502(6) . ?
 C53' C54' 1.492(6) . ?
 C55' C56' 1.500(6) . ?
 K1* O1* 2.765(7) . ?
 K1* O2* 2.710(10) . ?
 K1* O3* 2.860(8) . ?
 K1* O3* 2.834(9) 2_556 ?
 K1* O4* 2.708(8) . ?
 K1* O5* 2.671(10) . ?
 K1* O6* 2.813(9) . ?
 K1* C50* 3.515(9) . ?
 K1* C51* 3.485(14) . ?
 K1* C52* 3.538(12) . ?
 K1* C53* 3.536(15) . ?
 O1* C45* 1.459(13) . ?
 O1* C56* 1.433(11) . ?
 O2* C46* 1.441(10) . ?
 O2* C47* 1.429(10) . ?
 O3* C48* 1.441(12) . ?
 O3* C49* 1.444(9) . ?
 O4* C50* 1.421(12) . ?
 O4* C51* 1.365(15) . ?
 O5* C52* 1.413(11) . ?
 O5* C53* 1.536(15) . ?
 O6* C54* 1.390(14) . ?
 O6* C55* 1.445(11) . ?
 C45* C46* 1.471(13) . ?
 C47* C48* 1.451(14) . ?
 C49* C50* 1.508(12) . ?
 C51* C52* 1.514(15) . ?
 C53* C54* 1.546(9) . ?
 C55* C56* 1.484(15) . ?
 O7 C58 1.331(16) . ?
 O7 C59 1.327(18) . ?
 O7* C58 1.47(3) . ?
 O7* C59* 1.40(3) . ?
 C57 C58 1.457(9) . ?
 C59 C60 1.752(17) . ?
 C59* C60* 1.23(3) . ?

loop_
  _geom_angle_atom_site_label_1
  _geom_angle_atom_site_label_2
  _geom_angle_atom_site_label_3
  _geom_angle
  _geom_angle_site_symmetry_1
  _geom_angle_site_symmetry_3
  _geom_angle_publ_flag
 Cl1 Ti1 P1 92.89(4) . . ?
 Cl1 Ti1 P2 92.20(4) . . ?
 P1 Ti1 P2 174.92(4) . . ?
 N1 Ti1 Cl1 113.70(8) . . ?
 N1 Ti1 P1 75.53(8) . . ?
 N1 Ti1 P2 102.43(9) . . ?
 N1 Ti1 N2 134.39(11) . . ?
 N2 Ti1 Cl1 111.91(8) . . ?
 N2 Ti1 P1 102.53(8) . . ?
 N2 Ti1 P2 75.47(8) . . ?
 C6 P1 Ti1 99.76(12) . . ?
 C6 P1 C8 102.18(16) . . ?
 C6 P1 C11 103.43(17) . . ?
 C8 P1 Ti1 117.48(12) . . ?
 C11 P1 Ti1 126.43(13) . . ?
 C11 P1 C8 103.77(18) . . ?
 C28 P2 Ti1 99.07(12) . . ?
 C28 P2 C30 101.40(17) . . ?
 C28 P2 C33 103.60(16) . . ?
 C30 P2 Ti1 117.26(12) . . ?
 C33 P2 Ti1 129.37(14) . . ?
 C33 P2 C30 101.79(18) . . ?
 C1 N1 Ti1 127.1(2) . . ?
 C1 N1 C14 113.0(3) . . ?
 C14 N1 Ti1 119.5(2) . . ?
 C23 N2 Ti1 125.9(2) . . ?
 C23 N2 C36 113.9(3) . . ?
 C36 N2 Ti1 119.4(2) . . ?
 N1 C1 C2 123.0(3) . . ?
 N1 C1 C6 120.3(3) . . ?
 C6 C1 C2 116.7(3) . . ?
 C3 C2 C1 121.4(4) . . ?
 C4 C3 C2 122.1(4) . . ?
 C3 C4 C5 116.8(3) . . ?
 C3 C4 C7 121.8(4) . . ?
 C5 C4 C7 121.4(4) . . ?
 C4 C5 C6 123.0(4) . . ?
 C1 C6 P1 116.4(3) . . ?
 C5 C6 P1 123.5(3) . . ?
 C5 C6 C1 120.0(3) . . ?
 C9 C8 P1 117.9(3) . . ?
 C9 C8 C10 110.7(3) . . ?
 C10 C8 P1 108.1(2) . . ?
 C12 C11 P1 111.6(3) . . ?
 C12 C11 C13 110.6(3) . . ?
 C13 C11 P1 110.0(3) . . ?
 C15 C14 N1 120.9(3) . . ?
 C19 C14 N1 119.9(3) . . ?
 C19 C14 C15 119.1(3) . . ?
 C14 C15 C20 119.9(3) . . ?
 C16 C15 C14 119.2(3) . . ?
 C16 C15 C20 120.8(3) . . ?
 C15 C16 C17 122.3(4) . . ?
 C16 C17 C21 122.0(4) . . ?
 C18 C17 C16 117.2(4) . . ?
 C18 C17 C21 120.7(4) . . ?
 C19 C18 C17 122.5(4) . . ?
 C14 C19 C22 119.5(3) . . ?
 C18 C19 C14 119.5(3) . . ?
 C18 C19 C22 120.8(3) . . ?
 N2 C23 C24 123.4(3) . . ?
 N2 C23 C28 121.1(3) . . ?
 C24 C23 C28 115.6(3) . . ?
 C25 C24 C23 122.0(3) . . ?
 C24 C25 C26 122.4(3) . . ?
 C25 C26 C27 116.7(3) . . ?
 C25 C26 C29 122.0(3) . . ?
 C27 C26 C29 121.3(3) . . ?
 C28 C27 C26 122.7(3) . . ?
 C23 C28 P2 115.8(3) . . ?
 C27 C28 P2 123.6(3) . . ?
 C27 C28 C23 120.5(3) . . ?
 C31 C30 P2 109.1(3) . . ?
 C31 C30 C32 109.5(3) . . ?
 C32 C30 P2 116.8(3) . . ?
 C34 C33 P2 110.5(3) . . ?
 C34 C33 C35 111.0(4) . . ?
 C35 C33 P2 111.8(3) . . ?
 C37 C36 N2 120.2(3) . . ?
 C41 C36 N2 121.3(3) . . ?
 C41 C36 C37 118.5(3) . . ?
 C36 C37 C42 119.7(3) . . ?
 C38 C37 C36 119.6(3) . . ?
 C38 C37 C42 120.7(3) . . ?
 C37 C38 C39 122.4(4) . . ?
 C38 C39 C43 120.6(4) . . ?
 C40 C39 C38 117.3(3) . . ?
 C40 C39 C43 122.0(4) . . ?
 C39 C40 C41 122.3(3) . . ?
 C36 C41 C44 120.2(3) . . ?
 C40 C41 C36 119.6(3) . . ?
 C40 C41 C44 120.2(3) . . ?
 C37 C42 K1 133.9(3) . . ?
 C37 C42 K1* 139.9(3) . . ?
 Cl1' Ti1' P1' 93.72(4) . . ?
 Cl1' Ti1' P2' 91.99(4) . . ?
 P1' Ti1' P2' 174.26(4) . . ?
 N1' Ti1' Cl1' 113.85(9) . . ?
 N1' Ti1' P1' 75.81(9) . . ?
 N1' Ti1' P2' 101.31(9) . . ?
 N1' Ti1' N2' 134.80(12) . . ?
 N2' Ti1' Cl1' 111.34(9) . . ?
 N2' Ti1' P1' 102.57(8) . . ?
 N2' Ti1' P2' 75.82(8) . . ?
 C6' P1' Ti1' 99.41(13) . . ?
 C6' P1' C8' 103.14(17) . . ?
 C6' P1' C11' 102.48(17) . . ?
 C8' P1' Ti1' 119.24(12) . . ?
 C11' P1' Ti1' 125.57(13) . . ?
 C11' P1' C8' 103.23(17) . . ?
 C28' P2' Ti1' 97.18(12) . . ?
 C28' P2' C30' 101.85(17) . . ?
 C28' P2' C33' 102.99(17) . . ?
 C30' P2' Ti1' 118.83(14) . . ?
 C33' P2' Ti1' 129.19(13) . . ?
 C33' P2' C30' 101.97(19) . . ?
 C1' N1' Ti1' 126.4(2) . . ?
 C1' N1' C14' 112.9(3) . . ?
 C14' N1' Ti1' 120.3(2) . . ?
 C23' N2' Ti1' 124.3(2) . . ?
 C23' N2' C36' 114.3(3) . . ?
 C36' N2' Ti1' 119.9(2) . . ?
 N1' C1' C2' 123.2(4) . . ?
 N1' C1' C6' 120.8(3) . . ?
 C6' C1' C2' 115.9(3) . . ?
 C3' C2' C1' 121.3(4) . . ?
 C4' C3' C2' 122.8(4) . . ?
 C3' C4' C5' 116.5(4) . . ?
 C3' C4' C7' 122.5(4) . . ?
 C5' C4' C7' 121.0(4) . . ?
 C4' C5' C6' 122.8(4) . . ?
 C1' C6' P1' 115.9(3) . . ?
 C5' C6' P1' 123.5(3) . . ?
 C5' C6' C1' 120.5(4) . . ?
 C9' C8' P1' 118.2(3) . . ?
 C9' C8' C10' 109.5(3) . . ?
 C10' C8' P1' 108.3(3) . . ?
 C12' C11' P1' 111.6(3) . . ?
 C12' C11' C13' 111.2(3) . . ?
 C13' C11' P1' 110.4(3) . . ?
 C15' C14' N1' 120.3(4) . . ?
 C15' C14' C19' 120.0(4) . . ?
 C19' C14' N1' 119.7(3) . . ?
 C14' C15' C16' 119.1(4) . . ?
 C14' C15' C20' 120.0(4) . . ?
 C16' C15' C20' 120.8(4) . . ?
 C17' C16' C15' 122.3(4) . . ?
 C16' C17' C18' 118.2(4) . . ?
 C16' C17' C21' 121.6(4) . . ?
 C18' C17' C21' 120.3(5) . . ?
 C19' C18' C17' 121.1(4) . . ?
 C14' C19' C22' 119.7(3) . . ?
 C18' C19' C14' 119.2(4) . . ?
 C18' C19' C22' 121.0(4) . . ?
 N2' C23' C24' 123.1(3) . . ?
 N2' C23' C28' 120.5(3) . . ?
 C24' C23' C28' 116.4(3) . . ?
 C25' C24' C23' 121.8(4) . . ?
 C24' C25' C26' 121.8(3) . . ?
 C25' C26' C27' 116.5(3) . . ?
 C25' C26' C29' 122.1(3) . . ?
 C27' C26' C29' 121.4(4) . . ?
 C28' C27' C26' 123.6(4) . . ?
 C23' C28' P2' 116.5(3) . . ?
 C27' C28' P2' 123.7(3) . . ?
 C27' C28' C23' 119.7(3) . . ?
 C31' C30' P2' 109.1(3) . . ?
 C31' C30' C32' 109.3(4) . . ?
 C32' C30' P2' 116.3(3) . . ?
 C34' C33' P2' 111.0(3) . . ?
 C35' C33' P2' 111.8(3) . . ?
 C35' C33' C34' 111.3(3) . . ?
 C37' C36' N2' 119.9(3) . . ?
 C41' C36' N2' 121.2(3) . . ?
 C41' C36' C37' 118.8(3) . . ?
 C36' C37' C42' 120.2(3) . . ?
 C38' C37' C36' 119.4(4) . . ?
 C38' C37' C42' 120.3(3) . . ?
 C39' C38' C37' 122.0(4) . . ?
 C38' C39' C40' 117.8(4) . . ?
 C38' C39' C43' 121.8(4) . . ?
 C40' C39' C43' 120.4(4) . . ?
 C39' C40' C41' 122.1(4) . . ?
 C36' C41' C44' 120.4(4) . . ?
 C40' C41' C36' 119.7(4) . . ?
 C40' C41' C44' 119.9(4) . . ?
 C42 K1 K1 124.5(2) . 2_556 ?
 C42 K1 C52 70.3(2) . . ?
 C42 K1 C53 73.1(2) . . ?
 O1 K1 C42 65.57(19) . . ?
 O1 K1 K1 70.44(17) . 2_556 ?
 O1 K1 O2 61.9(2) . . ?
 O1 K1 O3 123.4(3) . . ?
 O1 K1 O4 144.4(4) . . ?
 O1 K1 O5 114.1(3) . . ?
 O1 K1 O6 87.7(2) . 2_556 ?
 O1 K1 O6 61.8(2) . . ?
 O1 K1 C52 122.8(3) . . ?
 O1 K1 C53 92.5(3) . . ?
 O2 K1 C42 85.1(2) . . ?
 O2 K1 K1 102.6(2) . 2_556 ?
 O2 K1 O3 61.5(3) . . ?
 O2 K1 O6 120.5(2) . . ?
 O2 K1 O6 80.2(3) . 2_556 ?
 O2 K1 C52 146.0(3) . . ?
 O2 K1 C53 151.9(3) . . ?
 O3 K1 C42 107.9(3) . . ?
 O3 K1 K1 124.3(4) . 2_556 ?
 O3 K1 O6 163.6(4) . . ?
 O3 K1 O6 84.6(3) . 2_556 ?
 O3 K1 C52 103.3(2) . . ?
 O3 K1 C53 141.9(3) . . ?
 O4 K1 C42 79.2(2) . . ?
 O4 K1 K1 140.0(3) . 2_556 ?
 O4 K1 O2 111.9(3) . . ?
 O4 K1 O3 61.8(2) . . ?
 O4 K1 O5 62.3(2) . . ?
 O4 K1 O6 127.2(3) . 2_556 ?
 O4 K1 O6 124.7(3) . . ?
 O4 K1 C52 42.0(2) . . ?
 O4 K1 C53 81.7(3) . . ?
 O5 K1 C42 80.7(2) . . ?
 O5 K1 K1 88.1(3) . 2_556 ?
 O5 K1 O2 165.4(4) . . ?
 O5 K1 O3 120.2(2) . . ?
 O5 K1 O6 114.1(3) . 2_556 ?
 O5 K1 O6 62.6(2) . . ?
 O5 K1 C52 22.5(2) . . ?
 O5 K1 C53 21.95(19) . . ?
 O6 K1 C42 88.4(2) . . ?
 O6 K1 C42 153.16(19) 2_556 . ?
 O6 K1 K1 39.85(17) 2_556 2_556 ?
 O6 K1 K1 40.11(16) . 2_556 ?
 O6 K1 O6 80.0(2) . 2_556 ?
 O6 K1 C52 83.0(3) . . ?
 O6 K1 C52 131.1(3) 2_556 . ?
 O6 K1 C53 111.8(3) 2_556 . ?
 O6 K1 C53 43.4(2) . . ?
 C52 K1 K1 110.5(3) . 2_556 ?
 C52 K1 C53 39.7(2) . . ?
 C53 K1 K1 76.7(3) . 2_556 ?
 C45 O1 K1 117.6(6) . . ?
 C45 O1 C56 112.3(7) . . ?
 C56 O1 K1 117.7(5) . . ?
 C46 O2 K1 112.3(7) . . ?
 C47 O2 K1 115.0(5) . . ?
 C47 O2 C46 109.1(8) . . ?
 C48 O3 K1 114.9(6) . . ?
 C48 O3 C49 114.4(8) . . ?
 C49 O3 K1 108.0(6) . . ?
 C50 O4 K1 117.7(6) . . ?
 C50 O4 C51 111.0(7) . . ?
 C51 O4 K1 116.3(5) . . ?
 C52 O5 K1 109.9(5) . . ?
 C53 O5 K1 111.7(5) . . ?
 C53 O5 C52 114.3(7) . . ?
 K1 O6 K1 100.0(2) . 2_556 ?
 C54 O6 K1 111.0(5) . 2_556 ?
 C54 O6 K1 112.3(5) . . ?
 C54 O6 C55 113.4(7) . . ?
 C55 O6 K1 108.2(6) . 2_556 ?
 C55 O6 K1 110.9(5) . . ?
 O1 C45 C46 110.8(10) . . ?
 O2 C46 C45 102.3(9) . . ?
 O2 C47 C48 107.0(8) . . ?
 O3 C48 C47 109.7(9) . . ?
 O3 C49 C50 108.3(9) . . ?
 O4 C50 C49 106.7(8) . . ?
 O4 C51 C52 108.8(7) . . ?
 O5 C52 K1 47.6(4) . . ?
 O5 C52 C51 111.5(8) . . ?
 C51 C52 K1 81.0(6) . . ?
 O5 C53 K1 46.4(4) . . ?
 O5 C53 C54 109.9(8) . . ?
 C54 C53 K1 81.0(5) . . ?
 O6 C54 C53 113.3(7) . . ?
 O6 C55 C56 106.4(8) . . ?
 O1 C56 C55 109.2(8) . . ?
 O1' K1' K1' 73.33(6) . 2_567 ?
 O1' K1' O2' 61.26(8) . . ?
 O1' K1' O3' 122.38(9) . . ?
 O1' K1' O4' 136.75(9) . . ?
 O1' K1' O5' 111.58(8) . . ?
 O1' K1' O6' 92.47(8) . 2_567 ?
 O1' K1' O6' 61.05(8) . . ?
 O1' K1' C54' 79.81(9) . 2_567 ?
 O2' K1' K1' 109.17(7) . 2_567 ?
 O2' K1' O3' 61.61(9) . . ?
 O2' K1' O5' 160.57(9) . . ?
 O2' K1' O6' 120.12(9) . . ?
 O2' K1' O6' 90.24(8) . 2_567 ?
 O2' K1' C54' 66.78(9) . 2_567 ?
 O3' K1' K1' 133.91(7) . 2_567 ?
 O3' K1' O6' 171.85(9) . . ?
 O3' K1' O6' 94.63(9) . 2_567 ?
 O3' K1' C54' 84.83(10) . 2_567 ?
 O4' K1' K1' 140.12(7) . 2_567 ?
 O4' K1' O2' 109.22(9) . . ?
 O4' K1' O3' 60.52(9) . . ?
 O4' K1' O5' 62.32(8) . . ?
 O4' K1' O6' 130.71(9) . 2_567 ?
 O4' K1' O6' 123.06(8) . . ?
 O4' K1' C54' 138.56(10) . 2_567 ?
 O5' K1' K1' 83.92(6) . 2_567 ?
 O5' K1' O3' 119.71(9) . . ?
 O5' K1' O6' 108.55(8) . 2_567 ?
 O5' K1' O6' 61.71(8) . . ?
 O5' K1' C54' 131.71(9) . 2_567 ?
 O6' K1' K1' 39.32(5) 2_567 2_567 ?
 O6' K1' K1' 38.24(6) . 2_567 ?
 O6' K1' O6' 77.56(8) 2_567 . ?
 O6' K1' C54' 88.74(9) . 2_567 ?
 O6' K1' C54' 23.53(8) 2_567 2_567 ?
 C54' K1' K1' 53.46(7) 2_567 2_567 ?
 C45' O1' K1' 118.4(2) . . ?
 C56' O1' K1' 118.6(2) . . ?
 C56' O1' C45' 111.9(3) . . ?
 C46' O2' K1' 113.8(2) . . ?
 C47' O2' K1' 117.8(2) . . ?
 C47' O2' C46' 112.8(3) . . ?
 C48' O3' K1' 111.6(2) . . ?
 C49' O3' K1' 110.8(2) . . ?
 C49' O3' C48' 114.1(3) . . ?
 C50' O4' K1' 117.8(2) . . ?
 C51' O4' K1' 114.1(2) . . ?
 C51' O4' C50' 112.2(3) . . ?
 C52' O5' K1' 113.1(2) . . ?
 C52' O5' C53' 110.6(3) . . ?
 C53' O5' K1' 114.5(2) . . ?
 K1' O6' K1' 102.43(8) 2_567 . ?
 C54' O6' K1' 111.7(2) . . ?
 C54' O6' K1' 104.9(2) . 2_567 ?
 C55' O6' K1' 108.3(2) . . ?
 C55' O6' K1' 115.8(2) . 2_567 ?
 C55' O6' C54' 113.3(3) . . ?
 O1' C45' C46' 109.4(3) . . ?
 O2' C46' C45' 109.0(3) . . ?
 O2' C47' C48' 108.4(3) . . ?
 O3' C48' C47' 113.5(4) . . ?
 O3' C49' C50' 108.5(4) . . ?
 O4' C50' C49' 108.2(3) . . ?
 O4' C51' C52' 109.7(3) . . ?
 O5' C52' C51' 109.7(3) . . ?
 O5' C53' C54' 109.8(3) . . ?
 O6' C54' K1' 51.58(18) . 2_567 ?
 O6' C54' C53' 113.7(3) . . ?
 C53' C54' K1' 148.9(3) . 2_567 ?
 O6' C55' C56' 108.7(3) . . ?
 O1' C56' C55' 108.9(3) . . ?
 C42 K1* C50* 73.5(2) . . ?
 C42 K1* C51* 70.1(3) . . ?
 C42 K1* C52* 80.4(2) . . ?
 C42 K1* C53* 94.2(3) . . ?
 O1* K1* C42 84.3(2) . . ?
 O1* K1* O3* 119.8(3) . . ?
 O1* K1* O3* 77.4(2) . 2_556 ?
 O1* K1* O6* 61.0(2) . . ?
 O1* K1* C50* 149.8(3) . . ?
 O1* K1* C51* 147.8(4) . . ?
 O1* K1* C52* 134.4(3) . . ?
 O1* K1* C53* 99.9(3) . . ?
 O2* K1* C42 71.0(2) . . ?
 O2* K1* O1* 61.5(2) . . ?
 O2* K1* O3* 96.8(3) . 2_556 ?
 O2* K1* O3* 61.1(2) . . ?
 O2* K1* O6* 122.5(3) . . ?
 O2* K1* C50* 91.5(2) . . ?
 O2* K1* C51* 123.2(3) . . ?
 O2* K1* C52* 146.0(3) . . ?
 O2* K1* C53* 156.5(3) . . ?
 O3* K1* C42 161.3(2) 2_556 . ?
 O3* K1* C42 93.2(2) . . ?
 O3* K1* O3* 92.9(3) 2_556 . ?
 O3* K1* C50* 122.1(3) 2_556 . ?
 O3* K1* C50* 43.90(18) . . ?
 O3* K1* C51* 128.4(3) 2_556 . ?
 O3* K1* C51* 81.8(2) . . ?
 O3* K1* C52* 115.2(3) 2_556 . ?
 O3* K1* C52* 103.8(2) . . ?
 O3* K1* C53* 92.4(3) 2_556 . ?
 O3* K1* C53* 140.2(3) . . ?
 O4* K1* C42 80.4(2) . . ?
 O4* K1* O1* 164.6(4) . . ?
 O4* K1* O2* 113.3(3) . . ?
 O4* K1* O3* 118.0(3) . 2_556 ?
 O4* K1* O3* 62.1(2) . . ?
 O4* K1* O6* 122.2(4) . . ?
 O4* K1* C50* 21.9(2) . . ?
 O4* K1* C51* 21.1(3) . . ?
 O4* K1* C52* 41.9(3) . . ?
 O4* K1* C53* 80.7(3) . . ?
 O5* K1* C42 76.7(3) . . ?
 O5* K1* O1* 113.5(3) . . ?
 O5* K1* O2* 147.5(4) . . ?
 O5* K1* O3* 113.9(3) . 2_556 ?
 O5* K1* O3* 124.3(3) . . ?
 O5* K1* O4* 62.2(3) . . ?
 O5* K1* O6* 63.0(3) . . ?
 O5* K1* C50* 81.4(3) . . ?
 O5* K1* C51* 43.0(2) . . ?
 O5* K1* C52* 20.9(2) . . ?
 O5* K1* C53* 23.8(3) . . ?
 O6* K1* C42 103.5(3) . . ?
 O6* K1* O3* 163.2(4) . . ?
 O6* K1* O3* 70.6(2) . 2_556 ?
 O6* K1* C50* 143.6(3) . . ?
 O6* K1* C51* 105.7(3) . . ?
 O6* K1* C52* 81.3(3) . . ?
 O6* K1* C53* 41.7(3) . . ?
 C50* K1* C52* 62.3(2) . . ?
 C50* K1* C53* 101.8(3) . . ?
 C51* K1* C50* 38.4(2) . . ?
 C51* K1* C52* 24.9(3) . . ?
 C51* K1* C53* 64.4(3) . . ?
 C53* K1* C52* 39.7(3) . . ?
 C45* O1* K1* 110.0(5) . . ?
 C56* O1* K1* 112.2(6) . . ?
 C56* O1* C45* 113.1(7) . . ?
 C46* O2* K1* 118.4(5) . . ?
 C47* O2* K1* 117.4(5) . . ?
 C47* O2* C46* 112.4(6) . . ?
 K1* O3* K1* 87.1(3) 2_556 . ?
 C48* O3* K1* 109.0(6) . . ?
 C48* O3* C49* 115.8(7) . . ?
 C49* O3* K1* 110.8(5) . . ?
 C50* O4* K1* 113.0(6) . . ?
 C51* O4* K1* 113.5(7) . . ?
 C51* O4* C50* 111.3(7) . . ?
 C52* O5* K1* 116.6(6) . . ?
 C52* O5* C53* 108.8(7) . . ?
 C53* O5* K1* 111.5(6) . . ?
 C54* O6* K1* 110.9(7) . . ?
 C54* O6* C55* 114.2(8) . . ?
 C55* O6* K1* 114.9(6) . . ?
 O1* C45* C46* 109.1(9) . . ?
 O2* C46* C45* 107.9(8) . . ?
 O2* C47* C48* 108.4(7) . . ?
 O3* C48* C47* 110.6(9) . . ?
 O3* C49* C50* 112.8(7) . . ?
 O4* C50* K1* 45.2(4) . . ?
 O4* C50* C49* 106.9(7) . . ?
 C49* C50* K1* 82.2(5) . . ?
 O4* C51* K1* 45.5(5) . . ?
 O4* C51* C52* 110.1(9) . . ?
 C52* C51* K1* 79.5(6) . . ?
 O5* C52* K1* 42.5(4) . . ?
 O5* C52* C51* 108.7(8) . . ?
 C51* C52* K1* 75.6(6) . . ?
 O5* C53* K1* 44.7(4) . . ?
 O5* C53* C54* 102.9(9) . . ?
 C54* C53* K1* 78.0(7) . . ?
 O6* C54* C53* 106.9(10) . . ?
 O6* C55* C56* 110.9(9) . . ?
 O1* C56* C55* 108.2(8) . . ?
 C59 O7 C58 116.9(12) . . ?
 C59* O7* C58 126(2) . . ?
 O7 C58 C57 115.2(9) . . ?
 C57 C58 O7* 108.6(13) . . ?
 O7 C59 C60 105.1(10) . . ?
 C60* C59* O7* 139(3) . . ?

_shelx_res_file
;
TITL 90304.res in P-1
    90304.res
    created by SHELXL-2019/3 at 11:41:53 on 18-Jun-2025
CELL 0.71073 12.817652 19.736262 24.134996 92.0682 93.2603 95.3595
ZERR 4 0.000302 0.000425 0.000543 0.0018 0.0019 0.0018
LATT 1
SFAC C H Cl K N O P Ti
UNIT 232 364 4 4 8 26 8 4
SIMU 0.005 0.01 2 K1 > C56 K1* > C56*
SIMU 0.005 0.01 2 O7 > C60*
DFIX 1.54 0.01 C53* C54*

L.S. 20
PLAN  10
TEMP -173
BOND
list 4
WPDB -2
fmap 2
acta
WPDB -2
OMIT 7 2 6
OMIT 6 2 6
OMIT 0 -6 2
OMIT -6 4 5
OMIT -2 1 4
OMIT 0 0 6
REM <olex2.extras>
REM <HklSrc "%.\\90304.hkl">
REM </olex2.extras>

WGHT    0.032700   17.876900
FVAR       0.10048
TI1   8    0.507591    0.224171    0.633075    11.00000    0.01140    0.01754 =
         0.02523    0.00028    0.00087    0.00113
CL1   3    0.507102    0.111187    0.585661    11.00000    0.02120    0.01526 =
         0.03027   -0.00075    0.00458    0.00365
P1    7    0.584652    0.288187    0.548406    11.00000    0.01468    0.01852 =
         0.02435   -0.00003    0.00166    0.00069
P2    7    0.430029    0.170589    0.722615    11.00000    0.01349    0.02109 =
         0.02568    0.00374   -0.00080    0.00196
N1    5    0.661117    0.267514    0.663784    11.00000    0.01260    0.02163 =
         0.02426   -0.00021   -0.00033    0.00180
N2    5    0.350967    0.257213    0.634455    11.00000    0.01411    0.01802 =
         0.02287    0.00193    0.00137    0.00163
C1    1    0.739110    0.299318    0.633163    11.00000    0.01314    0.01655 =
         0.03236   -0.00166    0.00184    0.00397
C2    1    0.842072    0.319989    0.655959    11.00000    0.01602    0.02329 =
         0.03479   -0.00155    0.00035    0.00235
AFIX  43
H2    2    0.860337    0.310563    0.693408    11.00000   -1.20000
AFIX   0
C3    1    0.917060    0.353861    0.624554    11.00000    0.01301    0.02565 =
         0.04622   -0.00149   -0.00046   -0.00022
AFIX  43
H3    2    0.984901    0.367502    0.641424    11.00000   -1.20000
AFIX   0
C4    1    0.895763    0.368236    0.569566    11.00000    0.01698    0.02300 =
         0.04318    0.00530    0.00366   -0.00018
C5    1    0.796468    0.345642    0.546362    11.00000    0.02002    0.02359 =
         0.02954    0.00298    0.00180    0.00304
AFIX  43
H5    2    0.780842    0.353061    0.508236    11.00000   -1.20000
AFIX   0
C6    1    0.717959    0.312278    0.576704    11.00000    0.01243    0.01646 =
         0.03083    0.00072    0.00284    0.00117
C7    1    0.976560    0.406474    0.536216    11.00000    0.02262    0.03397 =
         0.05403    0.01283    0.00256   -0.00505
AFIX 137
H7A   2    0.958455    0.397181    0.496499    11.00000   -1.50000
H7B   2    1.045958    0.391589    0.545696    11.00000   -1.50000
H7C   2    0.977677    0.455454    0.544820    11.00000   -1.50000
AFIX   0
C8    1    0.537211    0.372421    0.533035    11.00000    0.01705    0.02225 =
         0.02278    0.00401    0.00064    0.00249
AFIX  13
H8    2    0.459053    0.364591    0.527408    11.00000   -1.20000
AFIX   0
C9    1    0.575833    0.407725    0.481768    11.00000    0.03368    0.03254 =
         0.02481    0.00908    0.00603    0.00932
AFIX 137
H9A   2    0.652067    0.418726    0.486305    11.00000   -1.50000
H9B   2    0.541677    0.449748    0.477241    11.00000   -1.50000
H9C   2    0.558558    0.377372    0.448838    11.00000   -1.50000
AFIX   0
C10   1    0.560373    0.419391    0.585011    11.00000    0.02386    0.02137 =
         0.02702    0.00358    0.00250    0.00629
AFIX 137
H10A  2    0.539454    0.394786    0.617772    11.00000   -1.50000
H10B  2    0.520822    0.459336    0.581476    11.00000   -1.50000
H10C  2    0.635672    0.434121    0.589061    11.00000   -1.50000
AFIX   0
C11   1    0.603553    0.249704    0.478511    11.00000    0.02589    0.02600 =
         0.02962   -0.00546    0.00888   -0.00342
AFIX  13
H11   2    0.640026    0.285467    0.456240    11.00000   -1.20000
AFIX   0
C12   1    0.671573    0.190363    0.482387    11.00000    0.04274    0.02729 =
         0.05334   -0.00961    0.01956    0.00212
AFIX 137
H12A  2    0.639423    0.156017    0.506130    11.00000   -1.50000
H12B  2    0.741706    0.206980    0.498345    11.00000   -1.50000
H12C  2    0.677262    0.169995    0.445175    11.00000   -1.50000
AFIX   0
C13   1    0.496759    0.226556    0.448682    11.00000    0.03135    0.03908 =
         0.02834   -0.00949    0.00399   -0.01174
AFIX 137
H13A  2    0.506912    0.211657    0.410352    11.00000   -1.50000
H13B  2    0.452709    0.264558    0.448539    11.00000   -1.50000
H13C  2    0.462357    0.188650    0.468078    11.00000   -1.50000
AFIX   0
C14   1    0.696164    0.257722    0.719926    11.00000    0.00991    0.02269 =
         0.02750   -0.00037   -0.00131    0.00001
C15   1    0.699477    0.311068    0.760834    11.00000    0.01164    0.02494 =
         0.02983   -0.00144    0.00078    0.00238
C16   1    0.734693    0.299684    0.814917    11.00000    0.01831    0.02820 =
         0.03216   -0.00520    0.00280    0.00239
AFIX  43
H16   2    0.734951    0.335332    0.842462    11.00000   -1.20000
AFIX   0
C17   1    0.769764    0.237627    0.830244    11.00000    0.01565    0.03272 =
         0.02895    0.00061    0.00134   -0.00167
C18   1    0.767403    0.186394    0.788937    11.00000    0.01300    0.02762 =
         0.03477    0.00522    0.00272    0.00491
AFIX  43
H18   2    0.790299    0.143664    0.798442    11.00000   -1.20000
AFIX   0
C19   1    0.732933    0.195308    0.734459    11.00000    0.01314    0.02310 =
         0.02876   -0.00287    0.00155   -0.00045
C20   1    0.671451    0.380400    0.744803    11.00000    0.02652    0.02356 =
         0.03199   -0.00476   -0.00265    0.00446
AFIX 137
H20A  2    0.662083    0.408056    0.778379    11.00000   -1.50000
H20B  2    0.606053    0.375606    0.721309    11.00000   -1.50000
H20C  2    0.727967    0.402681    0.724285    11.00000   -1.50000
AFIX   0
C21   1    0.815019    0.227325    0.888164    11.00000    0.03587    0.04318 =
         0.03131    0.00146   -0.00131    0.01171
AFIX 137
H21A  2    0.891198    0.226091    0.887521    11.00000   -1.50000
H21B  2    0.783528    0.184220    0.901487    11.00000   -1.50000
H21C  2    0.799688    0.264981    0.913058    11.00000   -1.50000
AFIX   0
C22   1    0.741833    0.141325    0.690014    11.00000    0.01952    0.02342 =
         0.03443   -0.00267    0.00044    0.00530
AFIX 137
H22A  2    0.672539    0.128298    0.671401    11.00000   -1.50000
H22B  2    0.768525    0.101377    0.706796    11.00000   -1.50000
H22C  2    0.790246    0.159054    0.662826    11.00000   -1.50000
AFIX   0
C23   1    0.272593    0.231869    0.667140    11.00000    0.01568    0.01847 =
         0.02238   -0.00293   -0.00288   -0.00079
C24   1    0.167137    0.248916    0.661016    11.00000    0.01795    0.01938 =
         0.02011   -0.00057   -0.00197    0.00323
AFIX  43
H24   2    0.149612    0.280626    0.634120    11.00000   -1.20000
AFIX   0
C25   1    0.089689    0.220814    0.692922    11.00000    0.01434    0.02492 =
         0.02864   -0.00255   -0.00130    0.00335
AFIX  43
H25   2    0.021008    0.234912    0.688070    11.00000   -1.20000
AFIX   0
C26   1    0.108403    0.172844    0.731731    11.00000    0.01455    0.02777 =
         0.02741    0.00097    0.00346    0.00034
C27   1    0.211711    0.156326    0.739397    11.00000    0.02035    0.02441 =
         0.02206    0.00234   -0.00088    0.00411
AFIX  43
H27   2    0.227234    0.124117    0.766253    11.00000   -1.20000
AFIX   0
C28   1    0.293060    0.185199    0.709220    11.00000    0.01302    0.02267 =
         0.02167    0.00110   -0.00012    0.00132
C29   1    0.022233    0.140384    0.765001    11.00000    0.02091    0.04671 =
         0.04284    0.01401    0.00653    0.00419
AFIX 137
H29A  2   -0.034285    0.118282    0.739662    11.00000   -1.50000
H29B  2   -0.005490    0.175469    0.788220    11.00000   -1.50000
H29C  2    0.050559    0.106339    0.788709    11.00000   -1.50000
AFIX   0
C30   1    0.462492    0.219085    0.790302    11.00000    0.02061    0.03123 =
         0.02419    0.00139   -0.00400    0.00256
AFIX  13
H30   2    0.539725    0.218714    0.798735    11.00000   -1.20000
AFIX   0
C31   1    0.441533    0.292842    0.783484    11.00000    0.02849    0.02972 =
         0.03714   -0.00531   -0.00187    0.00536
AFIX 137
H31A  2    0.471619    0.309286    0.749456    11.00000   -1.50000
H31B  2    0.473816    0.320631    0.815519    11.00000   -1.50000
H31C  2    0.365630    0.296234    0.781075    11.00000   -1.50000
AFIX   0
C32   1    0.408077    0.191659    0.840644    11.00000    0.03767    0.05199 =
         0.02206    0.00249   -0.00170   -0.00505
AFIX 137
H32A  2    0.331836    0.190483    0.833710    11.00000   -1.50000
H32B  2    0.430363    0.221360    0.873417    11.00000   -1.50000
H32C  2    0.427088    0.145524    0.847133    11.00000   -1.50000
AFIX   0
C33   1    0.423466    0.081056    0.744417    11.00000    0.01692    0.02435 =
         0.03843    0.01075   -0.00148    0.00245
AFIX  13
H33   2    0.378336    0.077307    0.776837    11.00000   -1.20000
AFIX   0
C34   1    0.531905    0.062641    0.763398    11.00000    0.02222    0.03081 =
         0.07905    0.02632    0.00090    0.00583
AFIX 137
H34A  2    0.525812    0.017750    0.779642    11.00000   -1.50000
H34B  2    0.564029    0.096767    0.791295    11.00000   -1.50000
H34C  2    0.575828    0.061528    0.731503    11.00000   -1.50000
AFIX   0
C35   1    0.373387    0.031261    0.698340    11.00000    0.04178    0.02306 =
         0.04453    0.00235    0.00246   -0.00015
AFIX 137
H35A  2    0.415710    0.034323    0.665802    11.00000   -1.50000
H35B  2    0.302262    0.042766    0.688146    11.00000   -1.50000
H35C  2    0.370083   -0.015229    0.711532    11.00000   -1.50000
AFIX   0
C36   1    0.316305    0.300785    0.592908    11.00000    0.00928    0.02266 =
         0.02845    0.00342    0.00337    0.00044
C37   1    0.283678    0.273958    0.538996    11.00000    0.01272    0.02506 =
         0.02803    0.00115    0.00287   -0.00199
C38   1    0.255534    0.317598    0.498015    11.00000    0.01654    0.03082 =
         0.02465    0.00068   -0.00318   -0.00379
AFIX  43
H38   2    0.235837    0.299132    0.461623    11.00000   -1.20000
AFIX   0
C39   1    0.255151    0.387562    0.508372    11.00000    0.01367    0.02923 =
         0.03194    0.00922    0.00074   -0.00024
C40   1    0.280930    0.412503    0.562293    11.00000    0.01561    0.02119 =
         0.03295    0.00381    0.00393    0.00352
AFIX  43
H40   2    0.278505    0.459717    0.570648    11.00000   -1.20000
AFIX   0
C41   1    0.310317    0.370759    0.604746    11.00000    0.01300    0.02195 =
         0.02613    0.00001    0.00268    0.00222
C42   1    0.274826    0.198147    0.527307    11.00000    0.02141    0.02470 =
         0.02826   -0.00158    0.00214   -0.00286
AFIX 137
H42A  2    0.216200    0.176599    0.546744    11.00000   -1.50000
H42B  2    0.340144    0.180090    0.540314    11.00000   -1.50000
H42C  2    0.262370    0.188389    0.487252    11.00000   -1.50000
AFIX   0
C43   1    0.226613    0.433215    0.462453    11.00000    0.02935    0.03679 =
         0.03727    0.01565   -0.00270   -0.00084
AFIX 137
H43A  2    0.287108    0.442665    0.439909    11.00000   -1.50000
H43B  2    0.206539    0.476089    0.478491    11.00000   -1.50000
H43C  2    0.167594    0.410643    0.439036    11.00000   -1.50000
AFIX   0
C44   1    0.331237    0.399702    0.663367    11.00000    0.02313    0.02171 =
         0.03314   -0.00180    0.00347    0.00421
AFIX 137
H44A  2    0.280539    0.377306    0.687354    11.00000   -1.50000
H44B  2    0.324219    0.448743    0.664119    11.00000   -1.50000
H44C  2    0.402561    0.391884    0.676761    11.00000   -1.50000
AFIX   0

TI1'  8    0.476893    0.712370    0.854921    11.00000    0.01371    0.01968 =
         0.02068    0.00288    0.00084    0.00122
CL1'  3    0.491383    0.636528    0.933508    11.00000    0.02642    0.01773 =
         0.01700    0.00390    0.00070    0.00157
P1'   7    0.533582    0.622242    0.782434    11.00000    0.01825    0.02541 =
         0.01886    0.00188    0.00069    0.00565
P2'   7    0.420197    0.811885    0.919830    11.00000    0.01587    0.02049 =
         0.02710   -0.00084    0.00029   -0.00021
N1'   5    0.624870    0.756344    0.829841    11.00000    0.01723    0.02338 =
         0.02563    0.00552    0.00166    0.00304
N2'   5    0.314605    0.720288    0.828403    11.00000    0.01541    0.02164 =
         0.02209   -0.00441    0.00170    0.00300
C1'   1    0.695786    0.723537    0.799873    11.00000    0.01600    0.03572 =
         0.02439    0.01017    0.00137    0.00477
C2'   1    0.800505    0.751715    0.793405    11.00000    0.01765    0.04084 =
         0.03250    0.00622    0.00240    0.00107
AFIX  43
H2'   2    0.824826    0.794360    0.811353    11.00000   -1.20000
AFIX   0
C3'   1    0.867823    0.718081    0.761365    11.00000    0.01775    0.05644 =
         0.03429    0.00519    0.00412    0.00367
AFIX  43
H3'   2    0.937415    0.738346    0.758542    11.00000   -1.20000
AFIX   0
C4'   1    0.837920    0.656574    0.733509    11.00000    0.01929    0.06017 =
         0.02712    0.00310    0.00233    0.01362
C5'   1    0.737472    0.626943    0.741524    11.00000    0.02203    0.04458 =
         0.03093    0.00007    0.00196    0.01170
AFIX  43
H5'   2    0.715761    0.583431    0.724393    11.00000   -1.20000
AFIX   0
C6'   1    0.666920    0.658495    0.773771    11.00000    0.01681    0.03239 =
         0.02470    0.00589    0.00095    0.00881
C7'   1    0.909441    0.622406    0.695365    11.00000    0.02579    0.07764 =
         0.03782   -0.00046    0.00758    0.01740
AFIX 137
H7'A  2    0.890412    0.573083    0.693588    11.00000   -1.50000
H7'B  2    0.982513    0.632083    0.709846    11.00000   -1.50000
H7'C  2    0.901520    0.640019    0.658064    11.00000   -1.50000
AFIX   0
C8'   1    0.472435    0.617552    0.710248    11.00000    0.02132    0.03101 =
         0.01860    0.00441   -0.00274    0.00545
AFIX  13
H8'   2    0.395095    0.607486    0.713271    11.00000   -1.20000
AFIX   0
C9'   1    0.505812    0.564443    0.669317    11.00000    0.03172    0.04295 =
         0.01761   -0.00051   -0.00046    0.00717
AFIX 137
H9'A  2    0.578455    0.576921    0.660202    11.00000   -1.50000
H9'B  2    0.459689    0.562386    0.635372    11.00000   -1.50000
H9'C  2    0.500792    0.519812    0.686014    11.00000   -1.50000
AFIX   0
C10'  1    0.489315    0.688364    0.686220    11.00000    0.03122    0.03995 =
         0.02456    0.00773   -0.00218    0.00648
AFIX 137
H10D  2    0.474912    0.723010    0.714145    11.00000   -1.50000
H10E  2    0.441698    0.690610    0.653239    11.00000   -1.50000
H10F  2    0.562121    0.696714    0.675921    11.00000   -1.50000
AFIX   0
C11'  1    0.551697    0.532004    0.796068    11.00000    0.03123    0.02818 =
         0.01960    0.00052    0.00111    0.01256
AFIX  13
H11'  2    0.584636    0.512257    0.763353    11.00000   -1.20000
AFIX   0
C12'  1    0.625074    0.525993    0.847214    11.00000    0.04707    0.03453 =
         0.02825    0.00124   -0.00482    0.02071
AFIX 137
H12D  2    0.598601    0.549615    0.879162    11.00000   -1.50000
H12E  2    0.695452    0.546682    0.840404    11.00000   -1.50000
H12F  2    0.628361    0.477814    0.854972    11.00000   -1.50000
AFIX   0
C13'  1    0.445795    0.491429    0.801434    11.00000    0.03847    0.02592 =
         0.03519    0.00495    0.00717    0.00726
AFIX 137
H13D  2    0.455486    0.442830    0.802735    11.00000   -1.50000
H13E  2    0.398485    0.499039    0.769392    11.00000   -1.50000
H13F  2    0.415349    0.506341    0.835625    11.00000   -1.50000
AFIX   0
C14'  1    0.664768    0.823043    0.849296    11.00000    0.01288    0.02319 =
         0.03937    0.00715    0.00646    0.00029
C15'  1    0.657157    0.878027    0.815094    11.00000    0.01648    0.02862 =
         0.05284    0.01506    0.00177    0.00350
C16'  1    0.696082    0.943102    0.835431    11.00000    0.02045    0.02984 =
         0.07114    0.02561    0.00458    0.00248
AFIX  43
H16'  2    0.690849    0.980432    0.811986    11.00000   -1.20000
AFIX   0
C17'  1    0.741928    0.955114    0.888436    11.00000    0.02451    0.02274 =
         0.07988    0.00771   -0.00278   -0.00229
C18'  1    0.752361    0.899149    0.921854    11.00000    0.02338    0.02654 =
         0.05814   -0.00009   -0.00302   -0.00019
AFIX  43
H18'  2    0.785022    0.906245    0.958193    11.00000   -1.20000
AFIX   0
C19'  1    0.715493    0.833097    0.902576    11.00000    0.01667    0.02390 =
         0.04179    0.00637   -0.00072   -0.00021
C20'  1    0.609606    0.866637    0.756868    11.00000    0.03615    0.03822 =
         0.04758    0.02178    0.01276    0.01004
AFIX 137
H20D  2    0.598781    0.910643    0.741015    11.00000   -1.50000
H20E  2    0.542020    0.839047    0.757302    11.00000   -1.50000
H20F  2    0.656956    0.842782    0.734254    11.00000   -1.50000
AFIX   0
C21'  1    0.780303    1.026376    0.910548    11.00000    0.05726    0.02452 =
         0.11836    0.00569   -0.01446   -0.00546
AFIX 137
H21D  2    0.832157    1.046849    0.886243    11.00000   -1.50000
H21E  2    0.812737    1.024282    0.948133    11.00000   -1.50000
H21F  2    0.720857    1.054131    0.911583    11.00000   -1.50000
AFIX   0
C22'  1    0.733668    0.772500    0.936915    11.00000    0.02882    0.02699 =
         0.04032    0.00455   -0.00814    0.00028
AFIX 137
H22D  2    0.666381    0.746093    0.941686    11.00000   -1.50000
H22E  2    0.766289    0.788248    0.973387    11.00000   -1.50000
H22F  2    0.780149    0.743771    0.917992    11.00000   -1.50000
AFIX   0
C23'  1    0.243535    0.750395    0.860335    11.00000    0.01879    0.02034 =
         0.02126    0.00162    0.00253    0.00456
C24'  1    0.133711    0.742032    0.847782    11.00000    0.01876    0.02400 =
         0.02438   -0.00023   -0.00097    0.00280
AFIX  43
H24'  2    0.107043    0.717014    0.814826    11.00000   -1.20000
AFIX   0
C25'  1    0.063945    0.769359    0.882271    11.00000    0.01401    0.02816 =
         0.03340    0.00169    0.00149    0.00391
AFIX  43
H25'  2   -0.009139    0.762618    0.872235    11.00000   -1.20000
AFIX   0
C26'  1    0.098097    0.806348    0.931135    11.00000    0.01998    0.02774 =
         0.03459   -0.00270    0.00286    0.00352
C27'  1    0.206225    0.816954    0.942516    11.00000    0.02194    0.02719 =
         0.02540   -0.00441   -0.00106    0.00206
AFIX  43
H27'  2    0.231661    0.842992    0.975192    11.00000   -1.20000
AFIX   0
C28'  1    0.279032    0.791540    0.908698    11.00000    0.01564    0.02128 =
         0.02725    0.00124    0.00156   -0.00010
C29'  1    0.022213    0.834198    0.970027    11.00000    0.02299    0.04388 =
         0.04692   -0.01449    0.00204    0.00575
AFIX 137
H29D  2   -0.001061    0.798926    0.995370    11.00000   -1.50000
H29E  2   -0.038691    0.847917    0.948320    11.00000   -1.50000
H29F  2    0.057310    0.873763    0.991546    11.00000   -1.50000
AFIX   0
C30'  1    0.437535    0.901078    0.896329    11.00000    0.02235    0.02270 =
         0.04506    0.00283    0.00207   -0.00055
AFIX  13
H30'  2    0.514720    0.914304    0.895939    11.00000   -1.20000
AFIX   0
C31'  1    0.391839    0.902698    0.836846    11.00000    0.03999    0.02947 =
         0.04458    0.01124    0.00272    0.00113
AFIX 137
H31D  2    0.420612    0.867855    0.813836    11.00000   -1.50000
H31E  2    0.410198    0.947689    0.822276    11.00000   -1.50000
H31F  2    0.315281    0.893593    0.836123    11.00000   -1.50000
AFIX   0
C32'  1    0.391074    0.955544    0.932577    11.00000    0.05465    0.02421 =
         0.05581   -0.00495    0.00276    0.00442
AFIX 137
H32D  2    0.315713    0.943141    0.935119    11.00000   -1.50000
H32E  2    0.401956    0.999903    0.915739    11.00000   -1.50000
H32F  2    0.426079    0.958140    0.969867    11.00000   -1.50000
AFIX   0
C33'  1    0.439013    0.824865    0.996679    11.00000    0.02082    0.02964 =
         0.03034   -0.00697    0.00144   -0.00031
AFIX  13
H33'  2    0.390146    0.858578    1.008436    11.00000   -1.20000
AFIX   0
C34'  1    0.550992    0.855197    1.013934    11.00000    0.02936    0.04466 =
         0.03339   -0.00310   -0.00484   -0.00815
AFIX 137
H34D  2    0.555000    0.870282    1.053195    11.00000   -1.50000
H34E  2    0.569767    0.894159    0.991228    11.00000   -1.50000
H34F  2    0.599865    0.820559    1.008422    11.00000   -1.50000
AFIX   0
C35'  1    0.410936    0.759311    1.026257    11.00000    0.03045    0.03980 =
         0.02780   -0.00035    0.00118   -0.00302
AFIX 137
H35D  2    0.462649    0.727011    1.019008    11.00000   -1.50000
H35E  2    0.340997    0.739334    1.012468    11.00000   -1.50000
H35F  2    0.411106    0.769427    1.066317    11.00000   -1.50000
AFIX   0
C36'  1    0.267330    0.679870    0.781007    11.00000    0.00923    0.03048 =
         0.02649   -0.00120   -0.00042    0.00334
C37'  1    0.233201    0.610452    0.786647    11.00000    0.01383    0.02849 =
         0.02531   -0.00461    0.00315    0.00288
C38'  1    0.193349    0.570711    0.739723    11.00000    0.01382    0.03418 =
         0.03636   -0.01053    0.00213    0.00208
AFIX  43
H38'  2    0.172788    0.523698    0.743599    11.00000   -1.20000
AFIX   0
C39'  1    0.182918    0.597711    0.687815    11.00000    0.01776    0.04812 =
         0.02706   -0.00986   -0.00176    0.01328
C40'  1    0.211355    0.666881    0.683562    11.00000    0.02190    0.05638 =
         0.02291    0.00106   -0.00404    0.01749
AFIX  43
H40'  2    0.202805    0.686590    0.648453    11.00000   -1.20000
AFIX   0
C41'  1    0.252140    0.708394    0.729291    11.00000    0.01836    0.03646 =
         0.02824    0.00297    0.00208    0.01036
C42'  1    0.236513    0.580092    0.843087    11.00000    0.02127    0.02883 =
         0.02775   -0.00045    0.00201   -0.00048
AFIX 137
H42D  2    0.183540    0.598648    0.865453    11.00000   -1.50000
H42E  2    0.306275    0.591407    0.861668    11.00000   -1.50000
H42F  2    0.221877    0.530490    0.838824    11.00000   -1.50000
AFIX   0
C43'  1    0.138383    0.554688    0.637317    11.00000    0.03117    0.06406 =
         0.03684   -0.01913   -0.00665    0.01731
AFIX 137
H43D  2    0.181563    0.564769    0.605861    11.00000   -1.50000
H43E  2    0.066309    0.565064    0.628067    11.00000   -1.50000
H43F  2    0.138423    0.506357    0.645305    11.00000   -1.50000
AFIX   0
C44'  1    0.276409    0.783987    0.723070    11.00000    0.03819    0.04381 =
         0.02940    0.01068   -0.00186    0.01342
AFIX 137
H44D  2    0.231657    0.808904    0.746509    11.00000   -1.50000
H44E  2    0.263011    0.794895    0.684171    11.00000   -1.50000
H44F  2    0.350310    0.797225    0.734493    11.00000   -1.50000
AFIX   0

PART 1
K1    4    0.084838    0.082861    0.460313    10.50000    0.01732    0.02314 =
         0.02989   -0.00463    0.00133    0.00416
O1    6    0.214535    0.027975    0.532261    10.50000    0.02951    0.02666 =
         0.04257   -0.00254   -0.00207    0.00406
O2    6    0.250925    0.022704    0.419812    10.50000    0.03490    0.03609 =
         0.05389   -0.00154    0.01261    0.00778
O3    6    0.112720    0.085506    0.346412    10.50000    0.05638    0.04308 =
         0.05166    0.00971    0.02393    0.01838
O4    6    0.049148    0.197783    0.407454    10.50000    0.04395    0.03611 =
         0.04218    0.00708    0.01118    0.01639
O5    6   -0.042567    0.169263    0.508422    10.50000    0.02545    0.02860 =
         0.03061    0.00026    0.00373    0.00393
O6    6    0.012740    0.050064    0.564894    10.50000    0.02903    0.03002 =
         0.03280   -0.00157   -0.00067    0.00273
C45   1    0.292347   -0.009479    0.510551    10.50000    0.02996    0.02846 =
         0.04717   -0.00316    0.00236    0.00697
AFIX  23
H45A  2    0.261125   -0.055860    0.498650    10.50000   -1.20000
H45B  2    0.348369   -0.013797    0.539824    10.50000   -1.20000
AFIX   0
C46   1    0.340602    0.026154    0.460200    10.50000    0.03186    0.03380 =
         0.05131   -0.00170    0.01050    0.00805
AFIX  23
H46A  2    0.367699    0.073924    0.470141    10.50000   -1.20000
H46B  2    0.398005    0.001474    0.445975    10.50000   -1.20000
AFIX   0
C47   1    0.285286    0.047685    0.368427    10.50000    0.04313    0.04377 =
         0.05470    0.00347    0.01930    0.01315
AFIX  23
H47A  2    0.339516    0.020118    0.354274    10.50000   -1.20000
H47B  2    0.315641    0.095647    0.373588    10.50000   -1.20000
AFIX   0
C48   1    0.187687    0.042255    0.327050    10.50000    0.05378    0.04661 =
         0.05338    0.00763    0.02323    0.01195
AFIX  23
H48A  2    0.208866    0.055992    0.289956    10.50000   -1.20000
H48B  2    0.155825   -0.005486    0.323583    10.50000   -1.20000
AFIX   0
C49   1    0.132398    0.157433    0.331777    10.50000    0.06592    0.04636 =
         0.05420    0.01335    0.02531    0.02347
AFIX  23
H49A  2    0.138723    0.160315    0.291221    10.50000   -1.20000
H49B  2    0.198706    0.178158    0.350933    10.50000   -1.20000
AFIX   0
C50   1    0.042739    0.194390    0.349283    10.50000    0.05736    0.04500 =
         0.04700    0.01328    0.01559    0.02011
AFIX  23
H50A  2    0.047530    0.240771    0.334737    10.50000   -1.20000
H50B  2   -0.024737    0.169675    0.334987    10.50000   -1.20000
AFIX   0
C51   1   -0.029603    0.235725    0.428258    10.50000    0.03577    0.03211 =
         0.03734    0.00680    0.00460    0.01142
AFIX  23
H51A  2   -0.099802    0.215031    0.414055    10.50000   -1.20000
H51B  2   -0.020306    0.283019    0.415760    10.50000   -1.20000
AFIX   0
C52   1   -0.021577    0.235877    0.488876    10.50000    0.02874    0.02994 =
         0.03395    0.00271    0.00443    0.00918
AFIX  23
H52A  2    0.049930    0.254633    0.502604    10.50000   -1.20000
H52B  2   -0.072112    0.265749    0.503836    10.50000   -1.20000
AFIX   0
C53   1   -0.036907    0.166003    0.567015    10.50000    0.02712    0.03169 =
         0.03085   -0.00059    0.00319    0.00354
AFIX  23
H53A  2   -0.087792    0.194929    0.582879    10.50000   -1.20000
H53B  2    0.034344    0.183429    0.582151    10.50000   -1.20000
AFIX   0
C54   1   -0.060968    0.094251    0.582982    10.50000    0.02938    0.03293 =
         0.03212   -0.00145    0.00261    0.00350
AFIX  23
H54A  2   -0.062456    0.093313    0.623915    10.50000   -1.20000
H54B  2   -0.131721    0.077098    0.566945    10.50000   -1.20000
AFIX   0
C55   1    0.100792    0.045273    0.605491    10.50000    0.02819    0.02997 =
         0.03450   -0.00078   -0.00317    0.00182
AFIX  23
H55A  2    0.075225    0.027274    0.640528    10.50000   -1.20000
H55B  2    0.139343    0.090682    0.613726    10.50000   -1.20000
AFIX   0
C56   1    0.170824   -0.002287    0.579765    10.50000    0.03065    0.03028 =
         0.03835   -0.00135   -0.00501    0.00214
AFIX  23
H56A  2    0.227857   -0.011358    0.607110    10.50000   -1.20000
H56B  2    0.129926   -0.046152    0.568515    10.50000   -1.20000
AFIX   0

PART 0
K1'   4    0.080103    0.463183    0.926742    11.00000    0.02642    0.02613 =
         0.02441    0.00058   -0.00124    0.00428
O1'   6    0.220460    0.552290    0.985129    11.00000    0.03015    0.02988 =
         0.02531    0.00277   -0.00402    0.00145
O2'   6    0.270277    0.420813    0.962096    11.00000    0.02569    0.03425 =
         0.03710    0.00401    0.00078    0.00503
O3'   6    0.130168    0.334193    0.888654    11.00000    0.03967    0.03285 =
         0.04155   -0.00212   -0.00066    0.00743
O4'   6    0.036292    0.422905    0.817259    11.00000    0.02884    0.03342 =
         0.03636   -0.00946   -0.00642    0.00512
O5'   6   -0.067264    0.528813    0.867131    11.00000    0.02458    0.02877 =
         0.02732    0.00115   -0.00056    0.00158
O6'   6    0.009111    0.585040    0.976117    11.00000    0.03152    0.02704 =
         0.02928    0.00154   -0.00123    0.00343
C45'  1    0.311698    0.527120    1.011446    11.00000    0.02696    0.04347 =
         0.03092    0.01164   -0.01006   -0.00537
AFIX  23
H45E  2    0.293457    0.506434    1.046815    11.00000   -1.20000
H45F  2    0.366905    0.565195    1.019882    11.00000   -1.20000
AFIX   0
C46'  1    0.351299    0.475434    0.973893    11.00000    0.02160    0.04046 =
         0.03755    0.01153   -0.00147    0.00104
AFIX  23
H46E  2    0.371546    0.496386    0.938938    11.00000   -1.20000
H46F  2    0.414071    0.457730    0.991800    11.00000   -1.20000
AFIX   0
C47'  1    0.305885    0.364763    0.932988    11.00000    0.03482    0.04371 =
         0.04361    0.00064    0.00043    0.01633
AFIX  23
H47E  2    0.362607    0.345978    0.955455    11.00000   -1.20000
H47F  2    0.334075    0.379487    0.897548    11.00000   -1.20000
AFIX   0
C48'  1    0.214943    0.311400    0.921748    11.00000    0.04764    0.03316 =
         0.04649    0.00385    0.00050    0.01941
AFIX  23
H48E  2    0.239876    0.271296    0.902589    11.00000   -1.20000
H48F  2    0.188740    0.296653    0.957621    11.00000   -1.20000
AFIX   0
C49'  1    0.145577    0.333566    0.831057    11.00000    0.04293    0.03796 =
         0.04297   -0.01070    0.00103    0.01189
AFIX  23
H49E  2    0.159981    0.287469    0.817880    11.00000   -1.20000
H49F  2    0.206392    0.365995    0.823653    11.00000   -1.20000
AFIX   0
C50'  1    0.048338    0.353531    0.801236    11.00000    0.04281    0.03641 =
         0.03947   -0.01613   -0.00730    0.00603
AFIX  23
H50E  2    0.054247    0.348933    0.760580    11.00000   -1.20000
H50F  2   -0.013484    0.323531    0.811166    11.00000   -1.20000
AFIX   0
C51'  1   -0.058142    0.445024    0.793713    11.00000    0.02223    0.03977 =
         0.03275   -0.00614   -0.00829   -0.00031
AFIX  23
H51E  2   -0.119249    0.418119    0.807976    11.00000   -1.20000
H51F  2   -0.061181    0.437803    0.752825    11.00000   -1.20000
AFIX   0
C52'  1   -0.062460    0.519251    0.808474    11.00000    0.02827    0.04126 =
         0.02640    0.00224   -0.00230    0.00534
AFIX  23
H52E  2    0.000672    0.545874    0.796063    11.00000   -1.20000
H52F  2   -0.125094    0.535692    0.789355    11.00000   -1.20000
AFIX   0
C53'  1   -0.067719    0.599584    0.882285    11.00000    0.02922    0.02915 =
         0.03136    0.00315    0.00157    0.00866
AFIX  23
H53E  2   -0.127506    0.618263    0.862268    11.00000   -1.20000
H53F  2   -0.002023    0.624900    0.871635    11.00000   -1.20000
AFIX   0
C54'  1   -0.076932    0.608291    0.943435    11.00000    0.03221    0.03230 =
         0.03618    0.00241    0.00354    0.01035
AFIX  23
H54E  2   -0.081268    0.657119    0.952960    11.00000   -1.20000
H54F  2   -0.143099    0.582967    0.953433    11.00000   -1.20000
AFIX   0
C55'  1    0.097382    0.635186    0.984709    11.00000    0.04271    0.02259 =
         0.02796   -0.00263    0.00113   -0.00094
AFIX  23
H55E  2    0.076673    0.675901    1.004907    11.00000   -1.20000
H55F  2    0.122763    0.649267    0.948492    11.00000   -1.20000
AFIX   0
C56'  1    0.182756    0.605006    1.017876    11.00000    0.03584    0.02981 =
         0.03058   -0.00318   -0.00190   -0.00452
AFIX  23
H56E  2    0.240735    0.640614    1.028547    11.00000   -1.20000
H56F  2    0.155063    0.586324    1.052221    11.00000   -1.20000
AFIX   0

PART 2
K1*   4    0.098992    0.070507    0.471674    10.50000    0.02205    0.02237 =
         0.03312   -0.00020    0.00438    0.00614
O1*   6   -0.027986    0.174092    0.452601    10.50000    0.03452    0.03292 =
         0.03639    0.00677    0.00450    0.01202
O2*   6    0.016398    0.130496    0.559688    10.50000    0.02407    0.02671 =
         0.03194   -0.00115    0.00135    0.00470
O3*   6    0.090566    0.001028    0.573536    10.50000    0.02407    0.02418 =
         0.03338   -0.00249   -0.00125    0.00363
O4*   6    0.260361   -0.002745    0.500908    10.50000    0.02792    0.02899 =
         0.04522   -0.00404    0.00323    0.00578
O5*   6    0.257461    0.069953    0.404455    10.50000    0.04567    0.04830 =
         0.05812    0.00779    0.02098    0.01866
O6*   6    0.059465    0.109255    0.362024    10.50000    0.06526    0.05412 =
         0.05182    0.01728    0.01963    0.02416
C45*  1   -0.025411    0.219109    0.502077    10.50000    0.02860    0.03084 =
         0.03394    0.00192    0.00362    0.00912
AFIX  23
H45C  2   -0.072856    0.255212    0.495606    10.50000   -1.20000
H45D  2    0.046642    0.241148    0.510405    10.50000   -1.20000
AFIX   0
C46*  1   -0.059002    0.178990    0.549210    10.50000    0.02576    0.02948 =
         0.03367    0.00020    0.00319    0.00708
AFIX  23
H46C  2   -0.062390    0.209313    0.582511    10.50000   -1.20000
H46D  2   -0.129571    0.154941    0.540286    10.50000   -1.20000
AFIX   0
C47*  1   -0.009000    0.088922    0.605183    10.50000    0.02615    0.03034 =
         0.03248   -0.00251    0.00069    0.00236
AFIX  23
H47C  2   -0.073134    0.057998    0.595121    10.50000   -1.20000
H47D  2   -0.022328    0.117875    0.637897    10.50000   -1.20000
AFIX   0
C48*  1    0.078663    0.049594    0.618204    10.50000    0.02660    0.02939 =
         0.03329   -0.00335   -0.00106    0.00254
AFIX  23
H48C  2    0.143879    0.080636    0.624438    10.50000   -1.20000
H48D  2    0.066715    0.025289    0.652791    10.50000   -1.20000
AFIX   0
C49*  1    0.177997   -0.039629    0.580717    10.50000    0.02693    0.02422 =
         0.03876   -0.00100   -0.00540    0.00475
AFIX  23
H49C  2    0.159977   -0.084358    0.560909    10.50000   -1.20000
H49D  2    0.190125   -0.047852    0.620688    10.50000   -1.20000
AFIX   0
C50*  1    0.277735   -0.006313    0.559363    10.50000    0.02599    0.02743 =
         0.04255   -0.00204   -0.00360    0.00454
AFIX  23
H50C  2    0.294439    0.039935    0.576715    10.50000   -1.20000
H50D  2    0.337117   -0.033551    0.568205    10.50000   -1.20000
AFIX   0
C51*  1    0.351075    0.017537    0.476591    10.50000    0.03161    0.03003 =
         0.04930   -0.00366    0.00999    0.00703
AFIX  23
H51C  2    0.403545   -0.015228    0.484214    10.50000   -1.20000
H51D  2    0.380122    0.062768    0.492515    10.50000   -1.20000
AFIX   0
C52*  1    0.329976    0.021421    0.414460    10.50000    0.03637    0.03920 =
         0.05428    0.00206    0.01711    0.01216
AFIX  23
H52C  2    0.396206    0.034944    0.396820    10.50000   -1.20000
H52D  2    0.300932   -0.023712    0.398331    10.50000   -1.20000
AFIX   0
C53*  1    0.217529    0.062986    0.343113    10.50000    0.05783    0.05422 =
         0.05772    0.01171    0.02307    0.01805
AFIX  23
H53C  2    0.173082    0.019598    0.335026    10.50000   -1.20000
H53D  2    0.276587    0.065383    0.318323    10.50000   -1.20000
AFIX   0
C54*  1    0.152810    0.124793    0.336574    10.50000    0.06527    0.05688 =
         0.05805    0.01551    0.02407    0.02070
AFIX  23
H54C  2    0.191799    0.166247    0.354518    10.50000   -1.20000
H54D  2    0.138356    0.132972    0.296763    10.50000   -1.20000
AFIX   0
C55*  1   -0.014745    0.159619    0.355735    10.50000    0.05599    0.04803 =
         0.04789    0.01431    0.01150    0.02015
AFIX  23
H55C  2   -0.087043    0.136713    0.352907    10.50000   -1.20000
H55D  2   -0.003201    0.183731    0.321020    10.50000   -1.20000
AFIX   0
C56*  1   -0.003030    0.209596    0.403613    10.50000    0.04567    0.03937 =
         0.04254    0.01165    0.00836    0.01599
AFIX  23
H56C  2    0.069894    0.231412    0.407721    10.50000   -1.20000
H56D  2   -0.050946    0.245538    0.397604    10.50000   -1.20000
AFIX   0

PART 1
O7    6    0.091741    0.017105    0.854220    10.64000    0.14395    0.05874 =
         0.06154    0.00931   -0.02103    0.02122
PART 2
O7*   6    0.127169    0.016299    0.849750    10.36000    0.14301    0.06109 =
         0.06287    0.00853   -0.02000    0.02188
PART 0
C57   1    0.150994    0.112790    0.912543    11.00000    0.11440    0.09915 =
         0.05934   -0.01056   -0.00516   -0.01516
AFIX 137
H57A  2    0.225624    0.117602    0.905078    11.00000   -1.50000
H57B  2    0.142353    0.129754    0.950511    11.00000   -1.50000
H57C  2    0.112076    0.139144    0.886183    11.00000   -1.50000
AFIX   0
C58   1    0.110744    0.041226    0.906385    11.00000    0.13778    0.07502 =
         0.06612    0.00842   -0.01629    0.02245
PART 1
AFIX  23
H58A  2    0.162084    0.013809    0.925094    10.64000   -1.20000
H58B  2    0.044833    0.034806    0.925857    10.64000   -1.20000
AFIX  23
PART 2
H58C  2    0.034974    0.036043    0.913065    10.36000   -1.20000
H58D  2    0.147980    0.014486    0.933789    10.36000   -1.20000
AFIX   0
PART 1
C59   1    0.066187   -0.049462    0.846772    10.64000    0.14771    0.06060 =
         0.06663    0.00706   -0.02053    0.02072
AFIX  23
H59A  2   -0.008221   -0.061390    0.854402    10.64000   -1.20000
H59B  2    0.111002   -0.075061    0.871562    10.64000   -1.20000
AFIX   0
PART 2
C59*  1    0.086988   -0.046659    0.824941    10.36000    0.14562    0.06227 =
         0.06626    0.00665   -0.01945    0.02201
AFIX  23
H59C  2    0.141878   -0.056426    0.799341    10.36000   -1.20000
H59D  2    0.095847   -0.077932    0.855661    10.36000   -1.20000
AFIX   0
PART 1
C60   1    0.087204   -0.067907    0.776967    10.64000    0.14968    0.06617 =
         0.07683   -0.00917   -0.02712    0.03472
AFIX 137
H60A  2    0.029011   -0.053813    0.753354    10.64000   -1.50000
H60B  2    0.091190   -0.116985    0.771225    10.64000   -1.50000
H60C  2    0.153168   -0.043242    0.767275    10.64000   -1.50000
AFIX   0
PART 2
C60*  1    0.006331   -0.073033    0.799439    10.36000    0.14876    0.06782 =
         0.07627    0.00457   -0.01765    0.01161
AFIX 137
H60D  2   -0.054342   -0.066449    0.821291    10.36000   -1.50000
H60E  2    0.011752   -0.121877    0.793138    10.36000   -1.50000
H60F  2   -0.002476   -0.051719    0.763636    10.36000   -1.50000
AFIX   0
HKLF 4


REM  90304.res in P-1
REM wR2 = 0.1650, GooF = S = 1.063, Restrained GooF = 1.060 for all data
REM R1 = 0.0725 for 18746 Fo > 4sig(Fo) and 0.1143 for all 27621 data
REM 1521 parameters refined using 655 restraints

END

WGHT      0.0327     17.8613

REM Highest difference peak  0.965,  deepest hole -0.866,  1-sigma level  0.082
Q1    1   0.2718  0.1034  0.3592  11.00000  0.05    0.97
Q2    1   0.4714  0.0974  0.5824  11.00000  0.05    0.77
Q3    1   0.5186  0.1090  0.6078  11.00000  0.05    0.77
Q4    1   0.4666  0.6559  0.9171  11.00000  0.05    0.73
Q5    1   0.5299  0.1184  0.5680  11.00000  0.05    0.69
Q6    1   0.4924  0.1316  0.5902  11.00000  0.05    0.68
Q7    1   0.1845  0.0506  0.8835  11.00000  0.05    0.61
Q8    1   0.1029  0.1410  0.3727  11.00000  0.05    0.58
Q9    1   0.4820  0.6468  0.9502  11.00000  0.05    0.57
Q10   1   0.5221  0.6507  0.9318  11.00000  0.05    0.55
;
_shelx_res_checksum                1777
_shelx_hkl_file
;
   0   0  -4 25.3348 2.28768  28
   0   0   4 25.0230 2.41018  28
   0   0   4 28.6218 2.39355  31
   0   0  -4 30.1124 2.32363  31
   0   0   4 23.9069 2.17479  34
   0   0  -4 28.3630 2.02858  24
   0   0   4 29.2178 2.05278  24
   0   0   4 25.9116 2.08390  20
   0   0  -4 27.4013 2.07462  20
   0   0   4 27.5835 2.27691   8
   0   0   4 30.5232 2.42132  17
   0   0  -4 26.1867 1.99382  19
   0   0  -4 26.0547 2.27000  17
   0   0  -4 25.1759 2.16777  34
   0   0   4 27.3053 2.39408   5
   0   0   5 1.14812 1.13658  31
   0   0  -5 0.95821 0.78416  34
   0   0  -5 2.67423 1.07643  31
   0   0   5 0.54352 0.73260  34
   0   0   5 0.52268 1.14195   5
   0   0  -5 2.83922 1.10171  28
   0   0   5 1.21670 1.11617  28
   0   0   5 0.27031 0.42820  24
   0   0  -5 0.62772 0.41903  24
   0   0  -5 0.62282 0.53235  20
   0   0   5 0.40221 0.58106  20
   0   0   5 1.07352 0.95348   8
   0   0  -5 0.88184 0.98566  17
   0   0   5 1.38142 1.31851  17
   0   0  -5-0.12521 0.79503  12
   0   0  -6 28.6733 1.90917  31
   0   0   6 11.2181 1.40075  34
   0   0   6 20.6270 1.98612  31
   0   0   6 13.2232 2.24930  28
   0   0  -6 29.2160 2.10776  28
   0   0  -6 16.5317 1.59230  12
   0   0  -6 9.39843 0.88973  24
   0   0  -6 14.3645 1.12764  20
   0   0   6 8.60683 1.02811  20
   0   0   6 16.1684 1.76353   8
   0   0   6 16.9623 2.35655  17
   0   0  -6 16.3295 1.75671  17
   0   0  -6 20.3379 1.51981  34
   0   0   6 18.2116 2.30971   5
   0   0   7 26.7539 1.99685  30
   0   0   7 22.8561 2.37601  31
   0   0  -7 27.4363 2.36983  31
   0   0   7 24.1492 1.66155   4
   0   0   7 20.5117 2.46309   5
   0   0   7 19.6628 2.42329  28
   0   0  -7 20.5305 2.35123  28
   0   0   7 22.1502 1.82242  24
   0   0  -7 23.3328 1.81808  24
   0   0   7 20.6261 1.90347  20
   0   0  -7 23.9086 1.91513  20
   0   0   7 20.8102 2.24135   8
   0   0   7 21.3490 2.47775  17
   0   0  -7 21.6681 2.25310  17
   0   0  -7 21.3097 1.76539  19
   0   0  -7 21.8211 2.12896  34
   0   0  -7 18.3459 2.10959  12
   0   0   8 54.6523 5.00472  31
   0   0   8 65.2470 4.70749  30
   0   0  -8 68.4080 5.01607  31
   0   0   8 50.6304 5.01720  28
   0   0  -8 62.2351 4.98997  28
   0   0  -8 60.8412 4.86617  12
   0   0   8 56.4471 4.55711  24
   0   0  -8 66.3893 4.55521  24
   0   0   8 61.3799 4.66166  20
   0   0  -8 68.0559 4.66648  20
   0   0   8 58.5737 4.95518   8
   0   0  -8 58.8789 4.88616  17
   0   0  -8 54.9853 4.49980  19
   0   0   8 57.5013 5.14277  17
   0   0  -8 63.3791 4.82551  34
   0   0   8 56.8534 5.16899   5
   0   0   8 64.8193 4.40075   4
   0   0   9-0.06861 0.19665   4
   0   0  -9 0.60345 0.46765  19
   0   0  -9-1.86080 1.40306  17
   0   0   9-1.03412 1.84702  17
   0   0   9 0.24217 1.43651   8
   0   0   9-0.92317 1.79936  31
   0   0  -9 0.11647 1.41320  31
   0   0  -9-0.46766 1.11218  34
   0   0  -9 3.21200 2.03014  28
   0   0   9-0.21759 0.77493  30
   0   0   9 0.84193 1.67238  28
   0   0   9-0.28447 0.53457  24
   0   0  -9 0.57816 0.50985  24
   0   0  -9-0.24370 0.71443  20
   0   0   9-0.19912 0.69903  20
   0   0  -9 2.92640 1.15103  12
   0   0   9-1.15277 1.81850   5
   0   0 -10 30.4651 3.11361  34
   0   0  10 28.8531 3.61459  17
   0   0 -10 36.6433 2.70567  19
   0   0 -10 33.5946 3.20157  17
   0   0  10 28.1270 3.32087   8
   0   0 -10 33.6491 3.40974  31
   0   0  10 30.7216 3.47729  31
   0   0  10 38.4815 3.62215  28
   0   0  10 34.2514 2.93726  30
   0   0 -10 31.8363 3.37383  28
   0   0  10 31.8858 2.75999  24
   0   0 -10 38.7659 2.77269  24
   0   0 -10 37.1501 2.89967  20
   0   0  10 35.1585 2.94253  20
   0   0  10 32.5701 3.72219   5
   0   0  10 37.6885 2.56217   4
   0   0 -10 30.5208 3.12246  12
   0   0 -11 36.1439 3.42774  34
   0   0  11 35.2111 4.10225  17
   0   0 -11 38.5181 2.98721  19
   0   0 -11 38.3492 3.56969  17
   0   0 -11 29.6170 3.30449   9
   0   0  11 36.4746 3.79133   8
   0   0  11 35.7264 3.81588  31
   0   0 -11 32.7522 3.66584  28
   0   0  11 37.8629 3.25683  30
   0   0  11 34.5429 3.93509  28
   0   0 -11 32.1528 3.41050  12
   0   0 -11 40.1196 3.03297  24
   0   0  11 34.1485 3.01974  24
   0   0 -11 38.3489 3.20827  20
   0   0  11 36.6731 3.21492  20
   0   0  11 42.7614 3.24216   3
   0   0 -11 40.6742 2.78326   1
   0   0  11 40.7293 2.82802   4
   0   0  11 36.8407 4.10424   5
   0   0  12 24.1745 2.02979   3
   0   0 -12 21.5510 2.45304  34
   0   0 -12 20.9226 1.72098  19
   0   0  12 21.4639 3.37575  17
   0   0 -12 18.0329 2.48987  17
   0   0 -12 18.9061 2.20972   9
   0   0  12 15.8769 2.73318   8
   0   0  12 14.2195 2.85605  31
   0   0  12 20.3007 2.04733  30
   0   0 -12 16.6206 2.64400  28
   0   0  12 12.1868 2.80404  28
   0   0 -12 21.2640 1.77174  24
   0   0  12 17.6197 1.76074  24
   0   0 -12 21.4198 2.00412  20
   0   0  12 19.7476 2.01500  20
   0   0 -12 16.8565 2.28709  12
   0   0  12 21.6066 1.52859   4
   0   0  12 18.3798 3.12698   5
   0   0  13 24.5724 1.77168   4
   0   0  13 22.6015 3.28104   5
   0   0  13 26.9218 2.25521   3
   0   0 -13 21.6794 2.52785  34
   0   0 -13 21.5908 2.58312  17
   0   0  13 24.9602 3.35843  17
   0   0 -13 22.0769 1.93983  19
   0   0  13 23.4134 2.99820   8
   0   0 -13 21.3766 2.42293   9
   0   0  13 24.3501 3.18992  31
   0   0 -13 23.5841 2.83909  28
   0   0  13 23.9943 2.29835  30
   0   0  13 18.4385 3.10921  28
   0   0 -13 23.6586 1.98724  24
   0   0 -13 28.7212 2.26866  20
   0   0  13 20.4798 2.18720  20
   0   0 -13 19.9803 2.44992  12
   0   0 -13 24.0162 1.87263  14
   0   0  14 95.8610 8.60877   5
   0   0  14 107.409 7.29895   4
   0   0  14 105.779 7.71966   3
   0   0 -14 95.7478 7.90601  34
   0   0  14 101.192 8.60719  17
   0   0 -14 102.957 7.96462  17
   0   0 -14 102.539 7.46633  19
   0   0  14 92.3867 8.26398   8
   0   0 -14 85.7181 7.80010   9
   0   0  14 91.9633 8.27616  31
   0   0 -14 101.233 8.16808  28
   0   0  14 108.009 7.79368  30
   0   0  14 99.7635 8.38778  28
   0   0  14 104.168 8.04799  26
   0   0 -14 104.684 7.48797  24
   0   0  14 96.8872 7.71854  20
   0   0 -14 114.875 7.72659  20
   0   0 -14 91.6860 7.89209  12
   0   0 -14 99.5809 7.38464  14
   0   0  15 34.1609 4.13291   5
   0   0  15 31.4961 2.68248   3
   0   0 -15 28.6120 3.05972  34
   0   0 -15 28.0398 2.38322  19
   0   0 -15 30.1018 3.07410  17
   0   0  15 27.8347 3.53310   8
   0   0 -15 27.6058 2.87446   9
   0   0  15 35.1399 3.75910  31
   0   0 -15 32.7542 3.51894  28
   0   0  15 30.5462 2.78442  30
   0   0  15 33.3814 3.22756  26
   0   0 -15 26.7050 2.38095  25
   0   0  15 32.7936 3.77450  28
   0   0 -15 31.7570 2.42715  24
   0   0  15 28.9303 2.69692  20
   0   0 -15 32.0484 2.73501  20
   0   0 -15 29.2472 2.99146  12
   0   0 -15 27.0264 2.27998  14
   0   0  15 30.7090 4.03172  17
   0   0  16 18.2339 3.56092   5
   0   0 -16 16.0936 1.57148  19
   0   0 -16 15.6295 2.39545  17
   0   0  16 17.6718 3.22853   8
   0   0 -16 16.0515 2.23356   9
   0   0  16 19.0111 1.88589   3
   0   0  16 13.1429 3.00459  31
   0   0 -16 19.1954 2.47682  34
   0   0  16 18.7020 2.01085  30
   0   0 -16 17.3990 2.75533  28
   0   0  16 21.4308 2.66120  26
   0   0  16 10.5712 3.11072  28
   0   0 -16 14.4780 1.58549  25
   0   0 -16 18.2043 1.61098  24
   0   0  16 16.1631 1.99534  20
   0   0 -16 17.9743 2.31265  12
   0   0  16 15.7353 3.68364  17
   0   0  17 5.10864 1.14702   3
   0   0 -17 4.16188 1.81857  34
   0   0 -17 4.91253 2.07556  28
   0   0  17 5.24890 1.30378  30
   0   0  17 3.90682 1.80785  26
   0   0 -17 4.19910 0.84754  25
   0   0  17-1.37345 2.71454  28
   0   0 -17 8.51419 1.72547  12
   0   0  17 4.51027 1.29344  20
   0   0  17 7.20775 2.53842   8
   0   0 -17 5.89243 1.60728   9
   0   0 -17 6.57765 0.94116  19
   0   0 -17 2.37488 1.73769  17
   0   0  17 3.70536 2.82849   5
   0   0  17 10.0421 3.21646  17
   0   0  18 9.35298 1.48690   3
   0   0 -18 9.13258 2.10354  17
   0   0 -18 12.9576 1.27198  19
   0   0 -18 7.25922 1.16716  25
   0   0  18 14.8504 3.21175  28
   0   0  18 12.3589 2.35447  26
   0   0 -18 11.7511 1.93479  12
   0   0  18 8.56528 2.81144   8
   0   0 -18 10.3341 1.86230   9
   0   0 -18 7.97520 2.08041  34
   0   0 -18 11.4712 2.55755  28
   0   0  18 13.3834 1.69701  30
   0   0  18 8.74198 3.39487  17
   0   0  18 13.6659 3.50292   5
   0   0 -19 16.9332 2.44191  34
   0   0  19 6.49491 3.51095   5
   0   0  19 10.9416 3.15375   8
   0   0 -19 10.1590 1.55301  11
   0   0 -19 9.67897 1.27231  25
   0   0  19 9.26511 1.76691  30
   0   0 -19 9.71569 2.66410  28
   0   0  19 14.0137 4.00999  17
   0   0 -19 12.5954 1.32464  19
   0   0 -20 10.7080 2.78968  28
   0   0  20 14.5891 3.94208   5
   0   0 -20 12.6153 2.41804  34
   0   0  20 13.3868 4.12822  17
   0   0 -20 11.2773 1.38806  25
   0   0  20 5.67306 3.28735   8
   0   0  21 43.8105 5.79480  17
   0   0  21 40.9081 5.25249   8
   0   0 -21 41.4309 4.53751  28
   0   0 -21 45.0122 4.36599  34
   0   0  21 43.2197 5.84796   5
   0   0  22 0.42879 3.90748  17
   0   0  22 5.33114 3.25160   8
   0   0 -22-0.69103 2.30298  28
   0   0 -22-0.20219 1.92087  34
   0   0  22 3.60745 3.44585   5
   0   0  23 38.4164 6.25851  17
   0   0  23 43.2363 5.42831   8
   0   0 -23 24.6525 4.05031  28
   0   0 -23 39.4994 4.02142  34
   0   0  23 41.1787 5.97301   5
   0   0  24 3.32141 4.28954  17
   0   0  24 0.39584 3.40395   8
   0   0 -24 1.92321 2.37141  28
   0   0 -24-1.30662 2.21169  34
   0   0  24 0.49526 3.69902   5
   0   0  25 5.46085 4.63766  17
   0   0 -25 6.38657 2.70700  28
   0   0  25 3.75094 3.56454   8
   0   0 -25 1.77932 2.13253  34
   0   0  25 8.27815 4.25965   5
   0   0  26-1.07702 4.11450   5
   0   0 -26-0.19110 1.80819  22
   0   0 -26 1.24284 2.58713  28
   0   0 -26 1.37628 2.10646  34
   0   0  26 0.36975 1.46668  23
   0   0  26-0.51769 4.66150  17
   0   0 -27 4.66635 2.38560  34
   0   0  27 7.27681 4.47926   5
   0   0 -27 5.82141 2.62278  28
   0   0 -28-0.23954 2.21875  34
   0   0  28 8.68297 4.57297   5
   0   0 -28 6.62510 2.73123  28
   0   0 -29-3.39735 2.42081  34
   0   0  29-3.59149 4.72509   5
   0   0 -29 1.03303 2.43786  28
   0   0 -30-0.24819 2.39875  34
   0   0  30 6.15512 4.48892   5
   0   0 -30-0.51789 2.43215  28
   0   0 -31 7.01387 2.62838  34
   0   0 -31 10.9803 2.93408  28
   0   1 -31 3.65528 2.36263  34
   0   1 -31-0.49884 2.73872  28
   0   1 -30 1.43207 2.28344  34
   0  -1  30 0.63365 4.11481   5
   0   1 -30 0.49293 2.33269  28
   0   1 -29 5.17914 2.23887  34
   0  -1  29 1.84564 4.29695   5
   0   1 -29 1.47217 2.47859  28
   0  -1  28 6.21911 5.37013  17
   0   1 -28 1.60638 2.14408  34
   0  -1  28 0.59411 4.06244   5
   0   1 -28 2.17052 2.36712  28
   0  -1  27 14.1627 5.36473  17
   0   1 -27 12.3142 2.79489  28
   0   1 -27 12.8549 2.77054  34
   0  -1  27 5.16026 4.57588   5
   0  -1  26 2.20133 3.94168   5
   0  -1  26 2.37289 1.54763  23
   0   1 -26 2.25205 1.69517  22
   0   1 -26 0.23427 2.29148  28
   0   1 -26 1.53218 2.12695  34
   0  -1  26 3.65648 4.88976  17
   0  -1  25 3.69148 3.74584   5
   0  -1  25 6.94644 1.72580  23
   0   1 -25 6.41371 1.78643  22
   0   1 -25 1.83082 2.39731  28
   0  -1  25 2.85455 3.46507   8
   0   1 -25 6.00316 2.15501  34
   0  -1  25 3.49385 4.63367  17
   0  -1  24 12.5856 4.43681   5
   0  -1  24 14.8672 2.13051  23
   0   1 -24 15.7184 2.28684  22
   0   1 -24 10.1371 2.76778  28
   0  -1  24 17.3944 4.04414   8
   0   1 -24 12.8392 2.55128  34
   0  -1  24 10.4483 4.61312  17
   0  -1  23 4.31703 4.25949   5
   0  -1  23 6.26961 1.76330  23
   0   1 -23 7.80062 2.04095  22
   0   1 -23 11.9752 2.35074  34
   0   1 -23 15.3526 2.77221  28
   0  -1  23 14.4059 4.72616  17
   0  -1  23 5.11166 3.52183   8
   0  -1  22-0.34399 3.02348   8
   0  -1  22 2.27529 3.49723   5
   0   1 -22 0.38856 1.96258  34
   0  -1  22 4.25456 3.90782  17
   0   1 -22 2.12797 2.18318  28
   0  -1  21 32.3271 4.83289   8
   0  -1  21 43.9257 5.66453   5
   0   1 -21 39.8739 4.24949  28
   0  -1  21 42.0360 5.67180  17
   0   1 -21 38.3792 3.96962  34
   0   1 -20-3.80739 2.28870  28
   0  -1  20 2.43768 3.46322   5
   0  -1  20-2.11760 2.87292   8
   0   1 -20-0.07190 0.87028  25
   0  -1  20-2.25324 4.01277  17
   0   1 -20-1.26236 1.99215  34
   0   1 -19 1.55384 2.11175  28
   0  -1  19 3.23990 1.38404  30
   0   1 -19 2.95894 0.88837  25
   0  -1  19-0.38161 3.31474   5
   0  -1  19 2.25993 2.53945   8
   0   1 -19 2.16655 0.83593  19
   0   1 -19 2.57893 1.84525  34
   0  -1  19 2.45540 3.70904  17
   0  -1  18 0.13526 0.97650   3
   0   1 -18-2.77835 1.79144  34
   0   1 -18 0.93652 0.75705  19
   0   1 -18 1.01365 0.94018  11
   0   1 -18-0.14804 1.29129   9
   0  -1  18 1.31453 2.52394   8
   0  -1  18-1.56678 2.55928  31
   0  -1  18 1.12114 1.17474  30
   0   1 -18 1.67594 1.91581  28
   0  -1  18 4.02384 1.91613  26
   0   1 -18 1.56984 0.73662  25
   0  -1  18 2.28949 2.88868  28
   0   1 -18 1.10100 1.35405  12
   0  -1  18 1.83020 1.27816  20
   0  -1  18 3.21693 2.97842   5
   0  -1  18-1.30641 3.27538  17
   0   1 -17 13.6294 2.29210  34
   0  -1  17 16.4321 3.21230  31
   0  -1  17 23.4694 2.21494  30
   0   1 -17 25.4343 3.04403  28
   0   1 -17 16.1899 1.69744  25
   0  -1  17 21.1951 3.59733  28
   0   1 -17 20.1497 2.38971  12
   0   1 -17 19.6470 1.99632  11
   0  -1  17 20.5493 2.20100  20
   0  -1  17 16.8172 2.02802   3
   0  -1  17 17.0477 3.13279   8
   0   1 -17 16.9522 2.21539   9
   0   1 -17 25.8006 2.61907  17
   0  -1  17 15.7275 3.54039  17
   0   1 -17 20.1114 1.75409  19
   0  -1  17 12.6687 3.51186   5
   0   1 -16 1.01018 0.71840  19
   0  -1  16 23.9963 3.65484  17
   0   1 -16 1.22827 1.47610   9
   0  -1  16 0.22489 2.24277   8
   0   1 -16 3.27956 1.14073  11
   0  -1  16 0.61881 1.07692   3
   0   1 -16 7.66616 2.13030  28
   0  -1  16 4.37179 1.34437  30
   0  -1  16 19.0546 3.46151  28
   0  -1  16 5.31976 1.12048  24
   0  -1  16 6.88701 1.69920  20
   0  -1  16 11.2517 2.83645  31
   0   1 -16 2.36485 1.77128  34
   0   1 -16 6.24806 1.77324  12
   0  -1  16 0.61952 2.85787   5
   0  -1  15-1.02381 2.64798  17
   0   1 -15-0.53212 1.31245  17
   0   1 -15 0.21183 0.58699  19
   0  -1  15-1.23938 1.90426   8
   0   1 -15-1.30945 1.18409   9
   0  -1  15 1.06757 2.13411  31
   0   1 -15 0.13883 1.37419  34
   0  -1  15-1.29242 0.99282  30
   0   1 -15-1.61166 1.70249  28
   0  -1  15 0.93013 2.18414  28
   0  -1  15 0.07959 0.66983  24
   0  -1  15-1.19696 1.04833  20
   0   1 -15-0.41605 1.10602  12
   0  -1  15 0.85869 2.48293   5
   0  -1  14 7.63160 2.57912   5
   0   1 -14 7.60986 0.90200  19
   0  -1  14 7.24073 2.54977  17
   0   1 -14 9.35563 1.54211  17
   0  -1  14 7.74489 2.12887   8
   0   1 -14 5.83403 1.39014   9
   0   1 -14 7.39152 0.60428   1
   0  -1  14 6.92371 2.09414  31
   0   1 -14 6.57042 1.51683  34
   0   1 -14 9.24895 1.86532  28
   0  -1  14 9.11257 1.33215  30
   0  -1  14 7.72321 2.35106  28
   0  -1  14 5.90650 0.95564  24
   0  -1  14 8.37951 1.29424  20
   0   1 -14 8.50460 1.45517  12
   0   1 -14 7.46714 0.75153  14
   0  -1  13 7.45350 2.45265   5
   0  -1  13 1.45604 0.27680   4
   0   1 -13 1.91938 0.24700   1
   0   1 -13 1.98122 0.57936  19
   0  -1  13 5.71519 2.39003  17
   0   1 -13 4.65449 1.39205  17
   0   1 -13 2.22152 1.11349   9
   0  -1  13 0.68703 1.70455   8
   0   1 -13-0.24427 1.21139  34
   0  -1  13 3.27441 1.97512  31
   0  -1  13 1.63336 0.85202  30
   0   1 -13 2.83366 1.61872  28
   0  -1  13 3.74455 2.07339  28
   0  -1  13 2.42623 0.72446  24
   0  -1  13 2.83150 0.95790  20
   0   1 -13 1.80707 0.42118  14
   0   1 -13-0.37622 1.18039  12
   0   1 -12 59.0028 3.83412   1
   0   1 -12 57.2837 4.53053  34
   0  -1  12 55.1916 5.29279  17
   0   1 -12 52.9861 4.00401  19
   0   1 -12 61.3207 4.60707  17
   0  -1  12 46.8292 4.77095   8
   0   1 -12 69.3207 4.62388   9
   0  -1  12 49.7660 4.49119  34
   0  -1  12 50.9503 4.83739  31
   0   1 -12 70.4137 4.96523  28
   0  -1  12 54.3028 5.08998  28
   0   1 -12 64.7886 4.60199  12
   0  -1  12 47.3543 4.11161  24
   0  -1  12 47.3420 4.23683  20
   0  -1  12 55.8322 5.25256   5
   0  -1  12 48.9104 3.83097   4
   0   1 -12 50.6738 3.92085  14
   0  -1  11-1.37379 2.19624   5
   0  -1  11 0.70827 0.23183   4
   0   1 -11 0.88916 0.20288   1
   0   1 -11 1.44173 0.59211  19
   0   1 -11-0.10380 1.36163  17
   0  -1  11 0.33930 2.18651  17
   0  -1  11-0.69436 1.72961   8
   0   1 -11 0.51044 1.08544   9
   0   1 -11 2.19021 1.49328  28
   0  -1  11-0.48599 2.05505  28
   0   1 -11 0.43941 0.56019  24
   0  -1  11-0.18557 0.72156  24
   0  -1  11 0.31506 0.83312  20
   0  -1  11 0.90309 1.81883  31
   0   1 -11-1.34321 1.36552  34
   0  -1  11 0.11558 1.19284  34
   0   1 -11-1.30661 1.19998  12
   0   1 -11 0.37823 0.39894  14
   0   1 -10 1.55245 0.51160  19
   0  -1  10 0.14952 2.00115  17
   0   1 -10 1.90584 1.14063  17
   0   1 -10 1.59480 0.99083   9
   0   1 -10 0.44266 1.51027  28
   0  -1  10 2.60175 1.65554  28
   0  -1  10 1.98298 0.65363  24
   0   1 -10 2.12016 0.56478  24
   0  -1  10 2.13183 0.82183  20
   0  -1  10 1.75247 1.58243  31
   0  -1  10 1.78052 1.11074  34
   0   1 -10 1.40750 1.13604  34
   0   1 -10 1.51398 1.03648  12
   0   1 -10 2.09934 0.39740  14
   0  -1   9 2.34043 1.57258  17
   0   1  -9 1.55425 1.10988  17
   0   1  -9 3.35673 0.53411  19
   0   1  -9 1.61864 0.94793   9
   0   1  -9 2.08663 1.21711  28
   0  -1   9 1.52750 1.49137  28
   0  -1   9 1.64036 0.58567  24
   0   1  -9 2.73021 0.52821  24
   0  -1   9 2.41554 0.75339  20
   0  -1   9 1.31188 1.45350  31
   0   1  -9 2.02236 1.05356  34
   0  -1   9 1.59349 1.00110  34
   0   1  -9 1.83266 1.04649  12
   0   1  -9 2.51502 0.38033  14
   0   1  -8 16.3391 1.25633  19
   0  -1   8 12.6761 1.95013  17
   0   1  -8 15.6109 1.77260  17
   0   1  -8 11.2170 1.54585   9
   0  -1   8 13.1286 1.62520  34
   0  -1   8 14.5633 1.95977  31
   0   1  -8 12.4657 1.59070  34
   0   1  -8 14.3935 1.80218  28
   0  -1   8 11.1445 1.99580  28
   0  -1   8 16.7022 1.38372  24
   0   1  -8 17.6178 1.30953  24
   0  -1   8 16.4669 1.48877  20
   0   1  -8 14.6187 1.18914  14
   0   1  -8 14.9052 1.64560  12
   0  -1   7 78.6004 5.92239  31
   0  -1   7 68.4588 5.93079  28
   0   1  -7 67.3434 5.83295  28
   0   1  -7 70.6949 5.78314  12
   0  -1   7 80.8121 5.63386  24
   0   1  -7 82.6852 5.58892  24
   0  -1   7 79.4513 5.69171  20
   0   1  -7 76.4860 5.79379   9
   0   1  -7 75.2349 5.54424  19
   0  -1   7 74.5216 5.96361  17
   0   1  -7 83.7013 5.82267  17
   0   1  -7 73.0481 5.76671  34
   0  -1   7 74.1304 5.80260  34
   0   1  -7 78.8400 5.51279  14
   0  -1   6 189.056 13.7235  31
   0   1  -6 192.089 13.6636  28
   0  -1   6 172.605 13.7080  28
   0   1  -6 179.852 13.6286  12
   0  -1   6 174.894 13.7082  12
   0   1  -6 206.057 13.4753  24
   0  -1   6 204.401 13.5154  24
   0  -1   6 194.395 13.5488  20
   0   1  -6 185.657 13.6272   9
   0  -1   6 182.872 13.7161  17
   0   1  -6 199.258 13.6416  17
   0   1  -6 186.027 13.4365  19
   0  -1   6 174.052 13.6271  34
   0   1  -6 195.200 13.6234  34
   0   1  -6 186.749 13.4076  14
   0  -1   5 82.2576 6.43224  12
   0   1  -5 85.5420 6.36545  12
   0  -1   5 94.7009 6.25653  24
   0   1  -5 90.0541 6.22178  24
   0  -1   5 90.4361 6.29759  20
   0   1  -5 84.0444 6.35572   9
   0  -1   5 84.3034 6.43328  17
   0   1  -5 88.3876 6.36707  17
   0   1  -5 82.1915 6.18783  19
   0  -1   5 78.8928 6.42519  28
   0   1  -5 90.4016 6.39499  28
   0  -1   5 86.6814 6.36249  34
   0   1  -5 87.4377 6.34251  34
   0   1  -4 16.0889 1.37569  12
   0  -1   4 15.1287 1.45321  12
   0  -1   4 15.8721 1.25180  24
   0  -1   4 18.6685 1.33082  20
   0   1  -4 15.6549 1.37110   9
   0  -1   4 13.9580 1.43886   9
   0  -1   4 14.6415 1.47974  17
   0   1  -4 15.9341 1.36859  34
   0  -1   4 13.9307 1.39045  34
   0   1  -4 17.4688 1.43693  28
   0  -1   4 15.1614 1.46377  28
   0  -1  -4 223.962 15.1282  30
   0   1   4 216.852 15.1226  30
   0  -1  -4 212.475 15.3205  28
   0   1   4 207.885 15.3226  28
   0  -1  -4 217.596 15.2086  26
   0   1   4 210.849 15.1962  26
   0   1   4 213.931 15.0638  27
   0  -1  -4 212.338 15.3275   5
   0   1   4 212.484 15.3551   5
   0   1   4 207.615 15.1003  20
   0  -1  -4 211.812 15.1021  20
   0  -1  -4 202.756 15.0188  19
   0  -1  -4 215.329 15.3011  17
   0   1   4 223.829 15.3727  17
   0   1   4 211.208 15.2861   8
   0  -1  -4 196.248 15.2389   8
   0  -1  -4 203.709 15.2767  31
   0   1   4 209.599 15.0593   3
   0  -1  -4 228.267 15.0709   3
   0  -1  -5 29.0574 2.61265  31
   0  -1  -5 28.9328 2.22570  30
   0  -1  -5 35.5083 2.68978  28
   0   1   5 29.3426 2.23115  30
   0   1   5 32.0357 2.70194  28
   0   1   5 28.4130 2.16260  27
   0   1   5 28.9048 2.40026  26
   0  -1  -5 24.7486 2.08523  24
   0   1   5 27.7349 2.22183  20
   0  -1  -5 26.9818 2.19745  20
   0  -1  -5 36.5498 2.69010  17
   0  -1  -5 23.7011 2.06348  19
   0   1   5 32.6273 2.77073  17
   0   1   5 30.2702 2.62765   8
   0  -1  -5 29.3146 2.49278   8
   0  -1  -5 30.2057 2.63188   5
   0   1   5 30.7079 2.70963   5
   0   1   5 28.8637 2.15132   3
   0  -1  -6 66.7645 4.78980  30
   0  -1  -6 62.4987 5.08113  31
   0   1   6 62.0351 4.76978  30
   0  -1  -6 69.1078 5.13098  28
   0   1   6 64.0250 4.92025  26
   0   1   6 65.0026 5.14315  28
   0   1   6 66.2453 4.71876  27
   0  -1  -6 63.1165 4.65759  24
   0  -1  -6 63.0197 4.74159  20
   0   1   6 63.7244 4.75717  20
   0  -1  -6 64.3771 4.64317  19
   0   1   6 68.5969 5.22132  17
   0  -1  -6 61.7928 5.05543  17
   0   1   6 58.6912 5.06623   8
   0  -1  -6 58.8919 4.92437   8
   0  -1  -6 65.1601 5.10983   5
   0   1   6 58.4679 5.16625   5
   0   1   6 66.1880 4.70635   3
   0   1   7 1.93687 0.55942   3
   0  -1  -7 3.23673 1.71013  31
   0  -1  -7 3.86276 1.11948  34
   0   1   7 2.11683 0.67403  30
   0  -1  -7 1.60371 1.56585  28
   0   1   7 1.69549 0.61316  27
   0   1   7 1.25476 1.01034  26
   0   1   7 1.10409 1.73058  28
   0  -1  -7 1.05524 0.50477  24
   0  -1  -7 1.61899 0.66642  20
   0   1   7 2.00010 0.69731  20
   0  -1  -7 1.14403 1.35973  17
   0  -1  -7 2.81305 0.60137  19
   0  -1  -7 1.63451 1.12080   8
   0   1   7 2.95932 1.39926   8
   0   1   7 3.55144 1.82913   5
   0  -1  -7 0.80729 1.38718   5
   0   1   7 3.24947 1.94890  17
   0   1   8 4.73145 0.71007   3
   0  -1  -8 3.11746 1.58793  31
   0  -1  -8 4.16949 1.21728  34
   0   1   8 4.51535 0.85545  30
   0   1   8 3.31815 1.66120  28
   0  -1  -8 4.05951 1.72538  28
   0   1   8 3.50052 1.22701  26
   0   1   8 3.67546 0.78716  27
   0  -1  -8 4.51148 0.70929  24
   0  -1  -8 5.74814 0.90703  20
   0   1   8 5.55048 0.92171  20
   0  -1  -8 4.77070 1.51623  17
   0  -1  -8 5.43969 0.63541  19
   0   1   8 2.11205 1.55533   8
   0   1   8 4.67882 1.72104   5
   0   1   8 5.75738 1.92269  17
   0   1   9 2.46450 0.68377   3
   0  -1  -9 2.63305 1.70671  31
   0  -1  -9 0.20590 1.27200  34
   0   1   9 1.90860 0.89140  30
   0   1   9 4.22190 1.30016  26
   0  -1  -9 1.66407 1.79249  28
   0   1   9 2.61894 1.89681  28
   0   1   9 2.24185 0.76530  27
   0  -1  -9 3.30909 0.65417  24
   0  -1  -9 2.85689 0.84318  20
   0   1   9 2.60741 0.84720  20
   0  -1  -9 4.16266 1.47542  17
   0  -1  -9 3.05201 0.58734  19
   0   1   9 2.36783 1.55256   8
   0   1   9 4.68969 0.38638   4
   0   1   9 3.15745 1.84129   5
   0   1   9 1.65661 1.92982  17
   0   1  10 0.60308 0.24400   4
   0   1  10 0.46827 0.64246   3
   0  -1 -10 1.13081 0.53443  19
   0  -1 -10 0.26179 1.49106  17
   0   1  10-1.23826 1.85750   8
   0  -1 -10-2.03313 1.43852  34
   0  -1 -10-1.86129 2.05639  31
   0   1  10-0.08419 0.84721  30
   0  -1 -10 0.44996 1.97762  28
   0   1  10 0.39153 0.73240  27
   0   1  10 0.93138 1.31290  26
   0   1  10-0.16972 1.91378  28
   0  -1 -10 0.24598 0.64424  24
   0  -1 -10-0.85244 0.91747  20
   0   1  10-0.23321 0.75687  20
   0   1  10 0.58611 1.90135   5
   0   1  10-0.55238 2.26366  17
   0   1  11 40.5009 4.35780   5
   0   1  11 43.2318 3.06804   4
   0   1  11 43.7492 3.38318   3
   0  -1 -11 40.9299 3.74709  34
   0  -1 -11 39.2320 3.82258  17
   0  -1 -11 41.9453 3.21758  19
   0   1  11 36.8610 4.02746   8
   0  -1 -11 43.3981 4.08541  31
   0  -1 -11 41.3035 4.11596  28
   0   1  11 39.9339 3.48164  30
   0   1  11 46.4174 3.42745  27
   0   1  11 36.9149 4.17239  28
   0   1  11 41.1211 3.78477  26
   0  -1 -11 46.3648 3.29506  24
   0   1  11 40.1909 3.45467  20
   0  -1 -11 41.1049 3.40846  20
   0  -1 -11 37.3130 3.70614  12
   0   1  11 38.1415 4.35440  17
   0   1  12 370.708 26.6239   3
   0  -1 -12 351.380 26.8703  34
   0   1  12 373.013 27.3717  17
   0  -1 -12 353.213 26.9423  17
   0  -1 -12 362.141 26.4435  19
   0   1  12 350.673 27.1444   8
   0  -1 -12 372.943 27.0811  31
   0   1  12 379.429 26.7268  30
   0  -1 -12 371.935 27.0889  28
   0  -1 -12 356.121 26.4548  25
   0   1  12 383.148 26.9354  26
   0   1  12 341.382 27.2038  28
   0   1  12 395.565 26.6354  27
   0  -1 -12 395.285 26.5143  24
   0   1  12 353.508 26.6702  20
   0  -1 -12 380.633 26.6435  20
   0  -1 -12 337.219 26.8760  12
   0   1  12 388.086 26.3216   4
   0   1  12 382.707 27.4519   5
   0   1  13 0.72967 0.29402   4
   0   1  13-1.02430 2.03126   5
   0  -1 -13-0.91467 1.59146  17
   0  -1 -13 0.09910 0.58823  19
   0   1  13-1.22234 2.04934   8
   0   1  13 1.04308 0.77980   3
   0  -1 -13-1.27688 1.45893  34
   0  -1 -13 1.05985 1.75978  31
   0   1  13-0.96609 0.90280  30
   0   1  13 0.14908 1.30990  26
   0   1  13-0.43418 2.05397  28
   0  -1 -13 0.36278 1.83637  28
   0  -1 -13 0.37113 0.66865  25
   0   1  13 0.08282 0.79791  27
   0  -1 -13-0.46460 0.68450  24
   0   1  13-0.20021 0.94040  20
   0  -1 -13 1.58993 0.93858  20
   0  -1 -13 0.15081 1.26241  12
   0   1  13 2.41816 2.63460  17
   0   1  14 5.25888 2.32960   5
   0   1  14 6.60294 0.60611   4
   0   1  14 3.35416 0.94742   3
   0  -1 -14 6.26259 0.85227  19
   0  -1 -14 4.91356 1.77715  17
   0   1  14 5.51321 2.46143   8
   0  -1 -14 3.75248 2.12628  31
   0  -1 -14 4.85671 1.70560  34
   0   1  14 7.51043 1.21856  30
   0   1  14 2.79593 2.29468  28
   0  -1 -14 2.87197 2.06723  28
   0  -1 -14 7.98224 0.91297  25
   0   1  14 5.59298 1.73936  26
   0   1  14 5.73228 1.09966  27
   0  -1 -14 6.02388 0.90370  24
   0   1  14 4.60020 1.13832  20
   0  -1 -14 3.47344 1.12647  20
   0  -1 -14 2.05117 1.48684  12
   0   1  14 2.61812 2.54425  17
   0   1  15 76.0227 5.55368   3
   0  -1 -15 69.3564 5.91911  34
   0  -1 -15 66.0966 5.91830  17
   0   1  15 71.6505 6.77109  17
   0  -1 -15 65.6791 5.31315  19
   0   1  15 67.3322 6.35228   8
   0  -1 -15 61.3004 5.72529   9
   0  -1 -15 67.1749 6.17780  31
   0  -1 -15 74.8420 6.33338  28
   0   1  15 75.6677 5.69013  30
   0   1  15 78.2995 5.55691  27
   0   1  15 74.9112 6.51967  28
   0   1  15 75.4804 6.01229  26
   0  -1 -15 66.5010 5.33170  25
   0  -1 -15 76.8905 5.37095  24
   0  -1 -15 80.7656 5.62908  20
   0   1  15 70.9320 5.61955  20
   0  -1 -15 70.3169 5.90128  12
   0   1  15 64.0402 6.68274   5
   0  -1 -16 67.7899 5.64977  34
   0   1  16 77.4318 6.96888   5
   0  -1 -16 77.1444 6.20324  28
   0   1  16 63.6719 5.30752  30
   0  -1 -16 48.3252 4.87902  25
   0   1  16 92.2861 6.80094  28
   0   1  16 68.5964 5.78319  26
   0  -1 -16 73.4318 4.97960  24
   0   1  16 64.2828 5.27698  20
   0  -1 -16 72.6412 5.25745  20
   0   1  16 63.0320 5.13153   3
   0  -1 -16 60.6210 5.45917   9
   0   1  16 63.6753 6.32428   8
   0  -1 -16 76.7960 5.70164  12
   0   1  16 96.8757 7.85473  17
   0  -1 -16 60.3436 4.90534  19
   0  -1 -16 83.1181 5.91414  17
   0   1  17 1.35899 2.78583   5
   0  -1 -17 4.69087 1.89035  17
   0  -1 -17 2.31696 0.73508  19
   0  -1 -17-0.16013 1.41260   9
   0   1  17 1.09369 2.45229   8
   0   1  17 2.89925 0.96362   3
   0  -1 -17 3.19583 1.71836  34
   0  -1 -17 4.33020 2.26429  28
   0   1  17 3.87710 1.21127  30
   0  -1 -17 3.15175 0.83659  25
   0   1  17 3.83331 1.82691  26
   0   1  17 3.07852 2.61858  28
   0  -1 -17 3.23269 0.81709  24
   0   1  17 3.58215 1.18671  20
   0  -1 -17 5.42686 1.29631  20
   0  -1 -17 5.46202 1.63312  12
   0   1  17 7.12151 3.17934  17
   0   1  18-1.80656 2.72973   5
   0  -1 -18 4.98736 1.84617  34
   0   1  18 2.32860 1.26247  30
   0  -1 -18-0.89314 2.34468  28
   0   1  18 0.59012 2.81170  28
   0  -1 -18 0.63407 0.80654  25
   0   1  18 1.81511 1.82327  26
   0  -1 -18-0.78640 0.71800  24
   0  -1 -18-0.72188 1.61200  12
   0   1  18-1.75182 2.90857   8
   0  -1 -18-1.32056 1.46845   9
   0   1  18 1.37905 3.17798  17
   0  -1 -18 1.27656 1.26787  20
   0  -1 -18 1.42359 1.84095  17
   0  -1 -18-0.13171 0.67935  19
   0   1  19 4.57642 1.46442  30
   0  -1 -19 12.4722 2.85733  28
   0   1  19 1.14738 3.42225   5
   0  -1 -19 5.46461 1.46482  20
   0  -1 -19 5.14433 1.04901  25
   0   1  19 2.48507 2.88720   8
   0  -1 -19 5.80825 2.07232  34
   0   1  19 6.58759 3.72333  17
   0   1  20 6.05061 3.50658   5
   0   1  20 0.98751 3.03154   8
   0   1  20 4.64833 3.82784  17
   0  -1 -20 4.00267 2.08962  34
   0  -1 -20 1.89266 2.58795  28
   0   1  21-0.42499 3.38831   5
   0   1  21 1.04497 3.18621   8
   0   1  21-2.45211 4.00418  17
   0  -1 -21 0.20863 1.92321  34
   0  -1 -21 1.21644 2.45511  28
   0   1  22 12.0327 3.99595   5
   0   1  22 13.5784 3.81690   8
   0   1  22 16.3387 4.57292  17
   0  -1 -22 10.0738 2.61641  34
   0  -1 -22 13.6306 2.98890  28
   0   1  23 1.39863 3.48447   5
   0   1  23 0.77301 3.22258   8
   0   1  23 1.80281 4.17241  17
   0  -1 -23 3.33313 2.01318  34
   0  -1 -23 0.50722 2.70521  28
   0   1  24 0.97410 3.60374   5
   0  -1 -24 8.47717 2.96549  28
   0   1  24 4.45397 3.47548   8
   0  -1 -24 1.81704 2.28377  34
   0   1  24 1.88516 4.35147  17
   0   1  25 14.8428 4.09139   8
   0  -1 -25 9.84556 2.65358  34
   0  -1 -25 16.4910 3.27064  28
   0   1  25 16.2263 4.67851   5
   0  -1 -26 5.72504 2.46962  34
   0  -1 -26 1.58485 2.74924  28
   0   1  26-0.52703 3.82607   5
   0  -1 -27 2.66458 2.40843  34
   0  -1 -27 1.07221 2.58455  28
   0   1  27 1.09143 3.78277   5
   0  -1 -28 1.24204 2.19182  34
   0  -1 -28-1.61767 2.77242  28
   0   1  28-3.37886 4.18153   5
   0  -1 -29 4.01975 2.41181  34
   0  -1 -29 7.63256 2.85791  28
   0   1  29 7.55639 4.41040   5
   0  -1 -30-0.25652 2.41880  34
   0  -1 -30 1.09096 2.61817  28
   0   1  30 4.17747 4.66020   5
   0  -1 -31 5.42000 2.65044  34
   0  -1 -31 2.19731 2.83628  28
   0   1  31 2.44728 4.98329   5
   0   2 -31 15.2563 2.95979  34
   0   2 -31 14.0864 3.12768  28
   0  -2  31 20.7724 5.86238   5
   0   2 -30 0.23310 2.24556  34
   0  -2  30-3.66236 5.22593  17
   0   2 -30 3.29109 2.41774  28
   0  -2  30-1.95209 4.68753   5
   0   2 -29 0.22961 2.17427  34
   0  -2  29 8.87305 5.49490  17
   0   2 -29 1.38693 2.20467  28
   0  -2  29 0.62984 4.48082   5
   0   2 -28-1.56461 2.08404  34
   0  -2  28 4.25683 4.64634   5
   0  -2  28 6.84661 5.43697  17
   0   2 -28 0.91634 2.24473  28
   0   2 -27 2.60627 1.97897  34
   0  -2  27-2.33941 4.61503   5
   0   2 -27-0.74941 1.77253  22
   0  -2  27-3.83551 5.27697  17
   0   2 -27 0.22420 2.18172  28
   0   2 -26 6.80624 2.33310  34
   0   2 -26 4.58290 1.86610  22
   0  -2  26 3.92702 4.40222   5
   0  -2  26 14.1428 5.18511  17
   0   2 -26 7.52325 2.55781  28
   0   2 -25-2.37222 2.23783  28
   0  -2  25 1.03150 1.47196  23
   0   2 -25-0.35939 1.58549  22
   0  -2  25 0.53580 4.11642   5
   0  -2  25 2.79877 3.33089   8
   0  -2  25 2.49169 4.59363  17
   0   2 -25-2.05780 1.98885  34
   0   2 -24-0.20972 2.04089  28
   0  -2  24 1.95775 1.35283  23
   0   2 -24-1.04901 1.65415  22
   0  -2  24 2.04366 3.81585   5
   0  -2  24 0.75466 3.23040   8
   0  -2  24 0.47260 4.32297  17
   0   2 -24-1.20389 2.00538  34
   0   2 -23 2.25801 2.12865  28
   0  -2  23 5.41757 1.52366  23
   0   2 -23-0.84826 1.75588  22
   0  -2  23 0.48510 3.77047   5
   0  -2  23 4.26653 3.34252   8
   0  -2  23-0.44616 4.34421  17
   0   2 -23 0.96633 2.03474  34
   0   2 -22 14.6959 2.63550  28
   0  -2  22 23.1439 2.29839  23
   0   2 -22 14.8053 2.32623  22
   0  -2  22 19.7500 4.52950   5
   0  -2  22 15.0335 3.62657   8
   0  -2  22 18.8874 4.72153  17
   0   2 -22 15.7701 2.47360  34
   0   2 -21 3.06425 2.09795  28
   0  -2  21 3.89706 3.72343   5
   0  -2  21-0.41403 1.27228  23
   0   2 -21 0.31720 1.54876  22
   0  -2  21-0.31272 2.86053   8
   0   2 -21-1.59903 1.92514  34
   0  -2  21 5.11588 3.92029  17
   0  -2  20 24.4220 4.68010   5
   0  -2  20 25.6710 2.65920  23
   0   2 -20 22.7385 2.82468  22
   0  -2  20 18.3801 3.75987   8
   0  -2  20 24.2363 4.61633  17
   0   2 -20 27.1944 2.26058  19
   0   2 -20 27.9954 3.09464  34
   0   2 -20 25.2483 3.20462  28
   0  -2  19 6.48498 3.78484   5
   0  -2  19 17.2753 2.30931  30
   0   2 -19 21.3415 2.79124  28
   0   2 -19 26.5765 2.03141  25
   0  -2  19 22.4560 2.32489  23
   0   2 -19 16.0659 2.39436  22
   0  -2  19 16.0240 3.37389   8
   0   2 -19 26.1357 1.99356  19
   0  -2  19 17.4094 4.19140  17
   0  -2  19 16.5711 2.29024   3
   0   2 -19 17.9896 2.58066  34
   0   2 -18 2.94989 1.64753  34
   0   2 -18 3.03416 0.82519  19
   0  -2  18 5.68822 3.20544  17
   0  -2  18 1.26007 2.31404   8
   0   2 -18 1.24589 1.30152   9
   0  -2  18-0.76144 2.46124  31
   0  -2  18 4.03856 1.22473  30
   0   2 -18 3.39416 1.75663  28
   0  -2  18-0.28026 2.74400  28
   0   2 -18 2.89479 0.79151  25
   0  -2  18 2.74161 1.11097  23
   0  -2  18 3.27941 1.30529  20
   0   2 -18 2.92832 1.42601  22
   0   2 -18 4.26244 1.13015  11
   0   2 -18 1.89287 1.33172  12
   0  -2  18 3.91460 3.06678   5
   0   2 -17-1.46818 1.49300  34
   0   2 -17 0.80793 0.69996  19
   0  -2  17-0.58204 3.04788  17
   0  -2  17 2.56011 2.28930   8
   0   2 -17 2.25959 1.17034   9
   0  -2  17 3.08704 2.48740  31
   0  -2  17 2.11100 1.16175  30
   0   2 -17 0.16127 1.82462  28
   0  -2  17 0.52234 2.67002  28
   0  -2  17 1.49293 0.94792  23
   0  -2  17 0.24681 1.10500  20
   0   2 -17 1.90642 0.91490  11
   0   2 -17 0.83849 1.19894  12
   0  -2  17 1.32299 2.59744   5
   0   2 -16 9.94283 1.75016  34
   0  -2  16 13.0649 3.00958  17
   0   2 -16 2.98788 0.90570  19
   0   2 -16 4.19203 1.43850   9
   0  -2  16 5.14068 2.31288   8
   0  -2  16 10.3996 2.75219  31
   0  -2  16 8.32364 1.83943  34
   0   2 -16 7.83522 1.86548  28
   0  -2  16 18.9508 3.14857  28
   0  -2  16 4.56551 1.09005  24
   0  -2  16 4.85567 1.28990  20
   0   2 -16 3.87182 1.47310  12
   0   2 -16 1.55975 0.98729  11
   0  -2  16 5.50472 2.81732   5
   0   2 -15 7.61863 1.70853  34
   0   2 -15 10.0163 1.04896  19
   0  -2  15 6.31290 2.62617  17
   0  -2  15 9.81042 2.18618   8
   0   2 -15 10.7046 1.53743   9
   0  -2  15 6.08495 1.66950  34
   0  -2  15 9.83739 2.45901  31
   0   2 -15 9.96732 1.95056  28
   0  -2  15 9.18445 2.46939  28
   0  -2  15 10.0961 1.23705  24
   0  -2  15 9.70496 1.40201  20
   0   2 -15 9.09262 1.25496  11
   0   2 -15 10.0151 1.57408  12
   0  -2  15 7.03850 2.66798   5
   0  -2  14 5.92489 2.44724   5
   0   2 -14 6.28329 0.54938   1
   0   2 -14 3.79844 1.32513  34
   0   2 -14 7.37326 0.82217  19
   0  -2  14 5.05523 2.24390  17
   0  -2  14 6.07790 1.89145   8
   0   2 -14 5.97906 1.22082   9
   0  -2  14 4.33895 2.03117  31
   0  -2  14 4.79706 1.43391  34
   0   2 -14 6.88167 1.54492  28
   0  -2  14 5.33865 2.16577  28
   0  -2  14 7.41008 1.00032  24
   0  -2  14 7.81673 1.21437  20
   0   2 -14 4.55053 1.20527  12
   0   2 -14 5.55838 0.97504  11
   0   2 -14 5.21788 0.61444  14
   0   2 -13 32.2099 2.23336   1
   0   2 -13 32.5231 2.85733  34
   0  -2  13 31.3730 3.56450  17
   0   2 -13 28.3400 2.38195  19
   0   2 -13 33.0390 2.81229   9
   0  -2  13 27.7760 3.26429  31
   0  -2  13 25.0613 2.92480  34
   0   2 -13 32.6732 2.98064  28
   0  -2  13 26.4113 3.28786  28
   0  -2  13 29.1341 2.56005  24
   0  -2  13 29.2959 2.67811  20
   0   2 -13 30.7434 2.28215  14
   0   2 -13 26.5381 2.55152  11
   0   2 -13 32.0806 2.83126  12
   0  -2  12 67.1334 5.94670  34
   0   2 -12 81.2166 5.93333  34
   0   2 -12 75.0351 5.49092  19
   0  -2  12 71.6541 6.41750  17
   0   2 -12 73.6445 5.83637   9
   0  -2  12 63.3998 6.23908  31
   0  -2  12 68.9521 6.37606  28
   0   2 -12 83.9141 6.06715  28
   0   2 -12 68.4887 5.65059  11
   0   2 -12 74.6311 5.88530  12
   0  -2  12 74.8424 5.66429  24
   0  -2  12 72.8208 5.74623  20
   0   2 -12 75.3531 5.35377   1
   0   2 -12 78.5288 5.39969  14
   0  -2  11 72.2640 6.36812  34
   0   2 -11 86.2575 6.33425  34
   0  -2  11 75.6432 6.66364  17
   0   2 -11 81.4608 5.97885  19
   0   2 -11 76.9014 6.24720   9
   0  -2  11 75.6903 6.56884  31
   0   2 -11 79.0362 6.34529  28
   0  -2  11 81.3428 6.66561  28
   0   2 -11 71.6928 6.09951  11
   0   2 -11 76.9616 6.27210  12
   0  -2  11 84.6225 6.13277  24
   0  -2  11 80.6394 6.17763  20
   0   2 -11 87.7182 5.85862   1
   0   2 -11 83.7402 5.88738  14
   0   2 -10 4.38702 0.39813   1
   0   2 -10 2.34586 1.14430  34
   0   2 -10 4.76981 0.62143  19
   0  -2  10 2.28680 1.80177  17
   0   2 -10 3.79785 0.88781  11
   0   2 -10 2.54956 1.02218   9
   0  -2  10 2.84175 1.15549  34
   0  -2  10 1.38382 1.84720  31
   0   2 -10 1.69799 1.33848  28
   0  -2  10 1.33204 1.79738  28
   0  -2  10 3.97944 0.81564  24
   0  -2  10 3.54253 0.88066  20
   0  -2  10-0.27913 1.71645  12
   0   2 -10 2.99207 1.03459  12
   0   2 -10 3.24889 0.44943  14
   0   2  -9 5.85059 1.19209  34
   0  -2   9 5.99355 1.64277  17
   0   2  -9 7.01371 0.73380  19
   0   2  -9 5.60670 1.08553   9
   0   2  -9 4.69074 0.92075  11
   0  -2   9 9.18872 1.61324  31
   0  -2   9 6.08664 1.16110  34
   0   2  -9 3.57042 1.33487  28
   0  -2   9 6.94375 1.59806  28
   0  -2   9 9.17251 0.88430  23
   0  -2   9 7.55619 0.90290  24
   0  -2   9 7.03719 0.99867  20
   0   2  -9 7.62240 0.63406  14
   0  -2   9 5.84683 1.47949  12
   0   2  -9 3.32893 1.05351  12
   0  -2   8 187.910 15.2108  28
   0   2  -8 196.899 15.0980  28
   0   2  -8 186.999 14.9788  11
   0  -2   8 183.388 15.2377  12
   0   2  -8 207.700 15.0995  12
   0  -2   8 219.235 14.9835  24
   0  -2   8 225.496 14.9863  23
   0  -2   8 224.658 15.0488  20
   0   2  -8 211.964 15.0907   9
   0  -2   8 201.458 15.2421  17
   0   2  -8 204.280 14.8705  19
   0   2  -8 212.785 15.0971  34
   0  -2   8 196.035 15.1168  34
   0   2  -8 224.058 14.8338  14
   0   2  -7 93.4332 6.97966  28
   0  -2   7 76.7740 7.05298  28
   0  -2   7 79.6740 7.08347  12
   0   2  -7 92.2884 6.97282  12
   0   2  -7 91.8643 6.85581  13
   0   2  -7 89.0029 6.88253  11
   0   2  -7 88.8123 6.93097  22
   0  -2   7 109.458 6.88548  23
   0  -2   7 96.8288 6.86456  24
   0  -2   7 106.350 6.94666  20
   0   2  -7 93.6841 6.96383   9
   0  -2   7 89.0099 7.10270  17
   0   2  -7 92.6541 6.76468  19
   0   2  -7 138.370 7.12975  34
   0  -2   7 97.9913 7.02967  34
   0  -2   7 91.6973 6.73834  14
   0  -2   6-0.66646 0.78825  34
   0   2  -6 0.35318 0.77705  28
   0  -2   6 1.10726 0.87526  28
   0   2  -6 1.21894 0.53676  11
   0  -2   6 0.07060 0.87962  12
   0   2  -6-0.66034 0.61727  12
   0   2  -6 0.10550 0.44726  13
   0  -2   6 0.80449 0.41958  23
   0  -2   6 1.07688 0.42209  24
   0   2  -6-0.33671 0.61221  22
   0   2  -6 0.94272 0.36741  19
   0  -2   6 0.12698 0.95855  17
   0   2  -6 0.89979 0.63744   9
   0   2  -6-0.45075 0.72120  34
   0  -2   6 0.29497 0.25108  14
   0   2  -5 17.5535 1.49736  28
   0  -2   5 19.2355 1.63074  28
   0   2  -5 16.6554 1.44149  12
   0   2  -5 14.5402 1.39795  11
   0  -2   5 14.2752 1.55815  12
   0   2  -5 16.7479 1.35549  13
   0   2  -5 17.6748 1.47923   9
   0  -2   5 18.5303 1.62976   9
   0  -2   5 16.6300 1.33884  23
   0  -2   5 19.2187 1.38309  24
   0   2  -5 16.2762 1.44303  22
   0   2  -5 18.1943 1.46687  34
   0  -2   5 14.1899 1.48452  34
   0  -2   5 15.1534 1.24593  14
   0   2  -5 16.9009 1.22858  15
   0  -2   4 43.8985 3.39857  28
   0   2  -4 43.9178 3.35888  28
   0   2  -4 46.3464 3.33644  11
   0   2  -4 44.1717 3.30953  13
   0  -2   4 46.5402 3.41836  12
   0  -2   4 40.8981 3.33578  13
   0   2  -4 45.9413 3.36194  12
   0  -2   4 45.0568 3.41317   9
   0   2  -4 44.6952 3.35548   9
   0  -2   4 38.6220 3.36622  22
   0  -2   4 44.2172 3.29869  23
   0   2  -4 44.9419 3.29134  23
   0   2  -4 47.1129 3.36658  22
   0  -2   4 48.1766 3.39662  34
   0   2  -4 51.2871 3.38972  34
   0   2  -4 46.4118 3.22562  15
   0   2  -3 544.261 38.3968  13
   0  -2   3 543.889 38.4141  13
   0  -2   3 554.416 38.4385   9
   0  -2   3 547.966 38.3502  15
   0   2  -3 539.872 38.3382  15
   0  -2  -3 603.562 43.6362  25
   0   2   3 591.419 43.6634   6
   0  -2  -3 596.214 43.6691   6
   0  -2  -3 595.197 43.8358   5
   0  -2  -3 603.734 43.7149  20
   0  -2  -3 622.696 43.6234  19
   0   2   3 621.282 43.6248  19
   0   2   3 578.775 43.8596   8
   0  -2  -3 604.393 43.8633   8
   0   2   3 593.424 43.7265  30
   0  -2  -3 606.749 43.7343  30
   0  -2  -3 648.108 43.5894   1
   0   2   3 637.507 43.5967   1
   0  -2  -4 78.1104 5.72754  25
   0  -2  -4 80.1778 5.77197  27
   0  -2  -4 79.2257 5.97208  26
   0   2   4 73.8210 5.95212  26
   0   2   4 78.2407 5.76818   6
   0  -2  -4 77.1737 6.06865   5
   0   2   4 72.3505 6.03833   5
   0   2   4 77.5440 5.82762  20
   0  -2  -4 75.2914 5.83822  20
   0  -2  -4 80.2003 6.12195  17
   0  -2  -4 80.2387 5.71565  19
   0   2   4 75.3252 5.88443   7
   0   2   4 77.1034 6.08634   8
   0  -2  -4 73.4463 6.07614   8
   0   2   4 81.6653 5.86119  30
   0  -2  -4 82.8671 5.86750  30
   0  -2  -4 82.0897 5.65775   1
   0   2   4 83.1528 5.67571   1
   0  -2  -5 79.2105 5.34251  27
   0   2   5 61.0737 5.50876  26
   0  -2  -5 69.1314 5.27979  25
   0  -2  -5 66.2116 5.75408  28
   0   2   5 69.1929 5.30955  27
   0  -2  -5 70.2458 5.53599  26
   0  -2  -5 72.9187 5.68233   5
   0   2   5 70.8292 5.70566   5
   0   2   5 74.7643 5.33821   6
   0   2   5 72.7321 5.39863  20
   0  -2  -5 70.2085 5.40396  20
   0  -2  -5 72.3195 5.70910  17
   0  -2  -5 69.0805 5.26248  19
   0  -2  -5 73.1201 5.66509   8
   0   2   5 65.9891 5.68154   8
   0  -2  -5 76.2558 5.44708  30
   0   2   5 70.8823 5.41884  30
   0  -2  -5 73.2372 5.31634   3
   0   2   5 74.9160 5.21434   1
   0  -2  -5 77.5469 5.18843   1
   0  -2  -6 90.7556 6.96547  26
   0   2   6 90.4056 6.68778  27
   0  -2  -6 89.6517 6.64261  25
   0  -2  -6 99.5775 6.71834  27
   0   2   6 90.9232 6.93976  26
   0   2   6 91.4648 7.14175   5
   0  -2  -6 86.2673 7.08626   5
   0  -2  -6 91.8120 6.77829  20
   0   2   6 85.1045 6.75831  20
   0  -2  -6 101.227 7.15789  17
   0  -2  -6 95.0985 6.63072  19
   0   2   6 92.9089 7.12118   8
   0  -2  -6 86.4338 7.00793   8
   0  -2  -6 95.8737 6.69367   3
   0  -2  -6 92.7692 6.80793  30
   0   2   6 91.4347 6.79802  30
   0  -2  -6 94.3721 7.19252  28
   0  -2  -7 47.7344 3.69611  31
   0  -2  -7 41.9513 3.73007  28
   0  -2  -7 46.0092 3.19825  30
   0   2   7 39.2751 3.15825  30
   0   2   7 42.2113 3.45458  26
   0   2   7 35.2782 3.02845  27
   0  -2  -7 34.9694 2.91881  25
   0  -2  -7 44.5551 3.60845   5
   0   2   7 37.4032 3.64250   5
   0   2   7 33.6535 3.13682  20
   0  -2  -7 53.0456 3.19773  20
   0  -2  -7 49.6124 3.75454  17
   0  -2  -7 32.3336 2.88387  19
   0  -2  -7 40.7502 3.46669   8
   0   2   7 39.0837 3.62673   8
   0  -2  -7 41.3978 2.98843   3
   0   2   7 43.1219 3.80698  17
   0  -2  -8 43.7111 4.13780  31
   0  -2  -8 51.4651 3.70491  30
   0   2   8 48.1117 3.66363  30
   0  -2  -8 46.8655 4.19264  28
   0   2   8 57.6799 4.02867  26
   0   2   8 46.2678 3.50953  27
   0  -2  -8 45.8376 3.43509  25
   0  -2  -8 41.8580 3.42283  24
   0   2   8 46.3706 3.60469  20
   0  -2  -8 48.1613 3.59771  20
   0  -2  -8 45.0428 4.06946  17
   0   2   8 63.0075 4.61534  17
   0  -2  -8 42.6452 3.40104  19
   0   2   8 47.2822 4.18013   8
   0  -2  -8 35.1066 3.81821   8
   0  -2  -8 45.7430 4.11984   5
   0   2   8 47.6710 4.29481   5
   0   2   8 45.1231 3.48009   3
   0   2   9 3.18888 0.75559   3
   0  -2  -9 18.8074 2.45293  31
   0  -2  -9 16.9272 2.48179  28
   0  -2  -9 7.87490 1.20373  30
   0   2   9 4.24792 0.99324  30
   0   2   9 2.49517 1.29976  26
   0  -2  -9 4.40586 0.75247  25
   0   2   9 3.42790 0.88490  27
   0  -2  -9 7.83405 0.83791  24
   0  -2  -9 5.60969 1.06980  20
   0   2   9 4.55593 1.00543  20
   0  -2  -9 8.36928 2.04445  17
   0  -2  -9 3.43331 0.66105  19
   0   2   9 2.85929 1.90778   8
   0  -2  -9 7.09676 1.63698   8
   0   2   9 7.24101 2.04982   5
   0  -2  -9 9.14694 1.99494   5
   0   2   9 5.20269 2.23269  17
   0  -2 -10 233.500 13.6578  31
   0  -2 -10 212.863 13.3437  34
   0  -2 -10 219.298 13.7136  28
   0   2  10 186.480 13.0481  30
   0   2  10 179.633 13.2702  26
   0  -2 -10 181.257 12.7849  25
   0   2  10 171.227 12.8470  27
   0  -2 -10 193.227 12.8213  24
   0   2  10 167.623 12.9863  20
   0  -2 -10 186.707 12.9904  20
   0   2  10 176.215 13.7074  17
   0  -2 -10 212.156 13.4850  17
   0  -2 -10 164.445 12.7370  19
   0  -2 -10 164.521 13.1748   8
   0   2  10 160.713 13.4400   8
   0   2  10 166.949 13.5458   5
   0  -2 -10 176.005 13.4321   5
   0   2  10 154.148 12.8145   3
   0   2  11 3.91856 0.43800   4
   0   2  11 3.98067 0.75103   3
   0  -2 -11 1.20075 1.96767  31
   0  -2 -11 1.46148 1.42671  34
   0   2  11 2.72325 0.97494  30
   0   2  11 1.88280 1.38139  26
   0   2  11 3.00834 0.78740  27
   0  -2 -11 2.71996 0.68290  25
   0  -2 -11 3.25737 2.13987  28
   0  -2 -11 3.88191 0.77543  24
   0   2  11 1.96709 0.90389  20
   0  -2 -11 3.64643 1.01723  20
   0  -2 -11 4.09659 1.76469  17
   0  -2 -11 3.10110 0.66749  19
   0  -2 -11 4.49122 1.39455   8
   0   2  11 3.42564 1.92250   8
   0   2  11 3.09692 2.19443   5
   0   2  11 1.73061 2.32311  17
   0   2  12 6.32887 0.97763   3
   0  -2 -12 4.01089 2.13696  31
   0  -2 -12 8.00907 1.73668  34
   0   2  12 6.57875 1.26119  30
   0   2  12 4.86425 0.99680  27
   0   2  12 6.10049 1.63310  26
   0  -2 -12 5.55329 2.20270  28
   0  -2 -12 9.97739 1.00922  25
   0  -2 -12 6.84357 0.94624  24
   0   2  12 6.51100 1.19709  20
   0  -2 -12 6.38019 1.15315  20
   0  -2 -12 4.83304 0.83821  19
   0  -2 -12 6.58246 2.03093  17
   0   2  12 2.27008 2.21048   8
   0   2  12 10.8556 2.64280   5
   0   2  12 5.88746 0.60682   4
   0   2  12 5.40571 2.58364  17
   0  -2 -13 43.2761 4.23244  34
   0  -2 -13 49.6786 4.70795  31
   0  -2 -13 48.3347 4.69122  28
   0   2  13 48.3840 4.02321  30
   0   2  13 51.2782 3.86585  27
   0  -2 -13 44.7475 3.70859  25
   0   2  13 51.6238 4.34256  26
   0  -2 -13 48.6903 3.76737  24
   0  -2 -13 52.1064 3.97448  20
   0   2  13 47.5758 3.98834  20
   0  -2 -13 47.8556 3.70438  19
   0   2  13 48.7461 5.05720  17
   0  -2 -13 52.2532 4.49721  17
   0   2  13 47.8965 4.80186   8
   0   2  13 44.1438 4.93024   5
   0   2  13 50.4524 3.55368   4
   0   2  13 46.4210 3.83518   3
   0   2  14 14.7368 1.57427   3
   0  -2 -14 14.4716 1.45251  19
   0  -2 -14 13.5861 2.44449  17
   0   2  14 16.7526 2.92616   8
   0  -2 -14 12.8268 2.11822  34
   0  -2 -14 13.2392 2.79089  31
   0   2  14 14.4265 1.78996  30
   0  -2 -14 17.1974 1.50257  25
   0   2  14 16.8266 2.38879  26
   0   2  14 15.7855 1.64011  27
   0  -2 -14 15.4532 2.84891  28
   0  -2 -14 16.6587 1.54262  24
   0  -2 -14 15.2199 1.76306  20
   0   2  14 13.3888 1.77625  20
   0   2  14 15.8398 1.25036   4
   0   2  14 12.6577 2.94314   5
   0   2  14 16.6363 3.16200  17
   0   2  15 36.1523 4.78318   5
   0   2  15 39.5380 3.50287   3
   0  -2 -15 49.7099 4.23423  34
   0  -2 -15 51.3780 4.43140  17
   0  -2 -15 38.4834 3.32879  19
   0   2  15 40.6779 4.63394   8
   0   2  15 42.7614 3.74056  30
   0  -2 -15 69.4312 5.23521  28
   0   2  15 43.7505 4.11035  26
   0   2  15 42.0898 3.53740  27
   0  -2 -15 36.5767 3.35411  25
   0  -2 -15 45.8789 3.44933  24
   0   2  15 43.0849 3.72587  20
   0  -2 -15 48.8759 3.70487  20
   0  -2 -15 44.2068 4.16542  12
   0   2  15 38.2514 5.09101  17
   0   2  16 10.6019 3.20826   5
   0  -2 -16 4.28368 2.08496  17
   0  -2 -16 3.05251 0.87611  19
   0   2  16 2.18441 2.67006   8
   0   2  16 2.01868 0.95058   3
   0  -2 -16 5.97884 2.15689  34
   0  -2 -16 2.90712 2.62608  31
   0   2  16 7.83508 1.64962  30
   0   2  16 16.1743 2.55756  26
   0  -2 -16 5.02637 2.53271  28
   0  -2 -16 7.22869 1.06165  25
   0  -2 -16 5.74887 0.99610  24
   0  -2 -16 3.68419 1.33036  20
   0   2  16 7.81421 1.47407  20
   0  -2 -16 2.55079 1.76356  12
   0   2  16 7.15934 3.33394  17
   0   2  17 13.6441 3.28970   5
   0   2  17 10.3447 1.44675   3
   0  -2 -17 9.13242 2.33286  17
   0  -2 -17 9.52334 1.21318  19
   0   2  17 10.1615 2.95965   8
   0  -2 -17 14.5891 2.32418  34
   0  -2 -17 11.9201 2.86567  31
   0   2  17 13.0840 1.76545  30
   0  -2 -17 10.6325 1.26933  25
   0  -2 -17 7.35300 2.94274  28
   0   2  17 7.53894 2.29817  26
   0  -2 -17 10.3565 1.27195  24
   0   2  17 14.0811 1.76541  20
   0  -2 -17 10.9879 1.74325  20
   0  -2 -17 8.99708 2.01694  12
   0   2  17 8.26971 3.50271  17
   0  -2 -18 60.9959 5.96826  28
   0   2  18 65.3514 5.23711  30
   0  -2 -18 59.3118 4.79867  25
   0   2  18 68.5658 5.70950  26
   0  -2 -18 61.6882 5.53203  34
   0  -2 -18 68.2940 5.12366  20
   0   2  18 64.9563 6.57094   5
   0   2  18 63.4204 6.31288   8
   0  -2 -18 68.5980 6.08445  31
   0  -2 -18 60.4454 5.56831  17
   0  -2 -18 59.8819 4.76834  19
   0   2  18 65.8877 6.74487  17
   0   2  19 5.33737 3.26601   5
   0  -2 -19 8.78315 1.70075  20
   0   2  19 10.7469 3.25146   8
   0  -2 -19 6.74970 2.88018  28
   0   2  19 10.9979 1.84424  30
   0   2  19 8.87874 3.93472  17
   0  -2 -19 7.63189 2.47054  34
   0   2  20 12.0233 3.80915   5
   0  -2 -20 13.7362 1.93878  20
   0   2  20 10.9757 3.69878   8
   0   2  20 22.5922 4.56503  17
   0  -2 -20 11.5703 3.28787  28
   0  -2 -20 11.9364 2.51856  34
   0  -2 -21 2.88100 2.77578  28
   0   2  21 2.94136 3.47518   5
   0  -2 -21 2.63276 2.23973  34
   0   2  21 5.77424 3.56702   8
   0  -2 -22 23.8516 3.77956  28
   0   2  22 21.1265 4.43261   5
   0  -2 -22 24.8143 3.29965  34
   0   2  22 21.5441 4.43196   8
   0  -2 -23 19.2796 3.74122  28
   0   2  23 22.0366 4.68087   5
   0  -2 -23 19.5710 3.20806  34
   0   2  23 23.3490 4.55841   8
   0  -2 -24 1.92296 2.68774  28
   0   2  24 1.43273 3.77231   5
   0  -2 -24 1.90243 2.22345  34
   0   2  24 5.79097 3.69848   8
   0  -2 -25 2.78983 2.88942  28
   0   2  25 0.99368 3.58161   5
   0  -2 -25 2.20584 2.28913  34
   0   2  25 1.29132 3.62188   8
   0   2  26-1.54260 3.97293   5
   0  -2 -26-1.40409 2.84399  28
   0  -2 -26 4.48330 2.53073  34
   0   2  27 3.71919 3.98391   5
   0  -2 -27 1.70549 2.75077  28
   0  -2 -27 8.68778 2.65104  34
   0  -2 -28-1.80859 2.33666  34
   0  -2 -28 2.27976 2.85807  28
   0   2  28-4.38542 4.25800   5
   0  -2 -29-0.26416 2.53966  34
   0  -2 -29 7.18632 2.93992  28
   0   2  29 10.7110 4.76887   5
   0  -2 -30 3.99125 2.67006  34
   0  -2 -30 0.86159 2.57783  28
   0   2  30-2.31216 4.58618   5
   0  -2 -31 3.20591 2.55577  34
   0  -3  31-0.63269 5.87632  17
   0   3 -31 0.46826 2.29393  34
   0   3 -31-0.68189 2.30100  28
   0   3 -30 9.16263 2.56549  34
   0  -3  30 1.84461 5.43143  17
   0   3 -30 7.66942 2.51518  28
   0  -3  30 11.3125 5.69975   5
   0   3 -29 4.91070 2.28159  34
   0  -3  29 7.73280 5.87842  17
   0   3 -29 4.20292 2.33071  28
   0  -3  29 9.00596 4.95545   5
   0   3 -28 10.9545 2.48926  34
   0  -3  28 4.96106 4.92832   5
   0  -3  28 11.4424 5.34943  17
   0   3 -28 12.4489 2.65678  28
   0   3 -27 2.76461 2.10905  34
   0  -3  27 0.59568 4.39901   5
   0   3 -27 2.74977 1.81336  22
   0  -3  27 7.66407 5.29235  17
   0   3 -27-0.21335 2.10185  28
   0   3 -26 3.50344 2.07355  34
   0   3 -26-1.25518 1.67859  22
   0  -3  26 3.99198 4.23466   5
   0  -3  26 5.22007 4.60555  17
   0   3 -26-0.20773 2.08342  28
   0   3 -25 7.43706 2.19877  34
   0  -3  25 5.08997 3.52140   8
   0   3 -25 5.77251 1.82365  22
   0  -3  25 2.71827 4.24246   5
   0  -3  25 9.90050 4.75193  17
   0   3 -25 4.69182 2.21211  28
   0   3 -24 4.15341 2.16683  28
   0  -3  24 5.53398 1.57319  23
   0   3 -24 2.73857 1.64114  22
   0  -3  24 1.03387 4.41182   5
   0  -3  24-2.58577 3.42559   8
   0  -3  24 1.87216 4.28730  17
   0   3 -24 2.32666 2.00662  34
   0   3 -23-1.72043 2.21502  28
   0  -3  23 0.49005 4.06334   5
   0  -3  23 0.15433 1.40071  23
   0   3 -23 1.99081 1.63097  22
   0  -3  23-0.34707 3.28357   8
   0   3 -23-1.86501 1.90587  34
   0  -3  23-1.32217 4.34713  17
   0   3 -22-1.43135 1.85098  34
   0  -3  22-2.89006 3.93429  17
   0  -3  22 0.65095 2.94238   8
   0  -3  22-0.43621 1.33526  23
   0   3 -22 1.12252 1.46691  22
   0   3 -22 0.18432 1.85409  28
   0  -3  22 0.46266 3.76318   5
   0   3 -21-1.21145 1.88166  34
   0  -3  21 3.46946 3.74173  17
   0  -3  21-0.60776 2.68545   8
   0  -3  21 5.76327 1.49498  23
   0   3 -21 1.70742 1.47681  22
   0   3 -21 2.14681 1.91239  28
   0  -3  21 5.65911 3.96951   5
   0   3 -20 70.5253 5.57424  34
   0  -3  20 63.4007 6.93521  17
   0   3 -20 57.6433 4.86586  19
   0  -3  20 65.1538 6.24648   8
   0   3 -20 64.9810 5.39726  22
   0  -3  20 68.8619 5.27064  23
   0   3 -20 69.3698 5.60213  28
   0  -3  20 70.6095 7.33294   5
   0   3 -19 9.42970 2.02548  34
   0   3 -19 10.1857 1.23926  19
   0  -3  19 11.9365 4.04476  17
   0  -3  19 13.4241 3.04842   8
   0  -3  19 9.33183 1.59675  23
   0   3 -19 9.98965 1.88896  22
   0  -3  19 11.0599 4.02369   5
   0  -3  19 11.5945 1.82325  30
   0   3 -19 10.7895 2.17366  28
   0   3 -18 15.8045 2.28672  34
   0  -3  18 17.0948 3.73318  17
   0   3 -18 16.3589 1.55650  19
   0   3 -18 13.5972 1.98835   9
   0  -3  18 17.2979 3.09898   8
   0  -3  18 14.8445 3.13390  31
   0  -3  18 16.1625 2.37496  34
   0   3 -18 18.1688 2.38364  28
   0  -3  18 12.0483 3.33036  28
   0  -3  18 20.8423 1.98053  23
   0  -3  18 19.0780 2.07690  20
   0   3 -18 16.7300 2.12337  22
   0   3 -18 16.1329 1.71350  13
   0   3 -18 15.6123 1.78221  11
   0  -3  18 19.8708 3.83096   5
   0   3 -17 2.53623 1.49483  34
   0  -3  17 3.07575 2.76405  17
   0   3 -17 4.80619 0.84622  19
   0   3 -17 5.24021 1.44682   9
   0  -3  17 3.37120 2.17629   8
   0  -3  17 1.75713 1.63321  34
   0  -3  17 3.22922 2.45345  31
   0   3 -17 1.32211 1.75083  28
   0  -3  17 7.37767 2.86842  28
   0  -3  17 4.98059 1.16250  23
   0  -3  17 3.48895 1.03982  24
   0  -3  17 6.73815 1.33820  20
   0   3 -17 3.48917 1.44121  22
   0   3 -17 3.23165 1.32814  12
   0   3 -17 3.82123 1.16263  11
   0   3 -17 4.08824 1.10657  13
   0  -3  17 10.8496 3.35135   5
   0  -3  16 0.42876 2.14966  31
   0  -3  16 0.99179 1.60872  34
   0   3 -16-1.38207 1.55049  28
   0  -3  16 0.23483 2.50907  28
   0  -3  16-0.09797 0.93385  24
   0  -3  16 0.59064 0.93496  23
   0   3 -16-0.12222 1.22568  22
   0  -3  16 0.46875 1.13277  20
   0   3 -16-1.18946 1.09246   9
   0   3 -16 0.52460 0.64669  19
   0  -3  16 2.80040 2.68122  17
   0   3 -16 1.72359 0.82299  13
   0   3 -16-0.53540 0.97773  11
   0   3 -16 3.07768 1.14363  12
   0   3 -16-1.06128 1.48444  34
   0  -3  15 14.6503 2.61273  31
   0  -3  15 11.7488 1.95407  34
   0   3 -15 17.1896 2.01651  28
   0  -3  15 9.48645 2.57207  28
   0  -3  15 13.6819 1.50406  23
   0  -3  15 12.0606 1.49452  24
   0   3 -15 14.1902 1.74264  22
   0  -3  15 11.4097 1.61211  20
   0   3 -15 13.9864 1.65067   9
   0   3 -15 11.6805 1.24812  19
   0  -3  15 7.60257 2.66311  17
   0   3 -15 14.9265 1.77135  12
   0   3 -15 12.9276 1.37930  13
   0   3 -15 13.0185 1.46287  11
   0   3 -15 15.2922 1.90893  34
   0   3 -14 1.74031 1.19747  34
   0   3 -14 1.14273 0.58961  19
   0  -3  14 0.41388 2.09540  17
   0   3 -14 0.21261 0.91524   9
   0  -3  14 0.57422 1.31391  34
   0  -3  14 1.27185 1.75043  31
   0   3 -14-0.12014 1.23236  28
   0  -3  14 1.17836 1.96334  28
   0  -3  14 0.61075 0.82372  24
   0  -3  14 0.67484 0.72679  23
   0  -3  14-0.10108 0.91853  20
   0   3 -14-0.43202 1.03387  22
   0   3 -14 1.27709 0.67521  13
   0   3 -14 0.65819 0.98485  12
   0   3 -14 0.56893 0.72442  11
   0   3 -14 0.61586 0.27987   1
   0   3 -13 0.10764 0.98843  34
   0  -3  13 1.47532 2.00915  17
   0   3 -13 0.21169 0.51260  19
   0   3 -13-0.09951 0.85942   9
   0  -3  13-0.66338 1.60833  31
   0  -3  13 0.52938 1.17728  34
   0   3 -13-0.99745 1.24639  28
   0  -3  13 2.83847 1.79591  28
   0  -3  13 0.46639 0.66547  23
   0  -3  13 0.64967 0.73122  24
   0  -3  13-0.56382 0.89865  20
   0   3 -13-0.80265 0.99620  22
   0   3 -13-0.26780 0.61713  13
   0   3 -13 0.41030 0.90495  12
   0   3 -13-1.07398 0.80316  11
   0   3 -13 0.19426 0.25312   1
   0   3 -12 6.15549 1.29789  34
   0  -3  12 10.2563 2.22723  17
   0   3 -12 7.50468 0.84365  19
   0   3 -12 7.02284 1.19794   9
   0  -3  12 9.01927 1.98526  31
   0  -3  12 6.29692 1.49669  34
   0   3 -12 5.57650 1.42602  28
   0  -3  12 7.78071 2.05515  28
   0  -3  12 7.49025 1.09379  24
   0  -3  12 7.00977 0.99380  23
   0   3 -12 5.56897 1.19306  22
   0  -3  12 9.91951 1.30067  20
   0   3 -12 5.11032 0.99124  11
   0  -3  12 5.50527 1.82318  12
   0   3 -12 5.52249 0.93372  13
   0   3 -12 7.23324 1.19902  12
   0   3 -12 7.08853 0.64152   1
   0   3 -11 10.9195 1.51234  34
   0   3 -11 5.23954 0.78732  19
   0  -3  11 5.25837 1.88459  17
   0   3 -11 7.48299 1.14434   9
   0  -3  11 8.38722 1.88287  31
   0  -3  11 7.45819 1.53853  34
   0   3 -11 12.8610 1.56974  28
   0  -3  11 5.19752 1.98375  28
   0  -3  11 6.96995 1.12042  24
   0  -3  11 6.36736 0.94778  23
   0   3 -11 5.54474 1.20167  22
   0  -3  11 8.19051 1.23440  20
   0   3 -11 5.60023 0.60427   1
   0   3 -11 6.43077 0.94085  13
   0   3 -11 5.95756 1.22977  12
   0  -3  11 6.72280 1.84609  12
   0   3 -11 5.23519 1.07262  11
   0   3 -10 31.5158 2.46623  15
   0  -3  10 30.1469 3.33131  28
   0   3 -10 32.3739 2.94221  28
   0   3 -10 31.8870 2.86303  12
   0   3 -10 31.7786 2.68767  13
   0   3 -10 34.2104 2.77754  11
   0  -3  10 28.2793 3.22162  12
   0  -3  10 36.9247 2.73078  23
   0   3 -10 28.9326 2.82192  22
   0  -3  10 33.4205 2.75277  24
   0  -3  10 33.8938 2.86589  20
   0   3 -10 34.2708 2.86949   9
   0   3 -10 33.8978 2.57566  19
   0  -3  10 32.1043 3.36025  17
   0   3 -10 36.2925 2.49956   1
   0  -3  10 45.0126 3.24591  34
   0   3 -10 51.8590 3.13866  34
   0   3  -9 216.145 13.2497  15
   0  -3   9 175.241 13.2627  14
   0  -3   9 169.427 13.6696  28
   0   3  -9 174.946 13.5178  28
   0   3  -9 172.941 13.4350  11
   0   3  -9 177.442 13.3939  13
   0  -3   9 168.433 13.7151  12
   0   3  -9 187.028 13.5179  12
   0  -3   9 191.412 13.4385  24
   0  -3   9 197.979 13.4271  23
   0   3  -9 175.546 13.4972  22
   0  -3   9 194.157 13.5129  20
   0  -3   9 235.186 13.9009  17
   0   3  -9 181.256 13.2965  19
   0  -3   9 164.601 13.5564  34
   0   3  -9 188.967 13.5397  34
   0   3  -9 183.433 13.5020   9
   0   3  -9 185.700 13.2585   1
   0  -3   8 222.750 16.0698  14
   0   3  -8 229.867 16.0357  15
   0   3  -8 226.197 16.1852  13
   0   3  -8 237.286 16.2944  12
   0   3  -8 218.987 16.2105  11
   0  -3   8 220.442 16.4603  12
   0  -3   8 227.428 16.1915  23
   0  -3   8 235.648 16.2112  24
   0   3  -8 216.898 16.2627  22
   0   3  -8 246.249 16.2926   9
   0  -3   8 213.488 16.4412   9
   0  -3   8 220.218 16.4181  28
   0   3  -8 219.842 16.2744  28
   0   3  -8 216.298 16.0783  19
   0  -3   8 231.429 16.4397  17
   0   3  -8 238.081 16.3039  34
   0  -3   8 214.218 16.3244  34
   0   3  -8 238.015 16.0648   1
   0   3  -7 43.0657 3.51357  28
   0  -3   7 44.6283 3.71267  28
   0  -3   7 41.5314 3.66287  12
   0   3  -7 44.7189 3.45667  11
   0   3  -7 44.7468 3.41461  13
   0   3  -7 46.3043 3.52358  12
   0   3  -7 43.7061 3.50466  22
   0  -3   7 45.0995 3.42453  23
   0  -3   7 47.6796 3.43463  24
   0   3  -7 47.3915 3.50978   9
   0  -3   7 42.3775 3.67644   9
   0   3  -7 44.4479 3.31390  19
   0   3  -7 47.6342 3.27504  15
   0  -3   7 44.5764 3.31100  14
   0  -3   7 47.1755 3.62642  34
   0   3  -7 48.2247 3.56185  34
   0   3  -6 3.12059 0.56214  11
   0  -3   6 1.29903 0.73883  12
   0   3  -6 2.51079 0.57229  12
   0   3  -6 2.90955 0.47941  13
   0   3  -6 1.65208 0.45014  23
   0  -3   6 2.36719 0.45766  23
   0   3  -6 1.57001 0.57579  22
   0  -3   6 1.43945 0.68885  22
   0   3  -6 1.93152 0.54475   9
   0  -3   6 2.84852 0.82363   9
   0  -3   6 1.70464 0.77673  28
   0   3  -6 1.48612 0.65551  28
   0   3  -6 2.20701 0.27861  15
   0   3  -6 2.45170 0.66550  34
   0  -3   6 2.23599 0.74801  34
   0  -3   5 87.3750 6.97354  22
   0   3  -5 96.5425 6.89496  23
   0   3  -5 94.4702 6.95124  22
   0  -3   5 98.6174 6.90941  23
   0  -3   5 91.7475 6.82681  15
   0   3  -5 96.5443 6.80691  15
   0   3  -5 104.573 6.96392  28
   0  -3   5 95.5953 6.99001  28
   0  -3   5 105.326 7.03967   9
   0  -3   5 91.8837 6.99062  34
   0   3  -5 93.1752 6.89891  13
   0   3  -5 98.4858 6.93862  11
   0  -3   5 89.7863 6.98162  11
   0   3  -5 103.029 6.96607  12
   0  -3   5 94.2097 6.95314  13
   0  -3   5 102.072 7.02989  12
   0   3  -4 15.4059 1.25234  11
   0  -3   4 17.0393 1.34024  12
   0   3  -4 14.7437 1.22922  13
   0  -3   4 15.4245 1.28747  13
   0  -3   4 13.9758 1.30222  11
   0  -3   4 13.6800 1.22990  23
   0  -3   4 13.5502 1.31381  22
   0   3  -4 15.6723 1.29192  22
   0   3  -4 15.7784 1.23459  23
   0   3  -4 14.6688 1.29276  32
   0  -3   4 16.6918 1.33534   9
   0  -3   4 16.1920 1.16978  15
   0   3  -4 13.7285 1.27921  28
   0  -3   4 14.2088 1.29846  28
   0  -3   4 16.6000 1.26725  35
   0  -3   4 17.5113 1.35607  34
   0   3  -3 233.014 16.2615  35
   0  -3   3 237.301 16.2638  35
   0  -3   3 220.635 16.2431  23
   0   3  -3 225.122 16.2459  23
   0   3  -3 233.123 16.2709  22
   0  -3   3 226.433 16.2761  22
   0   3  -3 244.628 16.2779  28
   0  -3   3 228.585 16.2616  28
   0  -3   3 230.699 16.1959  15
   0   3  -3 219.704 16.2415  33
   0   3  -3 241.028 16.2793  32
   0  -3   3 215.104 16.2650  32
   0   3  -3 233.657 16.2165   1
   0  -3   3 237.796 16.2676  11
   0   3  -3 228.502 16.2475  11
   0   3  -3 221.821 16.2386  13
   0  -3   3 228.769 16.2616  13
   0  -3   2 74.3519 5.47920  13
   0  -3   2 80.4335 5.48286  11
   0   3  -2 78.1860 5.47646  11
   0   3  -2 77.9156 5.47375  13
   0  -3   2 69.7741 5.47573  23
   0  -3   2 74.3294 5.48981  22
   0   3  -2 78.2002 5.48756  23
   0   3  -2 73.8302 5.45643   1
   0  -3   2 75.1387 5.47387  33
   0   3  -2 76.1789 5.47531  33
   0   3  -2 83.0330 5.51275  32
   0  -3   2 76.2297 5.49698  32
   0   3  -2 78.9261 5.49556  35
   0  -3   2 78.1501 5.49973  35
   0   3  -1 5.39246 0.55072  35
   0   3   1 466.314 33.6970  36
   0  -3  -1 481.763 33.5934  18
   0   3   1 473.697 33.5907  18
   0  -3  -1 477.702 33.5632   1
   0   3   1 472.471 33.6044  21
   0  -3  -1 476.994 33.5863  33
   0   3   1 473.266 33.5941  33
   0  -3  -1 479.994 33.5895  13
   0   3   1 477.892 33.5933  13
   0  -3  -2 51.9894 3.63931  36
   0   3   2 52.3580 3.63118  36
   0  -3  -2 41.8411 3.36137  19
   0   3   2 44.4325 3.36895  19
   0  -3  -2 48.2494 3.43657  18
   0   3   2 47.2603 3.43118  18
   0  -3  -2 55.2671 3.57371   7
   0  -3  -2 46.4149 3.41102  33
   0   3   2 46.4653 3.42226  33
   0  -3  -2 48.5179 3.55769  30
   0   3   2 55.1262 3.68122  26
   0  -3  -2 55.3507 3.71957  26
   0  -3  -2 45.8075 3.38977  25
   0   3   2 44.3959 3.39460  25
   0   3   2 57.6571 3.58355   7
   0   3   2 54.7016 3.47982  21
   0  -3  -2 53.3394 3.47428  21
   0   3   2 46.3139 3.36798   1
   0  -3  -2 45.9044 3.36067   1
   0  -3  -2 45.0501 3.35229  16
   0  -3  -2 44.3303 3.41099  13
   0   3   2 45.6301 3.36279  16
   0  -3  -3 27.9097 2.16222  36
   0   3   3 29.3595 2.12941  36
   0  -3  -3 21.6302 1.85302  18
   0   3   3 25.6188 1.81816  19
   0  -3  -3 24.2721 1.80705  19
   0   3   3 20.0450 1.98138   7
   0  -3  -3 21.7359 1.99294   7
   0   3   3 20.8157 1.80863  33
   0  -3  -3 21.8488 1.80354  33
   0   3   3 24.4801 1.98797  30
   0  -3  -3 22.0549 1.96344  30
   0  -3  -3 23.7171 1.81545  25
   0   3   3 28.4740 1.85748  25
   0   3   3 25.8755 2.21813  26
   0  -3  -3 20.1587 2.12258  26
   0  -3  -3 22.8103 1.86318   6
   0   3   3 28.1740 1.92204  21
   0  -3  -3 26.1298 1.92507  21
   0  -3  -3 22.0747 1.74131   1
   0   3   3 26.2484 1.77555   1
   0   3   3 22.5112 1.75563  16
   0  -3  -3 24.0632 1.73951  16
   0   3   4 122.576 9.56688  36
   0  -3  -4 117.665 9.37063  33
   0   3   4 119.681 9.49035  30
   0  -3  -4 129.880 9.52397  30
   0  -3  -4 129.878 9.64277  26
   0   3   4 119.412 9.61873  26
   0  -3  -4 134.261 9.37887  25
   0   3   4 128.948 9.41480   6
   0  -3  -4 123.310 9.68256   5
   0  -3  -4 127.255 9.41844   6
   0   3   4 131.354 9.45056  21
   0  -3  -4 117.641 9.48426  20
   0  -3  -4 135.427 9.31221   1
   0   3   4 134.894 9.32290   1
   0  -3  -4 125.337 9.74433   8
   0   3   4 128.294 9.54365   7
   0  -3  -4 128.970 9.53719   7
   0  -3  -4 140.057 9.36077  19
   0  -3  -4 146.374 9.30513  16
   0   3   4 125.742 9.32068  16
   0  -3  -5 70.8442 5.43382  33
   0  -3  -5 79.1139 5.62281  30
   0   3   5 78.8027 5.61103  30
   0  -3  -5 70.7651 5.47919  27
   0  -3  -5 75.1314 5.43151  25
   0   3   5 65.9958 5.72261  26
   0  -3  -5 69.3104 5.74056  26
   0  -3  -5 77.7386 5.50297   6
   0   3   5 72.9674 5.47106   6
   0  -3  -5 69.0037 5.81395   5
   0  -3  -5 75.4226 5.59153  20
   0   3   5 82.1831 5.56206  21
   0   3   5 76.0526 5.36074   1
   0  -3  -5 77.5528 5.33760   1
   0   3   5 77.9701 5.66616   7
   0   3   5 70.3755 5.88125   8
   0  -3  -5 69.1626 5.84266   8
   0  -3  -5 70.3906 5.39956  19
   0  -3  -5 77.0532 5.33760  16
   0   3   6 11.5718 1.21588  30
   0  -3  -6 10.4770 1.28512  30
   0  -3  -6 9.11348 0.97236  25
   0   3   6 9.46198 1.51183  26
   0  -3  -6 10.2686 1.05787  27
   0  -3  -6 8.84163 1.49805  26
   0   3   6 10.0578 1.65569   5
   0   3   6 9.53485 1.01401   6
   0  -3  -6 8.90737 1.72774   5
   0  -3  -6 8.89880 1.28717  20
   0   3   6 10.0290 1.15583  20
   0   3   6 10.9721 0.84962   1
   0  -3  -6 11.0356 0.80391   1
   0   3   6 9.07690 1.78036   8
   0   3   6 9.21363 1.35314   7
   0  -3  -6 12.0896 1.65335   8
   0  -3  -6 9.60413 0.94762  19
   0  -3  -6 10.9516 1.94953  17
   0  -3  -6 10.5147 0.81764  16
   0  -3  -7 84.7336 6.06589  30
   0   3   7 76.9872 6.01346  30
   0  -3  -7 87.9927 6.27507  26
   0  -3  -7 75.0086 5.82495  25
   0  -3  -7 83.4067 5.91120  27
   0  -3  -7 89.0893 6.57617  28
   0   3   7 78.1086 6.21123  26
   0   3   7 75.7538 6.37179   5
   0   3   7 80.2699 5.88924   6
   0  -3  -7 84.9716 6.43345   5
   0   3   7 76.9898 5.97668  20
   0  -3  -7 82.6037 6.02793  20
   0  -3  -7 81.5444 5.69139   1
   0   3   7 82.3378 5.73868   1
   0  -3  -7 79.6126 5.87369   3
   0   3   7 81.6824 6.12261   7
   0   3   7 79.5077 6.46900   8
   0  -3  -7 79.2185 6.33916   8
   0  -3  -7 82.1612 6.48178  17
   0  -3  -7 73.4266 5.79499  19
   0  -3  -7 79.7800 5.70531  16
   0  -3  -8 75.9428 5.23979  27
   0   3   8 67.5534 5.17148  27
   0  -3  -8 69.5063 5.13553  25
   0  -3  -8 73.9835 5.60029  26
   0   3   8 63.5136 5.50535  26
   0  -3  -8 70.8894 5.19191   3
   0  -3  -8 72.4802 4.97764   1
   0   3   8 63.6612 5.28415  20
   0  -3  -8 68.5518 5.32776  20
   0  -3  -8 67.4430 5.10523  19
   0  -3  -8 70.1391 5.76177  17
   0  -3  -8 67.1541 5.62242   8
   0   3   8 71.9926 5.88388   8
   0   3   8 69.1093 5.21184   6
   0   3   8 63.3431 5.75654   5
   0  -3  -8 66.2450 5.75371   5
   0   3   8 69.0475 5.35256  30
   0  -3  -8 63.3240 5.82334  28
   0  -3  -8 75.0675 5.39789  30
   0  -3  -9 50.3769 4.60234  28
   0  -3  -9 50.4412 3.94047  30
   0   3   9 49.7309 3.90477  30
   0   3   9 42.0680 3.67550  27
   0  -3  -9 49.0370 3.66908  25
   0   3   9 44.4411 4.11995  26
   0  -3  -9 53.7399 4.23662  26
   0  -3  -9 48.3588 3.45740   1
   0  -3  -9 51.8713 3.72262   3
   0   3   9 47.5294 3.86085  20
   0  -3  -9 48.8567 3.87171  20
   0  -3  -9 47.9535 3.62620  19
   0  -3  -9 52.4545 4.51242  17
   0  -3  -9 46.5011 4.24336   8
   0   3   9 48.9167 4.54515   8
   0  -3  -9 45.9124 4.49195  31
   0  -3  -9 47.8882 4.43017   5
   0   3   9 55.4593 4.60725   5
   0   3   9 51.0414 3.76285   6
   0  -3 -10-2.68705 2.44851  31
   0   3  10 5.61943 1.25138  30
   0  -3 -10-0.88420 1.05306  30
   0   3  10 4.34911 0.86548  27
   0  -3 -10-2.64111 2.70523  28
   0   3  10 14.8962 2.00986  26
   0  -3 -10-0.28745 0.67115  25
   0  -3 -10-0.64695 0.67961  24
   0  -3 -10 0.17191 1.02721  20
   0   3  10 9.00700 1.24770  20
   0  -3 -10-0.72596 0.63946  19
   0  -3 -10-4.71998 2.37113  17
   0   3  10 2.66559 2.50107   8
   0  -3 -10-3.42706 1.94166   8
   0  -3 -10-0.31551 0.68055   3
   0   3  10 0.20009 2.16221   5
   0  -3 -10-0.35207 2.00017   5
   0   3  11 202.044 14.8210  30
   0  -3 -11 195.742 15.3675  28
   0  -3 -11 223.038 14.8806  30
   0  -3 -11 200.885 14.5656  25
   0   3  11 210.733 14.6728  27
   0   3  11 237.785 15.1893  26
   0  -3 -11 189.198 14.5728  24
   0  -3 -11 206.780 14.7783  20
   0   3  11 192.957 14.7519  20
   0  -3 -11 184.802 15.2275  31
   0  -3 -11 195.308 15.0602   8
   0   3  11 217.480 15.4785   8
   0  -3 -11 197.425 15.2315  17
   0  -3 -11 209.677 14.5490  19
   0  -3 -11 201.834 15.3005   5
   0   3  11 200.969 15.4328   5
   0   3  12 40.7509 3.54261  30
   0  -3 -12 41.9828 4.34058  28
   0   3  12 44.1709 3.88822  26
   0  -3 -12 41.0759 3.25519  25
   0   3  12 41.0233 3.32741  27
   0  -3 -12 42.2049 3.28511  24
   0  -3 -12 40.4923 3.48649  20
   0   3  12 38.1397 3.48387  20
   0  -3 -12 51.3876 3.70393  30
   0  -3 -12 41.4516 4.31318  31
   0   3  12 40.3473 4.33618   8
   0  -3 -12 34.5085 3.76351   8
   0  -3 -12 37.5334 4.07262  17
   0  -3 -12 42.1416 3.22339  19
   0  -3 -12 43.0309 4.11573   5
   0   3  12 42.1391 4.40949   5
   0   3  12 43.2990 3.08927   4
   0   3  13 50.1877 4.13362  30
   0  -3 -13 43.5551 4.76963  28
   0   3  13 46.0120 3.87006  27
   0   3  13 52.6135 4.46046  26
   0  -3 -13 49.5386 3.82123  25
   0  -3 -13 50.3739 3.83961  24
   0  -3 -13 56.6127 4.10154  20
   0   3  13 44.6304 4.03132  20
   0  -3 -13 50.9709 4.42792  34
   0  -3 -13 51.2251 4.93884  31
   0   3  13 42.3442 4.85403   8
   0  -3 -13 50.8293 4.48694   8
   0  -3 -13 48.0595 3.77513  19
   0  -3 -13 45.2347 4.62085  17
   0   3  13 51.4187 5.06887   5
   0   3  13 51.3868 3.63709   4
   0  -3 -13 49.8672 4.65630   5
   0   3  14 20.9514 2.17057  30
   0  -3 -14 22.1370 1.85471  25
   0   3  14 17.8388 2.46287  26
   0  -3 -14 16.1476 3.15081  28
   0   3  14 18.2769 1.92133  27
   0  -3 -14 21.7502 1.86109  24
   0  -3 -14 17.9370 2.06483  20
   0   3  14 19.6853 2.13085  20
   0  -3 -14 20.2765 2.59492  34
   0  -3 -14 26.1587 3.21649  31
   0  -3 -14 19.5508 2.55836   8
   0   3  14 21.7266 3.23903   8
   0  -3 -14 23.1586 2.82461  17
   0  -3 -14 21.7736 1.80082  19
   0   3  14 19.7867 1.60919   4
   0   3  14 23.6067 3.37365   5
   0   3  15 0.13202 1.05260  30
   0  -3 -15 0.39299 0.79828  25
   0  -3 -15-3.36746 2.89280  28
   0   3  15 3.15007 1.89943  26
   0  -3 -15 1.27811 0.82872  24
   0  -3 -15-0.10975 1.12501  20
   0   3  15 0.59920 1.21319  20
   0  -3 -15 1.62071 2.40968  31
   0  -3 -15-2.55971 1.85091  34
   0   3  15-1.36056 2.64798   8
   0  -3 -15-1.59552 2.14897  17
   0  -3 -15-0.11891 0.76167  19
   0   3  15-2.10529 2.70808   5
   0   3  16 11.8428 1.73634  30
   0  -3 -16 9.21289 2.83623  28
   0  -3 -16 10.0536 1.23186  25
   0   3  16 11.7366 2.18576  26
   0  -3 -16 9.84799 1.25802  24
   0   3  16 8.72166 1.51920  20
   0  -3 -16 9.84792 1.57298  20
   0  -3 -16 10.1246 2.86544  31
   0  -3 -16 9.25126 2.20114  34
   0   3  16 12.7000 3.09228   8
   0  -3 -16 8.55105 2.36482  17
   0  -3 -16 9.35746 1.14918  19
   0   3  16 11.2105 3.03332   5
   0  -3 -17 16.7739 1.73269  19
   0  -3 -17 15.5524 2.82281  17
   0  -3 -17 17.8127 3.25893  31
   0  -3 -17 19.9588 2.73272  34
   0   3  17 20.3776 2.79176  26
   0  -3 -17 18.7230 3.25506  28
   0  -3 -17 18.4835 1.77608  25
   0  -3 -17 20.9755 1.83949  24
   0  -3 -17 19.7643 2.14874  20
   0   3  17 20.0384 2.21016  20
   0   3  17 17.6515 3.68837   5
   0   3  17 19.8528 3.53425   8
   0   3  17 19.9096 2.25494  30
   0  -3 -17 14.5111 2.45491  12
   0  -3 -18 3.53447 0.98283  25
   0  -3 -18 3.42425 2.87022  28
   0  -3 -18 4.19462 1.37106  20
   0   3  18 6.09398 2.85964   5
   0  -3 -18 4.19992 2.09364  34
   0  -3 -18 1.03952 2.76970  31
   0   3  18 8.74421 1.57780  30
   0   3  18 0.96626 2.79838   8
   0  -3 -19 0.54200 3.02074  28
   0  -3 -19 1.27611 1.35775  20
   0   3  19 7.55983 3.50134   5
   0  -3 -19 2.14943 2.93174  31
   0  -3 -19 0.43539 2.27833  34
   0   3  19 4.02966 1.52269  30
   0   3  19 3.04518 3.21685   8
   0  -3 -20 18.3164 2.28893  20
   0   3  20 18.2506 4.23914   5
   0  -3 -20 14.7332 3.10390  34
   0  -3 -20 19.9789 3.65006  31
   0  -3 -20 18.2428 3.44173  28
   0   3  20 29.1127 4.36678   8
   0  -3 -21 3.09301 2.96265  28
   0   3  21 5.20001 3.18113   8
   0  -3 -21 0.28629 2.79689  31
   0  -3 -21 0.23334 2.20143  34
   0   3  21-0.82952 3.39125   5
   0  -3 -22-0.57377 2.72603  28
   0   3  22 7.76144 3.53754   8
   0  -3 -22 0.47890 2.20128  34
   0   3  22 1.73181 3.40019   5
   0  -3 -23 2.03144 2.98265  28
   0   3  23 9.69558 3.84194   8
   0  -3 -23 2.22789 2.44313  34
   0   3  23 0.90124 3.58082   5
   0  -3 -24 2.94986 2.97198  28
   0   3  24 4.21708 3.87046   5
   0   3  24 4.20005 3.70920   8
   0  -3 -24 0.50525 2.43024  34
   0   3  25 50.5441 6.17075   8
   0   3  25 47.5473 6.42237   5
   0  -3 -25 43.6856 5.00836  34
   0  -3 -25 48.1306 5.48639  28
   0   3  26-3.00704 3.97619   5
   0  -3 -26 2.37366 2.57673  34
   0  -3 -26 2.68473 2.82352  28
   0   3  27 3.62561 4.13513   5
   0  -3 -27 1.86812 2.53423  34
   0  -3 -27 4.82046 3.07687  28
   0   3  28 2.13054 3.93184   5
   0  -3 -28 0.26943 2.43625  34
   0  -3 -28 0.60289 2.90356  28
   0   3  29 6.55814 4.21351   5
   0  -3 -29 2.20015 2.70858  34
   0  -3 -29 8.19016 3.24183  28
   0   3  30 1.12159 4.20377   5
   0  -3 -30 6.04414 3.19366  28
   0  -3 -30 6.63118 2.69434  34
   0   4 -31 1.31715 2.15293  28
   0   4 -31 1.38329 2.16740  34
   0  -4  30 18.9573 5.95522   5
   0  -4  30 6.76442 5.84744  17
   0   4 -30 19.9975 2.97728  28
   0   4 -30 17.8684 2.93912  34
   0  -4  29-0.65405 5.32002   5
   0   4 -29 0.21277 2.06386  28
   0   4 -29-0.22059 2.04932  34
   0   4 -28 1.66239 2.13829  28
   0  -4  28-3.14821 4.89092   5
   0   4 -28 3.86089 2.13142  34
   0  -4  28 1.13901 5.21003  17
   0   4 -28 0.18142 1.52779  22
   0   4 -27 1.83942 2.13857  28
   0  -4  27 2.41617 4.69370   5
   0   4 -27 3.77513 2.09450  34
   0  -4  27-1.08753 5.36553  17
   0   4 -27 1.60086 1.62113  22
   0   4 -26 1.78722 2.01084  28
   0   4 -26-0.52600 1.56680  22
   0   4 -26 2.03033 1.96956  34
   0  -4  26 4.13849 4.85885  17
   0  -4  26-4.04152 4.85480   5
   0  -4  25 1.09907 4.49231   5
   0   4 -25-2.54949 1.89035  34
   0   4 -25 3.24629 1.65308  22
   0  -4  25 0.48950 4.89284  17
   0   4 -25 2.69568 1.94461  28
   0  -4  24 0.52169 4.15928   5
   0   4 -24-1.99238 1.62673  22
   0  -4  24 3.97828 3.53145   8
   0  -4  24-1.38287 4.40819  17
   0   4 -24 1.67575 1.87293  28
   0   4 -24 1.51305 1.75002  34
   0   4 -23 7.51969 2.02952  34
   0  -4  23 7.78804 4.51703  17
   0  -4  23 7.80567 3.35518   8
   0  -4  23 4.49442 1.54944  23
   0   4 -23 2.09170 1.54154  22
   0   4 -23 7.06532 2.17843  28
   0  -4  23 7.40430 4.35121   5
   0   4 -22 4.57381 1.86617  34
   0  -4  22 2.42505 3.98719  17
   0  -4  22 2.86133 3.00441   8
   0  -4  22 7.44394 1.60745  23
   0   4 -22 4.69860 1.55992  22
   0   4 -22 2.61090 1.91501  28
   0  -4  22 3.72133 3.79811   5
   0   4 -21 1.51535 1.58152  34
   0  -4  21 0.37608 3.81924  17
   0  -4  21 0.89098 2.75853   8
   0  -4  21-0.41341 1.30393  23
   0   4 -21 0.30171 1.44283  22
   0   4 -21 0.16677 1.75136  28
   0  -4  21 0.43671 3.78806   5
   0   4 -20 9.63754 2.01655  34
   0  -4  20 3.48287 3.70406  17
   0  -4  20 5.80397 2.73638   8
   0  -4  20 12.0683 1.72032  23
   0   4 -20 9.41638 1.84797  22
   0   4 -20 11.4688 2.10600  28
   0  -4  20 15.5304 4.07975   5
   0   4 -19 2.75117 1.71039  34
   0  -4  19 1.28375 3.32028  17
   0  -4  19-1.02611 2.54730   8
   0   4 -19-0.13859 1.36734  22
   0  -4  19-2.66775 3.68328   5
   0   4 -19-1.36363 1.74742  28
   0  -4  19 1.58539 1.11600  23
   0  -4  18 33.5424 3.64430  34
   0  -4  18 27.7641 4.17967  31
   0   4 -18 40.1623 3.50268  28
   0  -4  18 30.6223 4.33965  28
   0   4 -18 31.8395 3.24463  22
   0  -4  18 38.9978 3.13854  23
   0  -4  18 36.3969 3.23484  20
   0  -4  18 27.9517 4.40404  17
   0   4 -18 33.0450 2.75764  19
   0   4 -18 33.8493 2.89404  13
   0   4 -18 38.0060 3.46288  34
   0  -4  17 11.9387 2.78230  31
   0  -4  17 17.3142 2.36008  34
   0   4 -17 13.9374 2.10420  28
   0  -4  17 16.7438 3.23813  28
   0  -4  17 15.2765 1.77603  23
   0  -4  17 13.7661 1.78046  24
   0  -4  17 12.5593 1.83205  20
   0   4 -17 16.9355 1.97547  22
   0   4 -17 13.0862 1.82022   9
   0   4 -17 15.3865 1.46654  19
   0  -4  17 12.8768 3.20548  17
   0   4 -17 14.9322 1.58531  13
   0   4 -17 18.3332 1.74712  11
   0   4 -17 15.5684 1.91502  12
   0   4 -17 16.0448 2.14248  34
   0  -4  16 0.16408 1.52405  34
   0  -4  16-0.62590 2.10542  31
   0   4 -16 0.12688 1.37863  28
   0  -4  16 0.22636 2.28434  28
   0  -4  16 0.20730 0.92969  24
   0  -4  16 0.59624 0.96718  23
   0   4 -16 0.11861 1.07234  22
   0  -4  16 0.23685 1.04925  20
   0   4 -16-0.55567 1.00878   9
   0  -4  16-0.24306 2.65535  17
   0   4 -16 0.60706 0.60999  19
   0   4 -16 1.14731 0.94696  12
   0   4 -16 0.43665 0.74452  11
   0   4 -16-0.07618 0.67509  13
   0   4 -16-0.64556 1.31127  34
   0  -4  15 0.38504 2.05003  31
   0  -4  15 4.28145 1.55794  34
   0   4 -15 2.36793 1.33863  28
   0  -4  15 6.19999 2.15932  28
   0  -4  15 5.80777 1.12753  23
   0  -4  15 5.65017 1.11480  24
   0   4 -15 6.70283 1.42634  22
   0  -4  15 2.44730 1.09881  20
   0   4 -15 6.51867 1.33023   9
   0   4 -15 3.74208 0.74661  19
   0   4 -15 8.45743 1.33303  12
   0   4 -15 2.74851 0.95426  11
   0   4 -15 3.85607 0.92780  13
   0   4 -15 1.81802 1.26001  34
   0   4 -14 2.71871 1.19313  34
   0   4 -14 2.14694 0.57617  19
   0  -4  14 4.49554 1.93872  17
   0   4 -14 1.67943 0.91988   9
   0  -4  14 0.99153 1.28205  34
   0  -4  14 1.94256 1.72928  31
   0   4 -14 3.73307 1.22580  28
   0  -4  14-0.18717 1.82601  28
   0  -4  14 0.53979 0.83000  24
   0  -4  14 2.46939 0.79563  23
   0   4 -14 1.57048 0.96282  22
   0  -4  14 1.98299 1.02048  20
   0  -4  14 1.66898 1.62551  12
   0   4 -14 0.86987 0.74320  11
   0   4 -14 1.31375 0.64333  13
   0   4 -14 2.14187 0.94557  12
   0   4 -14 2.14337 0.37398   1
   0   4 -13 7.93610 0.73017   1
   0   4 -13 6.58396 1.37774  34
   0   4 -13 10.0678 0.92959  19
   0  -4  13 9.86651 2.16710  17
   0   4 -13 8.95052 1.25477   9
   0  -4  13 7.61426 1.53870  34
   0  -4  13 10.9594 2.08914  31
   0   4 -13 7.79109 1.37042  28
   0  -4  13 9.41069 2.14679  28
   0  -4  13 8.81639 1.14939  23
   0  -4  13 8.06182 1.14752  24
   0   4 -13 7.22168 1.27037  22
   0  -4  13 7.22051 1.25554  20
   0   4 -13 6.77091 1.22062  12
   0  -4  13 5.44717 1.87296  12
   0   4 -13 6.20120 1.07476  11
   0   4 -13 6.60453 0.96204  13
   0   4 -13 7.75812 0.67810  15
   0   4 -12 13.4745 1.07595   1
   0   4 -12 16.0795 1.68499  34
   0   4 -12 12.3944 1.16879  19
   0  -4  12 13.8264 2.16657  17
   0   4 -12 12.6046 1.45600   9
   0  -4  12 11.4165 1.72576  34
   0   4 -12 11.1021 1.56609  28
   0  -4  12 10.4437 2.03398  28
   0  -4  12 13.7067 1.42369  24
   0  -4  12 14.0414 1.39430  23
   0   4 -12 12.5842 1.49300  22
   0  -4  12 12.8545 1.55568  20
   0   4 -12 13.1840 1.01497  15
   0   4 -12 11.7326 1.35149  11
   0   4 -12 13.8149 1.49472  12
   0   4 -12 12.0803 1.29977  13
   0  -4  12 12.5630 2.07968  12
   0   4 -11 10.5628 1.44851  34
   0   4 -11 8.94322 0.94121  19
   0  -4  11 9.48975 1.91974  17
   0   4 -11 10.5634 1.30609   9
   0  -4  11 6.81856 1.53938  34
   0   4 -11 7.17138 1.33411  28
   0  -4  11 10.8489 1.95463  28
   0  -4  11 9.46030 1.86208  12
   0   4 -11 9.84411 1.29906  12
   0   4 -11 9.11662 1.14624  11
   0   4 -11 8.88779 1.06019  13
   0  -4  11 8.48159 1.12837  23
   0  -4  11 10.4008 1.20572  24
   0   4 -11 8.36898 1.31778  22
   0  -4  11 8.69590 1.35327  20
   0  -4  11 8.95949 0.88500  14
   0   4 -11 10.2808 0.79583  15
   0   4 -11 11.6700 0.87781   1
   0  -4  10 41.9618 3.85926  28
   0   4 -10 41.8499 3.59323  28
   0   4 -10 44.1820 3.44105  13
   0   4 -10 42.3396 3.48244  11
   0  -4  10 42.3002 3.91455  12
   0   4 -10 45.9083 3.57622  12
   0  -4  10 49.2445 3.50860  23
   0   4 -10 43.1453 3.56764  22
   0  -4  10 46.7876 3.51215  24
   0  -4  10 38.1371 3.88636   9
   0   4 -10 42.9917 3.54164   9
   0  -4  10 41.5978 3.29526  14
   0   4 -10 47.2589 3.24134  15
   0  -4  10 43.6386 3.90562  17
   0   4 -10 44.0334 3.32516  19
   0   4 -10 48.5228 3.29920   1
   0   4 -10 46.7576 3.66299  34
   0  -4  10 41.5092 3.68758  34
   0   4  -9 0.53052 0.91431  28
   0  -4   9 1.14508 1.23688  28
   0   4  -9 0.39200 0.60126  13
   0  -4   9-0.54988 1.24639  12
   0   4  -9 0.27779 0.64547  11
   0   4  -9 0.72634 0.75221  12
   0   4  -9-0.82404 0.83153  22
   0  -4   9 0.32363 0.68010  24
   0  -4   9-0.26886 0.61415  23
   0   4  -9-0.31979 0.73765   9
   0  -4   9 1.40955 1.36968   9
   0  -4   9 0.75873 0.38938  14
   0   4  -9 0.04344 0.24366  15
   0   4  -9 0.72361 0.41024  19
   0  -4   9 0.48266 1.32855  17
   0   4  -9 0.19455 0.31676   1
   0   4  -9-0.74470 0.97089  34
   0  -4   9-0.92769 1.12643  34
   0  -4   8 29.1727 3.02868  28
   0   4  -8 35.9256 2.91253  28
   0  -4   8 31.1390 3.07717  12
   0   4  -8 37.9181 2.90921  12
   0   4  -8 38.8127 2.82617  13
   0   4  -8 34.1152 2.83636  11
   0   4  -8 37.5098 2.80051  23
   0   4  -8 35.9987 2.92367  22
   0  -4   8 38.1653 2.84188  23
   0  -4   8 35.0420 3.12424   9
   0   4  -8 37.4541 2.88716   9
   0  -4   8 37.1710 2.71620  14
   0   4  -8 37.1862 2.64371  15
   0   4  -8 36.8478 2.69262  19
   0  -4   8 36.7369 3.01894  34
   0   4  -8 36.2485 2.69517   1
   0   4  -7 49.8863 3.64281  13
   0  -4   7 47.0373 3.87060  12
   0   4  -7 47.8028 3.66010  11
   0   4  -7 50.6993 3.72028  12
   0  -4   7 47.6964 3.78510  13
   0   4  -7 45.6388 3.70243  22
   0  -4   7 48.1724 3.63901  23
   0  -4   7 43.3779 3.81653  22
   0   4  -7 46.4973 3.60342  23
   0  -4   7 50.3061 3.95538   9
   0  -4   7 50.4062 3.84687  28
   0   4  -7 49.1967 3.74808  28
   0   4  -7 47.7357 3.48070  15
   0   4  -7 51.7075 3.53707   1
   0  -4   7 49.1323 3.80320  34
   0  -4   6 149.585 9.76927  35
   0  -4   6 146.812 9.85678  34
   0  -4   6 138.096 9.85699  12
   0   4  -6 130.086 9.69965  13
   0   4  -6 139.543 9.73363  11
   0  -4   6 125.820 9.79885  11
   0   4  -6 138.806 9.77679  12
   0  -4   6 129.914 9.77557  13
   0   4  -6 124.774 9.69651  23
   0  -4   6 128.140 9.70711  23
   0  -4   6 125.972 9.80901  22
   0   4  -6 128.323 9.75624  22
   0  -4   6 131.847 9.83674   9
   0  -4   6 146.509 9.57203  10
   0   4  -6 131.874 9.76618  28
   0  -4   6 131.879 9.79352  28
   0   4  -6 125.292 9.74668  32
   0  -4   6 127.486 9.62672  15
   0   4  -6 141.181 9.64749   1
   0  -4   5 3.80324 0.54746  35
   0  -4   5 3.53324 0.66329  12
   0   4  -5 3.36145 0.49644  13
   0   4  -5 2.86477 0.50621  11
   0  -4   5 3.88812 0.63608  11
   0  -4   5 3.41033 0.59233  13
   0   4  -5 3.10248 0.50410  23
   0  -4   5 3.44838 0.51501  23
   0   4  -5 2.29549 0.57441  22
   0  -4   5 3.78459 0.68019  22
   0  -4   5 2.98935 0.65345   9
   0   4  -5 3.23306 0.41721   1
   0   4  -5 6.80012 0.85176  28
   0  -4   5 3.70152 0.70073  28
   0  -4   5 3.84473 0.43380  15
   0   4  -5 2.86290 0.58646  32
   0   4  -4 287.039 21.1694  33
   0  -4   4 289.646 21.2003  32
   0   4  -4 301.460 21.2165  32
   0  -4   4 305.687 21.2231  22
   0   4  -4 291.468 21.1748  23
   0   4  -4 302.430 21.2057  22
   0  -4   4 283.655 21.1710  23
   0   4  -4 311.066 21.1388   1
   0  -4   4 326.857 21.2472  12
   0  -4   4 301.557 21.2011  13
   0   4  -4 292.659 21.1739  11
   0  -4   4 307.189 21.2083  11
   0   4  -4 290.715 21.1633  13
   0  -4   4 291.728 21.1910  28
   0   4  -4 310.382 21.2167  28
   0  -4   4 300.927 21.1138  15
   0  -4   4 297.505 21.1961  35
   0   4  -4 301.484 21.1960  35
   0   4  -3 599.026 42.1654  33
   0   4  -3 634.628 42.2122  32
   0  -4   3 604.688 42.1903  32
   0   4  -3 600.523 42.1583  13
   0  -4   3 601.944 42.1770  13
   0  -4   3 619.072 42.1789  11
   0   4  -3 606.683 42.1641  11
   0   4  -3 594.159 42.1732  23
   0  -4   3 570.158 42.1888  22
   0  -4   3 553.284 42.1611  23
   0   4  -3 616.165 42.1926  22
   0   4  -3 603.798 42.1412   1
   0  -4   3 596.596 42.1772  28
   0  -4   3 578.061 42.1113  15
   0  -4   3 600.692 42.1914  35
   0   4  -3 614.060 42.1877  35
   0   4  -2 7.05583 0.72379  23
   0   4  -2 8.00447 0.73190  22
   0  -4   2 8.37403 0.73629  22
   0   4  -2 7.46983 0.68153   1
   0  -4   2 7.55667 0.71288  13
   0   4  -2 7.40390 0.68700  11
   0  -4   2 7.61058 0.70517  11
   0   4  -2 7.50325 0.69432  13
   0   4  -2 7.74750 0.67680  18
   0  -4   2 8.91842 0.71116  33
   0   4  -2 7.50019 0.71160  33
   0  -4   2 8.19183 0.74800  32
   0   4  -2 6.72410 0.71973  35
   0  -4   2 8.21743 0.75383  35
   0   4  -1 18.0972 1.29909  29
   0   4  -1 17.4550 1.33830  13
   0  -4   1 17.8362 1.34966  13
   0  -4   1 17.3016 1.32985  11
   0  -4   1 17.3436 1.35851  22
   0   4  -1 17.0931 1.38605  35
   0   4  -1 20.2705 1.50548  36
   0  -4   1 17.3164 1.40782  35
   0  -4   1 16.0177 1.47883  36
   0  -4   1 17.0943 1.33532  18
   0   4  -1 16.9243 1.32820  18
   0   4  -1 17.5518 1.35235  33
   0  -4   1 16.4468 1.33531  33
   0   4  -1 16.5543 1.32358   1
   0  -4   0 0.84531 0.27951  29
   0   4   0 0.39497 0.28234   1
   0  -4   0 0.98549 0.31261  13
   0   4   0 0.32598 0.28241  13
   0  -4   0 0.88365 0.44783  21
   0  -4   0 0.84763 0.29913  33
   0   4   0 0.57965 0.32625  33
   0   4   0 0.91559 0.34345  18
   0   4   0 0.73153 0.21120  19
   0  -4   0 0.91367 0.22689  19
   0  -4   0 0.56847 0.32929  18
   0   4   0 1.04430 0.63170  36
   0   4   0 0.32935 0.35725  35
   0  -4   0 2.19556 0.74698  36
   0   4   0 0.27362 0.30678  16
   0  -4  -1 12.7565 0.99250  29
   0  -4  -1 10.7144 1.42411  26
   0   4   1 12.5942 0.98997  25
   0   4   1 13.2151 0.98981   1
   0  -4  -1 12.0707 0.98807   1
   0   4   1 12.3148 1.07982  21
   0  -4  -1 11.7789 1.09495  21
   0  -4  -1 12.1316 1.00887  33
   0   4   1 12.6374 1.04038  33
   0   4   1 11.5511 1.01833  18
   0   4   1 12.1107 0.95436  19
   0  -4  -1 12.8653 1.03297  18
   0  -4  -1 12.6971 0.94780  19
   0   4   1 12.8588 1.29081  36
   0  -4  -1 13.3817 1.31331  36
   0   4   1 11.8897 1.01755  13
   0  -4  -1 11.4184 1.02109  13
   0   4   1 12.1051 0.98674  16
   0  -4  -2 9.01586 1.12285  36
   0   4   2 1.40989 0.77895  36
   0   4   2 2.21872 0.44468  18
   0  -4  -2 2.54098 0.48588  18
   0  -4  -2 2.21177 0.37857  19
   0   4   2 2.00418 0.35688  19
   0  -4  -2 4.48133 0.80237  30
   0  -4  -2 2.59954 0.44288  25
   0   4   2 0.87573 0.83369  26
   0   4   2 1.39634 0.41200  25
   0  -4  -2 6.91322 1.30163  26
   0  -4  -2 1.26617 0.72608   7
   0  -4  -2 3.47942 0.62410  21
   0   4   2 0.63306 0.52248  21
   0  -4  -2 1.82117 0.39369  33
   0   4   2 0.93902 0.38909  33
   0  -4  -2 1.85388 0.33691   1
   0   4   2 1.60865 0.31761   1
   0  -4  -2 1.64463 0.39519  13
   0   4   2 1.70254 0.32100  16
   0  -4  -3 2.33998 0.91837  36
   0   4   3 3.99371 0.90613  36
   0  -4  -3 3.22715 0.42167  19
   0   4   3 2.97508 0.44492  19
   0  -4  -3 3.38635 0.53946  18
   0  -4  -3 3.09544 0.47439  33
   0   4   3 3.25250 0.52074  33
   0  -4  -3 2.76099 0.76858  30
   0   4   3 2.84900 0.74900  30
   0  -4  -3 2.68095 1.07290  26
   0   4   3 2.81221 1.09601  26
   0  -4  -3 2.42738 0.46474  25
   0   4   3 3.73296 0.51086  25
   0   4   3 2.96773 0.81179   7
   0  -4  -3 3.07023 0.80660   7
   0   4   3 3.33396 0.65508  21
   0  -4  -3 2.83317 0.62706  21
   0  -4  -3 3.24926 0.39472   1
   0   4   3 3.68983 0.39802   1
   0  -4  -3 3.10497 0.36753  16
   0   4   3 3.61714 0.40388  16
   0   4   4 181.704 13.4881  36
   0  -4  -4 173.428 13.2156  19
   0  -4  -4 184.134 13.3004  18
   0   4   4 184.283 13.2249  19
   0  -4  -4 187.226 13.6427   8
   0  -4  -4 187.307 13.4478   7
   0   4   4 185.178 13.4248   7
   0   4   4 171.503 13.2703  33
   0  -4  -4 176.250 13.2560  33
   0  -4  -4 277.247 13.8916  30
   0   4   4 288.619 13.7169  30
   0   4   4 186.427 13.5538  26
   0  -4  -4 179.450 13.2445  25
   0  -4  -4 181.820 13.5858  26
   0   4   4 175.725 13.2479  25
   0  -4  -4 192.840 13.3174   6
   0  -4  -4 204.212 13.3466  21
   0   4   4 190.121 13.3346  21
   0  -4  -4 188.976 13.1857   1
   0   4   4 193.158 13.2005   1
   0   4   4 186.443 13.2040  16
   0  -4  -4 181.990 13.1681  16
   0   4   5 0.16790 1.01520  36
   0  -4  -5 0.75370 0.39775  19
   0  -4  -5 0.76346 0.55169  18
   0  -4  -5 0.32807 0.77442  20
   0  -4  -5 0.82329 1.48033   8
   0  -4  -5 0.86546 0.90664   7
   0  -4  -5 1.00635 0.46637  33
   0   4   5 0.54652 0.73345  30
   0  -4  -5 0.87265 0.76280  30
   0  -4  -5 1.29396 1.17086  26
   0   4   5 1.04721 1.16118  26
   0  -4  -5 1.21321 0.52358  25
   0  -4  -5 0.78820 0.52351   6
   0  -4  -5 0.95498 1.27412   5
   0   4   5 0.73866 0.92660   7
   0   4   5 0.77218 0.62638  21
   0  -4  -5 0.57705 0.25034   1
   0   4   5 0.62040 0.27934   1
   0   4   5 0.89591 0.34663  16
   0  -4  -5 0.38539 0.23202  16
   0   4   6 193.680 14.1622  36
   0  -4  -6 185.607 13.8766  33
   0   4   6 187.087 14.0529  30
   0  -4  -6 196.468 14.0908  30
   0  -4  -6 188.165 13.9362  27
   0   4   6 176.880 14.2014  26
   0  -4  -6 194.538 13.8735  25
   0  -4  -6 199.961 14.2573  26
   0  -4  -6 194.576 13.9552   6
   0  -4  -6 204.252 14.3862   5
   0   4   6 195.748 13.9323   6
   0   4   6 198.495 13.9929  21
   0  -4  -6 194.606 14.0601  20
   0  -4  -6 202.368 13.8511  19
   0  -4  -6 199.564 14.3795   8
   0   4   6 183.226 14.1108   7
   0  -4  -6 198.477 13.7716   1
   0   4   6 193.339 13.8008   1
   0  -4  -6 196.487 13.7580  16
   0  -4  -7 26.8510 2.40625  33
   0  -4  -7 35.5765 2.80950  30
   0   4   7 29.4443 2.67573  30
   0  -4  -7 34.0600 3.17758  26
   0  -4  -7 35.5541 2.65828  27
   0   4   7 30.0110 2.97930  26
   0  -4  -7 29.8139 2.43652  25
   0   4   7 31.2821 2.51359   6
   0  -4  -7 34.6900 3.19639   5
   0  -4  -7 33.5516 2.74192  20
   0   4   7 30.2357 2.61376  21
   0  -4  -7 39.5780 3.52076  17
   0  -4  -7 29.8769 2.40588  19
   0  -4  -7 35.4223 3.16924   8
   0   4   7 37.8543 3.44112   8
   0   4   7 32.9567 2.92484   7
   0   4   7 30.9492 2.33998   1
   0  -4  -7 30.5185 2.28865   1
   0  -4  -7 33.4482 2.29240  16
   0   4   8 6.59572 1.24295  30
   0  -4  -8 23.5193 3.24007  28
   0  -4  -8 8.29339 0.95936  25
   0   4   8 11.5132 2.04764  26
   0   4   8 6.28850 0.91826   6
   0  -4  -8 11.4424 1.93218   5
   0   4   8 9.52093 1.87280   5
   0   4   8 8.04975 1.20122  20
   0  -4  -8 7.98933 0.93638  19
   0   4   8 9.74098 2.28546   8
   0  -4  -8 7.61646 2.03237   8
   0   4   8 7.72218 1.47769   7
   0   4   8 6.54063 0.74196   1
   0  -4  -8 6.86850 0.66120   1
   0  -4  -8 7.45395 0.94655   3
   0  -4  -8 14.7820 2.47689  17
   0  -4  -8 6.77172 0.66098  16
   0  -4  -9 22.1784 2.07944  30
   0   4   9 16.2083 1.85669  30
   0  -4  -9 17.8143 1.70494  27
   0  -4  -9 29.1498 3.23681  28
   0  -4  -9 24.9234 1.78611  25
   0   4   9 14.6775 2.30586  26
   0  -4  -9 22.0199 2.45002  26
   0   4   9 13.6896 1.56788   6
   0  -4  -9 19.4609 2.59310   5
   0   4   9 16.3673 2.59736   5
   0  -4  -9 16.6136 1.90047  20
   0   4   9 12.3074 1.77490  20
   0  -4  -9 35.4075 1.75331  19
   0   4   9 17.7477 2.25767   7
   0   4   9 24.2961 3.24464   8
   0  -4  -9 26.5376 2.67553   8
   0  -4  -9 14.2565 1.54224   3
   0   4   9 13.6678 1.34612   1
   0  -4  -9 25.7981 2.86513  17
   0  -4  -9 15.5614 1.30647  16
   0  -4 -10 1.18227 1.00573  30
   0   4  10 0.30682 0.92824  30
   0  -4 -10-0.20382 0.63840  25
   0  -4 -10 0.07001 0.81707  27
   0  -4 -10-1.31305 1.69865  26
   0   4  10-0.57199 1.44302  26
   0  -4 -10-1.03226 2.32777  28
   0  -4 -10 0.74702 1.76045   5
   0   4  10-0.06832 0.61768   6
   0   4  10-0.19481 1.86296   5
   0  -4 -10-0.57597 1.06286  20
   0   4  10 1.07586 0.93867  20
   0  -4 -10 1.33466 0.59525  19
   0   4  10-0.40003 1.99899   8
   0   4  10 0.61689 1.33312   7
   0  -4 -10-0.16185 1.61235   8
   0  -4 -10-0.76452 0.61358   3
   0  -4 -10-0.18526 2.01834  17
   0  -4 -10-0.02723 0.26474  16
   0  -4 -11 13.2045 2.91591  31
   0  -4 -11 7.45474 1.40402  30
   0   4  11 10.1271 1.45465  30
   0  -4 -11 6.26656 0.99524  25
   0   4  11 8.11961 2.01125  26
   0  -4 -11 8.73674 2.99937  28
   0   4  11 10.4829 1.12461   6
   0   4  11 11.8427 2.79596   5
   0  -4 -11 10.1336 2.41285   5
   0  -4 -11 7.01248 1.36649  20
   0   4  11 9.39863 1.35359  20
   0  -4 -11 5.61203 0.96993  19
   0  -4 -11 10.4498 2.73451  17
   0   4  11 13.3200 1.85743   7
   0   4  11 13.8979 3.01309   8
   0  -4 -11 8.86752 2.16931   8
   0  -4 -11 8.15195 1.08062   3
   0  -4 -11 5.53182 0.60194  16
   0  -4 -12 4.48627 0.88763   3
   0   4  12 1.33506 1.09478  20
   0  -4 -12 5.02110 2.51271  17
   0  -4 -12 0.92606 0.67170  19
   0   4  12 3.74696 2.69533   8
   0  -4 -12 11.3737 2.23541   8
   0  -4 -12 6.07270 1.34068  30
   0   4  12 2.77273 1.18774  30
   0  -4 -12 6.20562 2.69666  28
   0  -4 -12 0.81247 0.76339  25
   0   4  12 6.67639 1.95612  26
   0  -4 -12 4.59660 0.79810  24
   0  -4 -12 6.75775 1.25310  20
   0  -4 -12 5.73281 2.54413  31
   0  -4 -12 4.60912 2.30293   5
   0   4  12 6.13810 2.56661   5
   0   4  12 2.65338 0.88545   6
   0  -4 -13 11.1808 2.54069  17
   0  -4 -13 12.7787 1.32062  19
   0  -4 -13 10.9959 2.16360   8
   0   4  13 13.5462 3.07204   8
   0  -4 -13 17.2533 1.84784  30
   0   4  13 14.8765 1.74151  30
   0   4  13 13.8337 2.23543  26
   0  -4 -13 7.69336 2.73209  28
   0   4  13 14.9679 1.43210  27
   0  -4 -13 13.4641 1.35986  25
   0  -4 -13 13.0315 1.35376  24
   0   4  13 16.3248 1.70802  20
   0  -4 -13 16.0657 1.72883  20
   0  -4 -13 10.3993 2.62552  31
   0   4  13 9.23848 2.75954   5
   0  -4 -13 10.3061 2.36782   5
   0   4  13 14.0975 1.48007   6
   0   4  13 17.0859 1.18180   4
   0  -4 -13 11.3338 1.02086  16
   0  -4 -14 32.7807 3.11731  30
   0  -4 -14 25.8126 3.97173  31
   0  -4 -14 30.5257 4.01605  28
   0   4  14 32.2311 3.46300  26
   0   4  14 28.9679 2.70455  27
   0  -4 -14 37.1206 2.74858  25
   0  -4 -14 32.4445 2.68233  24
   0   4  14 28.0593 2.90814  20
   0  -4 -14 30.9105 2.96938  20
   0   4  14 31.9174 3.04606  30
   0  -4 -14 31.3212 3.52290   8
   0   4  14 31.0292 4.15038   8
   0  -4 -14 32.5146 3.77584  17
   0  -4 -14 34.8176 2.67996  19
   0   4  14 30.6593 4.03607   5
   0  -4 -14 34.2360 3.74490   5
   0   4  14 31.5113 2.79317   6
   0   4  14 34.0747 2.48533   4
   0  -4 -15 29.3310 2.93690  34
   0  -4 -15 15.8053 3.16933  31
   0   4  15 10.6319 2.29744  26
   0  -4 -15 14.5284 3.37392  28
   0  -4 -15 13.4150 1.41550  25
   0  -4 -15 11.7363 1.40986  24
   0  -4 -15 16.1403 1.85977  20
   0   4  15 12.5112 1.80510  30
   0   4  15 12.2053 3.01250   8
   0  -4 -15 8.76338 2.20849   8
   0  -4 -15 12.8150 2.91008  17
   0  -4 -15 13.7842 1.38877  19
   0   4  15 11.9576 1.75173  20
   0   4  15 12.1434 1.50544   6
   0   4  15 6.21800 2.71258   5
   0  -4 -15 9.92807 2.60740   5
   0  -4 -16 0.20408 1.99970  34
   0  -4 -16-3.12117 2.65808  31
   0  -4 -16 0.21419 0.78266  25
   0  -4 -16 2.94676 2.82964  28
   0   4  16 0.20343 1.84655  26
   0  -4 -16 0.30345 0.81795  24
   0  -4 -16 0.72841 1.18579  20
   0  -4 -16 1.16178 0.72275  19
   0   4  16 0.64157 1.15112  20
   0  -4 -16-0.22122 2.06258  17
   0   4  16-2.10337 2.80146   8
   0  -4 -16 0.76308 1.60431   8
   0   4  16-0.14471 1.13031  30
   0   4  16 1.26234 2.68995   5
   0   4  17 10.5415 1.70669  30
   0   4  17 6.02249 2.68221   5
   0  -4 -17 10.9272 1.64717  20
   0   4  17 10.2464 2.26085  26
   0  -4 -17 8.20970 1.22188  25
   0  -4 -17 16.0549 3.33568  28
   0   4  17 11.0843 3.26418   8
   0  -4 -17 8.33991 2.91822  31
   0  -4 -17 6.40564 2.11964  34
   0  -4 -17 9.83757 1.19505  19
   0  -4 -17 10.3309 2.59915  17
   0  -4 -18 0.12958 1.30070  20
   0   4  18 1.76701 2.89296   5
   0  -4 -18-3.12253 3.07134  28
   0  -4 -18-0.83334 2.92977  31
   0  -4 -18 0.44515 2.22299  34
   0   4  18 3.32696 3.04741   8
   0  -4 -19 10.0067 1.75656  20
   0   4  19 11.8974 3.71717   5
   0  -4 -19 11.3231 3.52809  28
   0  -4 -19 20.3606 3.66594  31
   0  -4 -19 14.3152 2.91321  34
   0   4  19 5.22509 3.37933   8
   0  -4 -20 3.70050 1.46898  20
   0  -4 -20-0.23860 2.37197  34
   0  -4 -20-0.29493 3.08092  31
   0   4  20 0.38959 3.23250   5
   0   4  20 0.72809 3.25372   8
   0  -4 -20 0.88721 2.93872  28
   0  -4 -21 16.9542 3.57131  31
   0  -4 -21 13.2696 2.83137  34
   0   4  21 17.9502 3.96801   5
   0   4  21 18.5949 3.98140   8
   0  -4 -21 16.6140 3.72645  28
   0  -4 -22-0.50816 2.42999  34
   0  -4 -22-2.79547 3.29987  31
   0   4  22-2.55018 3.50769   5
   0  -4 -22 0.91868 3.19675  28
   0   4  22 4.33865 3.57991   8
   0  -4 -23 3.40218 3.27586  28
   0   4  23 4.50447 3.59939   8
   0   4  23 1.32533 3.48529   5
   0  -4 -23 10.1890 3.63416  31
   0  -4 -23 5.45645 2.46512  34
   0  -4 -24 3.76367 3.10505  28
   0   4  24-0.42345 3.42836   8
   0   4  24 1.83181 3.34084   5
   0  -4 -24 0.26504 2.37843  34
   0  -4 -25 24.6055 4.57801  28
   0  -4 -25 25.8636 3.93387  34
   0   4  25 28.4066 4.92339   5
   0  -4 -26-0.82815 2.44664  34
   0  -4 -26-0.31643 3.12203  28
   0   4  26-2.44707 3.71919   5
   0  -4 -27 6.69901 3.41692  28
   0  -4 -27 5.14430 1.48666  18
   0  -4 -27 6.42004 2.85928  34
   0   4  27 14.6207 4.30005   5
   0  -4 -28 0.95536 3.10041  28
   0  -4 -28 2.47414 1.48184  18
   0  -4 -28-2.25073 2.57523  34
   0   4  28 3.10649 3.66017   5
   0  -4 -29 1.59939 3.13758  28
   0  -4 -29-4.01058 2.94025  34
   0   4  29-3.18762 3.87734   5
   0  -4 -30 4.45310 3.25053  28
   0  -4 -30-2.87517 2.80758  34
   0   4  30-1.08696 3.86575   5
   0   5 -30 2.69626 2.13419  34
   0   5 -30-1.25131 2.17775  28
   0  -5  30 4.79509 5.17556   5
   0   5 -29 9.43341 2.44265  34
   0  -5  29 14.1143 5.99867  17
   0   5 -29 5.76409 2.20890  28
   0  -5  29 9.91757 5.51102   5
   0   5 -28 3.01127 2.18488  28
   0   5 -28 1.42147 1.68923  22
   0   5 -28 6.82642 2.18889  34
   0  -5  28 9.57696 5.52571  17
   0  -5  28 6.99336 5.04957   5
   0   5 -27 4.87823 2.05464  28
   0   5 -27 4.00810 1.64835  22
   0   5 -27 5.59415 2.21681  34
   0  -5  27 1.07342 4.95708  17
   0  -5  27 3.65537 4.86719   5
   0   5 -26 0.94685 1.90620  28
   0  -5  26 1.74393 4.73122   5
   0   5 -26 4.93347 1.74119  22
   0   5 -26 0.60177 1.91887  34
   0  -5  26 5.60041 4.66011  17
   0   5 -25 0.38945 1.99655  34
   0  -5  25 0.96217 4.60088  17
   0   5 -25-0.16726 1.63379  22
   0   5 -25-2.03396 1.93643  28
   0  -5  25-2.21324 4.47859   5
   0   5 -24 1.31333 1.80698  34
   0  -5  24 4.52066 4.33850  17
   0  -5  24 2.12402 3.13615   8
   0   5 -24-1.29964 1.46289  22
   0   5 -24 0.17844 1.80078  28
   0  -5  24 3.14482 4.15742   5
   0   5 -23 7.22091 2.01053  34
   0  -5  23 3.80821 4.03934  17
   0  -5  23 10.3028 3.27462   8
   0   5 -23 11.9523 1.89710  22
   0   5 -23 8.06994 2.18321  28
   0  -5  23 9.90186 4.43213   5
   0   5 -22-0.51960 1.80377  34
   0  -5  22-2.48878 2.76814   8
   0  -5  22 0.73723 1.37104  23
   0   5 -22 0.45568 1.41758  22
   0   5 -22 1.97693 1.80094  28
   0   5 -21 1.32671 1.72139  34
   0  -5  21-1.09723 3.65562  17
   0  -5  21 2.03283 2.57308   8
   0  -5  21 1.74709 3.57026   5
   0   5 -21-0.58530 1.42951  22
   0  -5  21 1.39272 1.24983  23
   0   5 -21 0.15753 1.64503  28
   0   5 -20 21.7621 2.67326  28
   0  -5  20 24.6592 2.45178  23
   0   5 -20 22.7512 2.54608  22
   0   5 -20 22.6363 2.65783  34
   0  -5  20 15.8550 4.22000  17
   0   5 -19 5.27322 1.86616  28
   0  -5  19 5.26514 3.28402  17
   0   5 -19 1.95967 1.60908  34
   0   5 -19 7.65725 1.60887  22
   0  -5  19 2.46799 1.30889  23
   0  -5  18 0.18391 1.76684  34
   0   5 -18 2.69554 1.50172  28
   0  -5  18-0.25851 2.81372  28
   0   5 -18 4.09762 1.33934  22
   0  -5  18 2.65963 1.11083  23
   0  -5  18 3.38587 1.46089  20
   0  -5  18 2.26232 3.04321  17
   0   5 -18 2.07484 0.85475  13
   0   5 -18 2.00404 1.46795  34
   0  -5  17 15.1711 2.76410  31
   0  -5  17 12.6367 2.04654  34
   0   5 -17 9.90009 1.69821  28
   0  -5  17 7.14631 2.52368  28
   0  -5  17 7.72031 1.46936  24
   0  -5  17 12.7551 1.56475  23
   0   5 -17 10.4629 1.60009  22
   0  -5  17 11.6854 1.71742  20
   0   5 -17 10.5988 1.49063   9
   0   5 -17 10.5448 1.13211  19
   0  -5  17 8.98618 2.71933  17
   0   5 -17 10.5459 1.26914  13
   0   5 -17 9.22684 1.33107  11
   0   5 -17 11.9971 1.54911  12
   0   5 -17 12.1984 1.86041  34
   0  -5  16 0.16200 1.54932  34
   0  -5  16 4.27929 2.41759  31
   0   5 -16 4.40589 1.34270  28
   0  -5  16 1.09055 2.16571  28
   0  -5  16 0.21373 0.97765  24
   0  -5  16 0.70843 1.08753  23
   0   5 -16 0.57591 1.11712  22
   0  -5  16 0.12145 1.11960  20
   0   5 -16 0.52382 0.92823   9
   0  -5  16 0.92660 2.27733  17
   0   5 -16 0.19457 0.65336  19
   0   5 -16-1.02969 0.81490  11
   0   5 -16-0.86897 0.94231  12
   0   5 -16-0.44393 0.75389  13
   0  -5  16 0.74607 2.10066  12
   0   5 -16 3.19789 1.56243  34
   0  -5  15-1.31599 2.22636  31
   0  -5  15-1.05485 1.55583  34
   0  -5  15 2.57637 2.29191  28
   0   5 -15 17.9207 1.77472  22
   0  -5  15-0.09973 0.95302  24
   0  -5  15 0.75158 0.87220  23
   0  -5  15 1.03283 1.12282  20
   0   5 -15-0.89093 0.96264   9
   0  -5  15 1.45329 2.44700  17
   0   5 -15 0.54165 0.59269  19
   0   5 -15 1.23290 0.98510  12
   0  -5  15-0.90647 1.95849  12
   0   5 -15-0.24568 0.82420  11
   0   5 -15-0.07074 0.66820  13
   0   5 -15 1.92577 1.45897  34
   0   5 -14 0.67502 1.13950  34
   0  -5  14 0.55417 1.95356  17
   0   5 -14 0.33474 0.57727  19
   0   5 -14 2.32581 0.90442   9
   0  -5  14 0.83545 1.14779  34
   0   5 -14 1.13678 1.09908  28
   0  -5  14 0.17751 1.87201  28
   0  -5  14 1.47661 0.84223  23
   0  -5  14 0.36666 0.81795  24
   0   5 -14 2.14183 0.98713  22
   0  -5  14 1.51412 1.02047  20
   0   5 -14 1.60758 0.38823   1
   0   5 -14 1.55691 0.75347  11
   0  -5  14-0.41005 1.77343  12
   0   5 -14 2.71118 0.89789  12
   0   5 -14 2.28603 0.67474  13
   0   5 -13 0.94785 1.05315  34
   0   5 -13 1.38508 0.54096  19
   0  -5  13-0.16299 1.64206  17
   0   5 -13 1.90696 0.81927   9
   0  -5  13 0.63265 1.19628  34
   0   5 -13 0.47339 0.98080  28
   0  -5  13 1.26401 1.57150  28
   0  -5  13 1.09564 1.48083  12
   0   5 -13 0.62924 0.74750  12
   0   5 -13 1.65738 0.61435  13
   0   5 -13 0.65867 0.63050  11
   0   5 -13 1.04952 0.92982  22
   0  -5  13 0.92573 0.73574  24
   0  -5  13 2.25072 0.76875  23
   0  -5  13 0.81187 0.92924  20
   0   5 -13 1.48522 0.38492   1
   0   5 -13 1.51382 0.27055  15
   0  -5  13 1.13797 0.39690  14
   0  -5  12 4.27196 1.27774  34
   0   5 -12 4.71328 1.08430  28
   0  -5  12 5.84926 1.64532  28
   0   5 -12 5.58130 0.83722  11
   0  -5  12 2.26858 1.40267  12
   0   5 -12 6.12994 1.00540  12
   0   5 -12 4.93621 0.77951  13
   0  -5  12 4.51092 0.94151  24
   0  -5  12 3.84446 0.88545  23
   0   5 -12 4.58310 1.00492  22
   0   5 -12 4.58391 0.94646   9
   0  -5  12 2.96381 1.48709   9
   0   5 -12 3.83016 1.13103  34
   0   5 -12 5.64144 0.66186  19
   0  -5  12 4.84494 1.68169  17
   0   5 -12 5.97876 0.58567   1
   0  -5  12 4.32367 0.59580  14
   0   5 -12 5.51388 0.48440  15
   0   5 -11 9.92381 1.45302  28
   0  -5  11 8.79612 1.92163  28
   0   5 -11 12.7185 1.30269  11
   0   5 -11 10.2137 1.17319  13
   0  -5  11 9.68290 1.87865  12
   0   5 -11 12.8782 1.37654  12
   0  -5  11 12.1593 1.32085  24
   0  -5  11 13.3949 1.31711  23
   0   5 -11 9.48794 1.35271  22
   0  -5  11 11.2346 1.93535   9
   0   5 -11 15.3362 1.40367   9
   0  -5  11 9.31360 1.61422  34
   0  -5  11 12.8909 1.95898  17
   0   5 -11 15.9827 1.15027  19
   0   5 -11 12.9450 1.05139   1
   0   5 -11 10.8395 0.92640  15
   0  -5  11 11.1543 1.04472  14
   0   5 -10 13.5499 1.51233  28
   0  -5  10 12.4306 1.73961  28
   0   5 -10 14.5791 1.43108  12
   0  -5  10 11.7469 1.82098  12
   0   5 -10 15.2650 1.36625  11
   0   5 -10 12.7199 1.27504  13
   0  -5  10 13.2335 1.35230  24
   0   5 -10 11.9090 1.44360  22
   0  -5  10 13.5334 1.34944  23
   0  -5  10 12.5426 1.04863  10
   0  -5  10 9.89342 1.81266   9
   0  -5  10 19.2375 1.85231  34
   0   5 -10 13.2776 1.15915  19
   0   5 -10 14.3596 1.15290   1
   0   5 -10 13.8035 1.03827  15
   0  -5  10 11.5842 1.14346  14
   0  -5   9 20.2989 1.76726  34
   0   5  -9 0.69239 0.50027  19
   0   5  -9 7.66273 1.24636  28
   0   5  -9 5.93550 1.00805  12
   0   5  -9 3.42589 0.74321  13
   0   5  -9 1.71216 0.91328  11
   0  -5   9 12.6633 1.09153  23
   0   5  -9 2.38587 0.64820  23
   0   5  -9 4.23115 0.98553  22
   0  -5   9 11.7091 1.69416   9
   0  -5   9 4.70446 0.40507  10
   0   5  -9 1.88292 0.83097  32
   0  -5   8 62.8671 5.05542  34
   0  -5   8 69.6217 4.96728  35
   0   5  -8 62.5090 4.76217  19
   0   5  -8 65.4195 4.97631  32
   0   5  -8 66.2861 4.99227  28
   0  -5   8 59.7251 5.04405  28
   0   5  -8 68.6653 4.98820  12
   0  -5   8 61.5683 5.11859  12
   0   5  -8 63.9148 4.88329  13
   0  -5   8 61.1092 5.00949  13
   0   5  -8 65.2348 4.92576  11
   0  -5   8 61.1841 4.91265  23
   0  -5   8 58.7509 5.05423  22
   0   5  -8 65.9575 4.88583  23
   0   5  -8 63.6266 4.97400  22
   0  -5   8 62.1990 5.12561   9
   0  -5   8 70.8837 4.72805  10
   0   5  -8 68.3171 4.71788   4
   0   5  -8 72.0638 4.81723   1
   0  -5   7-0.25894 0.79250  34
   0  -5   7-0.35719 0.59423  35
   0  -5   7-0.56797 0.93086   9
   0  -5   7-0.45099 0.77320  11
   0  -5   7-0.89695 0.83838  28
   0   5  -7-0.81747 0.74366  28
   0  -5   7-0.36832 0.83065  12
   0   5  -7-0.22764 0.53654  11
   0  -5   7-0.06050 0.67352  13
   0   5  -7 0.12405 0.44697  13
   0   5  -7-0.39227 0.69636  22
   0  -5   7-0.04563 0.56705  23
   0   5  -7 0.04176 0.45882  23
   0  -5   7 0.06690 0.69641  22
   0   5  -7-0.16779 0.64818  32
   0  -5   7-0.07729 0.38892  15
   0   5  -7 0.02770 0.35926   1
   0  -5   6 246.947 17.2672  35
   0   5  -6 241.120 17.2357  11
   0  -5   6 226.087 17.2971  11
   0   5  -6 234.717 17.2126  13
   0  -5   6 257.640 17.3515  12
   0  -5   6 244.318 17.2935  13
   0   5  -6 235.487 17.2220  23
   0   5  -6 240.034 17.2771  22
   0  -5   6 229.316 17.2272  23
   0  -5   6 223.855 17.2990  22
   0  -5   6 260.309 17.3391   9
   0   5  -6 254.932 17.1759   1
   0  -5   6 240.988 17.2808  28
   0   5  -6 251.350 17.2910  28
   0  -5   6 248.723 17.1563  15
   0   5  -6 243.037 17.2869  32
   0   5  -6 237.517 17.2278  33
   0   5  -5 205.449 15.1377  33
   0  -5   5 199.932 15.1749  32
   0   5  -5 220.017 15.2066  32
   0   5  -5 207.216 15.1432  23
   0   5  -5 207.776 15.1805  22
   0  -5   5 210.836 15.2073  22
   0  -5   5 204.771 15.1461  23
   0   5  -5 231.165 15.1051   1
   0  -5   5 226.448 15.2379  12
   0   5  -5 202.573 15.1390  11
   0  -5   5 219.212 15.1958  13
   0   5  -5 212.684 15.1329  13
   0  -5   5 210.845 15.1992  11
   0  -5   5 214.186 15.1740  28
   0  -5   5 213.674 15.0742  15
   0  -5   5 213.348 15.1777  35
   0   5  -5 217.359 15.1759  35
   0   5  -4 127.097 8.81657  32
   0   5  -4 120.290 8.75173  33
   0  -5   4 119.474 8.78238  32
   0   5  -4 121.273 8.75226  11
   0  -5   4 123.935 8.78296  11
   0   5  -4 123.782 8.74416  13
   0  -5   4 122.484 8.77892  13
   0   5  -4 125.645 8.79743  22
   0  -5   4 118.086 8.79519  22
   0   5  -4 124.222 8.76769  23
   0  -5   4 111.289 8.74730  23
   0   5  -4 129.397 8.72384   1
   0  -5   4 122.551 8.77244  28
   0  -5   4 117.962 8.68540  15
   0   5  -4 127.823 8.78784  35
   0  -5   4 122.655 8.79286  35
   0   5  -3 83.3646 5.76824  22
   0   5  -3 77.8765 5.74350  23
   0  -5   3 78.6396 5.74993  22
   0   5  -3 80.8135 5.70330   1
   0  -5   3 79.3942 5.72267  33
   0  -5   3 77.9988 5.75153  32
   0   5  -3 75.9378 5.72647  33
   0   5  -3 77.6911 5.69255  18
   0   5  -3 80.3027 5.75136  35
   0  -5   3 77.4717 5.76271  35
   0   5  -3 76.7981 5.71282  13
   0  -5   3 87.0990 5.74892  13
   0   5  -3 76.6895 5.71616  11
   0  -5   3 81.0851 5.73144  11
   0   5  -2 158.099 11.3002  13
   0  -5   2 158.882 11.3068  13
   0  -5   2 159.887 11.2935  11
   0  -5   2 157.742 11.3168  22
   0  -5   2 155.588 11.2430   2
   0   5  -2 157.897 11.2852   1
   0   5  -2 159.220 11.2427  29
   0   5  -2 162.963 11.2817  18
   0  -5   2 170.112 11.4256  36
   0  -5   2 155.842 11.3549  35
   0   5  -2 158.760 11.3338  35
   0  -5   2 156.274 11.2930  33
   0  -5   2 160.526 11.3340  32
   0   5  -2 156.596 11.3067  33
   0  -5   1 13.0943 1.11117  33
   0   5  -1 16.1880 1.17146  33
   0   5  -1 14.9263 1.09181  29
   0  -5   1 14.5607 1.10712  11
   0   5  -1 11.8085 1.09587  13
   0  -5   1 10.9866 1.09696  13
   0  -5   1 11.8237 1.12628  22
   0  -5   1 20.4207 1.45755  36
   0  -5   1 15.0285 1.22717  35
   0   5  -1 19.6934 1.38928  36
   0   5  -1 12.3803 1.17333  35
   0   5  -1 14.8279 1.11055  18
   0   5  -1 12.5681 0.97426  19
   0  -5   1 11.3815 1.11212  18
   0  -5   1 15.1029 1.03266   2
   0   5  -1 9.36740 1.07560   1
   0   5  -1 10.8141 1.07763  16
   0  -5   0 263.508 19.1211  33
   0   5   0 268.725 19.1441  33
   0  -5   0 268.494 19.0965  29
   0   5   0 280.102 19.0940  25
   0  -5   0 263.592 19.1298  13
   0   5   0 279.373 19.1169   1
   0   5   0 254.064 19.0673   2
   0  -5   0 267.975 19.1719  21
   0   5   0 274.637 19.0540  19
   0  -5   0 276.091 19.0574  19
   0  -5   0 265.094 19.1310  18
   0   5   0 266.825 19.1267  18
   0   5   0 281.411 19.2684  36
   0   5   0 262.452 19.1931  35
   0  -5   0 263.830 19.2867  36
   0   5   0 283.279 19.1128  16
   0   5   0 267.140 19.1360  13
   0  -5  -1 52.3133 3.86944  29
   0   5   1 54.5795 3.87444  25
   0  -5  -1 55.5504 4.24674  26
   0   5   1 55.1348 3.87868   1
   0   5   1 55.0910 3.94555  21
   0  -5  -1 50.4187 3.95834  21
   0   5   1 54.0466 3.91856  13
   0   5   1 56.3674 3.87444  16
   0  -5  -1 52.5503 3.90290  13
   0  -5  -1 54.1527 3.83336  19
   0   5   1 53.4256 3.83179  19
   0  -5  -1 51.9298 3.91256  18
   0   5   1 49.6116 3.90020  18
   0   5   1 49.3897 3.96939  35
   0   5   1 56.5910 4.11408  36
   0  -5  -1 52.9460 4.15320  36
   0  -5  -1 53.4359 3.89914  33
   0   5   1 52.8304 3.92286  33
   0   5   2 61.8197 4.55402  33
   0  -5  -2 63.2213 4.52790  33
   0  -5  -2 65.0189 4.54347  13
   0   5   2 61.7289 4.48903  16
   0   5   2 64.8151 4.51362  25
   0  -5  -2 58.6559 4.49707  25
   0  -5  -2 64.9806 4.90521  26
   0  -5  -2 59.2606 4.69759   7
   0   5   2 61.9214 4.57824  21
   0  -5  -2 59.6289 4.59613  21
   0  -5  -2 60.2825 4.54461  18
   0  -5  -2 62.0229 4.46461  19
   0   5   2 60.0056 4.47363  19
   0   5   2 60.7031 4.54647  18
   0   5   2 67.1762 4.50011   1
   0  -5  -2 64.1807 4.49158   1
   0   5   2 59.5622 4.75344  36
   0  -5  -2 60.3507 4.78636  36
   0  -5  -3 53.1058 4.01855  33
   0   5   3 68.2528 4.13039  33
   0  -5  -3 48.6836 4.21097  30
   0   5   3 49.0541 4.32276  26
   0  -5  -3 57.3107 4.00298  25
   0  -5  -3 48.8780 4.36338  26
   0   5   3 54.2476 4.00189  25
   0  -5  -3 55.5994 3.96503   1
   0   5   3 57.2107 3.96920   1
   0  -5  -3 54.1656 4.09352  21
   0   5   3 53.6743 4.08313  21
   0  -5  -3 51.8872 4.20337   7
   0  -5  -3 55.4903 4.05807  18
   0  -5  -3 56.9820 3.96377  19
   0   5   3 51.0337 3.96264  19
   0  -5  -3 50.9906 4.30984  36
   0   5   3 50.2770 4.27374  36
   0   5   3 54.3717 3.96506  16
   0  -5  -3 54.1984 4.03302  13
   0  -5  -4 785.711 55.0254  36
   0   5   4 757.841 54.9757  36
   0  -5  -4 785.820 54.7959  18
   0  -5  -4 789.532 54.7041  19
   0  -5  -4 779.675 54.9399   7
   0  -5  -4 787.372 54.7618  33
   0   5   4 750.247 54.7780  33
   0   5   4 734.393 54.8964  30
   0  -5  -4 768.598 54.9454  30
   0   5   4 762.142 54.7398  25
   0   5   4 733.458 55.0182  26
   0  -5  -4 756.565 55.0759  26
   0  -5  -4 778.609 54.7346  25
   0  -5  -4 803.465 54.8283   6
   0   5   4 767.735 54.9258   7
   0   5   4 757.132 54.8200  21
   0  -5  -4 764.405 54.8111  21
   0  -5  -4 757.286 54.6825   1
   0   5   4 812.408 54.6984   1
   0  -5  -4 791.155 54.6634  16
   0   5   4 779.024 54.6964  16
   0   5   5 86.1124 6.12017  36
   0  -5  -5 77.7325 5.81491  18
   0  -5  -5 80.4249 5.71439  19
   0   5   5 94.8150 6.09352   7
   0  -5  -5 75.0181 5.98842   7
   0  -5  -5 77.3143 6.26717   8
   0   5   5 72.2905 5.77875  33
   0  -5  -5 73.7796 5.74993  33
   0  -5  -5 71.7699 5.95672  30
   0   5   5 80.3978 5.97942  30
   0  -5  -5 77.1814 5.74251  25
   0   5   5 87.1205 6.23650  26
   0  -5  -5 78.7603 6.21851  26
   0  -5  -5 73.5831 5.80842   6
   0   5   5 81.7830 5.88841  21
   0  -5  -5 81.6652 5.66365   1
   0   5   5 80.7065 5.68574   1
   0  -5  -5 81.3491 5.64176  16
   0   5   5 76.5964 5.68680  16
   0   5   6 145.667 11.3773  36
   0  -5  -6 156.915 11.1625  18
   0  -5  -6 156.520 11.0473  19
   0  -5  -6 152.627 11.3203   7
   0  -5  -6 145.077 11.6137   8
   0   5   6 153.129 11.3280   7
   0  -5  -6 151.192 11.0861  33
   0   5   6 147.101 11.2729  30
   0  -5  -6 157.513 11.3336  30
   0  -5  -6 149.771 11.4870  26
   0  -5  -6 155.841 11.0826  25
   0   5   6 146.484 11.4625  26
   0  -5  -6 153.894 11.1590   6
   0  -5  -6 141.700 11.5004   5
   0  -5  -6 147.357 11.2772  20
   0   5   6 151.672 11.1873  21
   0   5   6 156.496 11.0122   1
   0  -5  -6 157.833 10.9812   1
   0  -5  -6 160.449 10.9590  16
   0   5   7 14.9022 1.93092  36
   0  -5  -7 12.4814 1.45130  18
   0  -5  -7 14.5950 1.26845  19
   0  -5  -7 20.7483 2.59149   8
   0  -5  -7 14.0127 1.25123  33
   0  -5  -7 18.4131 1.80370  30
   0   5   7 16.8130 1.64132  30
   0   5   7 15.4629 2.04603  26
   0  -5  -7 19.2510 2.25066  26
   0  -5  -7 13.2642 1.28842  25
   0  -5  -7 13.1638 1.42802  27
   0   5   7 12.5900 1.78210   7
   0  -5  -7 18.5640 2.27208   5
   0  -5  -7 13.4363 1.38523   6
   0   5   7 13.1295 1.45875  21
   0  -5  -7 16.8106 1.73886  20
   0  -5  -7 13.1287 1.08851   1
   0   5   7 13.4711 1.14215   1
   0  -5  -7 12.9252 1.06917  16
   0   5   8 49.6233 4.20628  36
   0  -5  -8 46.8385 3.74713  33
   0  -5  -8 53.6227 4.11783  30
   0   5   8 50.3093 4.03682  30
   0  -5  -8 59.3550 4.53785  26
   0  -5  -8 48.0303 3.76976  25
   0  -5  -8 54.8815 3.94635  27
   0   5   8 39.1843 4.23320  26
   0   5   8 50.9238 3.83783   6
   0  -5  -8 54.8527 4.55563   5
   0   5   8 50.6853 3.94543  21
   0  -5  -8 48.3036 4.04027  20
   0  -5  -8 52.0920 3.73366  19
   0  -5  -8 47.7798 4.71958  17
   0   5   8 48.0871 4.14494   7
   0  -5  -8 52.3216 4.55971   8
   0   5   8 50.8925 3.66362   1
   0  -5  -8 48.5681 3.57610  16
   0  -5  -9 109.758 8.88040  33
   0   5   9 119.449 9.16628  30
   0  -5  -9 124.491 9.23180  30
   0  -5  -9 112.160 9.78407  28
   0  -5  -9 130.068 9.54363  26
   0  -5  -9 114.709 9.00377  27
   0  -5  -9 117.256 8.89486  25
   0   5   9 119.927 9.42700  26
   0   5   9 134.231 9.00394   6
   0  -5  -9 121.738 9.62767   5
   0   5   9 137.519 9.13213  21
   0  -5  -9 122.535 9.19609  20
   0  -5  -9 121.576 9.71115  17
   0  -5  -9 123.257 8.86862  19
   0  -5  -9 113.287 9.63365   8
   0   5   9 129.874 9.33469   7
   0  -5  -9 122.362 8.97331   3
   0   5   9 133.271 8.81550   1
   0  -5  -9 122.457 8.71436  16
   0  -5 -10 17.7976 1.82625  33
   0   5  10 17.5315 2.21723  30
   0  -5 -10 23.6334 2.38339  30
   0  -5 -10 23.2179 2.10002  27
   0  -5 -10 21.6649 1.91834  25
   0  -5 -10 33.1416 3.02005  26
   0  -5 -10 29.7077 3.64957  28
   0   5  10 27.0831 2.93468  26
   0   5  10 22.5919 1.99835   6
   0  -5 -10 25.2668 3.20619   5
   0   5  10 23.2409 2.26646  21
   0  -5 -10 21.9872 2.33684  20
   0  -5 -10 22.6092 1.88064  19
   0   5  10 25.2273 2.59586   7
   0  -5 -10 16.8105 2.95857   8
   0   5  10 22.0721 3.30092   8
   0  -5 -10 21.2247 1.96639   3
   0   5  10 21.4964 1.75907   1
   0  -5 -10 24.3462 3.35033  17
   0  -5 -10 22.8000 1.64118  16
   0   5  11 1.61603 1.09299  30
   0  -5 -11 2.35747 1.16620  30
   0   5  11 0.81169 1.47406  26
   0  -5 -11 0.28601 0.62312  25
   0  -5 -11 1.41901 0.92769  27
   0  -5 -11 1.88162 2.61825  28
   0  -5 -11 2.17426 1.76710  26
   0   5  11 0.96784 0.69552   6
   0  -5 -11 0.62691 1.98468   5
   0   5  11 2.77650 1.07535  21
   0  -5 -11 1.01223 1.14662  20
   0   5  11 1.39063 0.98404  20
   0  -5 -11 0.29796 0.60158  19
   0   5  11 2.11531 1.33009   7
   0  -5 -11 2.97690 1.91944   8
   0   5  11 2.88733 2.27711   8
   0  -5 -11 1.28721 0.65566   3
   0  -5 -11 0.23292 0.22133  16
   0  -5 -11 0.41794 2.25207  17
   0   5  12 6.82365 1.25546  30
   0  -5 -12 6.95238 1.42742  30
   0  -5 -12 6.27178 0.93276  25
   0  -5 -12 5.94029 2.49366  28
   0  -5 -12 6.91337 1.95075  26
   0   5  12 8.61305 1.90899  26
   0   5  12 8.24867 2.15525   5
   0   5  12 6.91580 0.99028   6
   0  -5 -12 9.48567 2.32943   5
   0  -5 -12 7.24561 1.34969  20
   0  -5 -12 8.22237 0.92088  19
   0   5  12 5.38210 1.20862  20
   0   5  12 6.66038 1.59272   7
   0  -5 -12 8.01836 2.06417   8
   0   5  12 6.46913 2.46255   8
   0  -5 -12 6.28236 0.97487   3
   0  -5 -12 4.34071 2.30000  17
   0  -5 -12 6.40213 0.55270  16
   0  -5 -13 26.8505 3.89236  31
   0   5  13 34.1999 3.07466  30
   0  -5 -13 39.0647 3.22546  30
   0  -5 -13 30.3162 2.73595  25
   0  -5 -13 26.3929 4.13442  28
   0   5  13 35.0582 3.46214  26
   0  -5 -13 39.7065 3.93234   5
   0   5  13 35.3811 2.87037   6
   0   5  13 30.9159 3.76598   5
   0   5  13 32.3228 3.02183  20
   0  -5 -13 28.5338 3.03376  20
   0  -5 -13 32.2047 3.81310  17
   0  -5 -13 37.7036 2.74934  19
   0   5  13 32.8787 3.37365   7
   0   5  13 35.1987 4.04150   8
   0  -5 -13 28.6838 3.47311   8
   0  -5 -13 39.8996 2.87178   3
   0  -5 -13 34.0542 2.44133  16
   0   5  14 56.6588 4.87995  30
   0  -5 -14 51.9458 5.96886  28
   0  -5 -14 65.5459 5.02595  30
   0   5  14 66.6680 5.39314  26
   0  -5 -14 58.6956 4.54131  25
   0  -5 -14 54.9127 4.51808  24
   0  -5 -14 61.8805 4.87992  20
   0   5  14 53.0154 4.76395  20
   0  -5 -14 46.7557 5.71477  31
   0   5  14 55.3162 5.83808   8
   0  -5 -14 58.8050 5.30596   8
   0   5  14 63.5703 5.25538   7
   0   5  14 62.4547 4.36580   4
   0   5  14 63.5986 5.87329   5
   0  -5 -14 60.7557 5.56373   5
   0   5  14 58.0466 4.63315   6
   0  -5 -14 55.0590 5.53624  17
   0  -5 -14 60.5841 4.50080  19
   0   5  15 4.41431 1.30599  30
   0  -5 -15 3.94604 1.37294  30
   0   5  15 4.83575 1.96300  26
   0  -5 -15-0.83623 3.16930  28
   0  -5 -15 6.49623 1.00544  25
   0  -5 -15 5.49123 0.94628  24
   0  -5 -15 4.60304 1.30553  20
   0  -5 -15 5.96210 2.69529  31
   0   5  15 6.68412 2.87648   8
   0   5  15 6.79728 1.80371   7
   0  -5 -15 3.86028 1.94456   8
   0   5  15 8.18908 1.11494   6
   0   5  15 5.49290 2.45388   5
   0  -5 -15 3.48155 2.20452   5
   0  -5 -15 7.33551 0.98746  19
   0  -5 -15 4.45144 2.39924  17
   0   5  15 6.20021 1.30491  20
   0  -5 -16 2.54101 1.41998  30
   0   5  16 0.29861 1.20418  30
   0   5  16-0.21137 1.85027  26
   0  -5 -16 4.31233 2.83641  28
   0  -5 -16 1.25552 0.78275  25
   0  -5 -16 0.77897 0.79618  24
   0  -5 -16 0.52793 1.21830  20
   0  -5 -16 1.12122 2.60424  31
   0   5  16 2.53519 1.83945   7
   0  -5 -16 0.82711 1.91438   8
   0   5  16 0.61381 2.56947   8
   0   5  16 1.23414 2.60691   5
   0  -5 -16 0.25615 2.07424   5
   0  -5 -16-1.66794 2.40536  17
   0  -5 -16 0.65940 0.75006  19
   0   5  16 1.30031 1.15376  20
   0  -5 -17-2.65968 3.10323  28
   0  -5 -17 0.07696 0.82028  25
   0  -5 -17-0.26794 1.23511  20
   0   5  17 1.96609 2.71713   5
   0  -5 -17-2.02308 2.26846  34
   0  -5 -17-2.60211 3.00915  31
   0   5  17 0.31230 1.25147  30
   0  -5 -17-2.31159 2.12746   8
   0   5  17-0.96922 3.05665   8
   0   5  17 0.61949 1.92523   7
   0  -5 -18 24.2136 3.96549  28
   0  -5 -18 20.7626 2.51221  20
   0   5  18 25.9647 4.05575   5
   0  -5 -18 24.5727 3.28802  34
   0  -5 -18 21.7205 4.06051  31
   0   5  18 22.9730 2.57194  30
   0   5  18 20.9908 3.99886   8
   0   5  18 22.6888 3.12870   7
   0   5  19 13.8467 3.48891   5
   0  -5 -19 11.6084 3.48185  31
   0  -5 -19 11.1644 2.81264  34
   0  -5 -19 13.8107 1.97057  20
   0  -5 -19 13.2922 3.59031  28
   0   5  19 12.3881 3.60457   8
   0   5  19 11.9588 2.63535   7
   0   5  20 9.59240 3.54919   8
   0   5  20 10.1574 2.41096   7
   0  -5 -20 9.80403 3.66217  28
   0   5  20 10.3108 3.25925   5
   0  -5 -20 10.0696 2.60588  34
   0  -5 -20 10.3370 3.68078  31
   0   5  21 10.7379 3.85443   8
   0  -5 -21 8.02763 3.38510  28
   0   5  21 4.38898 3.37727   5
   0  -5 -21 8.82213 2.66946  34
   0  -5 -21 11.2194 3.62682  31
   0   5  22 28.2323 4.88713   8
   0  -5 -22 34.4724 4.93522  28
   0   5  22 34.0938 4.90079   5
   0  -5 -22 34.3778 4.28821  34
   0  -5 -22 37.4300 4.98574  31
   0   5  23 5.75839 3.73416   8
   0  -5 -23 1.31357 3.17498  28
   0   5  23-1.29482 3.35334   5
   0  -5 -23 0.33507 3.40388  31
   0  -5 -23 1.63521 2.58001  34
   0   5  24-1.27283 3.71187   8
   0  -5 -24 1.94411 2.70279  34
   0  -5 -24 3.07388 3.47944  31
   0  -5 -24 1.66287 3.39865  28
   0   5  24-3.13341 3.47668   5
   0   5  25 2.18500 3.60707   8
   0   5  25 3.69997 3.66919   5
   0  -5 -25 2.00290 3.29345  28
   0  -5 -25 0.14768 1.21512  18
   0  -5 -25 3.83157 3.59325  31
   0  -5 -25 1.13940 2.57612  34
   0   5  26 17.6492 4.61224   5
   0  -5 -26 22.0794 4.26807  28
   0  -5 -26 24.8610 2.68160  18
   0  -5 -26 30.0283 3.89090  34
   0   5  27-0.49047 3.64212   5
   0  -5 -27-1.68376 3.36594  28
   0  -5 -27 0.31021 1.27484  18
   0  -5 -27 5.25062 2.80972  34
   0   5  28 6.54259 3.86960   5
   0  -5 -28 5.70620 3.51766  28
   0  -5 -28 1.42442 1.30286  18
   0  -5 -28 1.48562 2.69050  34
   0   5  29 5.15493 4.06951   5
   0  -5 -29 2.68851 2.79793  34
   0  -5 -29-2.00542 3.36428  28
   0   5  30 1.05306 3.95725   5
   0  -5 -30 5.08616 2.97335  34
   0  -5 -30-1.33624 3.28646  28
   0   6 -30 1.62599 2.06565  28
   0  -6  30-2.06402 5.70533   5
   0   6 -29 1.58661 2.02521  28
   0  -6  29 4.64863 5.18728   5
   0   6 -28 0.34517 1.50346  22
   0  -6  28 3.87478 5.17973  17
   0  -6  28-1.91374 4.53734   5
   0   6 -28-0.97497 2.00497  28
   0  -6  27 4.73730 5.01588  17
   0   6 -27 1.02450 1.54989  22
   0  -6  27-1.83232 4.58813   5
   0   6 -27-0.94744 1.86917  28
   0   6 -26-2.41344 1.93040  34
   0  -6  26 1.99388 4.52419  17
   0   6 -26 1.50146 1.47827  22
   0  -6  26-3.49314 4.89528   5
   0   6 -26-1.10185 1.92293  28
   0   6 -25 5.05758 2.07024  34
   0  -6  25 5.64073 4.63065  17
   0   6 -25 3.24809 1.57067  22
   0  -6  25 4.42817 4.55592   5
   0   6 -25 4.78800 1.92866  28
   0   6 -24 14.4390 2.36793  34
   0  -6  24 11.4648 4.71661  17
   0  -6  24 9.70008 3.44819   8
   0   6 -24 11.0466 1.94888  22
   0  -6  24 10.9988 4.65570   5
   0   6 -24 11.2803 2.26146  28
   0   6 -23 1.80539 1.82857  34
   0  -6  23-0.41172 4.14186  17
   0  -6  23 3.25058 2.91574   8
   0   6 -23 0.65703 1.73087  28
   0  -6  23 8.89509 4.48546   5
   0   6 -23-0.61101 1.33196  22
   0   6 -22 7.29574 1.70078  22
   0  -6  22 8.41717 3.96592  17
   0   6 -22 8.49391 2.05099  34
   0  -6  22 13.0044 4.20671   5
   0   6 -22 8.81388 1.91664  28
   0   6 -21 7.02126 1.50697  22
   0  -6  21 3.66800 1.45398  23
   0   6 -21 3.79786 1.70714  28
   0   6 -21 2.82352 1.69515  34
   0  -6  21 6.01459 3.75029  17
   0   6 -20 13.6193 2.01802  22
   0  -6  20 17.0264 2.03782  23
   0   6 -20 19.6862 2.33421  28
   0   6 -20 16.8299 2.34528  34
   0  -6  20 7.48880 3.61611  17
   0  -6  19 4.50210 1.34791  23
   0   6 -19 3.68627 1.44498  22
   0  -6  19 8.04267 3.31968  17
   0   6 -19 5.98310 1.59428  28
   0   6 -19 8.32895 1.85211  34
   0  -6  18 75.6650 7.54827  12
   0   6 -18 84.0424 6.33563  13
   0   6 -18 74.5106 6.55704  22
   0  -6  18 94.5767 6.61371  23
   0  -6  18 88.4687 6.61000  24
   0  -6  18 83.8414 6.69393  20
   0  -6  18 79.9977 7.60330  17
   0   6 -18 97.2642 6.85890  34
   0   6 -18 78.0163 6.63507  28
   0  -6  18 79.5055 7.39442  28
   0   6 -17 4.37229 1.50492  28
   0  -6  17 10.9454 2.61096  28
   0  -6  17 10.4935 1.46433  24
   0  -6  17 9.14131 1.38960  23
   0   6 -17 7.65815 1.48919  22
   0  -6  17 8.79536 1.57017  20
   0  -6  17 10.5543 2.80075  17
   0   6 -17 8.87529 1.38049   9
   0  -6  17 6.80962 1.85563  34
   0  -6  17 2.36336 2.29171  31
   0   6 -17 8.84618 1.10299  13
   0  -6  17 11.2356 2.60647  12
   0  -6  16 13.2960 2.70539  28
   0  -6  16 14.7893 1.68627  24
   0  -6  16 15.2845 1.68726  23
   0   6 -16 13.1538 1.69347  22
   0  -6  16 11.4726 1.78267  20
   0   6 -16 13.0126 1.78375  28
   0  -6  16 17.4363 2.97308  17
   0  -6  16 10.3342 2.08601  34
   0   6 -16 13.0462 1.46601  11
   0   6 -16 13.0694 1.41569  13
   0  -6  16 14.9019 2.80642  12
   0   6 -16 15.4279 1.68660  12
   0  -6  15 14.2719 2.71115  28
   0  -6  15 15.8421 1.89173  24
   0  -6  15 20.1859 1.93663  23
   0   6 -15 17.8586 1.94999  22
   0  -6  15 21.0765 2.11734  20
   0   6 -15 19.8321 1.93281  12
   0   6 -15 17.8671 1.69632  13
   0   6 -15 17.7097 1.75854  11
   0  -6  15 13.7306 2.67551  12
   0  -6  15 15.7887 2.24283  34
   0   6 -15 20.6445 1.61680  19
   0  -6  15 18.7033 2.91430  17
   0   6 -15 16.7969 1.99840  28
   0   6 -14 13.0745 1.69030  28
   0  -6  14 11.4217 2.27839  28
   0   6 -14 16.0959 1.48892  11
   0   6 -14 12.8059 1.35663  13
   0   6 -14 14.5214 1.57092  12
   0  -6  14 11.9495 2.26622  12
   0  -6  14 11.8576 1.47678  23
   0  -6  14 12.2845 1.54251  24
   0   6 -14 11.9228 1.61749  22
   0  -6  14 15.2546 1.73802  20
   0  -6  14 11.8845 2.40508  17
   0   6 -14 13.7395 1.23639  19
   0   6 -14 14.4502 1.18340   1
   0  -6  14 10.0906 1.85026  34
   0  -6  13 0.86602 1.20847  34
   0   6 -13 1.66378 1.10210  28
   0  -6  13 0.29579 1.55788  28
   0  -6  13 0.71098 1.54873  12
   0   6 -13-0.18874 0.65358  13
   0   6 -13-0.26518 0.81854  12
   0   6 -13 0.87229 0.73190  11
   0   6 -13 1.02558 0.87946  22
   0  -6  13-0.33706 0.81499  24
   0  -6  13 1.63769 0.81901  23
   0  -6  13-0.17016 1.67312   9
   0  -6  13-0.46241 1.62360  17
   0   6 -13 0.76066 0.49781  19
   0   6 -13 0.57272 0.36492   1
   0  -6  13 0.07298 0.45543  14
   0   6 -12-0.83602 0.77357  32
   0   6 -12 1.19448 0.89064  28
   0  -6  12-0.64858 1.32966  28
   0  -6  12-0.31138 1.39061  12
   0   6 -12 0.49774 0.74697  12
   0   6 -12-0.11913 0.51446  13
   0   6 -12 0.61825 0.66159  11
   0  -6  12-0.83550 0.72121  24
   0  -6  12-0.07588 0.68865  23
   0   6 -12-0.87359 0.76102  22
   0  -6  12-1.06300 1.35638   9
   0  -6  12-0.26670 0.28078  10
   0  -6  12 0.79188 1.11956  34
   0   6 -12-0.29507 0.47749  19
   0  -6  12 0.27055 1.42048  17
   0   6 -12 0.94762 0.38759   1
   0  -6  12-0.11102 0.43804  14
   0   6 -11 18.7248 1.49430   1
   0  -6  11 19.0538 1.73223  35
   0  -6  11 16.2908 1.95016  34
   0   6 -11 17.3756 1.46674  19
   0  -6  11 14.8449 2.07396   9
   0  -6  11 19.0895 1.39710  10
   0   6 -11 17.8738 1.73898  32
   0  -6  11 17.6706 2.03356  28
   0   6 -11 18.5267 1.82035  28
   0   6 -11 17.4140 1.64885  11
   0  -6  11 17.3244 2.13107  12
   0   6 -11 20.2878 1.75788  12
   0   6 -11 16.8479 1.59520  13
   0  -6  11 21.6397 1.74519  23
   0   6 -11 18.5943 1.77234  22
   0  -6  11 17.0634 1.68651  24
   0   6 -11 17.7892 1.35214   4
   0  -6  11 19.5056 1.52031  14
   0  -6  10 35.5640 2.90352  34
   0  -6  10 33.5468 2.64666  35
   0   6 -10 29.4254 2.36805  19
   0  -6  10 35.0690 3.06020   9
   0  -6  10 31.0108 2.30802  10
   0   6 -10 31.7928 2.67090  32
   0   6 -10 36.4841 2.73309  28
   0  -6  10 37.7677 2.96439  28
   0   6 -10 30.9546 2.51514  13
   0  -6  10 34.4095 3.04515  12
   0   6 -10 35.1624 2.60329  11
   0   6 -10 34.1037 2.67659  22
   0   6 -10 33.2403 2.53984  23
   0  -6  10 30.6416 2.59664  23
   0  -6  10 30.7247 2.83557  22
   0   6 -10 29.5986 2.28996   4
   0   6 -10 32.1109 2.41142   1
   0   6  -9 244.754 18.0247  32
   0   6  -9 258.568 18.0383  28
   0  -6   9 242.314 18.0930  28
   0   6  -9 255.680 17.9329  13
   0  -6   9 251.387 18.1975  12
   0   6  -9 259.404 17.9715  11
   0  -6   9 253.237 18.0904  13
   0   6  -9 242.447 18.0159  22
   0  -6   9 252.948 17.9757  23
   0   6  -9 249.437 17.9360  23
   0  -6   9 241.491 18.1115  22
   0  -6   9 245.996 17.7469  10
   0  -6   9 272.592 18.2206   9
   0  -6   9 266.233 18.1321  34
   0  -6   9 258.574 18.0119  35
   0   6  -9 250.770 17.7940  19
   0   6  -9 247.527 17.7545   4
   0   6  -9 266.806 17.8625   1
   0  -6   8 42.4186 2.89347  34
   0   6  -8 26.6750 2.26170  19
   0  -6   8 53.1202 2.88180  28
   0   6  -8 33.4076 2.62266  28
   0  -6   8 35.4711 2.79844  12
   0  -6   8 25.3776 2.67728  11
   0  -6   8 27.8467 2.64216  13
   0   6  -8 28.4539 2.48788  11
   0   6  -8 24.8947 2.41510  13
   0  -6   8 48.0525 2.68766  23
   0   6  -8 35.4415 2.50122  23
   0   6  -8 28.6575 2.54702  22
   0  -6   8 39.2125 2.76320  22
   0  -6   8 30.6762 2.74524   9
   0   6  -8 27.2698 2.54544  32
   0   6  -8 26.8862 2.47433  33
   0   6  -8 27.1116 2.33418   1
   0  -6   8 25.8921 2.34292  15
   0  -6   7-0.06756 0.76791  34
   0  -6   7-0.71453 0.63730  35
   0   6  -7-0.05757 0.28391  19
   0  -6   7-0.93845 0.83070  12
   0   6  -7-0.37621 0.53611  11
   0  -6   7-0.43957 0.71201  13
   0   6  -7-0.13011 0.46529  13
   0  -6   7-0.45727 0.79647  11
   0  -6   7-0.58815 0.57249  23
   0   6  -7-0.81674 0.74027  22
   0   6  -7-0.37009 0.49200  23
   0  -6   7-0.67466 0.79147  22
   0  -6   7-0.20488 0.81055   9
   0   6  -7 0.25720 0.35104   1
   0   6  -7-0.35742 0.79736  28
   0  -6   7-0.99070 0.78148  28
   0  -6   7-0.17511 0.44471  15
   0   6  -7-0.85294 0.69947  32
   0   6  -7-0.56358 0.55251  33
   0   6  -6 11.3046 1.11778  33
   0  -6   6 11.3111 1.18579  32
   0   6  -6 10.6175 1.19536  32
   0   6  -6 11.5098 1.18191  22
   0  -6   6 11.1112 1.22869  22
   0  -6   6 11.8173 1.12360  23
   0   6  -6 10.5524 1.10222  23
   0   6  -6 14.8120 1.08324   1
   0   6  -6 12.1033 1.12397  11
   0  -6   6 13.1535 1.28106  12
   0  -6   6 13.2582 1.25285  11
   0  -6   6 10.1832 1.17377  13
   0   6  -6 11.6681 1.08079  13
   0  -6   6 12.3664 1.20205  28
   0  -6   6 11.8294 1.02111  15
   0  -6   6 11.6390 1.15341  35
   0   6  -5 196.305 14.3542  33
   0  -6   5 194.649 14.3910  32
   0   6  -5 218.740 14.4421  32
   0   6  -5 193.527 14.3355  13
   0  -6   5 207.042 14.3978  13
   0   6  -5 188.664 14.3473  11
   0  -6   5 197.721 14.3924  11
   0  -6   5 198.326 14.4091  22
   0   6  -5 209.021 14.3783  23
   0   6  -5 209.425 14.4076  22
   0  -6   5 189.625 14.3536  23
   0   6  -5 213.675 14.3209   1
   0  -6   5 202.705 14.3817  28
   0  -6   5 201.009 14.2837  15
   0  -6   5 201.621 14.4038  35
   0   6  -5 205.481 14.3922  35
   0   6  -4 151.442 11.0225  33
   0  -6   4 154.186 11.0583  32
   0  -6   4 157.358 11.0437  11
   0  -6   4 149.888 11.0366  13
   0   6  -4 151.030 11.0077  13
   0   6  -4 156.782 11.0216  11
   0   6  -4 161.479 11.0696  22
   0   6  -4 161.457 11.0489  23
   0  -6   4 154.812 11.0553  22
   0   6  -4 158.614 10.9921   1
   0  -6   4 157.453 11.0441  28
   0   6  -4 154.258 10.9797  18
   0  -6   4 147.570 10.9496  15
   0   6  -4 150.143 11.0461  35
   0  -6   4 150.166 11.0686  35
   0  -6   3 181.717 12.8055  11
   0   6  -3 183.780 12.8055  13
   0  -6   3 187.358 12.8208  13
   0   6  -3 175.900 12.7991  11
   0   6  -3 183.737 12.8506  22
   0   6  -3 175.065 12.8306  23
   0  -6   3 174.770 12.8227  22
   0   6  -3 174.968 12.7793   1
   0  -6   3 178.768 12.7356   2
   0   6  -3 180.153 12.7281  29
   0   6  -3 181.066 12.7726  18
   0  -6   3 187.929 12.9422  36
   0  -6   3 175.729 12.8639  35
   0   6  -3 180.488 12.8390  35
   0   6  -3 178.658 12.8099  33
   0  -6   3 176.804 12.7971  33
   0  -6   3 181.477 12.8441  32
   0  -6   2 27.1717 1.68398  33
   0  -6   2 28.1288 2.08035  11
   0  -6   2 36.3750 1.78512  13
   0   6  -2 41.3210 1.75375  13
   0  -6   2 25.0058 1.51106   2
   0   6  -2 32.6482 2.04605  18
   0  -6   1 55.8695 3.41387  33
   0   6  -1 56.1015 3.44856  33
   0  -6   1 36.2364 3.33718  29
   0   6  -1 48.7754 3.34455  29
   0  -6   1 52.9638 3.43024  13
   0  -6   1 50.1858 3.44562  11
   0  -6   1 58.3169 3.45352  22
   0   6  -1 61.7155 3.54650  35
   0   6  -1 72.3443 3.88845  36
   0  -6   1 89.8842 3.73825  35
   0   6  -1 34.0240 3.25491  19
   0   6  -1 40.7957 3.37431  18
   0  -6   1 37.0471 3.38736  18
   0   6  -1 34.1036 3.34034   1
   0  -6   1 46.0996 3.30412   2
   0   6  -1 36.6097 3.37914  16
   0   6  -1 59.1161 3.43768  13
   0  -6   0 28.0256 2.25064  33
   0   6   0 29.8715 2.29373  33
   0  -6   0 29.4035 2.22900  29
   0   6   0 28.6518 2.21898  25
   0  -6   0 27.9335 2.26950  13
   0  -6   0 44.9390 2.52998  21
   0  -6   0 43.8505 2.71751  36
   0   6   0 32.6329 2.37718  35
   0   6   0 35.0067 2.52152  36
   0  -6   0 29.3951 2.28373  18
   0   6   0 29.5187 2.26958  18
   0  -6   0 28.9594 2.16870  19
   0   6   0 28.7296 2.16761  19
   0   6   0 28.6846 2.18088   2
   0   6   0 29.2842 2.24308   1
   0   6   0 27.6672 2.26912  13
   0   6   0 28.8875 2.25622  16
   0  -6  -1 136.684 6.42820  29
   0  -6  -1 101.592 6.96042  26
   0   6   1 50.5908 6.26834   1
   0  -6  -1 44.6706 6.31553  21
   0  -6  -1 94.6789 6.71119  36
   0   6   1 64.0488 6.48783  36
   0   6   1 49.7196 6.33351  35
   0  -6  -1 76.9478 6.27221  19
   0  -6  -1 122.874 6.58846  18
   0   6   1 50.1387 6.23362  19
   0   6   1 102.462 6.45756  13
   0  -6  -1 119.414 6.43628  13
   0   6   2 6.07399 0.62496   1
   0   6   2 5.64155 0.73683  33
   0  -6  -2 5.40543 0.67364  33
   0  -6  -2 5.37254 0.63165  29
   0   6   2 5.94699 0.67704  25
   0  -6  -2 6.78463 1.67913  26
   0  -6  -2 5.99694 0.69407  13
   0  -6  -2 4.75379 1.05304   7
   0   6   2 5.94162 0.91180  21
   0  -6  -2 9.61206 1.08084  21
   0  -6  -2 5.95716 0.60213  19
   0   6   2 5.12452 0.59216  19
   0  -6  -2 5.51968 0.73505  18
   0   6   2 5.06519 0.72750  18
   0   6   2 6.96165 1.25774  36
   0  -6  -2 4.31979 1.24685  36
   0   6   2 4.42138 0.66918  13
   0   6   2 5.06852 0.62580  16
   0   6   3 109.561 7.97453  36
   0  -6  -3 106.291 7.99750  36
   0  -6  -3 116.143 7.61248  19
   0  -6  -3 109.879 7.70927  18
   0   6   3 109.818 7.70672  18
   0   6   3 99.9874 7.60788  19
   0   6   3 102.194 7.69895  33
   0  -6  -3 104.456 7.66018  33
   0  -6  -3 97.9396 7.87829  30
   0  -6  -3 108.498 7.65028  25
   0  -6  -3 111.566 8.12406  26
   0   6   3 125.479 8.13183  26
   0   6   3 104.898 7.65524  25
   0  -6  -3 109.308 7.89037   7
   0  -6  -3 106.867 7.74637  21
   0   6   3 106.343 7.74562  21
   0   6   3 102.929 7.62634   1
   0   6   3 100.461 7.60876  16
   0  -6  -3 106.312 7.67938  13
   0   6   4 5.73427 1.37138  36
   0  -6  -4 14.3818 1.77569  36
   0  -6  -4 8.82846 1.18919  18
   0  -6  -4 9.43973 0.90465  19
   0  -6  -4 12.4319 1.44928   7
   0   6   4 6.26846 0.91223  33
   0  -6  -4 7.48359 0.87860  33
   0  -6  -4 9.30483 1.42744  30
   0  -6  -4 8.92320 0.95980  25
   0  -6  -4 13.1194 2.01990  26
   0   6   4 5.96178 0.93355  25
   0   6   4 8.48249 1.69318  26
   0   6   4 8.47477 1.29143   7
   0   6   4 7.22901 1.08878  21
   0  -6  -4 11.7515 1.20669  21
   0   6   4 7.36107 0.87866   1
   0  -6  -4 9.29364 0.93188  13
   0   6   4 13.5851 1.11254  16
   0  -6  -5 628.799 44.7634  36
   0   6   5 617.773 44.7046  36
   0  -6  -5 627.947 44.4921  18
   0  -6  -5 626.076 44.3730  19
   0  -6  -5 625.644 44.6539   7
   0  -6  -5 642.166 44.4375  33
   0   6   5 588.583 44.4595  33
   0  -6  -5 627.585 44.6767  30
   0   6   5 599.850 44.6144  30
   0  -6  -5 593.821 44.8098  26
   0  -6  -5 635.068 44.4146  25
   0   6   5 617.545 44.4230  25
   0   6   5 624.462 44.7835  26
   0   6   5 650.694 44.6591   7
   0  -6  -5 637.603 44.5169   6
   0  -6  -5 636.594 44.5097  21
   0   6   5 635.526 44.5187  21
   0   6   5 649.829 44.3717   1
   0   6   5 636.717 44.3723  16
   0   6   6 167.772 11.9133  36
   0  -6  -6 159.075 11.4969  19
   0  -6  -6 161.044 11.6373  18
   0  -6  -6 152.801 11.8030   7
   0  -6  -6 154.287 12.0998   8
   0  -6  -6 158.263 11.5531  33
   0   6   6 156.504 11.7754  30
   0  -6  -6 159.098 11.8329  30
   0  -6  -6 170.129 12.0917  26
   0   6   6 159.687 11.9955  26
   0  -6  -6 186.723 11.5786  25
   0   6   6 162.908 11.8076   7
   0  -6  -6 151.188 11.6178   6
   0   6   6 158.016 11.6611  21
   0  -6  -6 147.912 11.7558  20
   0   6   6 162.650 11.4759   1
   0  -6  -6 164.344 11.4191  16
   0   6   6 154.637 11.4813  16
   0   6   7 5.83311 1.69611  36
   0  -6  -7 0.95300 0.68687  19
   0  -6  -7 2.70877 1.26708  20
   0  -6  -7 1.23198 1.04611  18
   0  -6  -7 5.05401 2.19817   8
   0  -6  -7 2.32472 1.28026   7
   0  -6  -7 2.54850 0.68482  33
   0   6   7 0.87100 1.08974  30
   0  -6  -7 1.28392 1.15354  30
   0   6   7 2.56509 1.70103  26
   0  -6  -7 1.43708 1.15161  25
   0   6   7 1.64821 1.23976   7
   0  -6  -7 3.33530 1.81757   5
   0  -6  -7 1.07953 0.73518   6
   0   6   7-0.36573 0.96365  21
   0   6   7 1.00443 0.46824   1
   0  -6  -7 0.88704 0.35274  16
   0   6   8 9.17938 1.68129  36
   0  -6  -8 6.31823 1.44413  20
   0  -6  -8 6.08191 1.25452  18
   0  -6  -8 6.32414 2.35541   8
   0  -6  -8 4.53284 0.88399  33
   0   6   8 11.1392 1.45340  30
   0  -6  -8 7.85523 1.55271  30
   0   6   8 12.2670 1.92262  26
   0  -6  -8 9.98589 2.14124  26
   0  -6  -8 4.50976 1.18866  27
   0  -6  -8 14.7398 1.24563  25
   0   6   8 4.63259 1.48539   7
   0  -6  -8 13.7690 2.39166   5
   0  -6  -8 8.01483 1.15809   6
   0   6   8 5.99510 1.22791  21
   0   6   8 7.78417 0.83024   1
   0  -6  -8 9.67822 0.78617  16
   0   6   9 128.686 10.4406  36
   0  -6  -9 128.510 10.1304  18
   0  -6  -9 152.602 10.0047  19
   0   6   9 119.786 10.3343   7
   0  -6  -9 174.290 11.2185   8
   0  -6  -9 125.914 9.99681  33
   0   6   9 129.227 10.2846  30
   0  -6  -9 161.437 10.5524  30
   0   6   9 126.319 10.5573  26
   0  -6  -9 146.393 10.1733  27
   0  -6  -9 198.399 10.9898  26
   0  -6  -9 148.604 10.0457  25
   0  -6  -9 154.256 11.0196   5
   0  -6  -9 143.768 10.3501  20
   0   6   9 123.060 10.1497  21
   0   6   9 132.020 9.91725   1
   0  -6  -9 136.019 9.82356  16
   0  -6  -9 217.810 11.6773  17
   0   6  10 7.79146 1.61046  36
   0  -6 -10 7.34164 0.91296  19
   0  -6 -10 7.60516 1.13919  18
   0  -6 -10 5.35508 2.11149   8
   0  -6 -10 7.19497 0.91813  33
   0  -6 -10 5.85270 1.41228  30
   0   6  10 6.90712 1.37458  30
   0  -6 -10 6.34054 2.53097  28
   0  -6 -10 6.22130 1.12850  27
   0  -6 -10 5.55821 0.96010  25
   0   6  10 7.49410 1.78884  26
   0  -6 -10 7.52070 1.95237  26
   0   6  10 7.92814 1.64750   7
   0  -6 -10 7.31681 2.03216   5
   0  -6 -10 6.26323 1.35124  20
   0   6  10 7.92479 1.29235  21
   0   6  10 7.18125 0.80383   1
   0  -6 -10 11.2365 0.70039  16
   0  -6 -10 4.65147 2.23455  17
   0   6  11 18.1586 2.20697  36
   0  -6 -11 18.6461 1.59526  19
   0  -6 -11 16.5440 2.64836   8
   0  -6 -11 15.4910 1.54972  33
   0  -6 -11 18.5920 2.10930  30
   0   6  11 19.8849 1.99013  30
   0  -6 -11 14.7203 2.43241  26
   0  -6 -11 14.7591 3.26188  28
   0  -6 -11 20.8784 1.84692  27
   0  -6 -11 16.8222 1.60788  25
   0   6  11 14.9712 2.35031  26
   0   6  11 17.2885 2.22949   7
   0   6  11 21.3061 1.75097   6
   0  -6 -11 17.4238 2.85172   5
   0  -6 -11 17.0552 2.06461  20
   0   6  11 19.4383 1.93343  21
   0  -6 -11 14.7373 1.63451   3
   0   6  11 18.5976 1.47774   1
   0  -6 -11 17.6302 1.32090  16
   0  -6 -11 17.7905 2.82761  17
   0   6  12 35.7719 3.55715  36
   0  -6 -12 32.5377 2.93243  33
   0  -6 -12 35.7779 3.42384  30
   0   6  12 38.5914 3.33455  30
   0  -6 -12 32.9280 4.38217  28
   0  -6 -12 40.1580 3.16590  27
   0  -6 -12 37.9756 3.81512  26
   0   6  12 39.1142 3.71614  26
   0  -6 -12 38.9595 3.01242  25
   0   6  12 39.9293 3.09164   6
   0  -6 -12 35.6829 4.04720   5
   0   6  12 39.2308 3.27649  21
   0  -6 -12 36.1303 3.35497  20
   0  -6 -12 36.3162 3.05664   3
   0   6  12 34.0257 3.51415   7
   0  -6 -12 32.2215 3.86890   8
   0  -6 -12 37.5710 2.94892  19
   0  -6 -12 30.7994 3.97878  17
   0  -6 -12 38.7317 2.70081  16
   0  -6 -13 0.19509 0.55207  33
   0   6  13-1.07472 1.30293  30
   0  -6 -13-0.58805 1.30250  30
   0  -6 -13-0.99265 2.09090  26
   0  -6 -13 1.66698 0.98158  25
   0   6  13-1.90705 1.93063  26
   0  -6 -13 0.27554 2.78943  28
   0  -6 -13-0.74516 1.02049  27
   0  -6 -13 0.24140 2.10302   5
   0   6  13 0.68424 0.76105   6
   0  -6 -13-0.13079 1.23305  20
   0   6  13 1.27948 1.18876  21
   0  -6 -13 0.08299 0.66526   3
   0   6  13 0.16693 1.45431   7
   0  -6 -13 1.06648 2.01072   8
   0   6  13 0.77689 2.47657   8
   0  -6 -13 1.15991 0.73131  19
   0  -6 -13 1.43378 2.41148  17
   0  -6 -14 58.6481 4.54279  25
   0   6  14 73.2708 5.59894  26
   0  -6 -14 49.4561 4.43903  33
   0  -6 -14 50.2954 5.85737  31
   0   6  14 70.4751 4.99011  21
   0  -6 -14 52.7525 4.87554  20
   0  -6 -14 61.5424 5.80974  17
   0  -6 -14 59.1640 4.48733  19
   0   6  14 62.6958 5.98378   8
   0  -6 -14 46.8684 5.32362   8
   0   6  14 59.5964 5.19392   7
   0  -6 -14 56.3149 5.64459   5
   0   6  14 63.0236 4.36868   4
   0   6  14 62.5574 4.64665   6
   0  -6 -14 63.3148 6.12313  28
   0   6  14 60.5864 4.91594  30
   0  -6 -14 56.7963 4.98475  30
   0  -6 -15 3.52531 1.46840  30
   0   6  15 2.35430 1.19640  30
   0   6  15 3.55740 1.96136  26
   0  -6 -15-0.88902 2.88099  28
   0  -6 -15 2.33835 0.84438  25
   0  -6 -15 2.30773 0.78039  24
   0   6  15 3.25903 1.23211  21
   0  -6 -15 5.24933 1.42612  20
   0  -6 -15 4.00059 0.80206  19
   0  -6 -15 1.50061 2.38337  17
   0   6  15 1.32266 1.62316   7
   0  -6 -15 1.76072 1.96828   8
   0   6  15 3.80753 2.53764   8
   0  -6 -15 2.78584 0.67088  33
   0  -6 -15 3.19958 2.54196  31
   0  -6 -15 3.64143 2.13559   5
   0   6  16 0.65659 2.02907  26
   0  -6 -16 8.55351 3.22474  28
   0  -6 -16 5.03210 0.99386  25
   0  -6 -16 3.30311 2.92080  31
   0  -6 -16 7.10599 1.50693  20
   0   6  16 4.11697 1.36235  21
   0  -6 -16 5.84893 2.46281  17
   0  -6 -16 3.65560 0.87019  19
   0   6  16 7.20098 1.90752   7
   0  -6 -16 4.46226 2.14410   8
   0   6  16 6.49938 3.01957   8
   0  -6 -16 4.01618 2.35572   5
   0  -6 -16 4.34764 1.62736  30
   0   6  16 5.84546 1.39128  30
   0  -6 -17 7.52858 3.48770  28
   0  -6 -17 4.74842 1.65434  20
   0   6  17 10.2325 1.70082  21
   0  -6 -17 5.87310 3.59658  31
   0   6  17 6.83532 3.69103   8
   0   6  17 14.5740 2.65232   7
   0  -6 -17 5.41939 2.34906   8
   0   6  17 3.82724 3.00028   5
   0   6  17 13.1700 1.95525  30
   0  -6 -17 4.35211 1.72220  30
   0  -6 -18 19.3618 4.18204  31
   0  -6 -18 18.4010 3.27055  34
   0   6  18 21.1518 3.04473   7
   0  -6 -18 22.6078 3.30093   8
   0   6  18 20.1118 4.13110   8
   0   6  18 22.1714 2.54263  21
   0  -6 -18 22.5150 2.54802  20
   0  -6 -18 11.2338 3.82491  28
   0   6  18 18.8855 3.62397   5
   0  -6 -19 26.4770 3.64003  34
   0  -6 -19 23.7262 4.39235  31
   0   6  19 29.5303 4.41622   8
   0   6  19 22.7056 3.27425   7
   0   6  19 26.7597 2.82936  21
   0  -6 -19 26.5733 2.85534  20
   0   6  19 32.6817 4.18193   5
   0  -6 -19 18.9948 4.21055  28
   0   6  20 6.66570 3.45913   8
   0  -6 -20 7.32911 3.38441  31
   0  -6 -20 3.42190 2.55268  34
   0   6  20 8.94630 3.14134   5
   0  -6 -20 9.70610 3.46338  28
   0   6  21 6.14826 3.39409   8
   0  -6 -21 3.73638 3.27540  28
   0  -6 -21 3.05972 3.55262  31
   0  -6 -21 0.27143 2.53582  34
   0   6  21 0.77926 2.94823   5
   0  -6 -22 15.2822 2.04245  18
   0   6  22 19.0920 4.17493   8
   0  -6 -22 15.1284 4.23468  28
   0  -6 -22 20.4504 4.31215  31
   0  -6 -22 11.1455 3.23772  34
   0   6  22 18.2612 3.98122   5
   0  -6 -23 3.00920 1.34342  18
   0   6  23 5.33735 3.56594   8
   0  -6 -23 2.42879 3.44997  28
   0  -6 -23 1.42490 2.75065  34
   0  -6 -23 0.35273 3.55282  31
   0   6  23 2.10790 3.19027   5
   0  -6 -24 0.14755 1.27206  18
   0   6  24 8.03395 3.83876   8
   0  -6 -24 1.05307 3.34621  28
   0  -6 -24 3.21810 2.55018  34
   0  -6 -24-1.43385 3.75411  31
   0   6  24 5.23888 3.68874   5
   0   6  25-0.43400 3.79736   8
   0  -6 -25 1.66690 1.37679  18
   0  -6 -25-1.48760 2.61461  34
   0  -6 -25 2.55037 3.81504  31
   0  -6 -25 0.35233 3.40566  28
   0  -6 -26 34.2196 5.02404  28
   0  -6 -26 27.4072 4.09529  34
   0  -6 -26 31.0523 5.00417  31
   0  -6 -26 25.6011 2.85875  18
   0  -6 -27 9.92340 3.76552  28
   0  -6 -27 10.6478 3.01560  34
   0  -6 -27 7.14266 1.67731  18
   0  -6 -28 2.47087 3.48653  28
   0  -6 -28 1.54724 2.90148  34
   0  -6 -28 2.91329 1.48039  18
   0  -6 -29-0.35073 3.47177  28
   0  -6 -29-0.93238 2.88754  34
   0  -6 -29 1.80911 1.39741  18
   0  -6 -30 3.42326 2.96471  34
   0  -7  30 11.6785 5.81106   5
   0   7 -30 12.7975 2.15165  32
   0   7 -30 10.9492 2.42953  28
   0   7 -29-0.17652 1.49145  32
   0   7 -29 0.86424 1.56918  22
   0   7 -29 1.74876 1.98592  28
   0  -7  29-1.98715 5.22691   5
   0   7 -28-0.84838 1.63990  22
   0  -7  28-0.63599 4.58128   5
   0   7 -28 2.07811 1.83850  28
   0   7 -27 2.49073 1.53697  22
   0  -7  27 0.60842 4.77983   5
   0   7 -27 3.48532 1.94714  28
   0  -7  27 3.08078 4.96605  17
   0   7 -26-1.47471 1.56708  22
   0  -7  26 4.05638 4.37801   5
   0   7 -26 2.69032 1.84988  28
   0  -7  26 2.42708 4.47449  17
   0   7 -25 1.59530 1.46933  22
   0  -7  25 3.65268 4.11278  17
   0  -7  25-2.75179 4.45593   5
   0   7 -25 2.07937 1.75233  28
   0   7 -24-1.08432 1.40035  22
   0  -7  24 0.33830 2.97212   8
   0   7 -24 1.00155 1.73208  28
   0  -7  24 3.64224 4.16945   5
   0  -7  24 1.28296 4.23224  17
   0  -7  23 0.39814 3.83476  17
   0   7 -23-1.50057 1.43599  22
   0   7 -23 0.16045 1.70534  28
   0  -7  22 41.3485 5.38077  17
   0   7 -22 30.4434 3.10331  22
   0   7 -22 29.6608 3.28297  28
   0  -7  21 0.68158 3.32939  17
   0   7 -21 2.23463 1.27212  22
   0   7 -21 0.73476 1.51017  28
   0  -7  20 5.62573 3.18046  17
   0   7 -20 8.54420 1.76987  28
   0  -7  20 11.3515 1.72169  23
   0   7 -20 6.84483 1.55766  22
   0  -7  19 38.8870 3.83087  20
   0   7 -19 43.6965 3.83967  28
   0  -7  19 42.8189 5.01711  17
   0  -7  19 44.4042 4.96808  12
   0  -7  19 45.9928 3.74033  23
   0   7 -19 38.6058 3.68634  22
   0   7 -18 7.01070 1.49947  22
   0  -7  18 6.07748 1.43913  23
   0  -7  18 6.70073 1.51788  24
   0   7 -18 7.59994 1.06629  13
   0  -7  18 5.15646 2.73781  12
   0  -7  18 7.06742 1.75914  20
   0   7 -18 7.25451 1.67740  28
   0  -7  18 11.1345 3.13439  17
   0  -7  18 10.7279 2.98652  28
   0  -7  17 3.97330 2.52565  17
   0  -7  17 4.79492 2.40988  28
   0   7 -17 3.63413 1.22032  22
   0  -7  17 5.70417 1.28630  24
   0  -7  17 6.79804 1.27041  23
   0  -7  17 4.58321 1.51649  20
   0   7 -17 4.26753 0.86001  13
   0  -7  17 5.51148 2.48668  12
   0   7 -17 2.84229 1.39142  28
   0   7 -17 4.44383 0.78618  16
   0  -7  17 6.81110 1.79503  34
   0  -7  16 6.12737 2.10191  28
   0   7 -16 5.03380 1.31082  28
   0  -7  16 5.42758 1.18042  23
   0   7 -16 4.79425 1.20074  22
   0  -7  16 5.42259 1.18405  24
   0  -7  16 6.01905 1.46858  20
   0   7 -16 5.97197 0.88584  13
   0   7 -16 5.90744 1.11504  12
   0  -7  16 7.16565 2.20729  12
   0   7 -16 4.76877 0.95018  11
   0  -7  16 5.45224 2.30796  17
   0  -7  16 1.70426 1.48537  34
   0   7 -16 4.86477 1.16122  32
   0   7 -15 4.60110 1.32251  28
   0  -7  15 3.35612 1.92347  28
   0   7 -15 3.76716 0.90433  11
   0   7 -15 4.74290 1.10724  12
   0  -7  15 2.99690 1.98792  12
   0   7 -15 4.92910 0.84833  13
   0   7 -15 4.81841 1.17968  22
   0  -7  15 4.61110 1.09529  24
   0  -7  15 8.14173 1.20255  23
   0  -7  15 6.35167 1.44300  20
   0  -7  15 3.36860 2.13779  17
   0  -7  15 5.45978 1.14537  35
   0   7 -15 5.23651 1.15834  32
   0  -7  15 3.45197 1.54882  34
   0  -7  14 4.24873 1.73730  28
   0   7 -14 4.33868 1.17005  28
   0   7 -14 4.19570 0.83500  13
   0  -7  14 4.60459 1.90488  12
   0   7 -14 3.82470 0.89074  11
   0   7 -14 4.88541 1.03914  12
   0   7 -14 7.83697 1.20610  22
   0  -7  14 3.75249 1.05409  24
   0  -7  14 3.97270 1.04868  23
   0  -7  14 3.50576 1.79743   9
   0  -7  14 4.97718 1.04091  35
   0  -7  14 6.63750 2.11440  17
   0   7 -14 3.87556 0.63806   1
   0  -7  14 2.92366 1.48804  34
   0   7 -14 5.06621 1.09414  32
   0  -7  13 1.25143 1.51539  28
   0   7 -13 4.79643 1.12684  28
   0   7 -13 2.68240 0.76682  11
   0   7 -13 1.50711 0.64432  13
   0  -7  13 3.24239 1.64393  12
   0   7 -13 2.22692 0.94528  22
   0  -7  13 3.08899 0.96424  24
   0  -7  13 2.75737 0.94126  23
   0  -7  13 4.64086 1.65756   9
   0  -7  13 5.43923 1.42780  34
   0  -7  13 1.35941 0.83968  35
   0   7 -13 3.64365 0.57662  19
   0   7 -13 2.70572 0.52040   1
   0   7 -13 3.69024 0.96901  32
   0   7 -12 12.9985 1.12119   1
   0   7 -12 14.0370 1.47012  32
   0   7 -12 15.2255 1.55338  28
   0  -7  12 14.1628 1.85274  28
   0   7 -12 14.1874 1.25124  13
   0   7 -12 10.3157 1.24847  11
   0  -7  12 8.89334 1.79556  12
   0  -7  12 14.0764 1.37467  23
   0  -7  12 12.3329 1.35373  24
   0   7 -12 13.1423 1.45350  22
   0  -7  12 13.2519 1.92370   9
   0  -7  12 14.9768 1.68077  34
   0  -7  12 12.0082 1.36163  35
   0   7 -12 12.1765 1.09705  19
   0   7 -12 10.7516 0.94867   4
   0  -7  12 12.3383 1.15078  14
   0  -7  11 18.5945 2.21507  34
   0  -7  11 22.9136 2.03902  35
   0   7 -11 25.5428 1.79030  19
   0  -7  11 22.7824 1.69908  10
   0  -7  11 23.7322 2.44262   9
   0   7 -11 22.4135 2.07817  32
   0   7 -11 24.8411 2.15042  28
   0  -7  11 21.1102 2.30668  28
   0   7 -11 24.3171 1.94672  13
   0   7 -11 23.9778 1.99688  11
   0  -7  11 19.3241 2.32662  12
   0  -7  11 25.4241 2.05711  23
   0  -7  11 21.2887 2.23408  22
   0   7 -11 20.3681 2.06189  22
   0   7 -11 21.6188 1.93845  23
   0   7 -11 21.9361 1.70184   4
   0   7 -11 24.4036 1.84122   1
   0   7 -10 1.02065 0.59622  33
   0   7 -10 0.55001 0.71763  32
   0  -7  10 1.90128 1.01155  28
   0   7 -10 1.61803 0.79619  28
   0  -7  10 1.36055 0.86882  13
   0  -7  10 0.11249 1.04203  12
   0   7 -10 0.73084 0.57623  11
   0   7 -10 0.97506 0.51855  13
   0   7 -10 1.02276 0.54562  23
   0   7 -10 0.53459 0.66995  22
   0  -7  10 0.79164 0.65041  23
   0  -7  10 0.38946 0.88158  22
   0   7 -10 0.39489 0.36323  19
   0  -7  10 0.50927 0.60242  35
   0  -7  10 0.82066 0.94174  34
   0  -7  10 0.84331 0.21766  10
   0  -7  10 1.55520 1.07098   9
   0   7 -10 0.23174 0.37134   1
   0   7 -10 0.54384 0.24940   4
   0   7  -9 31.0469 2.24049   1
   0  -7   9 31.5644 2.43099  35
   0  -7   9 27.7872 2.60880  34
   0   7  -9 28.1540 2.12660  19
   0  -7   9 30.8878 2.69593   9
   0   7  -9 27.0794 2.32776  33
   0   7  -9 29.5226 2.45507  32
   0   7  -9 28.8291 2.52092  28
   0  -7   9 27.0342 2.56041  28
   0  -7   9 26.1453 2.54574  11
   0  -7   9 28.9501 2.55640  13
   0  -7   9 31.6633 2.71540  12
   0   7  -9 28.2145 2.29502  13
   0   7  -9 31.0953 2.36594  11
   0   7  -9 26.8430 2.32283  23
   0   7  -9 28.4309 2.42956  22
   0  -7   9 25.5065 2.34730  23
   0  -7   9 29.0134 2.60698  22
   0   7  -9 28.1318 2.11151   4
   0  -7   9 28.9406 2.24866  15
   0  -7   8-0.76638 0.90736  34
   0  -7   8 0.31837 0.57144  35
   0   7  -8 0.68485 0.33565  19
   0  -7   8 0.31919 0.88375   9
   0   7  -8 0.37538 0.55517  33
   0   7  -8 0.42252 0.68794  32
   0  -7   8-0.33258 0.80383  28
   0   7  -8 0.31857 0.50640  11
   0  -7   8 0.73657 0.75997  13
   0  -7   8 0.08462 0.90943  12
   0  -7   8 0.68717 0.83890  11
   0   7  -8 1.07121 0.48552  13
   0   7  -8-0.94947 0.60415  23
   0  -7   8 0.79332 0.61941  23
   0   7  -8-0.06656 0.70739  22
   0  -7   8-0.31263 0.83297  22
   0   7  -8 0.29849 0.44316   1
   0  -7   8 0.17261 0.47557  15
   0  -7   7 155.617 11.1615  35
   0   7  -7 156.140 10.9196  19
   0   7  -7 147.072 11.0748  13
   0  -7   7 161.922 11.2538  12
   0  -7   7 154.706 11.1897  13
   0  -7   7 150.314 11.1966  11
   0   7  -7 148.966 11.1004  11
   0   7  -7 153.989 11.1672  22
   0   7  -7 153.646 11.1138  23
   0  -7   7 150.738 11.1905  22
   0  -7   7 148.584 11.1122  23
   0  -7   7 168.643 11.2322   9
   0   7  -7 165.923 11.0542   1
   0  -7   7 151.457 11.1516  28
   0  -7   7 157.590 11.0267  15
   0   7  -7 151.617 11.1851  32
   0   7  -7 143.791 11.0939  33
   0   7  -6 121.025 8.56566  32
   0  -7   6 110.821 8.50159  32
   0   7  -6 112.991 8.46560  33
   0  -7   6 130.176 8.60219  12
   0  -7   6 113.937 8.52473  11
   0  -7   6 120.060 8.52941  13
   0   7  -6 114.677 8.46516  11
   0   7  -6 109.674 8.43684  13
   0  -7   6 117.889 8.54222  22
   0   7  -6 119.933 8.48424  23
   0   7  -6 116.420 8.52965  22
   0  -7   6 108.535 8.46653  23
   0   7  -6 129.313 8.43240   1
   0  -7   6 114.830 8.49695  28
   0  -7   6 116.144 8.38902  15
   0  -7   6 120.247 8.52503  35
   0   7  -6 118.975 8.51192  35
   0   7  -5 2.32899 0.59831  33
   0  -7   5 3.38815 0.69706  32
   0  -7   5 6.07667 0.84309  11
   0   7  -5 3.43071 0.62464  11
   0  -7   5 6.07006 0.81063  13
   0   7  -5 3.30929 0.58447  13
   0   7  -5 4.88008 0.71298  23
   0   7  -5 3.60662 0.72564  22
   0  -7   5 3.40458 0.73461  22
   0   7  -5 3.92105 0.57655   1
   0  -7   5 4.12668 0.85042  28
   0   7  -5 3.68042 0.62600  18
   0  -7   5 3.59222 0.52146  15
   0   7  -5 6.01743 0.83960  35
   0  -7   5 4.53571 0.74625  35
   0  -7   4 17.0239 1.45298  13
   0  -7   4 16.4037 1.44107  11
   0   7  -4 16.6010 1.40896  11
   0   7  -4 16.9854 1.40770  13
   0   7  -4 17.3059 1.50180  22
   0  -7   4 14.5043 1.44345  22
   0   7  -4 16.0104 1.45992  23
   0   7  -4 20.3161 1.40445   1
   0  -7   4 15.6803 1.33291  15
   0   7  -4 16.9885 1.36673  18
   0   7  -4 16.8691 1.45941  35
   0  -7   4 14.8323 1.47855  35
   0  -7   4 15.1579 1.46586  32
   0  -7   4 17.4284 1.45779  33
   0   7  -4 16.9048 1.44006  33
   0   7  -3 30.5433 2.34842  33
   0  -7   3 29.9071 2.31675  33
   0  -7   3 32.6242 2.38484  32
   0  -7   3 27.5075 2.31162  11
   0  -7   3 28.6688 2.33785  13
   0   7  -3 31.9166 2.33964  13
   0  -7   3 28.3382 2.34282  22
   0   7  -3 27.1772 2.37108  23
   0  -7   3 30.6096 2.24491   2
   0   7  -3 30.9013 2.30631   1
   0   7  -3 29.5523 2.23614  29
   0   7  -3 28.7357 2.28839  18
   0   7  -3 32.6296 2.34004  16
   0  -7   3 28.7367 2.41525  35
   0   7  -3 32.3748 2.39304  35
   0  -7   3 32.4351 2.55166  36
   0  -7   2 144.161 10.2911  33
   0   7  -2 145.421 10.3163  33
   0  -7   2 147.594 10.3110  13
   0  -7   2 149.111 10.2835  11
   0   7  -2 149.100 10.3072  13
   0  -7   2 148.426 10.3226  22
   0  -7   2 142.958 10.2138   2
   0   7  -2 137.174 10.2830   1
   0   7  -2 145.805 10.2242  29
   0   7  -2 145.153 10.2737  18
   0   7  -2 139.934 10.1491  19
   0  -7   2 149.624 10.2920  18
   0   7  -2 142.754 10.2799  16
   0  -7   2 139.348 10.4633  36
   0  -7   2 140.605 10.3973  35
   0   7  -2 144.059 10.3485  35
   0   7  -1 51.1562 3.96626  13
   0   7  -1 55.1162 3.95571  16
   0  -7   1 51.2536 3.93667  11
   0  -7   1 53.6402 3.97514  13
   0  -7   1 55.0094 3.99517  22
   0  -7   1 47.3544 4.18385  36
   0   7  -1 56.5184 4.16619  36
   0  -7   1 52.4682 4.08058  35
   0   7  -1 54.0910 4.04061  35
   0  -7   1 55.0833 3.97312  18
   0   7  -1 55.6244 3.96077  18
   0   7  -1 54.3281 3.83895  19
   0   7  -1 54.2016 3.94920   1
   0  -7   1 54.3025 3.95935  33
   0   7  -1 51.6552 3.98377  33
   0   7   0 8.00758 0.81375  33
   0  -7   0 6.55371 0.73038  33
   0  -7   0 7.48462 0.72202  29
   0   7   0 7.27143 0.70727  25
   0  -7   0 6.33853 0.74494  13
   0  -7   0 7.87548 0.92211  21
   0  -7   0 6.65790 1.20744  36
   0   7   0 7.19016 0.85919  35
   0   7   0 4.64509 1.06284  36
   0   7   0 6.69806 0.75712  18
   0  -7   0 6.95523 0.63265  19
   0   7   0 7.47788 0.62909  19
   0  -7   0 7.82143 0.78574  18
   0   7   0 8.18310 0.73120   1
   0   7   0 7.06815 0.63739   2
   0   7   0 6.73918 0.75812  13
   0   7   0 5.96704 0.72812  16
   0   7   1 1.55956 0.60125  33
   0  -7  -1 3.20866 0.54644  33
   0  -7  -1 1.74309 0.58556  29
   0   7   1 0.91778 0.50629  25
   0  -7  -1 1.89782 0.52174  13
   0   7   1 5.04135 0.46987   2
   0   7   1 2.46033 0.43298   1
   0  -7  -1 2.45441 0.84971  21
   0   7   1 1.21551 0.51203  18
   0   7   1 1.18511 0.38612  19
   0  -7  -1 1.44708 0.45560  19
   0  -7  -1 3.80162 0.76035  18
   0   7   1 1.67051 0.62949  35
   0   7   1 1.21574 0.43838  16
   0   7   1 1.49475 0.51605  13
   0   7   2 131.992 9.90151  36
   0  -7  -2 133.164 9.96866  36
   0   7   2 126.843 9.67093  18
   0  -7  -2 136.532 9.57665  19
   0   7   2 125.850 9.57372  19
   0  -7  -2 142.311 9.69813  18
   0  -7  -2 139.295 9.63170  29
   0  -7  -2 134.599 10.0780  26
   0   7   2 135.688 9.63555  25
   0  -7  -2 129.828 9.87007   7
   0   7   2 141.563 9.71761  21
   0  -7  -2 126.720 9.73314  21
   0  -7  -2 131.703 9.64898  33
   0   7   2 135.280 9.70363  33
   0   7   2 140.591 9.63220   1
   0   7   2 134.773 9.61909  16
   0   7   2 132.563 9.68350  13
   0  -7  -2 140.265 9.67855  13
   0  -7  -3 99.4537 7.47544  36
   0   7   3 102.117 7.45435  36
   0  -7  -3 98.0075 7.00506  19
   0  -7  -3 97.4918 7.13010  18
   0   7   3 93.5182 7.11712  18
   0  -7  -3 95.7577 7.07700  33
   0   7   3 93.7979 7.13372  33
   0  -7  -3 94.8396 7.37101  30
   0   7   3 92.2725 7.08004  25
   0  -7  -3 104.156 7.65931  26
   0  -7  -3 101.375 7.36763   7
   0  -7  -3 101.736 7.22171  21
   0   7   3 109.481 7.21248  21
   0   7   3 100.683 7.04828   1
   0  -7  -3 99.9862 7.10185  13
   0   7   3 92.5545 7.02889  16
   0   7   4 8.54715 1.20938  33
   0  -7  -4 13.5665 1.21475  33
   0  -7  -4 21.6188 1.90429  30
   0   7   4 12.1510 1.26357  25
   0  -7  -4 7.99239 1.16886  25
   0  -7  -4 30.9299 2.59990  26
   0   7   4 26.6132 2.30023  26
   0   7   4 8.11248 1.07155   1
   0   7   4 19.1088 1.59105  21
   0  -7  -4 24.9333 1.68120  21
   0  -7  -4 21.6842 1.93259   7
   0  -7  -4 10.5938 1.29560  18
   0  -7  -4 9.60441 1.11736  19
   0  -7  -4 36.6513 2.40412  36
   0   7   4 35.1970 2.25688  36
   0   7   4 10.2438 1.14393  16
   0  -7  -4 12.6575 1.22991  13
   0   7   5 77.5187 5.99102  36
   0  -7  -5 74.0619 6.06924  36
   0  -7  -5 81.6558 5.70597  18
   0  -7  -5 82.0735 5.56161  19
   0  -7  -5 72.4339 5.88531   7
   0   7   5 72.0356 5.66386  33
   0  -7  -5 78.0189 5.62288  33
   0  -7  -5 70.5813 5.92822  30
   0  -7  -5 78.3786 5.61477  25
   0  -7  -5 64.2415 6.12982  26
   0   7   5 80.7960 6.10188  26
   0   7   5 75.5530 5.62041  25
   0   7   5 77.4867 5.92185   7
   0  -7  -5 77.3317 5.72257   6
   0  -7  -5 76.5216 5.72558  21
   0   7   5 77.6869 5.73978  21
   0   7   5 73.5846 5.55533   1
   0  -7  -5 80.0578 5.65538  13
   0   7   5 73.4973 5.55588  16
   0   7   6 9.19293 1.00122   1
   0   7   6 12.7579 1.89427  36
   0  -7  -6 9.51184 1.05174  19
   0  -7  -6 9.45737 1.23554  18
   0  -7  -6 8.52466 2.10218   8
   0  -7  -6 11.4168 1.14821  33
   0   7   6 12.1627 1.28120  33
   0   7   6 13.6409 1.59950  30
   0  -7  -6 16.4147 1.86821  30
   0   7   6 20.7770 2.23268  26
   0  -7  -6 14.6749 2.27849  26
   0  -7  -6 10.1752 1.13704  25
   0   7   6 13.1912 1.48316  21
   0  -7  -6 13.6117 1.44312  21
   0  -7  -6 10.2190 1.24634   6
   0  -7  -6 9.83679 1.60167   7
   0   7   6 12.0475 1.72216   7
   0  -7  -6 12.2528 1.20001  13
   0   7   6 12.2976 1.07655  16
   0   7   7 140.114 10.4492  36
   0  -7  -7 138.216 10.1340  18
   0  -7  -7 141.747 9.98115  19
   0  -7  -7 138.018 10.3514   7
   0  -7  -7 126.057 10.6928   8
   0  -7  -7 142.801 10.0424  33
   0   7   7 136.050 10.2991  30
   0  -7  -7 136.463 10.3642  30
   0  -7  -7 134.144 10.5841  26
   0   7   7 130.267 10.5086  26
   0  -7  -7 143.932 10.0301  25
   0  -7  -7 134.822 10.1302   6
   0   7   7 150.539 10.3872   7
   0  -7  -7 133.839 10.5328   5
   0  -7  -7 125.554 10.2789  20
   0   7   7 136.775 10.1730  21
   0   7   7 143.569 9.96019   1
   0   7   7 138.839 9.96068  16
   0  -7  -8 5.47170 1.06069  33
   0   7   8 15.3698 1.86835  30
   0  -7  -8 13.5986 1.95035  30
   0  -7  -8 18.3454 2.55748  26
   0  -7  -8 14.4784 1.39020  25
   0   7   8 22.0250 2.58301  26
   0  -7  -8 22.1723 2.67128   5
   0  -7  -8 13.2860 1.41789   6
   0   7   8 11.8225 1.57186  21
   0  -7  -8 16.1589 2.00278  20
   0  -7  -8 15.0797 2.78949   8
   0   7   8 12.8877 1.89147   7
   0  -7  -8 14.2907 1.87757   7
   0  -7  -8 14.0819 1.39742  19
   0  -7  -8 6.49401 1.36743  18
   0   7   8 5.81248 0.98747   1
   0   7   8 14.9475 2.13749  36
   0  -7  -9 1.12349 0.58469  33
   0  -7  -9 1.43090 1.14174  30
   0   7   9 0.93197 1.00596  30
   0  -7  -9 0.35287 1.76002  26
   0  -7  -9 1.29738 0.69360  25
   0   7   9 1.46798 1.49482  26
   0  -7  -9 0.97446 0.83235  27
   0   7   9 1.39142 1.23857   7
   0  -7  -9 1.15572 1.70890   5
   0  -7  -9 0.74887 0.73374   6
   0   7   9 0.63190 0.91270  21
   0  -7  -9 0.20483 1.86129   8
   0  -7  -9 0.95617 1.09715  20
   0  -7  -9 3.41437 0.64476  19
   0  -7  -9-0.07968 0.73464  18
   0   7   9 1.61701 0.46292   1
   0   7   9 1.58531 1.35173  36
   0  -7 -10 79.4743 5.88999  33
   0   7  10 80.5594 6.21473  30
   0  -7 -10 80.4219 6.30978  30
   0  -7 -10 78.4912 6.02835  27
   0   7  10 77.9685 6.51416  26
   0  -7 -10 79.0969 5.88882  25
   0  -7 -10 75.9556 6.56600  26
   0  -7 -10 72.7494 6.67062   5
   0  -7 -10 75.0231 6.21306  20
   0   7  10 83.3283 6.10798  21
   0  -7 -10 69.7419 6.73840   8
   0   7  10 77.5697 6.31316   7
   0  -7 -10 71.8007 6.81554  17
   0  -7 -10 81.9650 5.85122  19
   0  -7 -10 73.0903 6.02048  18
   0   7  10 84.4070 5.80208   1
   0   7  10 82.9867 6.42253  36
   0   7  11-0.32070 1.44385  36
   0  -7 -11-0.16017 0.65644  19
   0  -7 -11 0.35911 0.79868  18
   0  -7 -11 0.88474 2.05436   8
   0  -7 -11 0.63689 0.54776  33
   0   7  11 0.51362 1.07474  30
   0  -7 -11 0.14372 1.20847  30
   0  -7 -11-1.05267 2.55219  28
   0  -7 -11-0.06293 0.68197  25
   0  -7 -11 0.19304 1.89136  26
   0  -7 -11-0.36367 0.96591  27
   0   7  11 0.18104 1.57712  26
   0   7  11-0.29420 1.27046   7
   0  -7 -11-0.67467 2.00872   5
   0  -7 -11-0.52379 1.14563  20
   0   7  11-0.31254 0.98568  21
   0   7  11 0.56050 0.44752   1
   0  -7 -11-0.93449 2.31205  17
   0   7  12 11.7900 1.94868  36
   0  -7 -12 7.96711 1.29050  18
   0  -7 -12 7.82474 1.06181  19
   0  -7 -12 8.83928 2.56073   8
   0  -7 -12 8.62810 1.04056  33
   0  -7 -12 5.99739 1.61095  30
   0   7  12 9.12335 1.48821  30
   0   7  12 10.0697 2.18978  26
   0  -7 -12 8.79468 1.14432  25
   0  -7 -12 14.4671 3.44821  28
   0  -7 -12 9.25875 2.19269  26
   0  -7 -12 7.63706 1.32009  27
   0   7  12 10.1055 1.87467   7
   0  -7 -12 16.4863 2.78604   5
   0   7  12 10.3531 1.50008  21
   0  -7 -12 9.40902 1.74550  20
   0  -7 -12 9.58617 1.16404   3
   0  -7 -12 10.7418 2.81630  17
   0  -7 -13 56.6249 4.61441  33
   0  -7 -13 59.1430 6.27235  28
   0  -7 -13 67.4754 5.21996  30
   0   7  13 60.8819 5.03572  30
   0  -7 -13 64.5935 4.85085  27
   0  -7 -13 63.5712 4.68277  25
   0   7  13 51.8088 5.39670  26
   0  -7 -13 64.5769 5.65457  26
   0  -7 -13 62.4331 5.82012   5
   0   7  13 62.7356 4.97260  21
   0  -7 -13 61.5282 5.10346  20
   0  -7 -13 57.2974 5.75404   8
   0   7  13 60.6136 5.26351   7
   0  -7 -13 58.0572 4.60164  19
   0  -7 -13 65.8759 6.00541  17
   0  -7 -13 57.6072 4.80679  18
   0  -7 -13 63.4809 4.74392   3
   0   7  13 61.7719 5.38184  36
   0   7  14 1.10744 1.53051  36
   0  -7 -14 0.87970 0.68852  19
   0  -7 -14 1.25747 1.01987  18
   0  -7 -14-0.46887 1.93476   8
   0  -7 -14-0.07005 0.55592  33
   0  -7 -14-0.65135 1.31808  30
   0   7  14 0.14650 1.08792  30
   0  -7 -14 1.32248 1.01022  27
   0   7  14-0.41601 1.76500  26
   0  -7 -14 5.75184 2.87448  28
   0  -7 -14 0.65930 1.99467  26
   0  -7 -14 0.07248 0.77013  25
   0   7  14-0.35975 1.61323   7
   0   7  14-0.09234 0.73264   6
   0  -7 -14 1.30793 2.00974   5
   0  -7 -14-0.58522 1.29622  20
   0   7  14 0.87933 1.11298  21
   0   7  14 0.04463 0.46064   4
   0  -7 -14-1.29748 2.30842  17
   0  -7 -15 2.48410 3.07231  31
   0  -7 -15 2.95049 0.72717  33
   0  -7 -15 5.42323 1.52075  30
   0   7  15 3.95443 1.25456  30
   0  -7 -15 3.55213 0.87529  25
   0   7  15 5.21074 2.07566  26
   0  -7 -15-0.31324 2.99471  28
   0  -7 -15 3.21193 2.07167  26
   0   7  15 3.76983 0.64417   4
   0   7  15 1.32593 1.22283  21
   0  -7 -15 2.23604 1.35858  20
   0  -7 -15 5.93173 2.65194   8
   0  -7 -15 2.38380 2.67525  17
   0  -7 -15 3.95075 1.08063  18
   0  -7 -15 3.43265 0.80400  19
   0   7  15 4.43135 1.76530  36
   0  -7 -15 6.22806 2.44045   5
   0   7  15 2.48325 1.65313   7
   0  -7 -16 0.64559 3.16384  28
   0  -7 -16 0.68769 0.96325  18
   0  -7 -16 1.19941 2.16171   8
   0   7  16 0.20204 1.62132   7
   0  -7 -16 1.68339 1.41871  20
   0   7  16 1.95338 1.20819  21
   0   7  16 2.37746 1.29842  30
   0  -7 -16 0.52839 1.40694  30
   0  -7 -16 0.55762 2.21321   5
   0  -7 -16 2.88320 3.05397  31
   0  -7 -17 36.4697 3.19636  18
   0   7  17 28.3572 3.58863   7
   0  -7 -17 32.8842 3.91729   8
   0  -7 -17 33.0777 3.42459  20
   0   7  17 34.7168 3.31287  21
   0   7  17 36.7936 3.41271  30
   0  -7 -17 40.2315 3.58533  30
   0  -7 -17 35.7728 4.96930  28
   0  -7 -17 31.6267 4.89179  31
   0  -7 -18 0.37304 1.09290  18
   0   7  18 0.89678 2.02700   7
   0  -7 -18 1.10357 1.48102  20
   0  -7 -18-3.04985 3.47378  28
   0  -7 -18 2.36347 3.48243  31
   0  -7 -18-0.18941 1.72609  30
   0  -7 -19 2.69167 1.59828  20
   0  -7 -19 0.58743 1.47146  30
   0  -7 -19-1.38230 3.42021  31
   0  -7 -19 3.46755 3.44323  28
   0  -7 -19-0.38754 1.09188  18
   0  -7 -20 14.1106 3.83642  31
   0  -7 -20 9.87592 2.84225  34
   0  -7 -20 9.51889 3.72758  28
   0  -7 -20 9.77455 1.63209  18
   0  -7 -21 29.4539 4.96267  31
   0  -7 -21 35.9101 4.29945  34
   0  -7 -21 35.0425 5.15007  28
   0  -7 -21 29.2198 3.01849  18
   0  -7 -22 1.74228 2.50860  34
   0  -7 -22 1.82667 3.77989  31
   0  -7 -22 0.72375 3.70990  28
   0  -7 -22 0.57189 1.18141  18
   0  -7 -23-0.37101 4.04231  31
   0  -7 -23 4.47281 2.72802  34
   0  -7 -23-4.38055 3.90059  28
   0  -7 -23 0.73557 1.27154  18
   0  -7 -24-0.30450 2.74343  34
   0  -7 -24-4.13694 3.92700  31
   0  -7 -24-2.95230 3.72525  28
   0  -7 -24-1.05908 1.39792  18
   0  -7 -25 5.26184 2.91076  34
   0  -7 -25 1.52584 3.80681  31
   0  -7 -25 7.77494 3.82595  28
   0  -7 -25 5.74067 1.57736  18
   0  -7 -26 3.45075 2.80015  34
   0  -7 -26 5.01628 3.60479  31
   0  -7 -26 3.49459 1.41462  18
   0  -7 -26 0.37044 3.61223  28
   0  -7 -27-2.33830 3.99645  31
   0  -7 -27 3.80010 2.88769  34
   0  -7 -27 4.43333 3.67005  28
   0  -7 -27 1.29602 1.36695  18
   0  -7 -28 2.57243 3.10717  34
   0  -7 -28 2.96022 3.67073  28
   0  -7 -28 3.96310 1.53162  18
   0  -7 -29 8.07361 3.21454  34
   0  -7 -29 9.92100 3.88249  28
   0  -7 -29 5.03582 1.63463  18
   0   8 -30 6.16804 1.89830  32
   0  -8  29 1.97016 5.01794   5
   0   8 -29 3.06718 1.54782  22
   0   8 -29-1.91485 1.98193  28
   0   8 -29 0.53285 1.48102  32
   0  -8  28 5.04114 5.15429   5
   0   8 -28 1.50527 1.54263  22
   0   8 -28 5.40145 1.90772  28
   0   8 -28 2.25550 1.53071  32
   0  -8  27 4.81952 4.82778   5
   0   8 -27-0.54243 1.79015  28
   0   8 -27 1.52176 1.51114  32
   0   8 -27 0.49106 1.46889  22
   0   8 -26 16.4711 2.24446  22
   0   8 -26 16.9256 2.28203  32
   0  -8  26 21.7870 5.31381   5
   0  -8  26 11.7551 5.01762  17
   0   8 -26 16.6277 2.45389  28
   0   8 -25 7.16139 1.74146  22
   0   8 -25 6.69679 1.70375  32
   0  -8  25 11.4762 4.55725  17
   0  -8  25 8.70537 4.52306   5
   0  -8  25 8.14921 1.85619  35
   0   8 -25 8.79400 2.04765  28
   0   8 -24 1.63034 1.72789  28
   0  -8  24 2.88973 4.01458  17
   0   8 -24 7.33526 1.58996  22
   0  -8  24 3.29802 1.59739  35
   0   8 -24 4.47563 1.47474  32
   0   8 -23 7.99398 1.90718  28
   0  -8  23 7.28959 3.96758  17
   0   8 -23 8.59044 1.68710  22
   0  -8  23 8.78330 1.78966  35
   0   8 -23 9.39809 1.76027  32
   0   8 -22 2.85673 1.52352  28
   0  -8  22 3.19509 3.56019  17
   0   8 -22 0.14319 1.17223  22
   0  -8  22 1.26301 1.37691  35
   0   8 -22 0.14374 1.30109  32
   0   8 -21-0.14400 1.56022  28
   0  -8  21 0.65352 3.41097  17
   0   8 -21-0.13810 1.19789  22
   0  -8  21-0.44992 1.28963  35
   0   8 -21 0.27662 1.20489  32
   0  -8  20 2.30275 2.80555  12
   0   8 -20 1.92659 1.49842  28
   0  -8  20-1.79570 2.97327  17
   0   8 -20 0.93031 1.20550  22
   0  -8  20 1.27846 1.19299  35
   0   8 -20 2.12343 1.25946  32
   0  -8  19-1.51900 2.72457  12
   0  -8  19 0.64215 1.21957  23
   0   8 -19 0.63123 1.10924  22
   0   8 -19-0.39362 1.30714  28
   0  -8  19 1.63641 2.91404  17
   0   8 -19-0.38222 1.17453  32
   0  -8  19 0.80478 1.23177  35
   0  -8  18-0.27891 2.53658  12
   0   8 -18 6.60861 1.09673  13
   0  -8  18 7.44941 1.51968  24
   0   8 -18 9.55614 1.56484  22
   0  -8  18 12.8773 1.66875  23
   0  -8  18 8.44619 1.83228  20
   0   8 -18 14.6177 1.90907  28
   0  -8  18 3.95100 2.89293  17
   0  -8  18 7.83173 1.55519  35
   0   8 -18 14.7618 1.80726  32
   0   8 -17 44.0469 3.94611  32
   0   8 -17 45.6735 3.68311  13
   0  -8  17 33.3119 4.67670  12
   0  -8  17 54.4935 4.01936  23
   0   8 -17 46.6402 3.95321  22
   0  -8  17 48.5435 3.96844  24
   0  -8  17 53.3176 4.20873  20
   0  -8  17 43.2603 4.64496  28
   0   8 -17 50.8181 4.06026  28
   0  -8  17 44.0745 4.86460  17
   0   8 -17 44.3894 3.62112  16
   0  -8  17 48.9170 3.96991  35
   0   8 -16 0.22224 1.00940  32
   0  -8  16 2.13153 1.43582  34
   0  -8  16-1.11602 1.95360  28
   0   8 -16 2.91585 1.23911  28
   0  -8  16-0.69129 1.94684  12
   0   8 -16-0.07069 0.61982  13
   0  -8  16-0.31619 0.99079  23
   0   8 -16 3.20397 1.12275  22
   0  -8  16-0.53965 1.04391  24
   0  -8  16 0.26247 1.29080  20
   0  -8  16-0.59814 2.12459  17
   0  -8  16 0.11155 0.97261  35
   0   8 -16 1.48189 0.62742  16
   0  -8  15 1.86826 1.80111  12
   0   8 -15 0.88051 0.72205  11
   0   8 -15-0.27351 0.61966  13
   0  -8  15-0.29712 0.95481  24
   0   8 -15 2.08542 0.94362  22
   0  -8  15 1.37741 0.95511  23
   0  -8  15 2.38780 1.86936   9
   0   8 -15 1.48105 1.07180  28
   0  -8  15-0.16689 1.68466  28
   0  -8  15 0.35634 1.89870  17
   0   8 -15 0.63351 0.95926  32
   0  -8  15 0.14142 1.36265  34
   0  -8  15 0.41872 0.87313  35
   0   8 -14 13.6312 1.63015  32
   0  -8  14 13.0098 1.57357  23
   0   8 -14 13.6040 1.61122  22
   0  -8  14 14.2923 1.61649  24
   0   8 -14 16.0130 1.72404  28
   0  -8  14 14.8544 2.18235  28
   0  -8  14 13.1318 2.22985   9
   0  -8  14 17.4699 2.32813  12
   0   8 -14 12.8809 1.44176  11
   0   8 -14 14.6769 1.39874  13
   0   8 -14 13.3060 1.27091   1
   0  -8  14 15.5689 1.65471  35
   0  -8  14 15.5304 1.92926  34
   0   8 -13 5.34526 0.93213  33
   0   8 -13 6.13995 1.10579  32
   0  -8  13 3.96808 1.74130  12
   0   8 -13 5.07673 0.81228  13
   0   8 -13 5.42104 0.89227  11
   0  -8  13 4.07457 1.01060  24
   0   8 -13 4.56585 0.83826  23
   0  -8  13 3.58126 0.96719  23
   0   8 -13 5.80323 1.15037  22
   0  -8  13 6.38494 1.65360  28
   0   8 -13 4.10615 1.20382  28
   0  -8  13 6.44239 1.77563   9
   0   8 -13 5.67008 0.69963   1
   0  -8  13 4.49881 1.02389  35
   0  -8  13 4.18561 1.39039  34
   0   8 -12 17.8908 1.79649  32
   0   8 -12 17.0666 1.62409  33
   0   8 -12 19.6155 1.86889  28
   0  -8  12 18.0973 2.05642  28
   0  -8  12 18.7757 2.19320  12
   0   8 -12 16.6886 1.55010  13
   0   8 -12 16.3624 1.62100  11
   0   8 -12 13.3578 1.69693  22
   0  -8  12 17.9187 1.71195  23
   0   8 -12 14.2796 1.55827  23
   0  -8  12 14.8641 1.95174  22
   0  -8  12 18.0122 2.00524  34
   0  -8  12 16.8058 1.69303  35
   0  -8  12 17.6883 2.23425   9
   0   8 -12 20.9941 1.51417   1
   0   8 -11 33.5007 2.58412  33
   0   8 -11 33.8698 2.71030  32
   0  -8  11 32.7293 2.83719  28
   0   8 -11 32.0748 2.74108  28
   0  -8  11 34.1295 2.98005  12
   0   8 -11 34.1531 2.52990  13
   0  -8  11 32.3759 2.79034  13
   0   8 -11 30.4376 2.55309  11
   0  -8  11 25.9690 2.76326  22
   0   8 -11 27.6703 2.51211  23
   0  -8  11 34.1781 2.63821  23
   0   8 -11 32.8672 2.68855  22
   0  -8  11 33.5115 2.99756   9
   0  -8  11 30.1609 2.60711  35
   0  -8  11 31.1531 2.81315  34
   0   8 -11 31.0698 2.32847  19
   0   8 -11 29.6397 2.29453   4
   0   8 -11 30.2518 2.41577   1
   0   8 -10 11.9435 1.06309   1
   0  -8  10 10.2545 1.23545  35
   0  -8  10 10.5355 1.43752  34
   0   8 -10 11.4364 0.94246  19
   0  -8  10 9.84962 1.55732   9
   0   8 -10 13.6334 1.24027  33
   0   8 -10 9.16625 1.26093  32
   0   8 -10 15.5032 1.49217  28
   0  -8  10 12.3509 1.49900  28
   0   8 -10 11.6205 1.12331  13
   0  -8  10 10.5169 1.59929  12
   0   8 -10 11.3855 1.19509  11
   0  -8  10 12.0903 1.45953  13
   0  -8  10 13.3339 1.48653  22
   0  -8  10 10.4796 1.23298  23
   0   8 -10 10.0446 1.26647  22
   0   8 -10 9.28914 1.16213  23
   0   8 -10 10.9620 0.92824   4
   0  -8  10 11.4143 1.07988  15
   0  -8   9 4.01955 0.97975  34
   0  -8   9 2.32306 0.73767  35
   0   8  -9 2.72423 0.38979  19
   0  -8   9 2.86067 1.02254   9
   0   8  -9 3.25478 0.70140  33
   0   8  -9 2.63835 0.80267  32
   0  -8   9 2.49305 0.88256  28
   0   8  -9 2.30364 0.63359  11
   0  -8   9 2.02956 0.91258  11
   0  -8   9 1.44710 0.80363  13
   0   8  -9 2.47736 0.55802  13
   0  -8   9 3.47893 0.97129  12
   0  -8   9 2.89777 0.69955  23
   0   8  -9 1.27004 0.70840  22
   0   8  -9 2.30856 0.66627  23
   0  -8   9 2.82425 0.90997  22
   0   8  -9 2.25615 0.49163   1
   0   8  -9 3.14616 0.40418   4
   0  -8   9 3.19437 0.56683  15
   0  -8   8 6.39733 1.01900  35
   0   8  -8 7.17038 0.68398  19
   0  -8   8 8.27393 1.21471  28
   0   8  -8 7.59861 0.89631  13
   0  -8   8 7.28033 1.27400  11
   0   8  -8 7.58117 0.95067  11
   0  -8   8 11.2592 1.36789  12
   0  -8   8 10.8882 1.22698  13
   0  -8   8 7.10298 1.05119  23
   0   8  -8 10.5760 1.07059  23
   0  -8   8 7.72043 1.22411  22
   0   8  -8 9.62518 1.12059  22
   0  -8   8 9.40867 1.32613   9
   0  -8   8 9.95590 0.90898  15
   0   8  -8 7.61217 0.85608   1
   0   8  -8 7.55153 0.97494  33
   0   8  -8 8.97418 1.16836  32
   0  -8   7 21.9481 2.02172  32
   0   8  -7 23.0357 1.96114  33
   0   8  -7 21.8362 2.06906  32
   0  -8   7 23.2728 2.07505  13
   0   8  -7 22.5229 1.91612  13
   0   8  -7 24.3509 1.96356  11
   0  -8   7 23.8606 2.10872  11
   0  -8   7 24.7053 2.15587  12
   0   8  -7 22.7819 1.99791  23
   0  -8   7 22.1169 1.99760  23
   0  -8   7 21.2668 2.06410  22
   0   8  -7 23.8815 2.05291  22
   0   8  -7 26.6882 1.91543   1
   0  -8   7 25.7083 2.08379  28
   0   8  -7 22.6933 1.70171  19
   0  -8   7 24.3939 1.86694  15
   0  -8   7 22.8696 2.05067  35
   0   8  -7 23.0504 2.02862  35
   0   8  -6 56.0817 4.30307  33
   0  -8   6 56.1431 4.34815  32
   0  -8   6 57.0637 4.35999  11
   0  -8   6 61.8214 4.38694  13
   0   8  -6 55.2809 4.28539  11
   0   8  -6 54.3122 4.26879  13
   0   8  -6 57.7027 4.33073  23
   0   8  -6 59.1377 4.39129  22
   0  -8   6 55.9461 4.37023  22
   0   8  -6 59.4896 4.25791   1
   0  -8   6 55.6969 4.32922  28
   0   8  -6 55.4520 4.22859  18
   0  -8   6 58.4850 4.21616  15
   0   8  -6 61.0022 4.35769  35
   0  -8   6 58.5000 4.38184  35
   0   8  -5 19.6264 1.76732  33
   0  -8   5 20.2454 1.81124  32
   0  -8   5 18.8721 1.79062  13
   0   8  -5 21.3587 1.74566  11
   0   8  -5 22.3317 1.74978  13
   0  -8   5 21.3053 1.81390  11
   0   8  -5 22.7466 1.85562  22
   0  -8   5 18.8813 1.82166  22
   0   8  -5 21.8661 1.82016  23
   0   8  -5 19.9320 1.70241   1
   0  -8   5 20.1471 1.81000  28
   0   8  -5 22.2668 1.69947  18
   0  -8   5 21.8492 1.68131  15
   0   8  -5 23.0638 1.85903  35
   0  -8   5 19.4231 1.83094  35
   0   8  -4 11.4059 1.00208  33
   0  -8   4 9.46224 1.09519  32
   0  -8   4 11.7621 1.02467  33
   0  -8   4 9.07817 1.01252  11
   0  -8   4 9.44400 1.00388  13
   0   8  -4 8.89268 0.90761  13
   0   8  -4 12.3549 1.15683  22
   0   8  -4 5.29119 0.95165  23
   0  -8   4 13.8427 1.16182  22
   0   8  -4 5.98611 0.81525   1
   0  -8   4 4.92277 0.75205   2
   0   8  -4 9.16261 0.82077  29
   0   8  -4 9.13795 0.88934  18
   0   8  -4 8.73406 0.94409  16
   0  -8   4 7.19628 1.04671  35
   0   8  -4 8.72954 1.00912  35
   0  -8   4 15.4305 1.58352  36
   0  -8   3 12.6042 1.19856  32
   0   8  -3 12.1713 1.16608  33
   0  -8   3 13.1407 1.13181  33
   0   8  -3 12.4051 1.11595  13
   0  -8   3 11.2046 1.13896  13
   0  -8   3 11.3926 1.10444  11
   0  -8   3 11.7918 1.16380  22
   0   8  -3 11.1166 1.17091  23
   0   8  -3 12.4104 1.09221   1
   0  -8   3 11.4892 1.00775   2
   0   8  -3 13.4732 1.02823  29
   0   8  -3 13.9699 1.10540  18
   0   8  -3 10.7564 1.08094  16
   0   8  -3 12.7293 1.19857  35
   0  -8   3 8.83006 1.39907  36
   0  -8   3 11.0260 1.25194  35
   0   8  -2 5.42975 0.78915  33
   0  -8   2 5.57116 0.72420  33
   0  -8   2 7.24933 0.76464  11
   0   8  -2 6.92673 0.78570  13
   0  -8   2 6.25907 0.81820  13
   0  -8   2 6.96056 0.79781  22
   0   8  -2 7.47675 0.75212   1
   0  -8   2 6.69258 0.63060   2
   0   8  -2 6.95163 0.67399  29
   0   8  -2 5.45130 0.73357  18
   0  -8   2 7.20826 0.82384  18
   0   8  -2 7.06448 0.55161  19
   0   8  -2 6.10047 0.75201  16
   0  -8   2 6.32030 0.88905  35
   0  -8   2 5.08426 1.13682  36
   0   8  -2 5.18801 0.79986  35
   0   8  -1 1.22883 0.52199  16
   0  -8   1 2.75708 0.51408  11
   0   8  -1 0.50847 0.43851  13
   0  -8   1 0.22321 0.45491  13
   0   8  -1 0.70262 0.44920  25
   0  -8   1 1.99745 0.57896  22
   0   8  -1-0.07686 0.84579  36
   0   8  -1 0.64486 0.57234  35
   0  -8   1 4.53184 1.18432  36
   0  -8   1 0.85067 0.50879  18
   0   8  -1 0.72487 0.28049  19
   0   8  -1 3.42826 0.61619  18
   0   8  -1 1.08305 0.45335   1
   0   8  -1 1.86189 0.57028  33
   0  -8   1 1.49363 0.49223  33
   0  -8   0 13.5820 1.30065  33
   0   8   0 14.6402 1.37666  33
   0  -8   0 14.4018 1.27591  29
   0   8   0 15.3015 1.27549  25
   0  -8   0 15.0210 1.33981  13
   0  -8   0 14.4214 1.52022  21
   0   8   0 15.0491 1.46835  35
   0   8   0 14.1700 1.70604  36
   0  -8   0 12.0138 1.77358  36
   0  -8   0 15.1627 1.36737  18
   0  -8   0 12.5591 1.18423  19
   0   8   0 13.2868 1.18048  19
   0   8   0 14.9319 1.33754  18
   0   8   0 16.1549 1.31026   1
   0   8   0 13.7944 1.33001  13
   0   8   0 16.1699 1.32478  16
   0   8   1 1.58348 0.57191  33
   0  -8  -1 1.77712 0.49306  33
   0  -8  -1 1.66175 0.46880  29
   0  -8  -1 2.37963 1.45512  26
   0   8   1 1.14017 0.54015  25
   0  -8  -1 1.46452 0.49978  13
   0  -8  -1 1.96789 0.77341  21
   0   8   1 1.40165 0.69768  35
   0   8   1 7.76030 1.53522  36
   0  -8  -1 2.63728 1.21042  36
   0  -8  -1 3.04225 0.62049  18
   0  -8  -1 2.38649 0.40035  19
   0   8   1 2.50778 0.40273  19
   0   8   1 1.23678 0.52019  18
   0   8   1 2.29052 0.42078   2
   0   8   1 3.47522 0.50140   1
   0   8   1 1.95313 0.50576  13
   0   8   1 1.78078 0.57405  16
   0   8   2 22.0720 1.90501  33
   0  -8  -2 22.6549 1.81779  33
   0  -8  -2 22.6233 1.79113  29
   0   8   2 22.2809 1.81322  25
   0  -8  -2 20.5424 2.52655  26
   0  -8  -2 22.7376 2.16733   7
   0  -8  -2 20.7820 1.98529  21
   0   8   2 19.7783 1.95081  35
   0  -8  -2 20.8140 2.30674  36
   0   8   2 22.3478 2.21205  36
   0  -8  -2 22.3311 1.73152  19
   0   8   2 22.9937 1.86283  18
   0  -8  -2 23.1149 1.88466  18
   0   8   2 22.9232 1.80017   1
   0   8   2 23.1142 1.80252  16
   0  -8  -2 24.0851 1.86229  13
   0   8   2 21.8226 1.85309  13
   0  -8  -3 7.90622 0.84575  33
   0   8   3 8.14591 0.98288  33
   0  -8  -3 6.68358 0.82112  29
   0  -8  -3 7.80694 1.41690  30
   0   8   3 5.85495 0.85283  25
   0  -8  -3 8.92519 1.97911  26
   0  -8  -3 2.78855 1.15554   7
   0   8   3 7.79568 1.11566  21
   0  -8  -3 5.32956 1.13316  21
   0   8   3 6.96267 1.48631  36
   0  -8  -3 5.67583 1.59288  36
   0  -8  -3 7.58323 0.99278  18
   0   8   3 6.37466 0.94628  18
   0  -8  -3 6.98886 0.73966  19
   0   8   3 6.19979 0.77566   1
   0   8   3 5.85990 0.88166  16
   0  -8  -3 6.99598 0.85005  13
   0   8   4 6.15605 0.70642   1
   0  -8  -4 4.36716 1.68767  36
   0   8   4 2.68136 1.32559  36
   0  -8  -4 5.29358 0.87377  18
   0  -8  -4 5.45377 0.70810  19
   0  -8  -4 5.74252 0.75705  33
   0   8   4 6.15955 0.87696  33
   0  -8  -4 6.65498 1.40927  30
   0  -8  -4 4.04934 2.02876  26
   0   8   4 5.59503 0.83326  25
   0  -8  -4 4.59959 0.81780  13
   0   8   4 6.65001 1.01123  21
   0  -8  -4 9.25570 1.21155  21
   0  -8  -4 5.79647 1.28792   7
   0   8   4 5.92191 0.73938  16
   0  -8  -5 140.993 10.5434  33
   0   8   5 133.038 10.5959  33
   0  -8  -5 156.846 10.9542  30
   0   8   5 137.328 10.5564  25
   0  -8  -5 146.691 10.5404  25
   0   8   5 161.877 11.1106  26
   0  -8  -5 161.054 11.2666  26
   0   8   5 147.457 10.5057   1
   0  -8  -5 148.341 10.6834  21
   0   8   5 155.752 10.6813  21
   0  -8  -5 147.094 10.8559   7
   0  -8  -5 145.220 10.6305  18
   0  -8  -5 150.388 10.4923  19
   0   8   5 155.727 10.9984  36
   0  -8  -5 151.105 11.0916  36
   0   8   5 144.843 10.5021  16
   0  -8  -5 143.149 10.5739  13
   0  -8  -6 22.6712 2.57943  36
   0   8   6 17.3780 2.26672  36
   0  -8  -6 16.7768 1.66293  19
   0  -8  -6 20.8882 1.86025  18
   0  -8  -6 21.9334 2.20472   7
   0   8   6 18.6747 1.77318  33
   0  -8  -6 20.7269 1.69975  33
   0  -8  -6 21.4753 2.26408  30
   0  -8  -6 20.3254 2.84510  26
   0   8   6 17.2153 2.45940  26
   0  -8  -6 18.8279 1.70965  25
   0   8   6 21.9320 2.20847   7
   0  -8  -6 18.8486 1.83681   6
   0  -8  -6 27.8135 2.09869  21
   0   8   6 20.5703 1.91250  21
   0   8   6 17.5520 1.60829   1
   0  -8  -6 19.5747 1.71423  13
   0   8   6 18.4249 1.64224  16
   0   8   7 4.42200 0.62193   1
   0   8   7 9.76657 1.68855  36
   0  -8  -7 5.06301 0.71227  19
   0  -8  -7 3.26609 0.88686  18
   0  -8  -7 2.28340 1.72723   8
   0  -8  -7 3.82121 1.26778   7
   0  -8  -7 4.40705 0.72829  33
   0   8   7 6.37930 0.92805  33
   0  -8  -7 4.65485 1.33723  30
   0  -8  -7 4.19482 1.88838  26
   0   8   7 5.72551 1.72059  26
   0  -8  -7 5.47531 0.81971  25
   0   8   7 6.26857 1.10315  21
   0   8   7 3.35850 1.28424   7
   0  -8  -7 4.71818 0.88758   6
   0  -8  -7 5.64248 0.77325  13
   0   8   7 4.94035 0.70418  16
   0   8   8 21.1718 2.39827  36
   0  -8  -8 18.5518 1.58363  19
   0  -8  -8 18.8540 1.79074  18
   0  -8  -8 16.9594 2.05564  20
   0  -8  -8 18.6479 2.10123   7
   0  -8  -8 13.7270 2.61424   8
   0  -8  -8 18.1983 1.63950  33
   0  -8  -8 19.2214 2.16959  30
   0   8   8 16.2975 2.01011  30
   0   8   8 19.6309 2.47982  26
   0  -8  -8 18.9788 1.66067  25
   0  -8  -8 18.3105 2.57811  26
   0  -8  -8 18.9903 2.38443   5
   0   8   8 19.4412 2.23120   7
   0  -8  -8 17.5154 1.78823   6
   0   8   8 16.2675 1.85681  21
   0   8   8 20.2312 1.56298   1
   0   8   8 18.3654 1.56946  16
   0  -8  -9 0.18692 0.54475  33
   0  -8  -9 0.98919 1.16710  30
   0   8   9 2.60139 1.22680  30
   0  -8  -9-0.05924 0.71870  25
   0   8   9 0.86162 1.57084  26
   0  -8  -9 2.10058 1.79412  26
   0  -8  -9 1.24082 0.78329   6
   0   8   9 1.31082 1.29378   7
   0  -8  -9 4.14229 1.80489   5
   0   8   9 0.66043 0.93176  21
   0  -8  -9 0.12658 1.15430   7
   0  -8  -9 0.65297 1.87217   8
   0  -8  -9 1.03066 1.09903  20
   0  -8  -9 0.08433 0.74229  18
   0  -8  -9 0.92580 0.60970  19
   0   8   9 0.48320 0.42411   1
   0   8   9 1.21654 1.50065  36
   0  -8 -10 0.77547 0.57704  33
   0   8  10 1.03588 1.14345  30
   0  -8 -10 2.06262 1.21555  30
   0   8  10 8.69826 2.04125  26
   0  -8 -10 2.48843 1.03231  27
   0  -8 -10 0.99689 2.09678  26
   0  -8 -10 0.62570 0.70054  25
   0   8  10 4.33366 1.48534   7
   0  -8 -10 6.44267 2.10016   5
   0  -8 -10 3.08030 0.90636   6
   0   8  10 1.50856 1.11949  21
   0  -8 -10 3.19419 2.09018   8
   0  -8 -10 1.87811 0.89259  18
   0  -8 -10 1.40277 0.70468  19
   0  -8 -10 1.48233 1.35176  20
   0   8  10 0.96507 0.50983   1
   0   8  10 5.44330 1.66524  36
   0  -8 -11 16.2429 1.49631  33
   0  -8 -11 18.5617 2.14988  30
   0   8  11 11.4804 1.82695  30
   0   8  11 18.7973 2.54568  26
   0  -8 -11 14.9876 1.52735  25
   0  -8 -11 17.5236 1.77435  27
   0  -8 -11 17.1706 2.68254  26
   0   8  11 18.0513 2.18332   7
   0  -8 -11 15.5074 2.71884   5
   0   8  11 15.2052 1.80411  21
   0  -8 -11 14.6217 2.01104  20
   0  -8 -11 16.0699 2.83173   8
   0  -8 -11 14.5408 1.70506  18
   0  -8 -11 14.5743 1.48203  19
   0   8  11 14.2814 2.24407  36
   0  -8 -11 11.6725 3.01862  17
   0  -8 -12 2.96538 0.71181  33
   0  -8 -12 2.24387 1.52270  30
   0   8  12 1.40520 1.18966  30
   0  -8 -12-0.87365 3.07008  28
   0  -8 -12-1.07572 2.32233  26
   0  -8 -12 0.96399 0.89293  25
   0   8  12 0.59531 1.98164  26
   0  -8 -12 3.83506 1.10528  27
   0   8  12-0.15912 1.69614   7
   0  -8 -12 5.41413 2.42329   5
   0  -8 -12 1.60600 1.40803  20
   0   8  12 1.93332 1.22299  21
   0  -8 -12 3.39970 2.26815   8
   0  -8 -12 2.58220 1.06718  18
   0  -8 -12 1.92765 0.78681  19
   0   8  12 0.52754 1.72848  36
   0  -8 -12 1.02050 2.75248  17
   0  -8 -13 5.96632 0.89733  33
   0   8  13 8.90220 1.48555  30
   0  -8 -13 6.31101 1.55766  30
   0  -8 -13 8.25552 2.21458  26
   0  -8 -13 5.32680 0.94648  25
   0  -8 -13 6.12291 1.17667  27
   0   8  13 5.59703 1.95992  26
   0  -8 -13 9.47841 2.98690  28
   0   8  13 3.72911 1.56364   7
   0  -8 -13 7.26358 2.26325   5
   0  -8 -13 7.54730 1.55138  20
   0   8  13 6.63430 1.37775  21
   0  -8 -13 5.94135 2.31461   8
   0  -8 -13 6.22112 0.93758  19
   0  -8 -13 5.63752 1.19167  18
   0   8  13 6.60977 1.75391  36
   0  -8 -13 6.08576 2.54992  17
   0   8  14 1.14807 1.61980  36
   0  -8 -14 1.01737 0.60361  33
   0  -8 -14 1.21006 1.38238  30
   0   8  14 2.73985 1.21830  30
   0  -8 -14 2.08621 1.94305  26
   0  -8 -14 2.24603 1.12821  27
   0  -8 -14 6.36564 3.10972  28
   0   8  14 0.43161 1.92270  26
   0  -8 -14 0.15001 0.76924  25
   0   8  14 1.62149 1.56645   7
   0  -8 -14 4.60306 2.24770   5
   0   8  14 1.78594 1.12588  21
   0  -8 -14 1.09599 1.40824  20
   0  -8 -14 1.81393 0.68075  19
   0  -8 -14 0.98356 0.88667  18
   0  -8 -14 1.50856 2.00743   8
   0   8  14 2.03849 0.54941   4
   0  -8 -14 1.90560 2.52119  17
   0  -8 -15 13.7132 1.56191  19
   0  -8 -15 16.7828 1.88834  18
   0  -8 -15 13.9779 2.89184   8
   0  -8 -15 11.8431 2.11278  20
   0   8  15 15.5876 2.03027  21
   0   8  15 21.0866 2.17399  30
   0  -8 -15 13.9917 2.28630  30
   0  -8 -15 13.4713 2.89711   5
   0   8  15 17.8803 1.44805   4
   0   8  15 15.6580 2.43868   7
   0  -8 -15 15.9035 2.90412  26
   0  -8 -15 14.4955 3.60513  28
   0  -8 -16 33.2769 3.91351  26
   0  -8 -16 31.2123 4.65917  28
   0  -8 -16 25.9382 2.66755  18
   0  -8 -16 29.9439 3.81167   8
   0  -8 -16 30.8387 3.11868  20
   0   8  16 25.6865 2.88871  30
   0  -8 -16 29.3862 3.13803  30
   0   8  16 27.6399 3.23504   7
   0  -8 -16 21.7340 4.44946  31
   0  -8 -17 3.83745 3.65605  31
   0  -8 -17 11.1088 1.89402  20
   0  -8 -17 3.48084 3.50532  28
   0  -8 -17 8.05015 1.46383  18
   0  -8 -17 9.18157 2.01693  30
   0   8  17 7.65380 2.19053   7
   0  -8 -18 14.8625 2.21966  20
   0  -8 -18 15.2201 2.32829  30
   0  -8 -18 15.7202 4.10881  31
   0  -8 -18 12.9849 1.84635  18
   0  -8 -18 13.1693 3.84583  28
   0  -8 -19 7.74910 2.01000  30
   0  -8 -19 8.39829 3.74428  31
   0  -8 -19 5.19963 1.39949  18
   0  -8 -19 4.71554 3.70841  28
   0  -8 -20 5.25383 1.88357  30
   0  -8 -20-0.74462 3.86636  31
   0  -8 -20 1.48011 3.78450  28
   0  -8 -20 1.51655 1.15914  18
   0  -8 -21 3.40736 4.10210  31
   0  -8 -21-0.88097 2.59074  34
   0  -8 -21 1.87572 3.84545  28
   0  -8 -21-0.14244 1.24615  18
   0  -8 -22 6.63858 2.75091  34
   0  -8 -22 3.84341 3.92955  31
   0  -8 -22 7.48398 1.59311  18
   0  -8 -23 12.4519 4.44243  31
   0  -8 -23 9.89188 3.17930  34
   0  -8 -23 6.63378 1.62898  18
   0  -8 -24 2.84063 2.84108  34
   0  -8 -24 4.72863 3.91562  31
   0  -8 -24 7.69195 3.93376  28
   0  -8 -24 5.26191 1.49566  18
   0  -8 -25 8.37600 4.33117  31
   0  -8 -25 2.24802 3.08457  34
   0  -8 -25 4.64719 3.75368  28
   0  -8 -25 3.96668 1.47399  18
   0  -8 -26 2.27950 2.92867  34
   0  -8 -26 8.44860 4.12981  31
   0  -8 -26 1.54935 3.72378  28
   0  -8 -26 2.91904 1.45923  18
   0  -8 -27-2.02618 4.05054  31
   0  -8 -27 1.64323 2.91216  34
   0  -8 -27 0.16521 1.47099  18
   0  -8 -27 8.11437 3.98568  28
   0  -8 -28 0.40785 3.91740  31
   0  -8 -28 5.33231 3.00503  34
   0  -8 -28 6.14795 3.91758  28
   0  -8 -28 1.34517 1.39669  18
   0  -8 -29 0.68279 1.41537  18
   0  -8 -29 0.41016 4.05915  31
   0  -8 -29-2.67561 3.11800  34
   0   9 -29 0.67478 1.42560  22
   0   9 -29-2.50071 1.69049  32
   0  -9  28 1.86305 4.93460   5
   0   9 -28 2.31746 1.47772  22
   0   9 -28 9.06494 1.99279  28
   0   9 -28 3.49221 1.61794  32
   0  -9  27-2.96658 4.50788   5
   0   9 -27 0.48620 1.44756  22
   0   9 -27-0.71890 1.80784  28
   0   9 -27 0.17034 1.48391  32
   0  -9  26 5.08290 4.66327   5
   0   9 -26 2.98277 1.57529  32
   0   9 -26 1.04439 1.71809  28
   0   9 -26 2.05802 1.41662  22
   0   9 -25 6.22744 1.80134  28
   0   9 -25 5.86388 1.55149  22
   0  -9  25 5.10302 4.12450  17
   0   9 -25 3.05819 1.56211  32
   0   9 -24 5.36011 1.87151  28
   0  -9  24 10.3136 4.28370  17
   0   9 -24 7.04833 1.64969  22
   0  -9  24 9.28294 1.80049  35
   0   9 -24 8.11129 1.69053  32
   0   9 -23 1.40809 1.66478  28
   0  -9  23-1.84221 4.10198  17
   0   9 -23 2.32758 1.34939  22
   0  -9  23 1.93799 1.43974  35
   0   9 -23 0.30200 1.34106  32
   0   9 -22 1.64089 1.48219  28
   0  -9  22 1.70140 3.34565  17
   0   9 -22-0.28162 1.32367  22
   0  -9  22 0.92494 1.24895  35
   0   9 -22 2.04054 1.30303  32
   0   9 -22 0.29918 0.94513  33
   0  -9  21 1.38636 2.93002  12
   0   9 -21 7.59065 1.79784  28
   0  -9  21 1.87651 3.15056  17
   0   9 -21 0.27202 1.34913  22
   0  -9  21 1.61460 1.35101  35
   0   9 -21 7.10110 1.19599  33
   0   9 -21 8.43478 1.58185  32
   0  -9  20 4.49868 2.75573  12
   0   9 -20 2.19693 1.45087  28
   0  -9  20 5.14719 3.03340  17
   0   9 -20 4.72110 1.30788  22
   0  -9  20 2.22963 1.30917  35
   0   9 -20 1.70350 0.98645  33
   0   9 -20 0.53810 1.23638  32
   0  -9  19 11.2465 3.02125  12
   0   9 -19 7.49181 1.67969  28
   0  -9  19 11.7062 3.07642  17
   0   9 -19 6.43690 1.46475  22
   0  -9  19 11.2487 1.64885  35
   0   9 -19 8.92965 1.55943  32
   0   9 -19 8.82680 1.31020  33
   0  -9  18 9.48820 2.61097  12
   0   9 -18 13.1018 1.70911  22
   0  -9  18 9.49647 1.62194  23
   0   9 -18 10.6253 1.76341  28
   0  -9  18 10.1260 2.71277  17
   0  -9  18 8.13233 1.50038  35
   0   9 -18 11.1399 1.42636  33
   0   9 -18 10.1987 1.64084  32
   0   9 -17 5.26302 1.06909  33
   0   9 -17 6.76007 1.32983  32
   0   9 -17 5.74182 1.53097  28
   0  -9  17 9.37419 2.64863  28
   0  -9  17 7.15810 2.49968  12
   0   9 -17 5.04993 0.92796  13
   0  -9  17 4.61497 1.34605  24
   0   9 -17 3.92028 1.24197  22
   0  -9  17 6.94672 1.36454  23
   0  -9  17 9.77025 1.81561  20
   0  -9  17 11.2388 2.77263  17
   0  -9  17 4.62132 1.27991  35
   0   9 -17 5.80192 0.95791  16
   0  -9  16 0.70479 1.94567  28
   0   9 -16-0.56935 1.25070  28
   0  -9  16 1.78794 1.88777  12
   0   9 -16 0.63957 0.61374  13
   0  -9  16-1.27798 1.07126  24
   0   9 -16-1.10588 1.04246  22
   0  -9  16 0.32066 1.01491  23
   0  -9  16-0.85346 1.82664   9
   0   9 -16-0.68378 1.00541  32
   0   9 -16 0.66741 0.76014  33
   0  -9  16 0.57164 2.21321  17
   0   9 -16-0.36678 0.72856  16
   0  -9  16 0.78222 0.93092  35
   0  -9  15 45.6813 4.69442  12
   0   9 -15 50.4141 3.93465  13
   0   9 -15 50.1886 4.00264  11
   0  -9  15 57.0151 4.17121  23
   0  -9  15 53.9676 4.14277  24
   0   9 -15 47.8942 4.13591  22
   0  -9  15 51.9840 4.38102  34
   0  -9  15 56.0025 4.18781  35
   0  -9  15 42.7236 4.62338   9
   0  -9  15 54.3022 4.57994  28
   0   9 -15 51.4243 4.21244  28
   0   9 -15 49.4904 3.89272  16
   0   9 -15 48.0728 4.14823  32
   0   9 -15 50.0172 4.01222  33
   0   9 -14 25.8628 2.28588  32
   0   9 -14 20.1984 2.03696  33
   0   9 -14 27.9756 2.35853  28
   0  -9  14 20.3841 2.59697  28
   0   9 -14 21.0457 1.97822  13
   0   9 -14 22.8173 2.05989  11
   0  -9  14 20.5435 2.69378  12
   0  -9  14 23.5911 2.17650  24
   0   9 -14 23.9225 2.23049  22
   0  -9  14 23.7232 2.18200  23
   0  -9  14 23.1399 2.50386  34
   0  -9  14 21.8221 2.16708  35
   0  -9  14 22.5972 2.72746   9
   0   9 -14 26.6433 1.94500   1
   0   9 -14 21.1839 1.95556  16
   0   9 -13 56.4618 4.69547  32
   0   9 -13 56.7185 4.56338  33
   0  -9  13 57.4346 4.87610  28
   0   9 -13 62.2526 4.75877  28
   0   9 -13 59.0325 4.50863  13
   0  -9  13 59.6346 5.03732  12
   0   9 -13 63.5700 4.58243  11
   0   9 -13 58.5912 4.67607  22
   0   9 -13 59.2347 4.54173  23
   0  -9  13 64.5193 4.67296  23
   0  -9  13 58.4782 4.84679  22
   0  -9  13 55.1158 5.01244   9
   0   9 -13 56.5991 4.47078  16
   0  -9  13 56.1418 4.64946  35
   0  -9  13 60.7917 4.83175  34
   0   9 -13 62.0786 4.44235   1
   0  -9  12 33.6498 3.16645  28
   0   9 -12 43.9651 3.11814  28
   0  -9  12 30.2423 3.05831  13
   0  -9  12 29.9099 3.20560  12
   0   9 -12 32.0586 2.72733  13
   0   9 -12 34.1215 2.80001  11
   0   9 -12 37.5076 2.96711  22
   0  -9  12 34.4360 2.88393  23
   0  -9  12 31.3164 3.11962  22
   0   9 -12 33.1140 2.76755  23
   0  -9  12 38.2078 3.16320  34
   0  -9  12 30.2947 2.86378  35
   0  -9  12 34.5559 3.27079   9
   0   9 -12 34.1258 2.67285   1
   0   9 -12 38.8041 3.01844  32
   0   9 -12 33.0483 2.80159  33
   0   9 -11 1.94508 0.73217  33
   0   9 -11 1.39037 0.90285  32
   0  -9  11 1.71123 1.12059  28
   0   9 -11 2.55397 0.63470  13
   0  -9  11 2.35140 1.23573  12
   0  -9  11 0.52678 1.00750  13
   0   9 -11 0.88597 0.61942  11
   0   9 -11 1.73117 0.71437  23
   0  -9  11 1.15303 0.73212  23
   0   9 -11 2.08715 0.88992  22
   0  -9  11 2.48688 1.17457  22
   0  -9  11 1.93512 1.21560   9
   0  -9  11 1.81624 1.13790  34
   0  -9  11-0.25624 0.79184  35
   0   9 -11 0.53368 0.47318   1
   0  -9  11 0.40853 0.57722  15
   0   9 -10 67.3592 4.61467   1
   0   9 -10 58.5878 4.68204  33
   0   9 -10 64.8425 4.84136  32
   0  -9  10 62.9794 4.83167  28
   0  -9  10 68.0049 5.01446  12
   0   9 -10 57.5911 4.63137  13
   0  -9  10 59.4919 4.84657  13
   0   9 -10 61.9372 4.69109  11
   0  -9  10 55.5161 4.86286  11
   0  -9  10 65.1982 4.73828  23
   0   9 -10 58.1094 4.76391  22
   0   9 -10 66.5683 4.71050  23
   0  -9  10 61.6875 4.88417  22
   0  -9  10 65.3195 4.95734   9
   0  -9  10 70.5163 4.91565  34
   0  -9  10 64.4171 4.78818  35
   0   9 -10 57.9702 4.47192   4
   0  -9  10 60.3878 4.58620  15
   0  -9   9 2.28722 0.74984  35
   0   9  -9 2.07671 0.32879  19
   0  -9   9 1.49211 0.86653  28
   0   9  -9 2.05263 0.52409  13
   0  -9   9 2.34664 0.98192  12
   0   9  -9 2.54435 0.62555  11
   0  -9   9 1.88765 0.88700  11
   0  -9   9 1.23820 0.82534  13
   0  -9   9 2.24033 0.86350  22
   0  -9   9 1.71736 0.74239  23
   0   9  -9 3.72448 0.83532  22
   0   9  -9 1.90812 0.65648  23
   0  -9   9 2.83408 0.98504   9
   0   9  -9 1.93783 0.61771  33
   0   9  -9 1.81549 0.79526  32
   0   9  -9 2.37140 0.54799   1
   0  -9   9 1.66298 0.54762  15
   0  -9   8 8.17214 1.09118  35
   0   9  -8 9.19842 0.70948  19
   0  -9   8 9.42682 1.15999  28
   0  -9   8 9.24357 1.29921  12
   0   9  -8 8.68862 0.96810  13
   0  -9   8 10.2036 1.19837  13
   0  -9   8 6.01320 1.16832  11
   0   9  -8 8.47308 1.00247  11
   0  -9   8 8.65460 1.18476  22
   0   9  -8 7.89487 1.03494  23
   0   9  -8 7.97777 1.11454  22
   0  -9   8 9.64286 1.22702   9
   0   9  -8 10.3955 1.03760  16
   0  -9   8 8.49903 0.92526  15
   0   9  -8 7.50147 0.92190   1
   0   9  -8 11.3166 1.22192  32
   0   9  -8 7.92237 0.99843  33
   0  -9   7 44.0452 3.72055  32
   0   9  -7 46.5473 3.68514  33
   0   9  -7 46.2495 3.64361  13
   0  -9   7 48.4456 3.77718  13
   0  -9   7 46.8010 3.77329  11
   0   9  -7 47.7637 3.67190  11
   0  -9   7 44.5234 3.78806  12
   0   9  -7 50.9109 3.78945  22
   0  -9   7 50.3155 3.79322  22
   0   9  -7 46.0158 3.69623  23
   0   9  -7 52.2325 3.64318   1
   0  -9   7 47.4610 3.72037  28
   0   9  -7 49.7601 3.60983  18
   0  -9   7 48.1371 3.59211  15
   0   9  -7 48.6415 3.65630  16
   0  -9   7 48.6204 3.77017  35
   0   9  -7 47.7349 3.73062  35
   0  -9   6 6.13729 0.92350  32
   0   9  -6 4.76351 0.80778  33
   0  -9   6 6.33378 0.98462  13
   0   9  -6 6.57564 0.82543  11
   0   9  -6 5.31074 0.77122  13
   0  -9   6 7.69375 1.02895  11
   0   9  -6 6.86029 0.95102  22
   0  -9   6 3.61382 0.88697  22
   0   9  -6 5.55880 0.91034  23
   0   9  -6 6.19268 0.82646   1
   0  -9   6 6.96789 0.98978  28
   0   9  -6 3.33438 0.70237  18
   0   9  -6 6.99144 0.86278  16
   0  -9   6 8.98222 0.79670  15
   0   9  -6 4.87841 0.84607  35
   0  -9   6 5.73106 0.94730  35
   0  -9   5 32.7719 2.65042  32
   0   9  -5 33.6194 2.62418  33
   0  -9   5 30.1750 2.63160  13
   0   9  -5 30.1966 2.56282  13
   0   9  -5 31.7191 2.57928  11
   0  -9   5 30.0212 2.61281  11
   0  -9   5 33.3796 2.65375  22
   0   9  -5 36.9045 2.67338  23
   0   9  -5 33.6238 2.70061  22
   0  -9   5 33.6065 2.48868   2
   0   9  -5 35.3012 2.56650   1
   0   9  -5 34.3688 2.46077  29
   0  -9   5 31.2673 2.63647  28
   0   9  -5 33.5683 2.53810  18
   0  -9   5 29.1669 2.49400  15
   0   9  -5 32.7691 2.57139  16
   0   9  -5 34.1106 2.65208  35
   0  -9   5 33.7448 2.72302  35
   0  -9   5 33.1085 2.87379  36
   0  -9   4 369.814 26.4731  32
   0  -9   4 361.625 26.4154  33
   0   9  -4 375.843 26.4532  33
   0  -9   4 373.000 26.4519  13
   0  -9   4 382.242 26.4274  11
   0   9  -4 365.514 26.4218  13
   0   9  -4 384.263 26.4804  23
   0  -9   4 372.540 26.4587  22
   0   9  -4 391.465 26.4075   1
   0  -9   4 370.192 26.3253   2
   0   9  -4 377.040 26.3101  29
   0   9  -4 374.517 26.3790  18
   0   9  -4 338.777 26.3877  16
   0   9  -4 376.565 26.4719  35
   0  -9   4 389.757 26.6592  36
   0  -9   4 362.163 26.5343  35
   0   9  -3 14.7296 1.31912  33
   0  -9   3 12.3999 1.23496  33
   0  -9   3 14.7227 1.34939  32
   0   9  -3 14.1454 1.25646  13
   0  -9   3 12.6950 1.24112  11
   0  -9   3 14.1065 1.30829  13
   0   9  -3 13.9015 1.35542  23
   0  -9   3 13.8449 1.29547  22
   0   9  -3 14.5555 1.24623   1
   0  -9   3 12.0939 1.11311   2
   0   9  -3 14.4466 1.14837  29
   0   9  -3 13.4413 1.23040  18
   0   9  -3 13.6156 1.24306  16
   0  -9   3 13.5995 1.62789  36
   0  -9   3 11.0504 1.37512  35
   0   9  -3 14.3487 1.32812  35
   0   9  -2 37.2248 2.86072  16
   0   9  -2 35.8289 2.86968  13
   0  -9   2 39.8223 2.90375  13
   0  -9   2 38.3418 2.84805  11
   0  -9   2 37.8023 2.89826  22
   0   9  -2 36.2872 2.84437   1
   0  -9   2 37.1729 2.74355   2
   0   9  -2 36.5421 2.84151  18
   0  -9   2 37.8958 2.87410  18
   0  -9   2 30.8067 2.99030  35
   0   9  -2 37.8778 2.94835  35
   0  -9   2 34.4193 3.16431  36
   0  -9   2 38.0974 2.86521  33
   0   9  -2 38.1371 2.92214  33
   0   9  -1 4.08255 0.61498  16
   0   9  -1 2.78812 0.59284  13
   0  -9   1 4.09530 0.63795  11
   0  -9   1 4.18559 0.67313  13
   0  -9   1 3.44539 0.66176  22
   0   9  -1 3.54692 0.57135  25
   0  -9   1 3.61213 0.90512  21
   0   9  -1 2.75038 1.01092  36
   0   9  -1 3.40870 0.71442  35
   0  -9   1 1.13752 1.34417  36
   0   9  -1 3.70261 0.59145  18
   0  -9   1 2.71425 0.69241  18
   0   9  -1 4.21399 0.59378   1
   0  -9   1 3.47033 0.60158  33
   0   9  -1 2.26074 0.66354  33
   0  -9   0 31.3170 2.55558  33
   0   9   0 33.1043 2.64796  33
   0  -9   0 34.3793 2.54993  29
   0   9   0 33.1047 2.52984  25
   0  -9   0 31.5678 2.58910  13
   0  -9   0 29.5308 2.70476  21
   0   9   0 34.1342 2.88448  36
   0  -9   0 28.4038 2.99790  36
   0   9   0 31.6537 2.68729  35
   0  -9   0 32.4499 2.61971  18
   0  -9   0 36.5023 2.47066  19
   0   9   0 31.2637 2.57901  18
   0   9   0 33.3520 2.44650   2
   0   9   0 35.7032 2.57357   1
   0   9   0 31.1315 2.59199  13
   0   9   0 33.2419 2.57002  16
   0  -9  -1 10.0596 0.99670  33
   0   9   1 10.0602 1.11708  33
   0  -9  -1 9.94159 0.97911  29
   0   9   1 9.24113 0.97294  25
   0  -9  -1 9.83834 1.87782  26
   0  -9  -1 11.7289 1.06716  13
   0  -9  -1 7.80166 1.20664  21
   0   9   1 10.5130 1.17724  35
   0  -9  -1 9.46474 1.60952  36
   0   9   1 8.78211 1.40371  36
   0  -9  -1 10.5093 1.09386  18
   0  -9  -1 10.1756 0.89486  19
   0   9   1 10.6838 1.05562  18
   0   9   1 10.7666 0.90399   2
   0   9   1 9.94659 0.99254   1
   0   9   1 9.28764 1.03921  13
   0   9   1 10.2504 1.00201  16
   0   9   2 9.46843 0.87406   2
   0   9   2 10.9255 0.96330   1
   0   9   2 9.59456 1.09409  33
   0  -9  -2 8.33529 0.92829  33
   0  -9  -2 9.04523 0.93724  29
   0   9   2 8.87192 0.95583  25
   0  -9  -2 11.7484 2.05946  26
   0  -9  -2 7.39424 0.93442  13
   0  -9  -2 6.75679 1.24314  21
   0   9   2 6.92877 1.09803  35
   0  -9  -2 7.28178 1.68898  36
   0   9   2 8.65363 1.46942  36
   0   9   2 7.61595 1.00350  18
   0  -9  -2 7.81475 0.82437  19
   0  -9  -2 8.43088 1.01118  18
   0  -9  -2 8.44829 1.43834   7
   0   9   2 8.70277 0.93500  16
   0   9   2 10.0558 1.00672  13
   0  -9  -3 161.058 11.5598  33
   0   9   3 160.871 11.6551  33
   0  -9  -3 161.866 11.5407  29
   0  -9  -3 150.653 11.8983  30
   0  -9  -3 151.908 12.1027  26
   0   9   3 155.223 11.5422  25
   0  -9  -3 154.903 11.8411   7
   0   9   3 163.563 11.6346  21
   0  -9  -3 156.709 11.6854  21
   0   9   3 182.636 11.9860  36
   0  -9  -3 195.864 12.1495  36
   0   9   3 153.337 11.5992  18
   0  -9  -3 160.029 11.4753  19
   0  -9  -3 164.298 11.6294  18
   0   9   3 165.057 11.5431   1
   0   9   3 157.332 11.5323  16
   0  -9  -3 163.766 11.5950  13
   0   9   4 0.57473 0.46774   1
   0  -9  -4 0.72257 0.49163  33
   0   9   4 0.49292 0.66866  33
   0  -9  -4 1.32912 0.61552  29
   0  -9  -4 0.12463 1.17618  30
   0  -9  -4-0.49627 1.67558  26
   0   9   4 0.59805 0.60609  25
   0  -9  -4 0.86892 0.54904  13
   0   9   4 1.05512 0.75326  21
   0  -9  -4 0.89046 0.86791  21
   0  -9  -4 2.81829 1.59389  36
   0   9   4-0.35841 1.25581  36
   0  -9  -4 2.26707 0.74545  18
   0  -9  -4 0.75676 0.47602  19
   0  -9  -4 2.52428 1.17068   7
   0   9   4 0.30390 0.52524  16
   0   9   5 4.09758 0.61253   1
   0   9   5 6.12869 1.42295  36
   0  -9  -5 3.87024 1.52577  36
   0  -9  -5 4.47100 0.64159  19
   0  -9  -5 4.22998 0.83055  18
   0  -9  -5 4.51497 0.70678  33
   0  -9  -5 2.99468 1.28481  30
   0   9   5 4.71269 1.56513  26
   0  -9  -5 6.60689 1.93070  26
   0   9   5 3.43270 0.83176  25
   0  -9  -5 3.66383 0.71856  13
   0   9   5 5.43817 0.97089  21
   0  -9  -5 2.78821 0.93478  21
   0  -9  -5 2.74308 1.09628   7
   0   9   5 4.69172 0.66596  16
   0  -9  -6 25.8550 2.76295  36
   0   9   6 24.3399 2.57721  36
   0  -9  -6 24.0167 1.91848  19
   0  -9  -6 24.1634 2.11947  18
   0  -9  -6 21.5790 2.39445   7
   0   9   6 23.1072 2.09116  33
   0  -9  -6 25.9208 2.00655  33
   0  -9  -6 22.8040 2.44605  30
   0   9   6 26.3151 2.77469  26
   0  -9  -6 17.8617 2.80282  26
   0  -9  -6 22.5900 1.97582  25
   0  -9  -6 22.4648 2.13130   6
   0   9   6 24.3444 2.18415  21
   0  -9  -6 23.7626 2.17142  21
   0   9   6 23.1024 1.91719   1
   0  -9  -6 25.8830 2.03656  13
   0   9   6 23.6714 1.94232  16
   0   9   7 11.0994 1.97210  36
   0  -9  -7 10.2783 1.15521  19
   0  -9  -7 10.0373 1.29345  18
   0  -9  -7 19.8781 2.59971   8
   0   9   7 10.4618 1.24121  33
   0  -9  -7 9.61728 1.12449  33
   0  -9  -7 15.9629 1.85681  30
   0  -9  -7 15.4224 2.39513  26
   0  -9  -7 11.4070 1.29157  25
   0   9   7 14.1339 2.16892  26
   0  -9  -7 13.4244 1.40588   6
   0  -9  -7 13.5079 1.76198   7
   0   9   7 13.1908 1.47587  21
   0  -9  -7 13.0459 1.48860  21
   0   9   7 9.13065 1.05159   1
   0   9   7 9.16213 1.09553  16
   0  -9  -7 10.2148 1.17714  13
   0   9   8 12.6060 1.98137  36
   0  -9  -8 13.2229 1.86175  20
   0  -9  -8 13.3938 1.28451  19
   0  -9  -8 12.4261 1.48296  18
   0  -9  -8 14.7857 1.89495   7
   0  -9  -8 9.92932 2.42989   8
   0  -9  -8 15.2643 1.38479  33
   0  -9  -8 14.8414 1.90036  30
   0  -9  -8 12.6977 2.41439  26
   0   9   8 12.8016 2.13307  26
   0  -9  -8 13.7218 1.38318  25
   0   9   8 16.1017 1.90968   7
   0  -9  -8 13.7671 1.49683   6
   0   9   8 12.9498 1.58955  21
   0   9   8 15.0615 1.28817   1
   0  -9  -8 15.2097 1.41681  13
   0   9   8 14.6338 1.30837  16
   0   9   9 8.30243 1.79561  36
   0  -9  -9 8.52784 1.69276  20
   0  -9  -9 10.4098 1.35440  18
   0  -9  -9 9.83603 1.12810  19
   0  -9  -9 8.95268 2.65967   8
   0  -9  -9 9.01750 1.80158   7
   0  -9  -9 9.67733 1.11183  33
   0   9   9 11.7931 1.64842  30
   0  -9  -9 11.2911 1.81908  30
   0   9   9 9.80274 2.09595  26
   0  -9  -9 11.7118 1.22973  25
   0  -9  -9 11.9550 2.57062  26
   0  -9  -9 9.90783 2.07636   5
   0   9   9 8.62965 1.70131   7
   0  -9  -9 10.5565 1.33985   6
   0   9   9 9.86783 1.42694  21
   0   9   9 13.2027 1.13814   1
   0  -9  -9 10.6742 1.19200  13
   0   9  10 0.50238 1.51434  36
   0  -9 -10 0.64656 0.64910  19
   0  -9 -10 1.45528 1.40694  20
   0  -9 -10 1.59632 0.91768  18
   0  -9 -10-0.96368 2.22107   8
   0  -9 -10 0.94737 0.62252  33
   0   9  10 0.27292 1.08863  30
   0  -9 -10 0.15807 1.41807  30
   0  -9 -10-0.09835 0.91763  27
   0  -9 -10-0.42851 2.02003  26
   0   9  10 0.19011 1.73935  26
   0  -9 -10 0.26219 0.73812  25
   0   9  10 0.94085 1.05559  21
   0  -9 -10 1.10146 1.85265   5
   0   9  10 0.28893 1.34230   7
   0  -9 -10 0.19783 0.83256   6
   0   9  10 0.40476 0.49882   1
   0  -9 -11 1.32701 0.70654  33
   0  -9 -11 0.98860 1.48168  30
   0   9  11 2.98072 1.36657  30
   0   9  11 2.77812 1.97334  26
   0  -9 -11 7.97465 2.62424  26
   0  -9 -11 0.92635 1.14784  27
   0  -9 -11 2.67741 1.05037  25
   0  -9 -11 2.71872 1.55210  20
   0   9  11-0.44221 1.16601  21
   0  -9 -11 2.00321 2.62391   8
   0  -9 -11 2.47300 1.06551  18
   0  -9 -11 1.48275 0.77627  19
   0  -9 -11 3.79290 2.44736   5
   0   9  11 0.45847 1.50632   7
   0  -9 -11 0.92866 0.89011   6
   0   9  11-0.52616 1.73913  36
   0  -9 -12 4.60583 0.80849  33
   0   9  12 5.44783 1.34171  30
   0  -9 -12 4.42716 1.46418  30
   0  -9 -12 3.21633 1.06148  27
   0  -9 -12 5.50263 2.08343  26
   0  -9 -12 4.30241 0.90546  25
   0   9  12 7.64984 2.01243  26
   0   9  12 2.10048 1.50443   7
   0  -9 -12 7.57465 2.29814   5
   0  -9 -12 5.62604 1.49517  20
   0   9  12 4.78568 1.17325  21
   0  -9 -12 1.54643 2.16332   8
   0  -9 -12 6.68139 0.85903  19
   0  -9 -12 4.46331 1.06774  18
   0   9  12 5.85995 1.83723  36
   0  -9 -12 1.58754 2.41541  17
   0  -9 -13 0.36998 0.56874  33
   0   9  13 0.76171 1.17051  30
   0  -9 -13 0.53043 1.37331  30
   0  -9 -13-0.29862 0.73412  25
   0  -9 -13-0.63809 2.96331  28
   0  -9 -13 0.88181 1.02390  27
   0   9  13-0.21498 1.84870  26
   0  -9 -13 0.94666 2.20642  26
   0   9  13 0.34184 1.38348   7
   0  -9 -13 0.53308 2.08130   5
   0  -9 -13 0.48336 1.40367  20
   0   9  13 0.86201 1.12217  21
   0  -9 -13 1.84191 2.22265   8
   0  -9 -13-0.54337 0.99804  18
   0  -9 -13 0.06328 0.68019  19
   0   9  13 0.38084 1.54133  36
   0  -9 -13-0.55046 2.41809  17
   0  -9 -14 10.7216 1.24193  33
   0   9  14 9.79880 1.72080  30
   0  -9 -14 10.9373 1.91213  30
   0  -9 -14 7.83395 2.55799  26
   0  -9 -14 11.3312 1.35723  25
   0   9  14 12.0667 2.53485  26
   0  -9 -14 8.31767 3.19634  28
   0   9  14 11.6428 1.14195   4
   0  -9 -14 10.2559 1.99641  20
   0  -9 -14 12.8193 2.77018   8
   0  -9 -14 9.54941 1.51297  18
   0  -9 -14 11.2181 1.25882  19
   0   9  14 13.2675 2.23514  36
   0   9  14 11.7405 2.09874   7
   0  -9 -14 10.8826 2.66660   5
   0  -9 -15 2.27853 2.34712  26
   0  -9 -15 10.3384 3.79892  28
   0   9  15 5.42333 0.75883   4
   0  -9 -15 5.45981 1.66338  20
   0   9  15 4.07769 1.45721  30
   0  -9 -15 2.26334 1.61852  30
   0  -9 -15 4.32274 2.62196   8
   0   9  15 4.19379 1.83867   7
   0  -9 -15 3.67343 1.24240  18
   0  -9 -16 37.9887 4.10758  20
   0  -9 -16 47.7455 4.32464  30
   0   9  16 51.0266 4.46166   7
   0  -9 -16 43.7476 3.82318  18
   0  -9 -16 41.5540 5.54856  28
   0  -9 -16 41.3815 4.78142  26
   0  -9 -17 10.4994 2.18889  20
   0  -9 -17 9.83763 4.21842  28
   0  -9 -17 10.0280 3.01877  26
   0  -9 -17 13.6042 4.12943  31
   0  -9 -17 14.8413 1.87037  18
   0  -9 -17 18.9972 2.50742  30
   0  -9 -18 8.90642 1.94325  20
   0  -9 -18 6.38588 1.87943  30
   0  -9 -18 11.2941 3.92746  31
   0  -9 -18 5.96966 1.41542  18
   0  -9 -18 10.4319 3.96766  28
   0  -9 -19 2.33348 1.83310  30
   0  -9 -19-1.53750 3.80442  31
   0  -9 -19 0.68623 1.18171  18
   0  -9 -19-0.37951 3.60402  28
   0  -9 -20 7.19453 2.06419  30
   0  -9 -20 6.26256 4.16013  31
   0  -9 -20 8.36039 1.63065  18
   0  -9 -20 10.0188 3.91651  28
   0  -9 -21 13.4349 2.37863  30
   0  -9 -21 8.35011 4.25740  31
   0  -9 -21 9.05929 1.75802  18
   0  -9 -21 5.87632 4.02678  28
   0  -9 -22 2.18197 2.65831  34
   0  -9 -22-2.01456 3.78526  31
   0  -9 -22 1.05321 1.35239  18
   0  -9 -22 5.14568 3.78639  28
   0  -9 -23 0.40762 4.39709  31
   0  -9 -23 4.15284 2.91402  34
   0  -9 -23 6.95811 1.52406  18
   0  -9 -23 3.59218 3.85021  28
   0  -9 -24 2.05811 4.10282  31
   0  -9 -24-0.65215 2.90389  34
   0  -9 -24 2.53248 1.41474  18
   0  -9 -24 2.80935 4.01344  28
   0  -9 -25-0.33186 2.90337  34
   0  -9 -25 1.66392 4.07571  31
   0  -9 -25 0.16199 1.40538  18
   0  -9 -25 2.41203 3.84452  28
   0  -9 -26 5.72083 3.13028  34
   0  -9 -26 3.35039 4.21619  31
   0  -9 -26 1.98516 1.36954  18
   0  -9 -26 0.40394 4.02766  28
   0  -9 -27-0.33991 3.12317  34
   0  -9 -27 0.42102 3.95574  31
   0  -9 -27 2.36001 1.42807  18
   0  -9 -27 0.40252 3.89161  28
   0  -9 -28 1.02608 3.04251  34
   0  -9 -28 2.53429 4.06786  31
   0  -9 -28-0.40042 3.82929  28
   0  -9 -28-0.17109 1.42532  18
   0  10 -29 1.16154 1.46544  22
   0  10 -29 0.71311 1.50735  32
   0 -10  29 1.27068 5.24355   5
   0  10 -28 5.42982 1.57243  22
   0  10 -28 2.44184 1.47584  32
   0 -10  28 0.60896 4.60793   5
   0  10 -27 2.09595 1.46276  22
   0  10 -27 4.25701 1.56124  32
   0 -10  27 4.07399 4.85352   5
   0  10 -26 6.30706 1.67800  22
   0  10 -26 5.81286 1.68906  32
   0  10 -26 6.40525 1.96988  28
   0  10 -25 1.22937 1.33681  22
   0  10 -25 2.51520 1.70050  28
   0  10 -25 0.96913 1.38042  32
   0  10 -24 1.09737 1.39608  32
   0  10 -24 0.74796 1.34857  22
   0 -10  24 0.38055 3.81621  17
   0  10 -24 4.70037 1.82867  28
   0 -10  24-0.82826 1.45682  35
   0  10 -23-0.91148 1.35135  32
   0  10 -23-0.43588 1.27647  22
   0 -10  23-1.76344 3.64857  17
   0  10 -23 0.46931 1.58867  28
   0 -10  23 1.11132 1.32876  35
   0 -10  22 1.45362 3.13674  12
   0  10 -22 3.08500 1.35054  32
   0  10 -22 3.83306 1.09971  33
   0  10 -22 4.92995 1.39752  22
   0 -10  22 1.30227 3.37903  17
   0  10 -22 2.71299 1.56413  28
   0 -10  22 5.92801 1.51891  35
   0 -10  21-1.69129 2.89587  12
   0  10 -21 1.98835 1.19419  32
   0  10 -21-0.68956 0.98455  33
   0  10 -21-0.54527 1.17732  22
   0 -10  21-1.49444 2.88855  17
   0  10 -21-1.01655 1.52493  28
   0 -10  21 2.02978 1.28972  35
   0 -10  20 0.93788 2.51822  12
   0  10 -20-0.38445 0.88386  33
   0  10 -20-1.50885 1.35834  32
   0  10 -20 3.42591 1.22477  22
   0 -10  20 0.81923 2.77358  17
   0  10 -20 2.77713 1.55835  28
   0 -10  20 1.93578 1.25586  35
   0 -10  19 18.9730 3.39783  12
   0  10 -19 18.5285 2.07563  33
   0  10 -19 21.6881 2.39664  32
   0  10 -19 19.7682 2.31505  22
   0 -10  19 27.0743 3.71629  17
   0  10 -19 25.9151 2.55261  28
   0 -10  19 25.2033 2.39041  35
   0 -10  18 6.05150 2.58660  12
   0  10 -18 3.88601 1.24375  22
   0  10 -18 1.63714 0.87723  33
   0  10 -18 2.79109 1.21467  32
   0 -10  18 2.02249 2.41717  17
   0  10 -18 2.82694 1.38154  28
   0 -10  18 5.13868 1.28250  35
   0 -10  17 7.18495 2.31885  12
   0 -10  17 9.59172 1.49677  23
   0  10 -17 7.60937 1.39110  22
   0 -10  17 9.12943 2.51623   9
   0  10 -17 7.34645 1.41749  32
   0  10 -17 6.62940 1.19888  33
   0 -10  17 7.92429 2.37051  17
   0  10 -17 9.47651 1.60528  28
   0 -10  17 8.72853 1.46428  35
   0  10 -16 1.58963 0.72826  13
   0 -10  16 0.86747 1.96881  12
   0 -10  16 3.03078 1.21506  23
   0  10 -16-0.45125 1.05662  22
   0  10 -16-0.85823 0.83642  33
   0  10 -16-0.93935 1.14354  32
   0 -10  16 2.30666 2.14336   9
   0 -10  16-1.33795 1.92904  28
   0  10 -16 2.71864 1.29561  28
   0  10 -16 0.91353 0.72200  16
   0 -10  16 1.13417 1.03845  35
   0  10 -15 12.9144 1.27830  13
   0 -10  15 9.18672 2.15296  12
   0  10 -15 10.2209 1.55723  22
   0 -10  15 11.6074 1.50314  23
   0 -10  15 9.26051 1.50028  24
   0  10 -15 11.0172 1.56351  32
   0  10 -15 13.2415 1.43775  33
   0 -10  15 9.48175 2.22202   9
   0 -10  15 12.5011 2.11688  28
   0  10 -15 12.2078 1.71770  28
   0  10 -15 11.5202 1.27617  16
   0 -10  15 10.8245 1.52982  35
   0 -10  14 0.51439 0.86965  35
   0 -10  14 0.88644 1.22855  34
   0 -10  14 0.17098 1.65851   9
   0 -10  14 0.13313 1.43491  28
   0  10 -14 1.32133 1.12573  28
   0 -10  14-1.05347 1.60017  12
   0  10 -14 0.23830 0.65954  11
   0  10 -14-0.06875 0.58175  13
   0 -10  14 1.18293 0.86468  24
   0  10 -14-0.10372 0.91186  22
   0  10 -14 0.75710 0.67434  23
   0 -10  14 0.67059 0.86671  23
   0  10 -14 0.21874 0.92863  32
   0  10 -14 0.48429 0.72757  33
   0  10 -14 1.05908 0.52271   1
   0  10 -14 0.31362 0.61551  16
   0 -10  13 6.09453 1.37730  34
   0 -10  13 4.92240 1.00280  35
   0 -10  13 2.90377 1.45606   9
   0 -10  13 6.58466 1.48768  28
   0 -10  13 6.39752 1.38432  13
   0 -10  13 4.18880 1.52847  12
   0  10 -13 4.82410 0.89072  11
   0  10 -13 6.37281 0.85698  13
   0  10 -13 6.18066 0.92736  23
   0 -10  13 6.67334 1.11706  23
   0  10 -13 4.36157 1.06702  22
   0 -10  13 7.39192 1.45265  22
   0  10 -13 5.71255 0.88986  16
   0  10 -13 5.69827 1.12701  32
   0  10 -13 4.23011 0.88741  33
   0  10 -13 5.84345 0.78664   1
   0 -10  12 30.8721 2.50294  35
   0 -10  12 26.1448 2.56687  34
   0 -10  12 26.1391 2.77848   9
   0 -10  12 27.8174 2.58521  28
   0 -10  12 27.2424 2.75325  12
   0  10 -12 27.1897 2.26211  13
   0  10 -12 25.2073 2.29416  11
   0 -10  12 26.9509 2.61421  13
   0  10 -12 26.5147 2.31310  23
   0  10 -12 26.3052 2.44415  22
   0 -10  12 27.8255 2.40863  23
   0 -10  12 25.2512 2.55646  22
   0  10 -12 25.0567 2.32693  33
   0  10 -12 27.8673 2.49957  32
   0  10 -12 28.4411 2.22369   1
   0  10 -12 28.9341 2.28025  16
   0 -10  11 6.63452 1.09720  35
   0 -10  11 4.00484 1.24927  34
   0 -10  11 4.75704 1.38555   9
   0 -10  11 9.50356 1.45894  28
   0 -10  11 7.40676 1.36792  13
   0  10 -11 4.32894 0.91074  11
   0 -10  11 5.29524 1.49063  12
   0  10 -11 7.26348 0.90873  13
   0  10 -11 6.47182 1.14789  22
   0  10 -11 6.06239 0.95959  23
   0 -10  11 7.84604 1.08384  23
   0 -10  11 8.28557 1.40515  22
   0  10 -11 9.50045 1.28334  32
   0  10 -11 6.11477 1.00484  33
   0  10 -11 5.67177 0.80288   1
   0  10 -11 5.48042 0.88223  16
   0 -10  11 4.78267 0.84769  15
   0 -10  10 8.93282 1.08678  35
   0 -10  10 7.09524 1.32027  34
   0 -10  10-0.10421 0.99763   9
   0 -10  10 2.00196 1.06858  28
   0 -10  10 1.55559 1.14297  12
   0  10 -10 0.87212 0.63184  13
   0  10 -10 1.02356 0.69950  11
   0 -10  10 2.45872 1.17071  11
   0 -10  10 1.40518 1.01088  13
   0  10 -10 0.44219 0.92535  22
   0 -10  10 3.38291 0.97191  23
   0 -10  10 1.40542 1.10378  22
   0 -10  10-0.34635 0.64343  15
   0  10 -10 0.28869 0.62422  16
   0  10 -10-0.11722 0.38732   4
   0  10 -10 0.31517 0.54518   1
   0  10 -10 4.04638 1.06531  32
   0  10 -10 4.01450 0.87507  33
   0  10  -9 0.94115 0.90226  32
   0  10  -9 0.62750 0.70339  33
   0 -10   9 3.85460 1.02973  28
   0  10  -9 3.15528 0.72690  11
   0  10  -9 1.15612 0.55106  13
   0 -10   9 2.70827 1.12915  12
   0 -10   9 6.55681 1.18487  13
   0 -10   9 3.97758 1.20767  11
   0 -10   9 6.13488 1.19557  22
   0  10  -9 1.19463 0.81684  22
   0  10  -9 1.98896 0.81569  23
   0 -10   9 2.66543 1.17699   9
   0  10  -9 0.77994 0.51088   1
   0 -10   9 1.29188 0.78235  35
   0 -10   9 2.91076 0.78991  15
   0  10  -9 0.05655 0.61352  16
   0 -10   8 0.76557 0.77671  28
   0 -10   8-0.42324 0.77133  13
   0 -10   8-0.16484 0.83702  11
   0  10  -8 0.17880 0.47526  13
   0 -10   8-0.36799 0.82508  12
   0  10  -8 0.06334 0.54234  11
   0 -10   8 0.08420 0.73355  22
   0  10  -8-0.41194 0.70539  22
   0  10  -8-0.67762 0.64807  23
   0  10  -8 0.25751 0.54561   1
   0  10  -8-0.33989 0.61459  33
   0 -10   8-0.90929 0.77917  32
   0  10  -8-0.04608 0.47245  18
   0 -10   8-0.42217 0.67664  35
   0  10  -8-0.15128 0.65049  35
   0  10  -8 0.77580 0.60047  16
   0 -10   8-0.22842 0.49505  15
   0 -10   7 0.45967 0.72592  28
   0 -10   7 1.55774 0.81477  13
   0  10  -7 1.10409 0.56490  11
   0 -10   7 0.73767 0.79019  11
   0  10  -7 1.11210 0.53131  13
   0 -10   7 0.92297 0.73752  22
   0  10  -7 0.60672 0.65667  23
   0  10  -7 1.44591 0.68956  22
   0  10  -7 1.73315 0.57476   1
   0  10  -7 1.86107 0.64092  33
   0 -10   7 0.50647 0.67197  32
   0  10  -7 1.17720 0.51707  18
   0 -10   7 0.50311 0.66674  35
   0  10  -7 1.80372 0.68752  35
   0  10  -7 1.30219 0.60000  16
   0 -10   7 1.44696 0.55657  15
   0  10  -6 44.3380 3.22570  29
   0 -10   6 41.7723 3.42729  28
   0 -10   6 40.9464 3.41652  11
   0  10  -6 44.2180 3.38613  11
   0  10  -6 40.9333 3.35579  13
   0 -10   6 41.9790 3.44726  13
   0  10  -6 47.4961 3.45988  23
   0 -10   6 42.1899 3.44675  22
   0  10  -6 46.5003 3.51472  22
   0 -10   6 42.0546 3.26329   2
   0  10  -6 48.1838 3.36472   1
   0 -10   6 46.0520 3.45522  32
   0  10  -6 44.2694 3.41809  33
   0  10  -6 45.0517 3.31183  18
   0  10  -6 47.2900 3.45821  35
   0 -10   6 41.4261 3.63299  36
   0 -10   6 42.5954 3.50486  35
   0  10  -6 39.3867 3.34605  16
   0 -10   6 42.9103 3.30102  15
   0  10  -5 62.9291 4.50268  29
   0 -10   5 68.9512 4.68843  11
   0  10  -5 59.5762 4.63523  13
   0 -10   5 65.4687 4.71709  13
   0 -10   5 61.9041 4.68944  22
   0  10  -5 67.0611 4.71900  23
   0 -10   5 62.8013 4.53504   2
   0  10  -5 63.4899 4.61709   1
   0 -10   5 62.9372 4.70846  32
   0  10  -5 62.5859 4.68371  33
   0  10  -5 59.4303 4.57334  18
   0 -10   5 58.2383 4.76156  35
   0  10  -5 64.3525 4.70365  35
   0 -10   5 54.6458 4.85746  36
   0 -10   5 56.9159 4.55455  15
   0  10  -5 59.1373 4.61218  16
   0  10  -4 5.73097 0.67207  29
   0  10  -4 6.66689 0.80748  13
   0 -10   4 5.20343 0.86447  13
   0 -10   4 7.58020 0.86923  11
   0 -10   4 5.75442 0.85041  22
   0  10  -4 6.60622 0.94438  23
   0 -10   4 6.24370 0.67092   2
   0  10  -4 5.50303 0.77419   1
   0  10  -4 5.98063 0.83718  16
   0  10  -4 6.98193 0.77665  18
   0 -10   4 6.24068 1.33708  36
   0 -10   4 7.07537 1.03042  35
   0  10  -4 9.10955 0.96267  35
   0 -10   4 6.69486 0.89632  32
   0  10  -4 6.06947 0.87812  33
   0 -10   4 6.02392 0.83614  33
   0 -10   3 148.863 10.1226  11
   0 -10   3 137.873 10.1584  13
   0 -10   3 144.281 10.1655  22
   0 -10   3 133.307 9.99851   2
   0  10  -3 139.906 10.1164   1
   0  10  -3 146.401 10.1523  13
   0  10  -3 130.916 10.0983  16
   0  10  -3 144.908 10.0964  18
   0 -10   3 131.719 10.3782  36
   0 -10   3 133.041 10.2709  35
   0  10  -3 146.827 10.2073  35
   0 -10   3 138.818 10.1183  33
   0  10  -3 138.881 10.1744  33
   0 -10   3 151.773 10.2156  32
   0 -10   2 32.6307 2.59329  33
   0  10  -2 30.0666 2.64504  33
   0  10  -2 34.7224 2.62877  13
   0  10  -2 31.2405 2.58400  16
   0  10  -2 31.4037 2.50495  25
   0 -10   2 32.6251 2.62863  22
   0  10  -2 33.8853 2.58250   1
   0 -10   2 33.8081 2.61638  18
   0  10  -2 31.8629 2.57472  18
   0 -10   2 34.0743 2.58437  11
   0 -10   2 35.7141 2.65900  13
   0 -10   2 32.6901 2.80515  35
   0 -10   2 35.1769 3.04089  36
   0  10  -2 32.6912 2.67828  35
   0 -10   1 185.944 13.6650  33
   0  10  -1 182.985 13.7372  33
   0  10  -1 186.785 13.7099  13
   0  10  -1 185.355 13.6632  16
   0  10  -1 187.608 13.6048  25
   0 -10   1 194.999 13.7240  22
   0 -10   1 187.458 13.7967  21
   0  10  -1 190.500 13.6698   1
   0  10  -1 188.984 13.6732  18
   0 -10   1 197.394 13.7113  18
   0 -10   1 195.223 13.7091  13
   0 -10   1 199.459 13.6628  11
   0  10  -1 218.763 13.9821  36
   0  10  -1 198.341 13.7943  35
   0 -10   1 170.855 13.9700  36
   0  10   0 13.7208 1.46633  35
   0  10   0 15.1151 1.76327  36
   0 -10   0 16.0300 1.42288  18
   0  10   0 14.3744 1.36600  18
   0  10   0 16.7807 1.21179   2
   0  10   0 16.2094 1.37584   1
   0  10   0 16.0295 1.48572  33
   0 -10   0 12.9317 1.32301  33
   0 -10   0 15.0599 1.30982  29
   0  10   0 14.7229 1.33928  25
   0 -10   0 14.3962 1.41943  22
   0 -10   0 14.8841 1.57255  21
   0 -10   0 14.7601 1.38424  13
   0 -10   0 14.1883 1.31548  11
   0  10   0 12.9781 1.37808  13
   0  10   0 13.1618 1.33918  16
   0  10   1 2.79321 0.68635  33
   0 -10  -1 3.35820 0.59994  33
   0 -10  -1 3.33892 0.60708  29
   0  10   1 3.36474 0.59069  25
   0 -10  -1 4.36297 1.60905  26
   0 -10  -1 4.03198 0.68392  13
   0 -10  -1 1.86768 0.91604  21
   0  10   1 3.03832 0.77519  35
   0 -10  -1 3.91683 1.31266  36
   0  10   1 3.68048 1.22279  36
   0  10   1 3.33455 0.63212  18
   0 -10  -1 3.19974 0.72299  18
   0 -10  -1 2.94076 0.49759  19
   0  10   1 3.62207 0.48716   2
   0  10   1 3.70220 0.60627   1
   0  10   1 3.31353 0.65869  13
   0  10   1 2.81675 0.64938  16
   0  10   2 103.579 7.17146   2
   0  10   2 103.948 7.24470   1
   0 -10  -2 99.5402 7.24394  33
   0  10   2 99.8202 7.35060  33
   0 -10  -2 100.243 7.22379  29
   0 -10  -2 100.357 7.89417  26
   0  10   2 95.1369 7.22139  25
   0 -10  -2 104.176 7.29345  13
   0 -10  -2 88.5946 7.35013  21
   0  10   2 102.615 7.42014  35
   0  10   2 106.551 7.60946  36
   0 -10  -2 100.004 7.71732  36
   0 -10  -2 98.6628 7.14279  19
   0  10   2 100.738 7.29403  18
   0 -10  -2 97.4707 7.31134  18
   0 -10  -2 94.8632 7.55660   7
   0  10   2 95.5715 7.29460  13
   0  10   2 96.6442 7.22657  16
   0  10   3 0.19806 0.48700   1
   0 -10  -3 0.26395 0.47935  33
   0  10   3 0.37505 0.58898  33
   0 -10  -3 0.62565 0.50259  29
   0 -10  -3 1.04268 1.06022  30
   0  10   3 0.25051 0.56941  25
   0 -10  -3-0.17251 1.67302  26
   0 -10  -3 0.71898 0.51766  13
   0 -10  -3 0.70136 1.02274   7
   0 -10  -3 0.95443 0.90826  21
   0 -10  -3-0.10070 0.41816  19
   0 -10  -3-0.33014 0.63606  18
   0  10   3 0.76516 0.60343  18
   0  10   3-0.11965 1.09880  36
   0 -10  -3-0.29044 1.33868  36
   0  10   3-0.53298 0.78382  35
   0  10   3-0.14435 0.48731  16
   0  10   4 9.05454 1.57374  36
   0 -10  -4 9.19630 1.77533  36
   0 -10  -4 8.19465 1.08440  18
   0 -10  -4 8.48297 0.89741  19
   0  10   4 9.01984 1.11024  33
   0 -10  -4 9.94551 0.98943  33
   0 -10  -4 8.21272 1.50208  30
   0 -10  -4 9.72056 0.98713  29
   0 -10  -4 8.86859 2.04202  26
   0  10   4 8.77442 1.05987  25
   0 -10  -4 7.53405 1.42236   7
   0  10   4 9.19667 1.16271  21
   0 -10  -4 7.59198 1.24047  21
   0  10   4 9.76076 0.96425   1
   0  10   4 9.87140 0.98872  16
   0 -10  -4 9.54779 1.02379  13
   0 -10  -5 48.5193 3.76122  33
   0  10   5 44.7427 3.84754  33
   0 -10  -5 53.2621 3.78146  29
   0 -10  -5 46.5531 4.24705  30
   0 -10  -5 48.7380 4.67689  26
   0  10   5 45.9576 3.77234  25
   0  10   5 52.1958 3.74195   1
   0 -10  -5 51.0492 3.94288  21
   0  10   5 50.3154 3.90958  21
   0 -10  -5 47.3283 4.15874   7
   0 -10  -5 50.1939 3.86888  18
   0 -10  -5 49.3605 3.68645  19
   0 -10  -5 53.8429 4.47731  36
   0  10   5 52.0819 4.33258  36
   0  10   5 46.9164 3.73042  16
   0 -10  -5 49.6767 3.81286  13
   0  10   6 3.70479 0.61440   1
   0  10   6 4.87045 1.40769  36
   0 -10  -6 3.71869 1.58633  36
   0 -10  -6 2.37661 0.76483  18
   0 -10  -6 2.67614 0.58768  19
   0  10   6 3.40872 0.80776  33
   0 -10  -6 2.94319 0.61590  33
   0 -10  -6 2.96822 1.30177  30
   0  10   6 4.62734 1.62965  26
   0 -10  -6 1.98092 1.77674  26
   0 -10  -6 2.59835 0.66324  13
   0 -10  -6 3.03872 0.94197  21
   0  10   6 3.43070 0.90666  21
   0 -10  -6 3.88674 0.84423   6
   0 -10  -6 5.54245 1.31224   7
   0  10   6 3.54775 0.64039  16
   0 -10  -7 18.6033 2.60712  36
   0  10   7 22.7716 2.51126  36
   0 -10  -7 19.0722 1.74855  19
   0 -10  -7 18.6474 1.94045  18
   0 -10  -7 20.3012 2.28328   7
   0  10   7 20.1482 1.94611  33
   0 -10  -7 21.2704 1.82817  33
   0 -10  -7 16.9238 2.28813  30
   0 -10  -7 19.8112 2.96139  26
   0  10   7 21.5331 2.66919  26
   0 -10  -7 23.7403 2.05303   6
   0  10   7 23.0502 2.06528  21
   0 -10  -7 25.1158 2.08924  21
   0  10   7 21.9648 1.78252   1
   0 -10  -7 23.5505 1.91085  13
   0  10   7 20.4001 1.78816  16
   0  10   8 12.4627 1.16707   1
   0  10   8 10.2053 1.90017  36
   0 -10  -8 11.6381 1.41133  18
   0 -10  -8 11.7034 1.17433  19
   0 -10  -8 11.7481 1.83533   7
   0 -10  -8 10.4383 2.35961   8
   0 -10  -8 12.9404 1.24849  33
   0 -10  -8 13.3720 1.93618  30
   0  10   8 12.9227 2.16521  26
   0 -10  -8 10.4891 2.35920  26
   0 -10  -8 10.1559 1.23389  25
   0  10   8 10.3045 1.46427  21
   0 -10  -8 14.5699 1.49450   6
   0  10   8 11.5827 1.17702  16
   0 -10  -8 11.8845 1.29087  13
   0  10   9 0.80582 0.54925   1
   0  10   9 4.00859 1.78166  36
   0 -10  -9 1.40510 0.94035  18
   0 -10  -9 2.56143 1.52784  20
   0 -10  -9 0.52710 0.64981  19
   0 -10  -9 0.14584 1.38761   7
   0 -10  -9 2.16699 2.02642   8
   0 -10  -9 0.81442 0.62942  33
   0 -10  -9 5.43152 1.79045  30
   0  10   9 5.90290 2.08770  26
   0 -10  -9 3.10530 2.24714  26
   0 -10  -9 0.39253 0.82774  25
   0  10   9 0.20396 1.01309  21
   0 -10  -9 1.83721 0.80604   6
   0  10   9 1.14721 1.38868   7
   0 -10  -9 3.52821 1.81781   5
   0 -10  -9 1.94194 0.76103  13
   0  10  10 14.2564 1.26740   1
   0  10  10 11.1757 2.19645  36
   0 -10 -10 13.8909 1.59143  18
   0 -10 -10 13.4410 2.00051  20
   0 -10 -10 12.3376 1.27717  19
   0 -10 -10 11.6447 2.92278   8
   0 -10 -10 11.9774 1.99022   7
   0 -10 -10 12.8561 1.33954  33
   0 -10 -10 11.5313 2.01777  30
   0 -10 -10 12.1807 2.70434  26
   0  10  10 13.5072 2.48905  26
   0 -10 -10 11.2289 1.38762  25
   0  10  10 10.2756 1.64009  21
   0  10  10 15.1873 2.06763   7
   0 -10 -10 12.2033 1.52097   6
   0 -10 -10 11.2746 2.37719   5
   0 -10 -10 11.5902 1.35547  13
   0  10  11 7.83227 1.79719  36
   0 -10 -11 6.71813 0.94195  19
   0 -10 -11 5.78591 1.16276  18
   0 -10 -11 6.93827 1.65189  20
   0 -10 -11 3.42345 2.28769   8
   0 -10 -11 6.59265 0.90858  33
   0  10  11 6.23778 1.41365  30
   0 -10 -11 3.51797 1.54375  30
   0 -10 -11 5.14947 1.20386  27
   0  10  11 4.13577 1.91381  26
   0 -10 -11 8.28660 2.48162  26
   0 -10 -11 7.08333 0.99464  25
   0 -10 -11 5.88173 1.11456   6
   0  10  11 7.24806 1.59081   7
   0 -10 -11 6.54371 2.12151   5
   0 -10 -11 6.73012 0.99188  13
   0  10  12 8.15731 1.97330  36
   0 -10 -12 7.31657 1.02737  19
   0 -10 -12 6.60427 1.22450  18
   0 -10 -12 10.5915 2.87078   8
   0 -10 -12 6.55291 0.97297  33
   0 -10 -12 7.96474 1.73037  30
   0  10  12 8.30297 1.60728  30
   0 -10 -12 9.28382 2.63630  26
   0  10  12 6.44989 2.16557  26
   0 -10 -12 6.93622 1.31792  27
   0 -10 -12 5.88447 1.04452  25
   0 -10 -12 7.14611 1.73012  20
   0 -10 -12 6.97418 2.33358   5
   0  10  12 9.42520 1.77291   7
   0 -10 -12 9.83665 3.05091  17
   0 -10 -13 10.9336 1.24336  33
   0  10  13 12.2219 1.82022  30
   0 -10 -13 12.7321 2.09560  30
   0 -10 -13 8.64837 1.57958  27
   0  10  13 10.0230 2.31931  26
   0 -10 -13 14.8037 2.80808  26
   0 -10 -13 11.4510 1.35218  25
   0 -10 -13 12.7952 2.07319  20
   0 -10 -13 9.15674 2.85616   8
   0 -10 -13 14.3603 1.63764  18
   0 -10 -13 9.82187 1.24829  19
   0  10  13 10.2538 2.21458  36
   0 -10 -13 13.3878 2.87525   5
   0  10  13 10.9412 2.01009   7
   0 -10 -14 5.17369 2.50232  26
   0 -10 -14-0.69300 3.75484  28
   0  10  14 9.08041 0.98666   4
   0 -10 -14 10.0336 1.94737  20
   0  10  14 7.47704 1.88441   7
   0 -10 -14 6.87040 2.70767   5
   0 -10 -14 12.4043 3.08076   8
   0 -10 -14 6.59719 1.38479  18
   0 -10 -14 11.7238 2.09483  30
   0  10  14 5.39754 1.56513  30
   0 -10 -15 3.95300 1.73996  20
   0 -10 -15 1.19003 1.67889  30
   0 -10 -15 4.17187 1.29311  18
   0 -10 -15 1.79585 3.47287  28
   0 -10 -15 1.06542 2.48559  26
   0  10  15 0.69104 0.67780   4
   0 -10 -16 32.8472 3.39798  20
   0 -10 -16 30.3094 2.98431  18
   0 -10 -16 34.9252 3.48645  30
   0 -10 -16 28.1405 4.99856  28
   0 -10 -16 33.2041 4.23226  26
   0 -10 -17-0.55950 1.84412  20
   0 -10 -17 3.76033 1.75324  30
   0 -10 -17 1.45190 1.21889  18
   0 -10 -17 5.31899 3.77458  28
   0 -10 -17 4.80877 2.56045  26
   0 -10 -18 11.3819 2.28204  30
   0 -10 -18 9.82879 1.70915  18
   0 -10 -18 16.5814 4.35420  31
   0 -10 -18 12.0326 4.20286  28
   0 -10 -18 15.7424 2.99742  26
   0 -10 -19 15.8738 2.51837  30
   0 -10 -19 9.73091 1.92212  18
   0 -10 -19 15.0230 4.48527  28
   0 -10 -20 13.5650 2.56715  30
   0 -10 -20 16.2942 2.08939  18
   0 -10 -20 15.1713 4.38811  31
   0 -10 -20 15.2597 4.43468  28
   0 -10 -21 2.31668 1.79153  30
   0 -10 -21 0.59927 1.30779  18
   0 -10 -21-1.66459 4.00866  31
   0 -10 -21 4.06700 4.09183  28
   0 -10 -22 26.3090 3.14587  30
   0 -10 -22 14.6266 2.25440  18
   0 -10 -22 30.7551 5.35085  31
   0 -10 -22 20.1217 4.79857  28
   0 -10 -23-0.63171 1.41299  18
   0 -10 -23-3.28997 3.10239  34
   0 -10 -23 0.85171 3.98577  31
   0 -10 -23-3.73555 4.05369  28
   0 -10 -24 6.46414 1.71229  18
   0 -10 -24 6.37875 3.15888  34
   0 -10 -24 11.5953 4.59023  31
   0 -10 -24 10.0144 4.48680  28
   0 -10 -25 1.81625 1.36058  18
   0 -10 -25-0.43195 4.31845  31
   0 -10 -25-2.05130 2.95475  34
   0 -10 -26 2.02186 1.45260  18
   0 -10 -26 4.16152 3.03572  34
   0 -10 -26-2.17587 4.58421  31
   0 -10 -26-3.33970 4.10528  28
   0 -10 -27 0.51431 1.37511  18
   0 -10 -27 1.74570 4.44845  31
   0 -10 -27 4.20401 3.12005  34
   0 -10 -28 3.17216 3.07055  34
   0 -10 -28-0.17427 1.42469  18
   0  11 -28 1.97140 1.49541  22
   0  11 -28 2.81019 1.67684  32
   0 -11  28 5.36432 4.94524   5
   0  11 -27 2.05991 1.51592  32
   0  11 -27 0.16105 1.37433  22
   0  11 -26 3.85273 1.51746  32
   0  11 -26 2.36330 1.40067  22
   0  11 -25 6.53115 1.63656  32
   0  11 -25 5.84713 1.55404  22
   0  11 -24 0.29994 1.21988  22
   0  11 -24 0.32653 1.57241  28
   0  11 -24-0.15880 1.29802  32
   0 -11  23 2.65459 3.23236  12
   0  11 -23-1.07938 1.33789  32
   0  11 -23 0.87532 1.33999  22
   0 -11  23 1.35149 3.33279  17
   0  11 -23-0.15796 1.56352  28
   0 -11  23 1.56900 1.27658  35
   0 -11  22-2.48103 3.07893  12
   0  11 -22 1.79543 1.37883  32
   0  11 -22 2.76628 1.00427  33
   0  11 -22-0.56682 1.27166  22
   0 -11  22 4.05148 3.45465  17
   0  11 -22 7.32888 1.76859  28
   0 -11  22 3.62939 1.37195  35
   0 -11  21 5.26476 3.14802  12
   0  11 -21 2.40777 0.97710  33
   0  11 -21 1.43898 1.31934  32
   0  11 -21 0.27219 1.15307  22
   0 -11  21-0.57202 3.36295  17
   0  11 -21 0.59040 1.50631  28
   0 -11  21 0.57964 1.31311  35
   0 -11  20 10.9433 3.08457  12
   0  11 -20 5.79255 1.20837  33
   0  11 -20 9.89946 1.62564  32
   0  11 -20 6.46380 1.42626  22
   0 -11  20 9.14821 2.93519  17
   0  11 -20 6.55408 1.70442  28
   0 -11  20 9.84020 1.57005  35
   0 -11  19-0.83807 2.50563  12
   0  11 -19-0.89418 1.15089  22
   0  11 -19 0.27034 1.19319  32
   0  11 -19-0.67109 0.92737  33
   0 -11  19 1.42802 2.48476  17
   0  11 -19-1.37135 1.40194  28
   0 -11  19-0.53024 1.16527  35
   0 -11  18 0.51108 2.09381  12
   0  11 -18 1.36027 1.12309  22
   0 -11  18 1.45781 2.24443   9
   0  11 -18 2.08234 1.24001  32
   0  11 -18 2.15282 0.90706  33
   0 -11  18 2.59278 2.31971  17
   0  11 -18 5.17189 1.38384  28
   0 -11  18 1.27207 1.05502  35
   0 -11  17 8.14641 2.39159  12
   0  11 -17 7.58723 1.41380  22
   0 -11  17 4.93923 2.23806   9
   0  11 -17 6.56576 1.39664  32
   0  11 -17 4.56621 1.08229  33
   0 -11  17 10.0071 2.45390  17
   0  11 -17 5.50948 1.54118  28
   0 -11  17 8.13976 1.43202  35
   0 -11  16 12.7355 1.62526  23
   0  11 -16 11.2521 1.58201  22
   0  11 -16 11.3306 1.61432  32
   0  11 -16 11.5615 1.39348  33
   0 -11  16 7.40174 2.29059   9
   0 -11  16 8.01696 2.25561  12
   0 -11  16 11.5555 1.57404  35
   0  11 -15 74.5313 5.70979  22
   0 -11  15 68.8241 5.66622  23
   0  11 -15 74.2848 5.74458  32
   0  11 -15 77.6249 5.58236  33
   0 -11  15 68.6651 5.89592  28
   0 -11  15 63.3527 6.06655   9
   0 -11  15 76.8180 5.72166  35
   0 -11  15 65.2106 6.13455  12
   0 -11  14 18.3695 2.06174  35
   0 -11  14 21.2771 2.56324   9
   0 -11  14 20.1001 2.40806  28
   0 -11  14 20.6359 2.61181  12
   0  11 -14 20.2209 1.88222  13
   0  11 -14 20.3141 2.13321  22
   0 -11  14 23.8940 2.13789  23
   0  11 -14 22.6174 2.23005  32
   0  11 -14 20.9906 1.99727  33
   0  11 -14 22.7224 1.87459   1
   0  11 -14 22.0182 1.92166  16
   0 -11  13-0.11774 1.26248  34
   0 -11  13 2.17771 0.93987  35
   0 -11  13 2.85248 1.43463   9
   0 -11  13 0.68355 1.14731  28
   0 -11  13 2.29604 1.52860  12
   0  11 -13 1.42556 0.70110  11
   0 -11  13 2.06997 1.21979  13
   0  11 -13 1.74425 0.64223  13
   0  11 -13 0.20597 0.89204  22
   0 -11  13 1.49913 0.88328  23
   0 -11  13 1.66760 1.18727  22
   0  11 -13 1.56731 0.78212  33
   0  11 -13 0.89181 0.93051  32
   0  11 -13 1.85456 0.59973   1
   0  11 -13 2.03641 0.75767  16
   0 -11  12 7.13058 1.16576  35
   0 -11  12 8.40943 1.44492  34
   0 -11  12 7.21954 1.45600   9
   0 -11  12 5.95786 1.31593  28
   0  11 -12 6.37676 0.93076  13
   0 -11  12 6.06315 1.30502  13
   0 -11  12 7.18865 1.49969  12
   0  11 -12 7.68102 1.05383  11
   0  11 -12 6.61704 1.15851  22
   0  11 -12 7.51937 1.04834  23
   0 -11  12 7.78097 1.14078  23
   0 -11  12 8.37346 1.39041  22
   0  11 -12 6.21716 1.22300  32
   0  11 -12 5.40086 1.01848  33
   0  11 -12 8.27396 0.92300   1
   0  11 -12 8.19124 0.99904  16
   0 -11  11 8.49933 1.28736  35
   0 -11  11 10.4366 1.52463  34
   0 -11  11 8.99542 1.56311  11
   0 -11  11 9.69030 1.57617   9
   0 -11  11 9.43439 1.44395  28
   0  11 -11 11.0799 1.22980  11
   0  11 -11 10.5626 1.15939  13
   0 -11  11 12.7701 1.64327  12
   0 -11  11 10.0522 1.52720  13
   0  11 -11 10.1854 1.33031  22
   0  11 -11 9.82594 1.18701  23
   0 -11  11 10.6795 1.48269  22
   0 -11  11 10.3917 1.13223  15
   0  11 -11 10.9503 1.16422  16
   0  11 -11 10.7507 1.11353   1
   0  11 -11 13.3211 1.50351  32
   0  11 -11 10.0683 1.24101  33
   0  11 -10 4.92367 0.91333  33
   0 -11  10 5.96526 1.09191  28
   0  11 -10 5.26133 0.82400  11
   0 -11  10 5.09776 1.28045  12
   0  11 -10 5.08923 0.76962  13
   0 -11  10 3.15886 1.17862  11
   0 -11  10 6.08467 1.18674  13
   0  11 -10 4.23053 0.88770  23
   0  11 -10 4.14993 0.99665  22
   0 -11  10 4.40155 1.12767  22
   0 -11  10 4.39746 1.16340   9
   0  11 -10 4.89365 0.74346   1
   0 -11  10 4.77801 1.02284  35
   0 -11  10 5.15213 0.79611  15
   0  11 -10 4.66143 0.84861  16
   0 -11   9 24.3852 2.41211  35
   0  11  -9 26.1083 2.18788  18
   0  11  -9 29.2078 2.25500   1
   0  11  -9 25.6218 2.35008  33
   0 -11   9 29.2443 2.43800  28
   0 -11   9 26.6432 2.50048  13
   0 -11   9 23.1753 2.48582  11
   0 -11   9 31.4903 2.61761  12
   0  11  -9 27.4386 2.31186  11
   0  11  -9 25.3600 2.25539  13
   0  11  -9 28.3384 2.33895  23
   0  11  -9 25.3909 2.43358  22
   0 -11   9 24.6702 2.49066  22
   0 -11   9 27.8657 2.49962   9
   0  11  -9 28.5415 2.12811   4
   0  11  -9 27.5133 2.30739  16
   0 -11   9 27.5624 2.21756  15
   0 -11   8 1.67088 0.83219  28
   0  11  -8 0.06820 0.64836  11
   0 -11   8 1.37181 0.87676  11
   0 -11   8 0.77630 0.91864  12
   0 -11   8 0.80783 0.81850  13
   0  11  -8 0.51470 0.52176  13
   0  11  -8 0.73170 0.74145  23
   0 -11   8 2.26660 0.89422  22
   0  11  -8 0.72059 0.77523  22
   0  11  -8 0.79174 0.53990   1
   0  11  -8 0.51816 0.69855  33
   0 -11   8 0.71980 0.76282  32
   0  11  -8-0.14711 0.52790  18
   0 -11   8-0.74749 0.74185  35
   0  11  -8 0.16014 0.69230  35
   0 -11   8-0.29933 0.53403  15
   0  11  -8 0.77898 0.61130  16
   0  11  -7 7.48437 0.77456  29
   0 -11   7 8.37535 1.11429  28
   0  11  -7 7.59669 1.00919  11
   0  11  -7 7.64349 0.93023  13
   0 -11   7 6.80803 1.12913  11
   0 -11   7 7.06309 1.10324  13
   0  11  -7 9.47500 1.19606  22
   0  11  -7 6.95378 1.06910  23
   0 -11   7 6.34576 1.07897  22
   0  11  -7 11.7208 1.07529   1
   0  11  -7 7.31600 1.02389  33
   0 -11   7 5.96187 1.03276  32
   0  11  -7 8.75392 0.89337  18
   0 -11   7 7.22999 1.41522  36
   0 -11   7 6.44942 1.13818  35
   0  11  -7 5.70505 1.00294  35
   0 -11   7 5.78570 0.86169  15
   0  11  -7 10.5408 1.08146  16
   0 -11   6 27.9705 2.38726  28
   0  11  -6 28.9217 2.14055  29
   0 -11   6 25.9566 2.36688  11
   0  11  -6 24.1693 2.27027  13
   0 -11   6 27.5076 2.39364  13
   0  11  -6 29.1659 2.39321  23
   0 -11   6 24.5595 2.34127  22
   0  11  -6 32.4956 2.31941   1
   0 -11   6 29.6340 2.20144   2
   0  11  -6 27.4003 2.35684  33
   0 -11   6 24.1263 2.33898  32
   0  11  -6 27.3267 2.22244  18
   0 -11   6 26.7578 2.64535  36
   0 -11   6 32.7180 2.53098  35
   0  11  -6 33.3517 2.42742  35
   0 -11   6 24.7507 2.21149  15
   0  11  -6 28.0899 2.30282  16
   0  11  -5 46.1927 3.37356  29
   0 -11   5 46.8675 3.59358  13
   0 -11   5 45.2492 3.54850  11
   0  11  -5 46.7878 3.52543  13
   0 -11   5 42.3871 3.55827  22
   0  11  -5 49.4250 3.62238  23
   0  11  -5 44.5964 3.48165   1
   0 -11   5 45.0510 3.39546   2
   0 -11   5 46.9884 3.59073  32
   0  11  -5 46.7451 3.58620  33
   0  11  -5 48.4683 3.47269  18
   0 -11   5 59.5677 4.00210  36
   0 -11   5 40.1386 3.64599  35
   0  11  -5 44.6614 3.57958  35
   0  11  -5 41.2391 3.47638  16
   0 -11   5 42.6733 3.43743  15
   0  11  -4 45.1892 3.29660  29
   0 -11   4 43.8818 3.47668  13
   0 -11   4 47.0392 3.45166  11
   0  11  -4 47.3488 3.53458  23
   0 -11   4 45.9964 3.48782  22
   0 -11   4 43.1049 3.29226   2
   0  11  -4 48.1877 3.43245   1
   0  11  -4 41.1028 3.40886  16
   0 -11   4 41.5562 3.34703  15
   0  11  -4 41.6221 3.42831  13
   0  11  -4 46.3902 3.39236  18
   0 -11   4 42.1222 3.60179  35
   0  11  -4 44.9803 3.50055  35
   0 -11   4 43.8120 3.75241  36
   0 -11   4 45.2305 3.43406  33
   0 -11   4 44.6811 3.50598  32
   0  11  -4 42.5624 3.48757  33
   0  11  -3 106.286 8.01835  33
   0 -11   3 109.989 7.95373  33
   0 -11   3 116.764 8.05535  32
   0  11  -3 111.309 7.98453  13
   0  11  -3 106.212 7.94686  16
   0  11  -3 112.433 7.84932  25
   0 -11   3 110.367 7.99924  22
   0 -11   3 102.710 7.80828   2
   0  11  -3 113.021 7.96433   1
   0  11  -3 112.873 7.93121  18
   0 -11   3 109.179 7.99994  13
   0 -11   3 110.017 7.94494  11
   0 -11   3 100.501 8.12534  35
   0  11  -3 117.574 8.06198  35
   0 -11   3 94.3510 8.20652  36
   0  11  -2 88.0112 6.37798  33
   0 -11   2 80.8773 6.26687  33
   0  11  -2 82.0767 6.26845  16
   0  11  -2 86.3685 6.32930  13
   0  11  -2 86.2994 6.19246  25
   0 -11   2 87.6086 6.33340  22
   0 -11   2 85.5878 6.44478  21
   0  11  -2 85.3686 6.27846   1
   0 -11   2 87.6396 6.31131  18
   0  11  -2 84.0424 6.27073  18
   0 -11   2 87.3385 6.27085  11
   0 -11   2 88.1748 6.33615  13
   0  11  -2 84.2002 6.37595  35
   0 -11   2 79.1886 6.62706  36
   0  11  -1 38.1026 3.08493  33
   0 -11   1 38.5602 2.98575  33
   0  11  -1 36.1293 3.01388  13
   0  11  -1 35.3884 2.96864  16
   0  11  -1 38.4962 2.92488  25
   0 -11   1 40.2085 3.05103  22
   0 -11   1 37.4393 3.17227  21
   0  11  -1 40.2464 2.98886   1
   0 -11   1 39.6611 3.04547  18
   0  11  -1 37.6226 2.99525  18
   0 -11   1 39.7637 3.03820  13
   0 -11   1 37.5359 2.95854  11
   0 -11   1 35.5045 3.40684  36
   0  11  -1 40.1216 3.30711  36
   0  11  -1 41.4107 3.13042  35
   0  11   0 36.4731 3.08840  35
   0  11   0 44.8416 3.35525  36
   0 -11   0 36.5947 3.46047  36
   0 -11   0 40.0081 3.03370  18
   0  11   0 37.6956 2.97982  18
   0  11   0 38.9780 2.80130   2
   0  11   0 37.6772 2.95969   1
   0  11   0 37.0901 3.06572  33
   0 -11   0 38.4461 2.95677  33
   0 -11   0 38.8031 2.92732  29
   0  11   0 36.7591 2.91029  25
   0 -11   0 37.5979 3.00509  22
   0 -11   0 36.9392 3.13350  21
   0 -11   0 37.6726 3.00102  13
   0 -11   0 36.4150 2.93024  11
   0  11   0 38.9727 2.96822  16
   0  11   0 36.0497 2.99697  13
   0 -11  -1-0.27163 0.45895  33
   0  11   1 0.46783 0.60889  33
   0 -11  -1-0.14087 0.48437  29
   0 -11  -1 0.68468 1.49114  26
   0  11   1-0.51379 0.57180  25
   0 -11  -1 0.49851 0.48664  13
   0 -11  -1-0.32892 0.77801  21
   0  11   1 1.11819 0.65357  35
   0 -11  -1 0.57085 1.26953  36
   0  11   1-0.33823 1.04719  36
   0 -11  -1-0.06523 0.56347  18
   0  11   1 0.30928 0.52492  18
   0 -11  -1-0.09024 0.36428  19
   0  11   1 0.26954 0.33083   2
   0  11   1 0.32676 0.46838   1
   0  11   1-0.26666 0.48791  16
   0  11   1 0.96337 0.54023  13
   0  11   2 1.30320 0.53866   1
   0  11   2 2.80663 0.47173   2
   0 -11  -2 2.48397 0.57158  33
   0  11   2 2.32314 0.70333  33
   0 -11  -2 1.67435 0.51782  29
   0 -11  -2 1.97218 1.65999  26
   0  11   2 2.21585 0.63456  25
   0 -11  -2 2.21779 0.64216  13
   0 -11  -2 1.85003 0.87861  21
   0  11   2 2.35104 0.75887  35
   0 -11  -2 1.64809 1.35268  36
   0  11   2 3.82914 1.24768  36
   0 -11  -2 2.94113 0.49243  19
   0 -11  -2 3.07182 0.71901  18
   0  11   2 1.56929 0.65513  18
   0 -11  -2 1.38079 1.07646   7
   0  11   2 2.11532 0.63880  13
   0  11   2 1.81690 0.60426  16
   0  11   3 4.55591 0.68394   1
   0  11   3 3.72583 0.60018   2
   0 -11  -3 4.28778 0.67281  33
   0  11   3 4.12986 0.83187  33
   0 -11  -3 2.98030 1.15935  30
   0 -11  -3 4.57376 0.69276  29
   0  11   3 4.28290 0.75417  25
   0 -11  -3 4.69442 1.79805  26
   0 -11  -3 5.19023 0.76645  13
   0 -11  -3 3.01616 0.97898  21
   0  11   3 3.60558 0.86175  35
   0  11   3 3.55715 1.21641  36
   0 -11  -3 4.71776 1.52925  36
   0 -11  -3 3.37265 0.82144  18
   0 -11  -3 3.53058 0.56810  19
   0  11   3 3.23883 0.72356  18
   0 -11  -3 3.43290 1.11860   7
   0  11   3 3.92398 0.70212  16
   0  11   4 2.50710 0.59551   1
   0  11   4 3.15382 0.81320  33
   0 -11  -4 2.97169 0.62903  33
   0 -11  -4 2.67530 1.28592  30
   0 -11  -4 3.29247 0.63841  29
   0 -11  -4 1.96382 1.79898  26
   0  11   4 2.08587 0.68558  25
   0 -11  -4 2.34534 0.65176  13
   0  11   4 2.16313 0.86374  21
   0 -11  -4 2.96247 1.03135  21
   0  11   4 2.29249 1.22356  36
   0 -11  -4 5.11749 1.61715  36
   0  11   4 2.98313 0.87134  35
   0 -11  -4 2.04080 0.74135  18
   0 -11  -4 2.70306 0.56057  19
   0 -11  -4 3.10983 1.19973   7
   0  11   4 2.28696 0.61387  16
   0  11   5 1.39969 0.52313   1
   0 -11  -5 1.38580 1.52493  36
   0  11   5 2.70313 1.31996  36
   0 -11  -5 1.11699 0.72773  18
   0 -11  -5 2.07400 0.56018  19
   0 -11  -5 2.29604 0.59588  33
   0  11   5 1.14225 0.68193  33
   0 -11  -5 1.08270 1.22433  30
   0 -11  -5 1.21685 0.57021  29
   0 -11  -5 1.84505 1.78085  26
   0  11   5 1.47907 0.69272  25
   0 -11  -5 0.62584 0.58195  13
   0  11   5 1.08348 0.80161  21
   0 -11  -5 0.87088 0.93549  21
   0 -11  -5 0.13289 1.06391   7
   0  11   5 1.38843 0.59954  16
   0  11   6 32.5713 2.86663  33
   0 -11  -6 34.3295 2.73751  33
   0 -11  -6 32.8963 2.74149  29
   0 -11  -6 36.3941 3.36321  30
   0 -11  -6 32.6806 3.75558  26
   0  11   6 34.5498 2.70937   1
   0  11   6 30.7618 2.87499  21
   0 -11  -6 34.5659 2.93104  21
   0 -11  -6 31.7639 3.16656   7
   0 -11  -6 33.6780 2.87951  18
   0 -11  -6 35.6963 2.67898  19
   0  11   6 38.2634 3.36280  36
   0 -11  -6 36.9602 3.57862  36
   0 -11  -6 35.5312 2.80328  13
   0  11   6 33.6224 2.71136  16
   0 -11  -7 9.83836 2.23003  36
   0  11   7 12.5100 1.96728  36
   0 -11  -7 12.0234 1.46519  18
   0 -11  -7 13.0115 1.20380  19
   0 -11  -7 12.3929 1.25288  33
   0  11   7 11.7531 1.40228  33
   0 -11  -7 12.7728 1.31557  29
   0 -11  -7 13.4219 2.00605  30
   0  11   7 9.86384 2.17969  26
   0 -11  -7 14.4124 2.52816  26
   0 -11  -7 11.3089 1.42696   6
   0 -11  -7 10.0356 1.76267   7
   0 -11  -7 12.8686 1.50302  21
   0  11   7 11.6533 1.53852  21
   0  11   7 13.3087 1.24115   1
   0 -11  -7 12.0476 1.30800  13
   0  11   7 12.3767 1.26808  16
   0  11   8 40.3804 3.66348  36
   0 -11  -8 36.0314 2.84221  19
   0 -11  -8 35.4190 3.07832  18
   0 -11  -8 32.3073 3.41253   7
   0 -11  -8 30.8915 4.06487   8
   0 -11  -8 42.4020 2.96454  33
   0  11   8 33.1616 3.01875  33
   0 -11  -8 37.0732 3.60087  30
   0 -11  -8 36.6050 4.14811  26
   0  11   8 40.6748 3.88662  26
   0 -11  -8 33.7074 3.07899   6
   0  11   8 35.2652 3.16067  21
   0  11   8 34.2636 2.82670   1
   0 -11  -8 36.0472 2.95905  13
   0  11   9 4.36016 0.72073   1
   0  11   9 4.19010 1.85203  36
   0 -11  -9 3.56411 0.72082  19
   0 -11  -9 2.42529 1.44460  20
   0 -11  -9 4.23531 1.00646  18
   0 -11  -9 1.59414 1.51234  30
   0 -11  -9 1.18877 2.17381  26
   0  11   9 6.36611 1.96026  26
   0 -11  -9 3.42846 0.81846  25
   0 -11  -9 5.03881 2.09569   8
   0 -11  -9 3.70551 1.50488   7
   0 -11  -9 3.85969 0.76169  33
   0 -11  -9 2.84249 0.94385   6
   0 -11  -9 4.31182 0.83932  13
   0  11  10 5.45879 1.80053  36
   0 -11 -10 6.03615 1.63573  20
   0 -11 -10 6.65675 0.93054  19
   0 -11 -10 6.92080 1.20816  18
   0 -11 -10 5.45993 1.64501  30
   0 -11 -10 5.40569 2.32013  26
   0  11  10 7.45467 2.12061  26
   0 -11 -10 6.43608 1.02460  25
   0 -11 -10 7.40828 2.42683   8
   0 -11 -10 7.61355 0.96969  33
   0 -11 -10 8.98217 1.21034   6
   0 -11 -10 3.45704 1.92186   5
   0  11  10 6.87840 1.62453   7
   0 -11 -10 5.22012 0.96261  13
   0 -11 -11 13.9025 2.17584  30
   0 -11 -11 16.1548 2.76537  26
   0  11  11 12.8980 2.40762  26
   0 -11 -11 13.6285 1.49858  25
   0 -11 -11 13.1237 2.45790   5
   0  11  11 15.5093 2.11068   7
   0 -11 -11 11.2957 2.76692   8
   0 -11 -11 14.0839 1.40229  33
   0 -11 -11 12.4225 1.60269  18
   0 -11 -11 12.8894 1.37351  19
   0 -11 -11 13.9788 2.07164  20
   0  11  11 19.3132 2.52501  36
   0 -11 -11 12.6769 1.44555  13
   0 -11 -12-0.32042 0.73353  19
   0 -11 -12 1.06126 1.51426  20
   0 -11 -12-0.78946 1.03959  18
   0 -11 -12 3.12682 2.60013   8
   0 -11 -12 0.45942 0.67271  33
   0 -11 -12-1.20568 1.08562  27
   0 -11 -12-0.25972 2.21360  26
   0 -11 -12 0.07730 0.81406  25
   0 -11 -12-0.44651 0.70468  13
   0 -11 -12 0.76987 1.51874  30
   0  11  12 1.36190 1.52671   7
   0 -11 -12 1.58236 1.93502   5
   0 -11 -13 59.8975 5.90131  30
   0 -11 -13 66.4791 6.51147  26
   0  11  13 77.6319 6.00397   7
   0 -11 -13 70.2372 5.29917  19
   0 -11 -13 70.4569 5.55880  18
   0 -11 -13 70.9121 5.33101  33
   0 -11 -13 69.2956 5.40585  13
   0 -11 -13 73.4354 5.99763  20
   0  11  14 61.0589 4.36375   4
   0 -11 -14 54.8766 5.07308  20
   0 -11 -14 58.8106 5.20807  30
   0 -11 -14 57.5990 4.52229  13
   0 -11 -14 46.3684 6.08749  28
   0 -11 -14 50.8219 5.60440  26
   0 -11 -14 54.2017 4.67119  18
   0 -11 -15 54.1890 5.27066  30
   0 -11 -15 68.6267 6.75581  28
   0 -11 -15 61.1215 5.95197  26
   0 -11 -15 57.7083 5.22588  20
   0 -11 -15 61.7941 4.93116  18
   0 -11 -16 10.7088 2.16830  30
   0 -11 -16 9.78219 2.90733  26
   0 -11 -16 11.9277 4.07899  28
   0 -11 -16 10.2667 2.14933  20
   0 -11 -16 9.59558 1.62002  18
   0 -11 -17-0.43687 1.70638  30
   0 -11 -17-3.15800 3.93274  28
   0 -11 -17-0.59093 2.69265  26
   0 -11 -17-0.97864 1.81178  20
   0 -11 -17-0.54397 1.17051  18
   0 -11 -18-0.40326 4.10903  28
   0 -11 -18 6.97488 2.78368  26
   0 -11 -18 3.58100 2.01125  30
   0 -11 -18 5.62162 1.55970  18
   0 -11 -19 9.34665 3.10991  26
   0 -11 -19 9.03519 4.38369  28
   0 -11 -19 10.5411 2.37447  30
   0 -11 -19 5.04975 4.26715  31
   0 -11 -19 6.37338 1.51819  18
   0 -11 -20 10.0112 4.18837  28
   0 -11 -20 8.66775 2.13510  30
   0 -11 -20 11.9770 4.61183  31
   0 -11 -20 10.7373 1.77622  18
   0 -11 -21 1.68783 4.04044  28
   0 -11 -21 2.63285 2.00446  30
   0 -11 -21-0.86819 4.21475  31
   0 -11 -21 3.83452 1.59991  18
   0 -11 -22-1.27793 4.38101  28
   0 -11 -22-0.24431 1.99913  30
   0 -11 -22 6.14743 4.20027  31
   0 -11 -22 1.88938 1.27161  18
   0 -11 -23 3.85898 4.33651  28
   0 -11 -23 5.47822 2.16998  30
   0 -11 -23 5.31815 4.35175  31
   0 -11 -23 3.38802 1.48124  18
   0 -11 -24 2.76122 3.00685  34
   0 -11 -24 0.89312 4.16323  31
   0 -11 -24 3.87379 3.84457  28
   0 -11 -24-1.32020 1.43168  18
   0 -11 -25 7.62620 4.45460  31
   0 -11 -25 4.21344 3.23707  34
   0 -11 -25-1.29935 4.17162  28
   0 -11 -25-0.16825 1.43519  18
   0 -11 -26 1.35077 4.41220  31
   0 -11 -26 0.35582 3.26829  34
   0 -11 -26 1.73045 4.10847  28
   0 -11 -26 1.19996 1.45674  18
   0 -11 -27 1.35280 4.44807  31
   0 -11 -27 0.71957 3.21387  34
   0 -11 -27-0.43049 4.21808  28
   0 -11 -27 0.69743 1.43963  18
   0  12 -28-0.32605 1.42088  22
   0  12 -28 1.95025 1.52523  32
   0  12 -27 2.87902 1.49970  22
   0  12 -27 9.89264 1.82836  32
   0  12 -26 0.15668 1.27460  22
   0  12 -26-0.84867 1.49760  32
   0  12 -25 1.37842 1.32497  22
   0  12 -25 2.98062 1.52745  32
   0  12 -24 0.74752 1.23391  22
   0 -12  24-0.39423 2.87515  12
   0  12 -24-0.16043 1.40954  32
   0 -12  23 0.37110 2.96075  12
   0  12 -23 3.35476 1.31273  22
   0 -12  23 0.78546 1.33150  35
   0  12 -23-0.80622 1.69675  28
   0  12 -23 2.81040 1.40457  32
   0 -12  22 0.34673 2.66382  12
   0  12 -22 0.84006 0.97170  33
   0  12 -22 0.15196 1.23002  32
   0  12 -22-0.99390 1.24222  22
   0  12 -22-0.62482 1.60617  28
   0 -12  22-0.90822 1.24327  35
   0 -12  21 8.37559 2.95534  12
   0  12 -21 8.03786 1.38396  33
   0  12 -21 13.5853 1.80431  32
   0 -12  21 8.50646 3.11216  17
   0  12 -21 8.69702 1.66331  22
   0  12 -21 8.93284 1.93801  28
   0 -12  21 10.7752 1.69167  35
   0  12 -20 0.26843 1.05358  22
   0 -12  20-1.75874 2.75964  17
   0  12 -20-0.20212 0.90268  33
   0  12 -20 0.57427 1.21270  32
   0 -12  20 0.89379 2.48199  12
   0 -12  20 0.14073 1.17242  35
   0  12 -19 1.43470 1.22058  22
   0  12 -19 4.45615 1.01188  33
   0  12 -19 1.66608 1.26284  32
   0 -12  19 3.44100 2.46696  17
   0 -12  19 2.74227 2.38796  12
   0 -12  19 4.18875 1.26322  35
   0  12 -18 15.8384 1.92258  22
   0 -12  18 18.6819 2.95940   9
   0  12 -18 13.6396 1.88823  32
   0  12 -18 13.0004 1.67044  33
   0 -12  18 19.4567 2.99756  17
   0 -12  18 20.6139 3.05485  12
   0 -12  18 13.5622 1.85542  35
   0  12 -17 25.8029 2.47317  33
   0  12 -17 29.6856 2.74353  32
   0 -12  17 27.8198 2.67832  35
   0 -12  17 20.7565 3.23052   9
   0  12 -17 31.7709 2.71847  22
   0 -12  17 24.9596 3.32870  12
   0  12 -16 1.91174 1.15054  32
   0  12 -16 1.76535 0.93189  33
   0 -12  16 2.66343 1.10234  35
   0 -12  16 2.62725 1.81719   9
   0  12 -16 1.07030 1.05739  22
   0 -12  16 1.65085 1.78706  12
   0  12 -15 1.26403 0.97213  22
   0 -12  15 0.43229 1.02017  23
   0  12 -15 1.24087 1.13192  32
   0  12 -15 0.45522 0.86925  33
   0 -12  15-0.18394 1.67689   9
   0 -12  15 1.64938 1.57031  28
   0 -12  15 0.34989 0.99107  35
   0 -12  15 1.49749 1.71307  12
   0 -12  14 0.99071 1.30459  13
   0 -12  14-1.52891 1.61881  12
   0 -12  14 1.23529 1.03548  23
   0  12 -14-0.11207 1.06026  22
   0  12 -14-1.70119 1.12860  32
   0  12 -14 1.06892 0.84275  33
   0 -12  14-0.16634 1.72601   9
   0 -12  14 1.11859 1.43316  28
   0 -12  14 0.11326 0.92575  35
   0  12 -14-0.26316 0.69893   1
   0 -12  13 22.1911 2.59682  13
   0 -12  13 25.2772 2.78928  12
   0  12 -13 27.0611 2.46286  22
   0  12 -13 28.7673 2.58316  32
   0  12 -13 27.2832 2.33134  33
   0 -12  13 23.0807 2.54600  28
   0 -12  13 25.0900 2.71446   9
   0  12 -13 26.3124 2.17230   1
   0 -12  13 22.8092 2.37356  35
   0 -12  12 1.72427 0.96279  35
   0 -12  12 0.79837 1.26502   9
   0 -12  12 0.20357 1.11286  28
   0  12 -12 2.52268 0.67844  13
   0  12 -12 1.04426 0.70484  11
   0 -12  12 0.12580 1.22628  13
   0 -12  12 1.66571 1.32858  12
   0  12 -12 2.75346 0.96920  22
   0  12 -12 2.14288 0.82623  33
   0  12 -12 1.63477 1.02911  32
   0  12 -12 1.34242 0.60882   1
   0  12 -12 3.37241 0.77013  16
   0 -12  11 9.41050 1.34280  35
   0 -12  11 10.5862 1.51155  34
   0 -12  11 8.26535 1.46409  11
   0 -12  11 10.3152 1.63065   9
   0 -12  11 9.37143 1.40927  28
   0 -12  11 7.63672 1.50976  12
   0 -12  11 7.65702 1.41128  13
   0  12 -11 10.4123 1.11361  13
   0  12 -11 9.25437 1.17777  11
   0  12 -11 8.58482 1.35736  22
   0  12 -11 11.1868 1.27482  23
   0 -12  11 8.48328 1.41600  22
   0  12 -11 9.95302 1.15060  16
   0 -12  11 9.23495 1.12581  15
   0  12 -11 10.1433 1.09036   1
   0  12 -11 12.1595 1.29890  33
   0  12 -10 7.80540 1.14968  33
   0 -12  10 10.3844 1.50156  12
   0  12 -10 8.31623 1.03815  13
   0  12 -10 9.42580 1.12250  11
   0 -12  10 8.22674 1.40284  13
   0 -12  10 6.59172 1.36692  11
   0  12 -10 10.4173 1.17871  23
   0  12 -10 7.83239 1.23520  22
   0 -12  10 8.27747 1.33153  22
   0 -12  10 12.5626 1.49559   9
   0  12 -10 9.46714 1.09226  16
   0 -12  10 7.68023 1.03231  15
   0 -12  10 8.97284 1.31065  28
   0  12 -10 9.70167 1.03143   1
   0 -12  10 9.27682 1.26913  35
   0 -12   9 3.43690 0.96979  28
   0 -12   9 3.51965 0.97609  22
   0  12  -9 4.88011 0.84923  23
   0  12  -9 2.39843 0.94279  22
   0  12  -9 3.39418 0.69010   1
   0 -12   9 3.15197 1.05693  11
   0  12  -9 4.47105 0.74410  13
   0  12  -9 3.82655 0.77414  11
   0 -12   9 5.01129 1.08571  13
   0 -12   9 4.45364 1.11913  12
   0  12  -9 2.37358 0.82655  33
   0 -12   9 3.23723 0.89777  32
   0 -12   9 3.94615 0.76257  15
   0  12  -9 3.60965 0.77085  16
   0 -12   9 3.09767 0.88231  35
   0  12  -9 3.86627 0.87881  35
   0 -12   8 0.76308 0.85868  28
   0 -12   8 1.16350 0.92073  11
   0  12  -8 0.27723 0.54199  13
   0 -12   8-0.47577 0.91367  13
   0 -12   8-0.91385 0.87133  22
   0  12  -8 2.83239 0.79953  23
   0  12  -8 0.09854 0.84782  22
   0  12  -8 0.06123 0.58211   1
   0 -12   8 0.08492 0.73398  32
   0  12  -8-0.24260 0.74029  33
   0  12  -8 3.21638 0.89709  35
   0 -12   8 0.41304 0.81958  35
   0 -12   8 0.12434 1.28667  36
   0  12  -8 0.19383 0.61858  16
   0 -12   8 0.54411 0.62351  15
   0 -12   7 5.65515 1.08778  28
   0  12  -7 5.72806 0.85928  13
   0 -12   7 7.65548 1.14857  13
   0 -12   7 5.03988 1.14703  11
   0  12  -7 9.25697 1.14770  23
   0 -12   7 6.28175 1.13851  22
   0  12  -7 5.83531 0.85164   1
   0  12  -7 15.1468 1.26519  33
   0 -12   7 4.93524 1.05774  32
   0  12  -7 5.11957 0.79213  18
   0  12  -7 6.39431 1.04649  35
   0 -12   7 9.68122 1.62277  36
   0 -12   7 7.11751 1.16397  35
   0  12  -7 5.15608 0.92948  16
   0 -12   7 3.75596 0.83361  15
   0 -12   6 150.870 10.6718  28
   0  12  -6 146.670 10.4398  29
   0 -12   6 151.931 10.6623  11
   0  12  -6 139.274 10.6046  13
   0 -12   6 147.566 10.7105  13
   0  12  -6 162.667 10.7259  23
   0 -12   6 143.659 10.6755  22
   0  12  -6 156.555 10.6001   1
   0 -12   6 144.703 10.6812  32
   0  12  -6 143.051 10.6731  33
   0  12  -6 149.859 10.5466  18
   0 -12   6 131.689 10.8582  36
   0  12  -6 151.665 10.6910  35
   0 -12   6 140.535 10.7850  35
   0  12  -6 139.983 10.5857  16
   0 -12   6 136.819 10.5267  15
   0  12  -5 4.75664 0.63650  29
   0 -12   5 3.86145 0.90494  13
   0 -12   5 6.24801 0.91973  11
   0  12  -5 4.48721 0.76411  13
   0  12  -5 4.55291 0.91553  23
   0 -12   5 3.18093 0.84219  22
   0  12  -5 5.03714 0.78749   1
   0  12  -5 5.26892 0.80768  16
   0 -12   5 4.40583 0.75485  15
   0  12  -5 5.13775 0.75196  18
   0 -12   5 5.13507 1.02679  35
   0  12  -5 4.74576 0.90558  35
   0 -12   5 4.59825 1.37373  36
   0 -12   5 5.55598 0.93052  32
   0  12  -5 5.41667 0.90885  33
   0 -12   4 133.620 9.04503  32
   0  12  -4 112.101 8.98693  33
   0 -12   4 120.724 8.93416  33
   0  12  -4 120.746 8.79765  25
   0  12  -4 129.363 9.04731  23
   0 -12   4 125.710 8.98285  22
   0  12  -4 125.647 8.92864   1
   0  12  -4 121.610 8.92598  16
   0  12  -4 125.847 8.96707  13
   0 -12   4 113.627 8.85576  15
   0  12  -4 121.913 8.88976  18
   0  12  -4 123.718 9.01745  35
   0 -12   4 120.957 9.16134  35
   0 -12   4 117.454 9.28928  36
   0 -12   4 124.288 8.94188  11
   0 -12   4 128.842 9.01274  13
   0 -12   3 17.0261 1.66975  32
   0 -12   3 17.4462 1.57674  33
   0  12  -3 14.8083 1.63232  33
   0  12  -3 17.5914 1.58845  13
   0  12  -3 16.0456 1.60319  16
   0  12  -3 16.1150 1.43996  25
   0 -12   3 18.0937 1.62455  22
   0  12  -3 16.7801 1.55454   1
   0  12  -3 18.7805 1.56675  18
   0 -12   3 15.4819 1.60427  13
   0 -12   3 16.3470 1.55077  11
   0 -12   3 17.9887 2.09956  36
   0 -12   3 18.2330 1.83885  35
   0  12  -3 19.8300 1.70705  35
   0 -12   2 2.94123 0.64385  33
   0  12  -2 2.52392 0.80403  33
   0  12  -2 2.69610 0.67110  16
   0  12  -2 2.70061 0.57899  25
   0 -12   2 2.13611 0.69018  22
   0 -12   2 3.41145 1.04360  21
   0  12  -2 3.81707 0.64904   1
   0  12  -2 2.70077 0.66043  18
   0 -12   2 2.13442 0.72413  18
   0  12  -2 1.77433 0.66904  13
   0 -12   2 2.23953 0.64590  11
   0 -12   2 2.09804 0.70871  13
   0 -12   2 4.76894 1.50054  36
   0  12  -2 4.09593 0.81675  35
   0  12  -1 1.32312 0.73753  33
   0 -12   1 3.30750 0.66076  33
   0  12  -1 2.85663 0.66886  16
   0  12  -1 3.24971 0.72177  13
   0  12  -1 2.35132 0.60591  25
   0 -12   1 3.02134 0.69968  22
   0 -12   1 2.08415 0.94691  21
   0  12  -1 2.55424 0.61413   1
   0  12  -1 2.26562 0.65780  18
   0 -12   1 2.40085 0.71807  18
   0 -12   1 3.50187 0.71905  13
   0 -12   1 2.49068 0.58455  11
   0 -12   1 2.26968 1.33032  36
   0  12  -1 2.45714 0.81393  35
   0  12   0 26.6008 2.47030  36
   0  12   0 24.8997 2.22027  35
   0 -12   0 24.6244 2.66822  36
   0 -12   0 25.3627 2.15065  18
   0  12   0 23.3295 2.08184  18
   0  12   0 23.4706 2.05895   1
   0  12   0 27.7015 1.88143   2
   0  12   0 24.8825 2.20659  33
   0 -12   0 22.2308 2.03356  33
   0 -12   0 25.2972 2.02033  29
   0  12   0 24.0622 2.02207  25
   0 -12   0 17.7318 2.70746  26
   0 -12   0 28.3438 2.16573  22
   0 -12   0 19.8625 2.21422  21
   0 -12   0 26.8384 2.06069  11
   0 -12   0 25.4089 2.12393  13
   0  12   0 22.4455 2.05366  16
   0  12   0 23.6298 2.10788  13
   0  12   1 21.2847 2.06860  33
   0 -12  -1 25.3160 1.94705  33
   0 -12  -1 23.1755 1.91497  29
   0  12   1 29.9083 2.04512  25
   0 -12  -1 21.2478 2.80691  26
   0 -12  -1 23.1398 1.97930  13
   0 -12  -1 21.5951 2.14578  21
   0  12   1 21.3178 2.09128  35
   0  12   1 24.6424 2.40604  36
   0 -12  -1 17.6829 2.47826  36
   0  12   1 23.2938 2.01481  18
   0 -12  -1 20.7407 1.98940  18
   0  12   1 22.8976 1.77211   2
   0  12   1 21.7290 1.91995   1
   0  12   1 22.8555 1.95363  16
   0  12   1 21.2484 1.98961  13
   0  12   2 0.30184 0.53136   1
   0  12   2 0.55083 0.38014   2
   0  12   2 1.06027 0.80886  33
   0 -12  -2 0.82917 0.57132  33
   0 -12  -2 0.90584 0.57667  29
   0  12   2 0.48969 0.67396  25
   0 -12  -2 1.55499 1.83256  26
   0 -12  -2 0.13765 0.58226  13
   0 -12  -2 0.09112 0.89338  21
   0  12   2-0.28879 0.69420  35
   0 -12  -2 2.91663 1.54991  36
   0  12   2 1.01236 1.14445  36
   0 -12  -2-0.07423 0.68757  18
   0 -12  -2 0.60670 0.46459  19
   0  12   2 0.28257 0.64197  18
   0 -12  -2 2.03912 1.12233   7
   0  12   2 0.71051 0.59457  16
   0  12   2-0.45909 0.65005  13
   0  12   3 14.1198 1.32341   2
   0  12   3 15.2134 1.43384   1
   0  12   3 15.6284 1.61868  33
   0 -12  -3 15.8112 1.42867  33
   0 -12  -3 16.0266 1.43619  29
   0 -12  -3 15.1862 1.99785  30
   0 -12  -3 13.7996 2.47330  26
   0  12   3 15.4529 1.49104  25
   0 -12  -3 13.5803 1.45170  13
   0 -12  -3 16.7922 1.72337  21
   0  12   3 14.8609 2.00714  36
   0  12   3 15.5183 1.65798  35
   0 -12  -3 12.3413 2.17220  36
   0 -12  -3 14.1507 1.31532  19
   0  12   3 16.1440 1.53276  18
   0 -12  -3 16.2225 1.56924  18
   0 -12  -3 15.5226 1.98423   7
   0  12   3 14.7366 1.44871  16
   0  12   4 6.92775 0.88360   1
   0  12   4 6.22127 1.08492  33
   0 -12  -4 7.02433 0.88405  33
   0 -12  -4 5.76933 1.53213  30
   0 -12  -4 5.56536 0.90343  29
   0 -12  -4 6.13588 2.06887  26
   0  12   4 6.36784 0.98428  25
   0 -12  -4 7.89619 0.98004  13
   0 -12  -4 7.36266 1.27862  21
   0  12   4 7.74982 1.61966  36
   0  12   4 5.57439 1.10763  35
   0 -12  -4 6.54491 1.85528  36
   0 -12  -4 7.28974 0.83276  19
   0 -12  -4 8.12355 1.09528  18
   0 -12  -4 7.11187 1.48168   7
   0  12   4 4.64189 0.88501  16
   0  12   5 5.03690 0.82199   1
   0 -12  -5 7.29376 0.92542  33
   0  12   5 4.29030 1.07435  33
   0 -12  -5 5.23411 0.92085  29
   0 -12  -5 5.32558 1.60536  30
   0  12   5 6.02920 1.08364  25
   0 -12  -5 5.72864 2.44482  26
   0 -12  -5 6.58237 0.96381  13
   0  12   5 6.19179 1.10024  21
   0 -12  -5 4.16963 1.26043  21
   0 -12  -5 7.58811 2.09651  36
   0  12   5 6.85642 1.67863  36
   0 -12  -5 5.20265 1.12282  18
   0 -12  -5 5.14697 0.82507  19
   0 -12  -5 6.39781 1.55986   7
   0  12   5 4.59519 0.87634  16
   0  12   6 0.55594 0.61240   1
   0  12   6 1.73283 1.54386  36
   0 -12  -6-0.77224 1.87907  36
   0 -12  -6 0.80610 0.87831  18
   0 -12  -6 0.71805 0.63454  19
   0  12   6 0.58462 0.84596  33
   0 -12  -6 0.65466 0.64461  33
   0 -12  -6 1.54985 1.48771  30
   0 -12  -6-0.38750 0.68903  29
   0 -12  -6 0.45856 2.24671  26
   0 -12  -6 0.38208 0.71863  13
   0 -12  -6 0.55234 1.00360  21
   0  12   6-0.37431 0.71677  16
   0  12   7 20.3075 2.46734  36
   0 -12  -7 17.8858 2.69718  36
   0 -12  -7 16.1771 1.84325  18
   0 -12  -7 19.6444 1.67239  19
   0 -12  -7 21.0737 2.29724   7
   0  12   7 18.0148 1.91426  33
   0 -12  -7 19.9446 1.73497  33
   0 -12  -7 17.3377 2.38106  30
   0 -12  -7 18.6598 1.74008  29
   0 -12  -7 14.2627 2.89326  26
   0 -12  -7 19.8942 1.95640   6
   0 -12  -7 16.5969 1.93026  21
   0  12   7 20.2634 1.71867   1
   0 -12  -7 20.2423 1.80276  13
   0 -12  -8 19.9894 1.71366  33
   0  12   8 16.5632 1.83132  33
   0 -12  -8 20.3996 1.76546  29
   0 -12  -8 18.9378 2.44465  30
   0  12   8 21.7237 2.68179  26
   0 -12  -8 20.8732 3.10140  26
   0 -12  -8 15.7327 2.20396   7
   0 -12  -8 13.9187 1.85683   6
   0 -12  -8 14.9058 2.77909   8
   0  12   8 15.2222 2.32904  36
   0 -12  -8 17.4850 1.89980  18
   0 -12  -8 20.8345 1.67874  19
   0  12   8 19.5862 1.68484   1
   0 -12  -8 17.9333 1.75476  13
   0 -12  -9 8.17296 1.14667  29
   0 -12  -9 6.22941 2.00819  30
   0 -12  -9 5.07467 2.29201  26
   0  12   9 8.69833 2.29734  26
   0 -12  -9 5.92700 1.01630  13
   0 -12  -9 7.80500 1.23590   6
   0 -12  -9 8.40983 2.47202   8
   0 -12  -9 6.83825 0.93950  19
   0 -12  -9 6.41088 1.18634  18
   0  12   9 9.94048 1.97143  36
   0 -12  -9 6.63690 1.06307  33
   0 -12 -10 3.86356 0.81358  33
   0 -12 -10 3.31110 1.64231  30
   0 -12 -10 9.91906 2.60891  26
   0  12  10 6.02086 2.14886  26
   0 -12 -10 5.19706 2.06191   5
   0 -12 -10 3.30758 2.33670   8
   0 -12 -10 3.45999 1.08322  18
   0 -12 -10 4.67882 0.88572  19
   0 -12 -10 4.11377 1.71222  20
   0  12  10 6.59034 1.86266  36
   0 -12 -10 3.67274 0.87948  13
   0 -12 -11 46.7260 4.88123  26
   0 -12 -11 35.7045 4.41712   5
   0 -12 -11 36.4974 4.08199  20
   0 -12 -11 49.0249 3.45646  19
   0 -12 -11 39.5663 3.64151  18
   0 -12 -11 45.9861 4.28411  30
   0 -12 -11 43.2663 3.53027  13
   0 -12 -11 43.1752 3.46126  33
   0 -12 -12 2.47157 2.72720  26
   0  12  12 0.70102 1.67080   7
   0 -12 -12 1.22785 1.89421  30
   0 -12 -12 0.86171 0.71278  33
   0 -12 -12 1.13039 1.80877  20
   0 -12 -12-0.58677 1.16249  18
   0 -12 -12 0.98985 0.83170  19
   0 -12 -12 0.74097 0.82883  13
   0 -12 -13 67.2233 5.87535  20
   0 -12 -13 66.1560 5.94587  30
   0 -12 -13 70.0645 5.30035  13
   0 -12 -13 66.9611 5.45851  18
   0 -12 -13 67.2820 6.59392  26
   0 -12 -14 82.8392 6.76062  20
   0 -12 -14 74.7237 6.74121  30
   0 -12 -14 79.8462 6.12815  13
   0 -12 -14 80.8492 6.31365  18
   0 -12 -14 81.8833 7.43921  26
   0 -12 -15 7.57681 2.14923  20
   0 -12 -15 9.87301 2.25183  30
   0 -12 -15 12.4907 1.46948  13
   0 -12 -15 13.6324 1.78464  18
   0 -12 -15 16.5180 3.31213  26
   0 -12 -15 11.9656 3.93505  28
   0 -12 -16 10.7893 2.42524  20
   0 -12 -16 15.1748 2.64222  30
   0 -12 -16 10.3524 4.40158  28
   0 -12 -16 14.7601 3.09903  26
   0 -12 -16 14.5073 1.94649  18
   0 -12 -16 16.4720 1.66115  13
   0 -12 -17 28.3592 4.02894  26
   0 -12 -17 22.8771 5.04944  28
   0 -12 -17 24.4396 3.18677  30
   0 -12 -17 23.6674 2.73354  18
   0 -12 -18 3.33723 3.90573  28
   0 -12 -18 3.78819 3.09577  26
   0 -12 -18-0.69993 1.83617  30
   0 -12 -18 2.74350 1.31202  18
   0 -12 -19-1.94124 3.05005  26
   0 -12 -19-5.09532 4.53681  28
   0 -12 -19 3.80974 1.93703  30
   0 -12 -19 0.29722 1.17928  18
   0 -12 -20-3.01699 4.23770  28
   0 -12 -20 0.48555 1.87691  30
   0 -12 -20 6.67333 4.54690  31
   0 -12 -20 1.37523 1.48382  18
   0 -12 -21 4.36879 4.32567  28
   0 -12 -21 4.45256 2.05554  30
   0 -12 -21 1.41277 1.40293  18
   0 -12 -22-1.32263 4.15736  28
   0 -12 -22 3.02321 2.00128  30
   0 -12 -22 6.38312 4.57283  31
   0 -12 -22 0.80417 1.33802  18
   0 -12 -23 0.44367 4.33452  28
   0 -12 -23 2.05036 2.02731  30
   0 -12 -23 0.46013 4.27599  31
   0 -12 -23 2.30499 1.36602  18
   0 -12 -24 7.11829 4.37879  28
   0 -12 -24 5.46815 2.22952  30
   0 -12 -24 3.24113 4.63243  31
   0 -12 -24 1.51305 1.46749  18
   0 -12 -25 3.59409 2.88076  34
   0 -12 -25 1.85920 4.48618  31
   0 -12 -25 3.56255 4.41704  28
   0 -12 -25 4.80180 1.62606  18
   0 -12 -26 3.72479 4.61871  31
   0 -12 -26 6.91855 3.38424  34
   0 -12 -26 5.33517 4.49773  28
   0 -12 -26 4.01157 1.56490  18
   0  13 -27 1.45179 1.40968  22
   0  13 -27 1.74929 1.47511  32
   0  13 -26-0.79100 1.26128  22
   0  13 -26 1.02802 1.48618  32
   0 -13  25 0.40914 3.10857  12
   0  13 -25 0.46510 1.21061  22
   0  13 -25-1.00585 1.46665  32
   0 -13  24-1.15783 3.08085  12
   0  13 -24 4.39621 1.43206  22
   0  13 -24 0.81858 1.37252  32
   0 -13  23 2.17526 3.21177  12
   0  13 -23 2.36852 1.30053  22
   0  13 -23-1.91783 1.38627  32
   0  13 -22 9.68539 1.64976  22
   0 -13  22 9.13638 3.14806  12
   0 -13  22 10.4318 1.70510  35
   0  13 -22 9.19362 1.69139  32
   0  13 -22 7.68193 1.37557  33
   0  13 -21 6.20205 1.51746  22
   0  13 -21 8.00670 1.66379  32
   0  13 -21 7.44949 1.25756  33
   0 -13  21 7.23313 2.94446  12
   0 -13  21 7.85780 1.60506  35
   0  13 -20-0.13747 1.15123  22
   0  13 -20-0.62816 0.96218  33
   0  13 -20-0.29472 1.26219  32
   0 -13  20-0.48553 2.48112  17
   0 -13  20-3.48945 2.82999  12
   0 -13  20-0.57261 1.27403  35
   0  13 -19 6.78697 1.49485  22
   0 -13  19-2.54961 2.53200   9
   0  13 -19 4.74119 1.56727  32
   0  13 -19 2.98443 1.07299  33
   0 -13  19 3.78522 2.67600  17
   0 -13  19 0.53602 2.62463  12
   0 -13  19 9.71755 1.89380  35
   0 -13  18 2.60916 2.10344   9
   0 -13  18 0.93917 1.25612  35
   0  13 -18 7.06180 1.17721  33
   0  13 -18 4.19375 1.39867  32
   0  13 -18 9.34606 1.44037  22
   0 -13  18 2.95451 2.32099  12
   0 -13  17-1.09520 1.94848   9
   0 -13  17 0.65173 1.08587  35
   0  13 -17 0.69426 0.92118  33
   0  13 -17-1.09423 1.27039  32
   0  13 -17 0.12674 1.07543  22
   0 -13  17-0.67561 1.98681  12
   0 -13  16-0.59878 1.86106   9
   0 -13  16-0.50745 1.05246  35
   0  13 -16 0.26727 1.15966  32
   0  13 -16-0.29261 0.84670  33
   0  13 -16-1.72302 1.15215  22
   0 -13  16 1.85150 1.83780  12
   0 -13  15 30.7350 3.26488   9
   0 -13  15 28.3012 2.74236  35
   0  13 -15 26.4893 2.75039  32
   0  13 -15 25.2848 2.55321  33
   0  13 -15 32.1306 2.79834  22
   0 -13  15 28.9033 3.00932  13
   0 -13  15 34.4395 3.25747  12
   0 -13  14 32.8203 3.40832   9
   0 -13  14 35.2579 3.06953  35
   0  13 -14 33.5129 3.13038  32
   0  13 -14 32.8496 2.91287  33
   0  13 -14 32.6447 3.04275  22
   0 -13  14 35.5027 3.44733  12
   0 -13  14 34.1226 3.26617  13
   0 -13  13 1.24893 1.30996  13
   0 -13  13 3.24951 1.61676  12
   0  13 -13-0.34606 0.97685  22
   0 -13  13 1.33963 1.52736   9
   0 -13  13 2.44994 1.29843  28
   0  13 -13 0.83815 0.82112  33
   0 -13  13 2.59688 1.15860  35
   0  13 -13 0.34941 0.65035   1
   0 -13  12 8.76128 1.58727  13
   0 -13  12 11.6826 1.76485  12
   0  13 -12 10.8548 1.48627  22
   0 -13  12 10.0101 1.75136   9
   0 -13  12 10.7953 1.56593  28
   0  13 -12 7.61094 1.27215  33
   0 -13  12 9.99040 1.46267  35
   0  13 -12 9.80915 1.15381   1
   0  13 -11 5.39921 0.95187  11
   0 -13  11 3.51759 1.29109  12
   0 -13  11 5.59290 1.40046  11
   0 -13  11 8.36175 1.41163  13
   0  13 -11 4.33578 1.14589  22
   0 -13  11 7.10630 1.42849   9
   0 -13  11 8.35519 1.26685  28
   0  13 -11 5.52294 1.09824  33
   0  13 -11 5.17145 0.85222   1
   0 -13  11 5.51119 1.15330  35
   0 -13  10 0.11381 0.92372  35
   0 -13  10 0.11177 1.04042  11
   0 -13  10 1.73136 1.17419  13
   0 -13  10 1.09001 1.08835  12
   0  13 -10 1.13019 0.65999  13
   0  13 -10 1.06185 0.70268  11
   0  13 -10 1.26229 0.81621  23
   0  13 -10 1.53710 1.00666  22
   0 -13  10 0.76213 1.10434   9
   0  13 -10 1.14825 0.62168   1
   0 -13  10 1.50462 0.94816  28
   0 -13  10 0.12589 0.69848  15
   0  13 -10 1.97429 0.80452  33
   0 -13   9 3.21727 0.92182  32
   0  13  -9 1.33395 0.80585  33
   0 -13   9 2.95511 1.02354  22
   0  13  -9 4.20332 0.91494  23
   0  13  -9 2.81489 0.72646   1
   0 -13   9 2.55986 1.10787  11
   0  13  -9 2.54870 0.69389  13
   0 -13   9 2.86447 1.07685  12
   0 -13   9 3.89717 1.07419  13
   0 -13   9 2.93252 0.95831  28
   0 -13   9 3.54416 0.77377  15
   0  13  -9 2.95290 0.79021  16
   0 -13   9 1.90145 1.27414  36
   0 -13   9 4.07643 1.04498  35
   0  13  -9 3.50740 0.88575  35
   0 -13   8 1.79180 0.81741  32
   0  13  -8 2.64924 0.84574  33
   0 -13   8 1.04393 0.85483  22
   0  13  -8 1.77325 0.86192  23
   0  13  -8 1.66485 0.67891   1
   0  13  -8 2.01998 0.61553  13
   0 -13   8 1.21585 0.96147  13
   0 -13   8 1.68335 0.93208  11
   0 -13   8 2.26686 0.93097  28
   0  13  -8 0.41646 0.69124  16
   0 -13   8 0.83331 0.65256  15
   0 -13   8 1.07067 1.27555  36
   0 -13   8 1.24437 0.87134  35
   0  13  -8 2.59457 0.80672  35
   0  13  -7 3.07850 0.86461  33
   0 -13   7 3.68938 0.92784  32
   0 -13   7 3.71747 1.01524  13
   0 -13   7 4.49581 1.01795  11
   0  13  -7 1.94491 0.67710  13
   0  13  -7 2.80042 0.89896  23
   0 -13   7 3.04784 0.90878  22
   0  13  -7 3.96993 0.77348   1
   0 -13   7 3.59105 1.03426  28
   0  13  -7 6.44815 1.02014  16
   0 -13   7 3.00978 0.73891  15
   0  13  -7 7.67814 1.07996  35
   0 -13   7 4.67568 1.48324  36
   0 -13   7 6.34957 1.17798  35
   0  13  -6 5.18509 0.98061  33
   0 -13   6 6.44883 1.04672  32
   0 -13   6 5.49331 1.08387  13
   0 -13   6 6.21386 0.98605  11
   0  13  -6 6.22612 0.86204  13
   0 -13   6 4.98374 0.98995  22
   0  13  -6 5.98102 1.00646  23
   0  13  -6 6.05274 0.88120   1
   0 -13   6 5.84696 1.05971  28
   0  13  -6 5.69553 0.82163  18
   0  13  -6 5.22117 0.89240  16
   0 -13   6 6.28075 0.86573  15
   0 -13   6 4.02119 1.45872  36
   0 -13   6 4.69345 1.09866  35
   0  13  -6 8.67202 1.06808  35
   0 -13   5 1.28299 0.61473  15
   0  13  -5 1.00653 0.67631  16
   0  13  -5 2.68072 0.85913  23
   0 -13   5 1.05139 0.70300  22
   0  13  -5 1.17841 0.58902   1
   0 -13   5 0.76785 0.77201  13
   0  13  -5 1.50666 0.63305  13
   0 -13   5 2.00192 0.71268  11
   0  13  -5 1.74162 0.64588  18
   0  13  -5 1.86520 0.75808  35
   0 -13   5 0.13635 1.37974  36
   0 -13   5 1.73104 0.97576  35
   0  13  -5 2.11444 0.84581  33
   0 -13   5 1.27490 0.78122  32
   0 -13   4 3.19145 0.75393  15
   0  13  -4 4.65262 0.85752  16
   0 -13   4 4.40726 0.95318  13
   0 -13   4 2.64176 0.80683  11
   0  13  -4 6.37915 0.86723  13
   0  13  -4 4.80457 0.67516  25
   0  13  -4 6.56488 1.04589  23
   0 -13   4 3.01751 0.84302  22
   0  13  -4 6.06283 0.86602   1
   0  13  -4 4.90265 0.80034  18
   0 -13   4 5.21802 0.84824  33
   0  13  -4 3.89583 0.90379  33
   0 -13   4 4.42395 0.94780  32
   0 -13   4 6.07734 1.17503  35
   0  13  -4 5.52133 0.97811  35
   0 -13   4 3.35820 1.41319  36
   0  13  -3 19.4685 1.81564  33
   0 -13   3 18.0653 1.66109  33
   0 -13   3 18.2108 1.76281  32
   0  13  -3 15.4231 1.65834  13
   0  13  -3 16.5534 1.62389  16
   0  13  -3 16.7497 1.52026  25
   0 -13   3 18.1258 1.70490  22
   0 -13   3 14.0087 1.85450  21
   0  13  -3 14.8003 1.56812   1
   0  13  -3 20.1270 1.70807  18
   0 -13   3 18.2518 1.72026  13
   0 -13   3 19.7076 1.65264  11
   0 -13   3 14.9790 2.34426  36
   0  13  -3 18.0628 1.76158  35
   0  13  -2 12.7260 1.51211  33
   0 -13   2 17.0029 1.44649  33
   0  13  -2 10.5521 1.29712  16
   0  13  -2 10.5694 1.31189  13
   0  13  -2 11.8142 1.21382  25
   0 -13   2 15.1638 1.45000  22
   0 -13   2 10.9157 1.57520  21
   0  13  -2 11.7075 1.27084   1
   0  13  -2 9.27781 1.26536  18
   0 -13   2 19.1542 1.48887  13
   0 -13   2 16.9435 1.36815  11
   0 -13   2 10.0792 1.99713  36
   0  13  -2 12.1593 1.42309  35
   0  13  -1 25.1769 2.22975  33
   0 -13   1 21.8682 1.99613  33
   0  13  -1 24.4432 2.08133  13
   0  13  -1 21.0420 1.98944  16
   0  13  -1 23.0771 1.92857  25
   0 -13   1 24.9699 2.08894  22
   0 -13   1 25.2469 2.34887  21
   0  13  -1 21.5266 1.98476   1
   0 -13   1 26.4124 2.11996  18
   0  13  -1 23.7587 2.03573  18
   0 -13   1 21.4173 2.02974  13
   0 -13   1 23.0473 1.97115  11
   0 -13   1 21.0688 2.93034  36
   0  13  -1 22.9168 2.16410  35
   0  13   0 10.9681 1.32949  33
   0 -13   0 7.80861 1.00329  33
   0  13   0 10.8563 1.12007  16
   0  13   0 7.76442 1.09566  13
   0 -13   0 10.4964 2.13343  26
   0  13   0 5.79521 0.97691  25
   0 -13   0 11.8172 1.21459  22
   0 -13   0 8.94539 1.44788  21
   0  13   0 9.44193 1.01860   1
   0  13   0 7.86061 1.05856  18
   0 -13   0 9.91680 1.32229  18
   0 -13   0 8.15177 1.06822  13
   0 -13   0 8.47995 0.98829  11
   0  13   0 7.04280 1.15716  35
   0 -13   0 10.4163 2.01875  36
   0  13   0 6.51178 1.51968  36
   0  13   1 0.68491 0.89796  35
   0  13   1 1.65488 1.39634  36
   0 -13  -1 3.50375 1.77397  36
   0 -13  -1 0.69798 0.76076  18
   0  13   1-0.50837 0.66573  18
   0  13   1 0.72446 0.56104   1
   0 -13  -1 1.57264 0.66262  33
   0  13   1 1.98525 0.86109  33
   0 -13  -1 1.26845 0.64163  29
   0  13   1 0.32699 0.74582  25
   0 -13  -1 2.42735 0.77376  22
   0 -13  -1 4.17121 1.24966  21
   0 -13  -1 0.34045 0.66464  11
   0 -13  -1 1.03583 0.73583  13
   0  13   1 1.04071 0.71044  16
   0  13   1 0.32516 0.65871  13
   0 -13  -2 1.39002 1.64400  36
   0  13   2 0.93279 1.27001  36
   0  13   2-1.22065 0.90882  35
   0  13   2 0.37936 0.80167  18
   0 -13  -2-0.32121 0.74896  18
   0  13   2-0.06587 0.57667   1
   0 -13  -2-0.56752 0.63669  33
   0  13   2 0.86852 0.79288  33
   0 -13  -2 1.26225 0.63562  29
   0  13   2 0.70027 0.70686  25
   0 -13  -2 0.83774 1.96715  26
   0 -13  -2 1.26243 0.68225  13
   0 -13  -2 0.19580 1.02522  21
   0 -13  -2 4.23708 1.38246   7
   0  13   2 0.06522 0.72437  16
   0  13   3 0.21258 0.89676  35
   0 -13  -3 0.90531 1.67698  36
   0  13   3 1.96466 1.37692  36
   0 -13  -3 0.91882 0.78798  18
   0  13   3 0.53461 0.55641   1
   0 -13  -3 2.36206 0.63816  33
   0  13   3 0.98738 0.86330  33
   0 -13  -3 0.98912 1.36246  30
   0 -13  -3 1.01602 0.62082  29
   0  13   3 0.99036 0.75797  25
   0 -13  -3 2.17976 2.07844  26
   0 -13  -3 1.12839 0.63682  13
   0 -13  -3 0.89137 1.06076  21
   0 -13  -3 0.88476 1.21916   7
   0  13   3 0.85356 0.70540  16
   0  13   4 70.1889 5.22153  36
   0 -13  -4 60.6640 5.40293  36
   0  13   4 59.1259 4.88197  35
   0 -13  -4 66.1637 4.82770  18
   0  13   4 65.3925 4.69331   1
   0  13   4 54.2929 4.80011  33
   0 -13  -4 60.7476 4.65857  33
   0 -13  -4 62.7299 4.67515  29
   0 -13  -4 56.6988 5.18065  30
   0  13   4 63.8199 4.69610  25
   0 -13  -4 52.8044 5.52563  26
   0 -13  -4 67.0837 4.75775  13
   0 -13  -4 58.7767 4.84763  21
   0 -13  -4 52.4673 5.05672   7
   0  13   4 61.8617 4.68180  16
   0  13   5 2.95297 1.44923  36
   0  13   5-0.11511 0.87017  35
   0 -13  -5-0.39314 1.63015  36
   0 -13  -5 0.63606 0.80551  18
   0 -13  -5 0.35629 1.43500  30
   0 -13  -5 1.17272 0.68476  29
   0 -13  -5 0.70621 2.17010  26
   0 -13  -5-0.23547 0.69883  13
   0  13   5 0.06710 0.63320   1
   0  13   5 0.92627 0.79556  33
   0 -13  -5 0.19932 0.54908  33
   0 -13  -5 0.30295 1.20801   7
   0  13   5 0.73896 0.66767  16
   0 -13  -6 1.70169 0.67486  29
   0 -13  -6 0.92492 1.45017  30
   0 -13  -6 1.22198 2.04956  26
   0 -13  -6 2.01471 0.70491  13
   0  13   6 2.22730 0.67815   1
   0  13   6 1.99140 0.89068  33
   0 -13  -6 1.43058 0.67538  33
   0 -13  -6 1.13969 0.85123  18
   0 -13  -6 3.25491 1.41816   7
   0  13   6 2.93275 1.53569  36
   0 -13  -6 2.45465 1.88995  36
   0 -13  -7 21.8674 2.00119  29
   0 -13  -7 22.6788 2.69044  30
   0 -13  -7 21.2393 3.14772  26
   0 -13  -7 23.5067 2.21642   6
   0  13   7 21.5766 1.96880   1
   0 -13  -7 21.0100 1.96547  33
   0  13   7 22.4394 2.18060  33
   0 -13  -7 25.7188 2.23081  18
   0 -13  -7 24.0063 3.07650  36
   0  13   7 26.7451 2.80446  36
   0 -13  -7 22.7144 2.06204  13
   0 -13  -8 91.4301 7.61394  30
   0 -13  -8 93.6158 7.01902  29
   0 -13  -8 90.2509 8.06037  26
   0 -13  -8 98.2576 7.26685   6
   0  13   8 98.4953 6.99400   1
   0 -13  -8 89.2727 7.15359  18
   0 -13  -8 98.9542 6.94248  19
   0 -13  -8 98.2349 7.07976  13
   0  13   8 81.8315 7.13412  33
   0 -13  -8 96.9381 7.00489  33
   0  13   8 87.0040 7.55864  36
   0 -13  -9 8.53702 1.21187  13
   0  13   9 9.52300 2.10271  36
   0 -13  -9 7.46641 1.08821  19
   0 -13  -9 7.58973 1.39978  18
   0 -13  -9 12.1055 2.94643  26
   0 -13  -9 7.67556 2.00630  30
   0 -13  -9 10.5264 1.20866  29
   0 -13  -9 8.95960 1.12359  33
   0 -13 -10 2.35422 0.92629  13
   0 -13 -10 2.12792 0.79456  33
   0 -13 -10 13.7916 2.62690   5
   0 -13 -10 3.66403 1.01014  29
   0 -13 -10 4.75028 1.90650  30
   0 -13 -10 4.97522 0.96755  19
   0 -13 -10 2.59764 1.21332  18
   0 -13 -10 7.43161 2.02892  20
   0 -13 -10 11.0843 3.11896  26
   0 -13 -11 17.0538 1.68665  19
   0 -13 -11 16.6882 2.01249  18
   0 -13 -11 18.7657 2.74141  20
   0 -13 -11 17.8331 1.70369  33
   0 -13 -11 17.5889 3.61719  26
   0 -13 -11 16.1228 2.58231  30
   0 -13 -11 16.2814 1.76053  13
   0 -13 -12 2.37394 1.85709  30
   0 -13 -12 4.40927 1.92688  20
   0 -13 -12 4.51554 1.27685  18
   0 -13 -12 3.19654 2.73121  26
   0 -13 -12 3.34203 0.98797  13
   0 -13 -13 3.53706 1.85593  30
   0 -13 -13 3.71640 0.95988  13
   0 -13 -13 2.78474 1.26541  18
   0 -13 -13 4.48371 1.81266  20
   0 -13 -13-0.89195 2.69760  26
   0 -13 -14-0.41631 1.79797  20
   0 -13 -14 3.39119 1.98643  30
   0 -13 -14 0.49952 0.80915  13
   0 -13 -14 0.13104 1.08692  18
   0 -13 -14-1.51381 2.83323  26
   0 -13 -15 14.2974 2.43899  20
   0 -13 -15 12.1573 2.39840  30
   0 -13 -15 11.2031 1.45405  13
   0 -13 -15 11.9568 4.13320  28
   0 -13 -15 10.2044 3.16297  26
   0 -13 -15 12.3213 1.75149  18
   0 -13 -16 14.9853 2.50138  30
   0 -13 -16 7.81560 4.21840  28
   0 -13 -16 14.8338 3.73945  26
   0 -13 -16 11.3379 2.44688  20
   0 -13 -16 10.3474 1.76682  18
   0 -13 -17-2.53220 4.10003  28
   0 -13 -17 2.25530 3.13395  26
   0 -13 -17 2.62614 1.94755  30
   0 -13 -17 4.75852 1.35125  18
   0 -13 -18 4.31231 3.98818  28
   0 -13 -18 12.1704 3.28972  26
   0 -13 -18 8.51877 2.24245  30
   0 -13 -18 5.34010 1.47676  18
   0 -13 -19 14.1054 3.40731  26
   0 -13 -19 6.68927 2.38157  30
   0 -13 -19 7.32394 1.73174  18
   0 -13 -20 5.78650 4.29657  28
   0 -13 -20 6.51525 3.25713  26
   0 -13 -20 3.27492 1.99861  30
   0 -13 -20 3.91407 1.46659  18
   0 -13 -21 5.84918 4.45651  28
   0 -13 -21 9.17035 2.33827  30
   0 -13 -21 2.80424 4.71875  31
   0 -13 -21 4.65503 1.52875  18
   0 -13 -22-1.36015 4.11851  28
   0 -13 -22 4.14406 2.16457  30
   0 -13 -22-0.47203 4.50131  31
   0 -13 -22 2.46441 1.46565  18
   0 -13 -23 3.19132 4.17022  28
   0 -13 -23 1.57802 2.06451  30
   0 -13 -23 0.95114 4.59606  31
   0 -13 -23-1.17520 1.41164  18
   0 -13 -24-0.45690 4.41582  28
   0 -13 -24 0.53315 2.10391  30
   0 -13 -24 2.39042 4.44058  31
   0 -13 -24-1.19897 1.38005  18
   0 -13 -25 6.98679 3.40544  34
   0 -13 -25 0.95981 4.67218  31
   0 -13 -25 1.37541 4.32406  28
   0 -13 -25 1.22214 1.50132  18
   0 -13 -26 2.66079 1.53058  18
   0 -13 -26 2.97723 3.31600  34
   0  14 -26 1.12350 1.44524  22
   0  14 -26 1.04679 1.58876  32
   0 -14  25-1.20171 3.07845  12
   0  14 -25 1.89060 1.40370  22
   0  14 -25 0.85513 1.35185  32
   0 -14  24 1.51160 2.83963  12
   0  14 -24 1.23470 1.28167  22
   0  14 -24 0.66852 1.30691  32
   0 -14  23 1.41871 2.86360  12
   0  14 -23 4.98979 1.43708  22
   0  14 -23 6.05843 1.61534  32
   0 -14  22 2.97825 2.86724  12
   0  14 -22 4.29287 1.38382  22
   0  14 -22 3.80518 1.11319  33
   0  14 -22 1.43402 1.40702  32
   0  14 -21 4.05617 1.41749  22
   0 -14  21 4.92385 2.73898  12
   0 -14  21 6.69279 1.48892  35
   0  14 -21 4.83383 1.42799  32
   0  14 -21 5.18816 1.24324  33
   0  14 -20 16.5956 2.13728  22
   0  14 -20 19.9245 1.98602  33
   0  14 -20 19.6874 2.31191  32
   0 -14  20 10.2660 3.04201  12
   0 -14  20 17.4100 2.15200  35
   0  14 -19 5.50439 1.36809  22
   0  14 -19 0.44684 1.21763  32
   0  14 -19 1.28507 1.02390  33
   0 -14  19 2.83494 2.48963  17
   0 -14  19 4.21060 2.31833  12
   0 -14  19 1.43162 1.24823  35
   0  14 -18 0.67373 1.09088  22
   0  14 -18-1.79498 0.99562  33
   0  14 -18 0.43845 1.22911  32
   0 -14  18 1.40968 2.10718   9
   0 -14  18 0.48403 2.02570  12
   0 -14  18 0.13985 1.17077  35
   0  14 -17 14.0694 1.86385  22
   0  14 -17 15.7748 2.00497  32
   0  14 -17 14.4853 1.71196  33
   0 -14  17 13.8863 2.61847   9
   0 -14  17 14.6710 2.59962  12
   0 -14  17 15.7289 1.93143  35
   0  14 -16 8.90226 1.48215  22
   0  14 -16 8.95543 1.34042  33
   0 -14  16 6.97472 2.11818   9
   0 -14  16 6.72261 2.11778  12
   0 -14  16 8.12018 1.45250  35
   0  14 -15 1.89479 1.08632  22
   0  14 -15-1.11533 0.91675  33
   0 -14  15 0.91032 1.71630   9
   0 -14  15 1.11414 1.48392  13
   0 -14  15-1.12215 1.68409  12
   0 -14  15 0.91473 1.08364  35
   0  14 -14 10.3311 1.53241  22
   0  14 -14 8.82536 1.29419  33
   0 -14  14 8.44919 1.98392   9
   0 -14  14 9.15356 1.89171  12
   0 -14  14 9.25335 1.74380  13
   0 -14  14 9.64389 1.51136  35
   0  14 -13 0.61215 0.98817  22
   0  14 -13 1.48646 0.86574  33
   0 -14  13-0.59727 1.46935   9
   0 -14  13 0.62556 1.42090  12
   0 -14  13 0.57684 1.20875  13
   0 -14  13 1.89277 1.01326  35
   0  14 -12 10.0560 1.57220  22
   0 -14  12 15.1695 1.95038   9
   0 -14  12 10.6848 1.77941  11
   0  14 -12 10.8219 1.46223  33
   0 -14  12 16.8049 1.93341  13
   0 -14  12 11.3157 1.76248  12
   0 -14  12 9.85848 1.52625  35
   0  14 -11 7.66917 1.33343  22
   0 -14  11 7.23842 1.48146   9
   0 -14  11 6.27769 1.41256  28
   0  14 -11 7.11564 1.20886  33
   0 -14  11 5.74050 1.72934  36
   0 -14  11 5.94827 1.32911  35
   0 -14  11 6.45731 1.53973  12
   0 -14  11 8.00119 1.56802  13
   0 -14  11 5.51925 1.50119  11
   0 -14  10 2.22104 1.13792  35
   0  14 -10 3.39492 0.98894  35
   0 -14  10 2.06529 1.38288  36
   0 -14  10 3.25111 1.17570   9
   0 -14  10 1.73133 1.08326  28
   0 -14  10 1.62967 0.81847  15
   0  14 -10 2.51715 0.98762  33
   0 -14  10 1.52413 1.20164  12
   0 -14  10 0.69478 1.13609  11
   0 -14  10 1.33873 1.20514  13
   0 -14   9-1.02924 1.17278  13
   0 -14   9-0.12088 1.12282  12
   0 -14   9 0.21314 1.05924  11
   0 -14   9 4.36786 1.05756  28
   0 -14   9 1.45492 0.73109  15
   0  14  -9 2.52019 0.91569  35
   0 -14   9 0.87460 1.44116  36
   0 -14   9 0.98574 1.00705  35
   0  14  -9 3.09070 0.97030  33
   0  14  -8-0.38545 0.84407  33
   0  14  -8 0.45059 0.88394  23
   0 -14   8-0.09781 1.01581  11
   0 -14   8-0.10791 1.02182  13
   0 -14   8 1.79169 0.97990  28
   0 -14   8 0.25871 0.74334  15
   0  14  -8 3.29905 1.02216  35
   0 -14   8 1.88327 1.59600  36
   0 -14   8 0.12391 0.98879  35
   0 -14   7 11.5938 1.39115  32
   0  14  -7 11.1747 1.38384  33
   0  14  -7 10.4583 1.37291  23
   0  14  -7 10.6466 1.21595   1
   0 -14   7 8.82904 1.35490  11
   0 -14   7 11.5292 1.45207  13
   0 -14   7 11.1239 1.38456  28
   0 -14   7 10.2959 1.20591  15
   0  14  -7 14.2269 1.41539  35
   0 -14   7 10.8702 1.79790  36
   0 -14   7 11.8133 1.53231  35
   0 -14   6 0.64343 0.70619  32
   0  14  -6-0.38623 0.76983  33
   0 -14   6-0.08946 0.78924  22
   0  14  -6 1.01070 0.82733  23
   0  14  -6-0.35321 0.60210   1
   0 -14   6-0.19368 0.88580  13
   0  14  -6-0.24381 0.61401  13
   0 -14   6-0.08216 0.77732  11
   0 -14   6 0.17226 0.89907  28
   0  14  -6 0.07298 0.71014  16
   0 -14   6 0.24763 0.64817  15
   0 -14   6 0.62543 0.89540  35
   0  14  -6 0.09123 0.62779  35
   0 -14   6-0.44033 1.33737  36
   0  14  -5 49.9565 3.78965  13
   0 -14   5 46.3447 3.68929  15
   0  14  -5 46.3603 3.75579  16
   0 -14   5 49.8909 3.82909  22
   0  14  -5 54.4724 3.91254  23
   0  14  -5 49.7257 3.74494   1
   0 -14   5 45.8709 3.84669  13
   0 -14   5 45.2786 3.77312  11
   0 -14   5 43.2971 4.14313  36
   0 -14   5 43.1437 3.95352  35
   0  14  -5 50.5736 3.85050  35
   0  14  -5 47.0445 3.88543  33
   0 -14   5 47.0779 3.83766  32
   0  14  -4 0.14402 0.67633  16
   0 -14   4-0.24113 0.65319  15
   0  14  -4 1.07443 0.65218  13
   0 -14   4 0.17677 0.74317  13
   0 -14   4-0.35213 0.69467  11
   0 -14   4-0.74243 0.71246  22
   0  14  -4-0.09391 0.78235  23
   0  14  -4 0.42549 0.59901   1
   0  14  -4 0.38827 0.59651  18
   0  14  -4-0.19531 0.82486  33
   0 -14   4-0.14668 0.71126  33
   0 -14   4-0.82108 0.78105  32
   0  14  -4-0.18151 0.77352  35
   0 -14   4-1.37286 1.50461  36
   0  14  -3 2.36102 0.69695  16
   0 -14   3 1.19510 0.77086  13
   0 -14   3 2.38534 0.72421  11
   0  14  -3 1.83625 0.65827  13
   0  14  -3 0.37962 0.86478  23
   0 -14   3 1.93390 0.72897  22
   0 -14   3 1.87487 1.10663  21
   0  14  -3 1.27354 0.65818   1
   0  14  -3 1.80546 0.62589  18
   0 -14   3 2.41659 0.70194  33
   0 -14   3 1.92250 0.79148  32
   0  14  -3 1.87016 0.79193  33
   0  14  -3 3.12599 0.82855  35
   0 -14   3 2.35384 1.47438  36
   0  14  -2 1.09389 0.86076  33
   0 -14   2 1.17849 0.62183  33
   0  14  -2 0.07119 0.63586  16
   0  14  -2 0.92862 0.63674  13
   0  14  -2 0.37925 0.57933  25
   0 -14   2 0.79481 0.73765  22
   0 -14   2 2.48225 1.13804  21
   0  14  -2 0.77647 0.63308   1
   0  14  -2 0.83110 0.65299  18
   0 -14   2 0.49831 0.71332  13
   0 -14   2 1.06975 0.63354  11
   0  14  -2 1.02799 0.75105  35
   0 -14   2 1.44772 1.48385  36
   0  14  -1 35.9823 3.14376  33
   0 -14   1 37.2750 2.97880  33
   0  14  -1 35.6444 3.04702  13
   0  14  -1 38.7140 3.03144  16
   0  14  -1 33.0498 2.89159  25
   0 -14   1 40.4858 3.06659  22
   0 -14   1 37.5359 3.24304  21
   0  14  -1 32.9884 2.95932   1
   0  14  -1 37.4192 3.03042  18
   0 -14   1 41.4280 3.08878  18
   0 -14   1 37.6857 3.05963  13
   0 -14   1 40.3091 2.97734  11
   0  14  -1 40.6293 3.17098  35
   0 -14   1 35.6127 3.60884  36
   0 -14   0 4.30393 0.79578  33
   0  14   0 7.55146 1.10707  33
   0  14   0 4.58542 0.88656  13
   0  14   0 4.68945 0.84478  16
   0 -14   0 5.23766 1.98142  26
   0  14   0 4.69259 0.85275  25
   0 -14   0 5.21631 0.87143  22
   0 -14   0 4.81173 1.19928  21
   0  14   0 4.05231 0.87671  18
   0 -14   0 4.80437 0.97458  18
   0 -14   0 4.31578 1.75724  36
   0  14   0 4.18806 0.98104  35
   0  14   0 4.04924 1.35962  36
   0  14   0 4.34947 0.78675   1
   0 -14   0 4.71779 0.77410  11
   0 -14   0 5.29727 0.91323  13
   0  14   1 1.04993 0.65421  13
   0  14   1 0.56956 0.70414  16
   0  14   1 1.04866 0.69546  25
   0 -14  -1 3.68255 2.01343  26
   0 -14  -1 1.20154 0.69009  22
   0  14   1 2.21134 0.62354   1
   0  14   1-0.10339 0.86076  33
   0 -14  -1 1.33916 0.60782  33
   0 -14  -1 0.50290 0.74957  18
   0  14   1 1.32693 0.73177  18
   0 -14  -1 1.59650 0.69372  13
   0 -14  -1 1.13485 0.58634  11
   0  14   1 0.53940 1.31901  36
   0 -14  -1 0.53525 1.68975  36
   0  14   1 0.51529 0.75554  35
   0  14   2 0.35690 0.66817  16
   0 -14  -2 1.34640 1.87822  26
   0  14   2 0.99140 0.74540  25
   0 -14  -2 0.15998 0.68197  13
   0  14   2 0.43441 0.59202   1
   0  14   2-0.62885 0.86510  33
   0 -14  -2 0.67086 0.58963  33
   0 -14  -2-0.08638 0.84937  18
   0  14   2 0.40585 0.70730  18
   0 -14  -2-0.31260 1.28998   7
   0 -14  -2-0.55552 1.71997  36
   0  14   2 0.13981 1.26403  36
   0  14   2-0.21461 0.83805  35
   0 -14  -3 16.3533 2.43228  36
   0  14   3 15.8151 1.71716  35
   0  14   3 17.7294 2.10020  36
   0 -14  -3 14.5140 1.64167  18
   0 -14  -3 13.3803 2.04307  30
   0  14   3 18.4133 1.57455  25
   0 -14  -3 10.9405 2.65382  26
   0 -14  -3 14.6740 1.53249  13
   0  14   3 14.1416 1.47378   1
   0 -14  -3 15.2682 1.47162  33
   0  14   3 14.7322 1.67601  33
   0 -14  -3 13.6868 2.05048   7
   0  14   3 15.1490 1.52380  16
   0  14   4 8.11213 1.69047  36
   0 -14  -4 7.58243 2.04045  36
   0  14   4 7.05026 1.31783  35
   0 -14  -4 6.22655 1.16125  18
   0 -14  -4 6.02421 1.00444  29
   0 -14  -4 8.06518 1.79163  30
   0  14   4 8.82368 1.15292  25
   0 -14  -4 10.6211 2.40990  26
   0 -14  -4 9.31577 1.13016  13
   0  14   4 7.40445 1.02898   1
   0 -14  -4 7.04194 0.96565  33
   0  14   4 6.82669 1.22813  33
   0 -14  -4 8.56376 1.71718   7
   0  14   4 11.2242 1.44061  16
   0 -14  -5-2.00119 2.24355  26
   0 -14  -5 0.49893 0.65340  13
   0  14   5 0.21883 0.62517   1
   0 -14  -5 0.61888 0.68341  29
   0 -14  -5 2.46467 1.60168  30
   0 -14  -5 0.77305 0.90135  18
   0  14   5 0.48059 0.93361  35
   0  14   5-0.96733 1.56378  36
   0 -14  -5 0.83061 1.84742  36
   0  14   5-0.22111 0.85916  33
   0 -14  -5 0.69466 0.61610  33
   0 -14  -6 15.0392 2.91320  26
   0 -14  -6 16.5636 1.63839  13
   0  14   6 18.3281 1.59513   1
   0 -14  -6 10.6199 2.12340  30
   0 -14  -6 19.4575 1.67559  29
   0 -14  -6 16.3924 1.82763  18
[truncated: 6,074,544 more chars]
