# Supplementary material for: A Consistent Approach to One Coordinate Pnictide Moieties M≡Pn− Using PnH2 − Salts (M = Zr, Ti; Pn = P, As, Sb)
Source: Angew Chem Int Ed Engl. 2026 Jan 1;65(6):e23745. doi: 10.1002/anie.202523745 (PMC12865143; doi:10.1002/anie.202523745)
Supplement: Supplementary file 2 — Supporting Information [file ANIE-65-e23745-s002.zip › anie70859-sup-0002-Data/9_90302.cif]

data_90302
#Crystallographer: Michael R. Gau
_audit_creation_date               2025-07-27
_audit_creation_method
;
Olex2 1.5
(compiled 2025.05.31 svn.r86d253d1 for OlexSys, GUI svn.r7254)
;
_shelx_SHELXL_version_number       '2019/3'
_audit_contact_author_address      ?
_audit_contact_author_email        ?
_audit_contact_author_name         ''
_audit_contact_author_phone        ?
_publ_contact_author_id_orcid      ?
_publ_section_references
;
Dolomanov, O.V., Bourhis, L.J., Gildea, R.J, Howard, J.A.K. & Puschmann, H.
 (2009), J. Appl. Cryst. 42, 339-341.

Sheldrick, G.M. (2015). Acta Cryst. A71, 3-8.

Sheldrick, G.M. (2015). Acta Cryst. C71, 3-8.
;
_chemical_formula_moiety           'C44 H62 N2 P2 Sb Ti, C12 H24 K O6, C4 H8 O'
_chemical_formula_sum              'C60 H94 K N2 O7 P2 Sb Ti'
_chemical_formula_weight           1226.06
loop_
  _atom_type_symbol
  _atom_type_description
  _atom_type_scat_dispersion_real
  _atom_type_scat_dispersion_imag
  _atom_type_scat_source
 'C' 'C' 0.0181 0.0091 'International Tables Vol C Tables 4.2.6.8 and 6.1.1.4'
 'H' 'H' 0.0000 0.0000 'International Tables Vol C Tables 4.2.6.8 and 6.1.1.4'
 'K' 'K' 0.3868 1.0657 'International Tables Vol C Tables 4.2.6.8 and 6.1.1.4'
 'N' 'N' 0.0311 0.0180 'International Tables Vol C Tables 4.2.6.8 and 6.1.1.4'
 'O' 'O' 0.0492 0.0322 'International Tables Vol C Tables 4.2.6.8 and 6.1.1.4'
 'P' 'P' 0.2955 0.4335 'International Tables Vol C Tables 4.2.6.8 and 6.1.1.4'
 'Sb' 'Sb' -0.0562 5.8946
 'International Tables Vol C Tables 4.2.6.8 and 6.1.1.4'
 'Ti' 'Ti' 0.2191 1.8069 'International Tables Vol C Tables 4.2.6.8 and 6.1.1.4'

_shelx_space_group_comment
;
The symmetry employed for this shelxl refinement is uniquely defined
by the following loop, which should always be used as a source of
symmetry information in preference to the above space-group names.
They are only intended as comments.
;
_space_group_crystal_system        'monoclinic'
_space_group_IT_number             14
_space_group_name_H-M_alt          'P 1 21/c 1'
_space_group_name_Hall             '-P 2ybc'
loop_
  _space_group_symop_operation_xyz
 'x, y, z'
 '-x, y+1/2, -z+1/2'
 '-x, -y, -z'
 'x, -y-1/2, z-1/2'

_cell_length_a                     12.70060(10)
_cell_length_b                     20.06530(10)
_cell_length_c                     24.6100(2)
_cell_angle_alpha                  90
_cell_angle_beta                   98.4070(10)
_cell_angle_gamma                  90
_cell_volume                       6204.25(8)
_cell_formula_units_Z              4
_cell_measurement_reflns_used      69522
_cell_measurement_temperature      100
_cell_measurement_theta_max        74.3550
_cell_measurement_theta_min        3.4960
_shelx_estimated_absorpt_T_max     0.644
_shelx_estimated_absorpt_T_min     0.293
_exptl_absorpt_coefficient_mu      6.027
_exptl_absorpt_correction_T_max    1.00000
_exptl_absorpt_correction_T_min    0.48577
_exptl_absorpt_correction_type     multi-scan
_exptl_absorpt_process_details     'SCALE3 ABSPACK'
_exptl_crystal_colour              green
_exptl_crystal_colour_primary      green
_exptl_crystal_density_diffrn      1.313
_exptl_crystal_description         block
_exptl_crystal_F_000               2584
_exptl_crystal_size_max            0.27
_exptl_crystal_size_mid            0.17
_exptl_crystal_size_min            0.08
_diffrn_reflns_av_R_equivalents    0.0746
_diffrn_reflns_av_unetI/netI       0.0284
_diffrn_reflns_Laue_measured_fraction_full  0.999
_diffrn_reflns_Laue_measured_fraction_max  0.997
_diffrn_reflns_limit_h_max         14
_diffrn_reflns_limit_h_min         -15
_diffrn_reflns_limit_k_max         25
_diffrn_reflns_limit_k_min         -25
_diffrn_reflns_limit_l_max         30
_diffrn_reflns_limit_l_min         -30
_diffrn_reflns_number              125901
_diffrn_reflns_point_group_measured_fraction_full  0.999
_diffrn_reflns_point_group_measured_fraction_max  0.997
_diffrn_reflns_theta_full          67.684
_diffrn_reflns_theta_max           74.502
_diffrn_reflns_theta_min           3.518
_diffrn_ambient_environment        N~2~
_diffrn_ambient_temperature        100
_diffrn_detector                   'HPC area detector'
_diffrn_detector_area_resol_mean   10.0000
_diffrn_detector_type              HyPix-6000HE
_diffrn_measured_fraction_theta_full  0.999
_diffrn_measured_fraction_theta_max  0.997
_diffrn_measurement_details
;
List of Runs (angles in degrees, time in seconds):

  # Type    Start    End  Width  t~exp~   \w     \q     \k     \f   Frames
--------------------------------------------------------------------------
  1  \w    -67.00  26.00   0.50    0.92    --  -47.61  67.00-177.00  186
  2  \w   -120.00 -28.00   0.50    0.92    --  -47.61 -67.00  49.00  184
  3  \w    -25.00  67.00   0.50    0.92    --   47.61 -67.00  49.00  184
  4  \w     28.00 120.00   0.50    0.92    --   47.61  67.00-177.00  184
  5  \w    -84.00 -18.00   0.50    0.92    --  -91.75  67.00-177.00  132
  6  \w   -164.00 -72.00   0.50    0.92    --  -91.75 -67.00  49.00  184
  7  \w     94.00 178.00   0.50    0.92    --  113.25  67.00-177.00  168
  8  \w     41.00  78.00   0.50    0.92    --  113.25 -67.00  49.00   74
  9  \w   -122.00 -34.00   0.50    0.92    --  -47.61 -37.00-150.00  176
 10  \w   -120.00 -32.00   0.50    0.92    --  -47.61 -57.00 -30.00  176
 11  \w    -29.00  29.00   0.50    0.92    --  -47.61  19.00 -60.00  116
 12  \w    -64.00  26.00   0.50    0.92    --  -47.61  57.00 -60.00  180
 13  \w    -28.00  23.00   0.50    0.92    --   47.61 -19.00 120.00  102
 14  \w    -28.00  23.00   0.50    0.92    --   47.61 -19.00  60.00  102
 15  \w   -117.00 -18.00   0.50    0.92    --  -91.75  80.00  15.27  198
 16  \w   -117.00 -18.00   0.50    0.92    --  -91.75  80.00-100.34  198
 17  \w   -116.00 -18.00   0.50    0.92    --  -91.75  79.00  78.47  196
 18  \w   -117.00 -18.00   0.50    0.92    --  -91.75  80.00-149.83  198
 19  \w   -116.00 -35.00   0.50    0.92    --  -91.75  79.00 -38.87  162
 20  \w    100.00 156.00   0.50    0.92    --  113.25  15.00  60.00  112
 21  \w     41.00 114.00   0.50    0.92    --  113.25 -80.00  21.13  146
 22  \w     41.00  91.00   0.50    0.92    --  113.25 -77.00  90.00  100
 23  \w     73.00 119.00   0.50    0.92    --  113.25 -80.00 144.26   92
 24  \w     42.00  68.00   0.50    0.92    --  113.25 -61.00  60.00   52
 25  \w    106.00 159.00   0.50    0.92    --  113.25  15.00 150.00  106
 26  \w     71.00  96.00   0.50    0.92    --  113.25 -77.00 -30.00   50
 27  \w     57.00  83.00   0.50    0.92    --  113.25 -77.00  30.00   52
 28  \w    101.00 177.00   0.50    0.92    --  113.25  45.00 -30.00  152
 29  \w    113.00 178.00   0.50    0.92    --  113.25  45.00-120.00  130
 30  \w     42.00 102.00   0.50    0.92    --  113.25 -80.00 115.39  120
 31  \w    122.00 150.00   0.50    0.92    --  113.25  45.00 -60.00   56
 32  \w     80.00 137.00   0.50    0.92    --  113.25 -79.00  65.19  114
 33  \w    102.00 178.00   0.50    0.92    --  113.25  30.00-120.00  152
 34  \w    100.00 127.00   0.50    0.92    --  113.25  45.00   0.00   54
 35  \w    134.00 159.00   0.50    0.92    --  113.25  45.00   0.00   50
 36  \w     47.00 122.00   0.50    0.92    --  113.25 -80.00 -40.23  150
 37  \w    100.00 154.00   0.50    0.92    --  113.25  45.00  60.00  108
 38  \w     52.00 134.00   0.50    0.92    --  113.25 -79.00-146.04  164
 39  \w    102.00 178.00   0.50    0.92    --  113.25  45.00 150.00  152
 40  \w     42.00  78.00   0.50    0.92    --  113.25 -77.00 150.00   72
 41  \w    114.00 140.00   0.50    0.92    --  113.25  30.00 -90.00   52
 42  \w     41.00  68.00   0.50    0.92    --  113.25 -77.00   0.00   54
 43  \w     62.00 110.00   0.50    0.92    --  113.25 -80.00 -93.47   96
 44  \w     42.00 103.00   0.50    0.92    --  113.25 -77.00-180.00  122
 45  \w     45.00  81.00   0.50    0.92    --  113.25 -77.00 -90.00   72
 46  \w     41.00  68.00   0.50    0.92    --  113.25 -61.00 -90.00   54
 47  \w    101.00 173.00   0.50    0.92    --  113.25  45.00 -90.00  144
 48  \w     41.00  68.00   0.50    0.92    --  113.25 -61.00-150.00   54
;
_diffrn_measurement_device         '\k-geometry diffractometer'
_diffrn_measurement_device_type    'Rigaku XtaLAB Synergy-S'
_diffrn_measurement_method         '\w scans'
_diffrn_orient_matrix_type        
 'CrysAlisPro convention (1999,Acta A55,543-557)'
_diffrn_orient_matrix_UB_11        0.0129151000
_diffrn_orient_matrix_UB_12        0.0721307000
_diffrn_orient_matrix_UB_13        0.0213486000
_diffrn_orient_matrix_UB_21        -0.0928664000
_diffrn_orient_matrix_UB_22        0.0221254000
_diffrn_orient_matrix_UB_23        -0.0436779000
_diffrn_orient_matrix_UB_31        -0.0790524000
_diffrn_orient_matrix_UB_32        -0.0141819000
_diffrn_orient_matrix_UB_33        0.0404922000
_diffrn_oxdiff_digest_od_ed
;

;
_diffrn_radiation_monochromator    mirror
_diffrn_radiation_probe            x-ray
_diffrn_radiation_type             'Cu K\a'
_diffrn_radiation_wavelength       1.54184
_diffrn_source                     'micro-focus sealed X-ray tube'
_diffrn_source_type                'PhotonJet (Cu) X-ray Source'
_reflns_Friedel_coverage           0.000
_reflns_Friedel_fraction_full      .
_reflns_Friedel_fraction_max       .
_reflns_number_gt                  11791
_reflns_number_total               12662
_reflns_special_details
;
 Reflections were merged by SHELXL according to the crystal
 class for the calculation of statistics and refinement.
 
 _reflns_Friedel_fraction is defined as the number of unique
 Friedel pairs measured divided by the number that would be
 possible theoretically, ignoring centric projections and
 systematic absences.
;
_reflns_threshold_expression       'I > 2\s(I)'
_computing_cell_refinement         'CrysAlisPro 1.171.44.108a (Rigaku OD, 2025)'
_computing_data_collection         'CrysAlisPro 1.171.44.108a (Rigaku OD, 2025)'
_computing_data_reduction          'CrysAlisPro 1.171.44.108a (Rigaku OD, 2025)'
_computing_molecular_graphics      'Olex2 1.5 (Dolomanov et al., 2009)'
_computing_publication_material    'Olex2 1.5 (Dolomanov et al., 2009)'
_computing_structure_refinement    'SHELXL 2019/3 (Sheldrick, 2015)'
_computing_structure_solution      'SHELXT (Sheldrick, 2018)'
_refine_diff_density_max           0.911
_refine_diff_density_min           -0.828
_refine_diff_density_rms           0.073
_refine_ls_extinction_coef         .
_refine_ls_extinction_method       none
_refine_ls_goodness_of_fit_ref     1.035
_refine_ls_hydrogen_treatment      constr
_refine_ls_matrix_type             full
_refine_ls_number_parameters       728
_refine_ls_number_reflns           12662
_refine_ls_number_restraints       166
_refine_ls_R_factor_all            0.0382
_refine_ls_R_factor_gt             0.0357
_refine_ls_restrained_S_all        1.040
_refine_ls_shift/su_max            0.002
_refine_ls_shift/su_mean           0.000
_refine_ls_structure_factor_coef   Fsqd
_refine_ls_weighting_details      
 'w=1/[\s^2^(Fo^2^)+(0.0466P)^2^+7.6798P] where P=(Fo^2^+2Fc^2^)/3'
_refine_ls_weighting_scheme        calc
_refine_ls_wR_factor_gt            0.0917
_refine_ls_wR_factor_ref           0.0934
_olex2_refinement_description
;
1. Restrained distances
 O7-C57 = O7-C60 = O7*-C57* = O7*-C60*
 1.45 with sigma of 0.01
 C58*-C57* = C58-C57 = C59*-C58* = C59*-C60* = C59-C58 = C60-C59
 1.54 with sigma of 0.01
2. Uiso/Uaniso restraints and constraints
C59* \\sim O7 \\sim C57 \\sim C59 \\sim C60 \\sim O7* \\sim C60* \\sim C58*
\\sim C57* \\sim C58: within 2A with sigma of 0.005 and sigma for terminal
atoms of 0.01 within 2A
3. Others
 Fixed Sof: O7(0.5) C57(0.5) H57A(0.5) H57B(0.5) C58(0.5) H58A(0.5) H58B(0.5)
 C59(0.5) H59A(0.5) H59B(0.5) C60(0.5) H60A(0.5) H60B(0.5) O7*(0.5) C57*(0.5)
 H57C(0.5) H57D(0.5) C58*(0.5) H58C(0.5) H58D(0.5) C59*(0.5) H59C(0.5)
 H59D(0.5) C60*(0.5) H60C(0.5) H60D(0.5)
4.a Ternary CH refined with riding coordinates:
 C8(H8), C11(H11), C30(H30), C33(H33)
4.b Secondary CH2 refined with riding coordinates:
 C45(H45A,H45B), C46(H46A,H46B), C47(H47A,H47B), C48(H48A,H48B), C49(H49A,
 H49B), C50(H50A,H50B), C51(H51A,H51B), C52(H52A,H52B), C53(H53A,H53B),
 C54(H54A,H54B), C55(H55A,H55B), C56(H56A,H56B), C57(H57A,H57B), C58(H58A,H58B),
  C59(H59A,H59B), C60(H60A,H60B), C57*(H57C,H57D), C58*(H58C,H58D), C59*(H59C,
 H59D), C60*(H60C,H60D)
4.c Aromatic/amide H refined with riding coordinates:
 C2(H2), C3(H3), C5(H5), C16(H16), C18(H18), C24(H24), C25(H25), C27(H27),
 C38(H38), C40(H40)
4.d Idealised Me refined as rotating group:
 C7(H7A,H7B,H7C), C9(H9A,H9B,H9C), C10(H10A,H10B,H10C), C12(H12A,H12B,H12C),
 C13(H13A,H13B,H13C), C20(H20A,H20B,H20C), C21(H21A,H21B,H21C), C22(H22A,H22B,
 H22C), C29(H29A,H29B,H29C), C31(H31A,H31B,H31C), C32(H32A,H32B,H32C), C34(H34A,
 H34B,H34C), C35(H35A,H35B,H35C), C42(H42A,H42B,H42C), C43(H43A,H43B,H43C),
 C44(H44A,H44B,H44C)
;
_atom_sites_solution_hydrogens     geom
_atom_sites_solution_primary       dual
loop_
  _atom_site_label
  _atom_site_type_symbol
  _atom_site_fract_x
  _atom_site_fract_y
  _atom_site_fract_z
  _atom_site_U_iso_or_equiv
  _atom_site_adp_type
  _atom_site_occupancy
  _atom_site_site_symmetry_order
  _atom_site_calc_flag
  _atom_site_refinement_flags_posn
  _atom_site_refinement_flags_adp
  _atom_site_refinement_flags_occupancy
  _atom_site_disorder_assembly
  _atom_site_disorder_group
 Sb1 Sb 0.69172(2) 0.37937(2) 0.61819(2) 0.02200(6) Uani 1 1 d . . . . .
 Ti1 Ti 0.63389(3) 0.28233(2) 0.67159(2) 0.01839(9) Uani 1 1 d . . . . .
 P1 P 0.61890(5) 0.20516(3) 0.58406(2) 0.02342(12) Uani 1 1 d . . . . .
 P2 P 0.64048(4) 0.34973(3) 0.76483(2) 0.02002(12) Uani 1 1 d . . . . .
 N1 N 0.46788(15) 0.26290(10) 0.65329(8) 0.0203(4) Uani 1 1 d . . . . .
 N2 N 0.75747(16) 0.23494(10) 0.72570(8) 0.0231(4) Uani 1 1 d . . . . .
 C1 C 0.41721(19) 0.24271(12) 0.60200(9) 0.0225(5) Uani 1 1 d . . . . .
 C2 C 0.3055(2) 0.24478(13) 0.58627(10) 0.0263(5) Uani 1 1 d . . . . .
 H2 H 0.261540 0.258060 0.612442 0.032 Uiso 1 1 calc R U . . .
 C3 C 0.2587(2) 0.22789(14) 0.53364(11) 0.0309(6) Uani 1 1 d . . . . .
 H3 H 0.183442 0.230396 0.524661 0.037 Uiso 1 1 calc R U . . .
 C4 C 0.3185(2) 0.20734(14) 0.49344(11) 0.0322(6) Uani 1 1 d . . . . .
 C5 C 0.4275(2) 0.20199(13) 0.50934(10) 0.0301(5) Uani 1 1 d . . . . .
 H5 H 0.470037 0.186664 0.483185 0.036 Uiso 1 1 calc R U . . .
 C6 C 0.4775(2) 0.21807(12) 0.56199(10) 0.0255(5) Uani 1 1 d . . . . .
 C7 C 0.2681(3) 0.19275(19) 0.43532(12) 0.0462(8) Uani 1 1 d . . . . .
 H7A H 0.245888 0.145957 0.432401 0.069 Uiso 1 1 calc R U . . .
 H7B H 0.319796 0.201282 0.410226 0.069 Uiso 1 1 calc R U . . .
 H7C H 0.205863 0.221528 0.425562 0.069 Uiso 1 1 calc R U . . .
 C8 C 0.6286(2) 0.11244(13) 0.59323(12) 0.0330(6) Uani 1 1 d . . . . .
 H8 H 0.703641 0.102359 0.609580 0.040 Uiso 1 1 calc R U . . .
 C9 C 0.5580(2) 0.09149(14) 0.63539(12) 0.0352(6) Uani 1 1 d . . . . .
 H9A H 0.571589 0.120713 0.667565 0.053 Uiso 1 1 calc R U . . .
 H9B H 0.574116 0.045305 0.646618 0.053 Uiso 1 1 calc R U . . .
 H9C H 0.483085 0.095000 0.619085 0.053 Uiso 1 1 calc R U . . .
 C10 C 0.6034(3) 0.06942(16) 0.54174(14) 0.0530(9) Uani 1 1 d . . . . .
 H10A H 0.531550 0.079678 0.523286 0.080 Uiso 1 1 calc R U . . .
 H10B H 0.607457 0.022234 0.552106 0.080 Uiso 1 1 calc R U . . .
 H10C H 0.655097 0.078764 0.516807 0.080 Uiso 1 1 calc R U . . .
 C11 C 0.6793(2) 0.21588(13) 0.52002(11) 0.0297(5) Uani 1 1 d . . . . .
 H11 H 0.648384 0.180374 0.493941 0.036 Uiso 1 1 calc R U . . .
 C12 C 0.7998(2) 0.20323(17) 0.53165(13) 0.0426(7) Uani 1 1 d . . . . .
 H12A H 0.833786 0.238085 0.556067 0.064 Uiso 1 1 calc R U . . .
 H12B H 0.829376 0.203891 0.497030 0.064 Uiso 1 1 calc R U . . .
 H12C H 0.813206 0.159640 0.549277 0.064 Uiso 1 1 calc R U . . .
 C13 C 0.6570(2) 0.28216(14) 0.49058(11) 0.0329(6) Uani 1 1 d . . . . .
 H13A H 0.580130 0.290509 0.484593 0.049 Uiso 1 1 calc R U . . .
 H13B H 0.683314 0.280664 0.455107 0.049 Uiso 1 1 calc R U . . .
 H13C H 0.693113 0.318009 0.513087 0.049 Uiso 1 1 calc R U . . .
 C14 C 0.39489(17) 0.28377(11) 0.68947(9) 0.0198(4) Uani 1 1 d . . . . .
 C15 C 0.35514(19) 0.23741(12) 0.72411(10) 0.0235(5) Uani 1 1 d . . . . .
 C16 C 0.28312(19) 0.25848(13) 0.75837(10) 0.0259(5) Uani 1 1 d . . . . .
 H16 H 0.257123 0.226954 0.781973 0.031 Uiso 1 1 calc R U . . .
 C17 C 0.24838(19) 0.32402(13) 0.75902(10) 0.0255(5) Uani 1 1 d . . . . .
 C18 C 0.28616(19) 0.36874(12) 0.72330(10) 0.0231(5) Uani 1 1 d . . . . .
 H18 H 0.263172 0.413802 0.723108 0.028 Uiso 1 1 calc R U . . .
 C19 C 0.35657(18) 0.34968(12) 0.68781(9) 0.0205(4) Uani 1 1 d . . . . .
 C20 C 0.3848(2) 0.16488(13) 0.72317(11) 0.0309(5) Uani 1 1 d . . . . .
 H20A H 0.353946 0.145284 0.687935 0.046 Uiso 1 1 calc R U . . .
 H20B H 0.357246 0.141533 0.753118 0.046 Uiso 1 1 calc R U . . .
 H20C H 0.462435 0.160572 0.727831 0.046 Uiso 1 1 calc R U . . .
 C21 C 0.1696(2) 0.34529(16) 0.79596(11) 0.0355(6) Uani 1 1 d . . . . .
 H21A H 0.102919 0.358824 0.773504 0.053 Uiso 1 1 calc R U . . .
 H21B H 0.198887 0.382898 0.818731 0.053 Uiso 1 1 calc R U . . .
 H21C H 0.155961 0.307981 0.819660 0.053 Uiso 1 1 calc R U . . .
 C22 C 0.3836(2) 0.39780(12) 0.64521(10) 0.0247(5) Uani 1 1 d . . . . .
 H22A H 0.460406 0.396490 0.644061 0.037 Uiso 1 1 calc R U . . .
 H22B H 0.362974 0.442940 0.654600 0.037 Uiso 1 1 calc R U . . .
 H22C H 0.345176 0.385366 0.609183 0.037 Uiso 1 1 calc R U . . .
 C23 C 0.80842(19) 0.26121(12) 0.77498(10) 0.0235(5) Uani 1 1 d . . . . .
 C24 C 0.9023(2) 0.23313(13) 0.80466(11) 0.0283(5) Uani 1 1 d . . . . .
 H24 H 0.931541 0.194053 0.790994 0.034 Uiso 1 1 calc R U . . .
 C25 C 0.9521(2) 0.26128(14) 0.85299(11) 0.0302(6) Uani 1 1 d . . . . .
 H25 H 1.014627 0.240797 0.871610 0.036 Uiso 1 1 calc R U . . .
 C26 C 0.9139(2) 0.31859(14) 0.87524(10) 0.0292(5) Uani 1 1 d . . . . .
 C27 C 0.82088(19) 0.34602(13) 0.84699(10) 0.0271(5) Uani 1 1 d . . . . .
 H27 H 0.792723 0.385153 0.861157 0.033 Uiso 1 1 calc R U . . .
 C28 C 0.76751(18) 0.31823(12) 0.79869(10) 0.0231(5) Uani 1 1 d . . . . .
 C29 C 0.9719(2) 0.35068(16) 0.92653(11) 0.0373(6) Uani 1 1 d . . . . .
 H29A H 0.997064 0.316065 0.953419 0.056 Uiso 1 1 calc R U . . .
 H29B H 0.923493 0.380794 0.942162 0.056 Uiso 1 1 calc R U . . .
 H29C H 1.032860 0.376006 0.917311 0.056 Uiso 1 1 calc R U . . .
 C30 C 0.54658(19) 0.32661(13) 0.81408(10) 0.0266(5) Uani 1 1 d . . . . .
 H30 H 0.472848 0.332540 0.794004 0.032 Uiso 1 1 calc R U . . .
 C31 C 0.5601(2) 0.25221(14) 0.82740(11) 0.0342(6) Uani 1 1 d . . . . .
 H31A H 0.558203 0.226899 0.793209 0.051 Uiso 1 1 calc R U . . .
 H31B H 0.502149 0.237276 0.846756 0.051 Uiso 1 1 calc R U . . .
 H31C H 0.628475 0.244872 0.850730 0.051 Uiso 1 1 calc R U . . .
 C32 C 0.5531(2) 0.36704(17) 0.86708(11) 0.0367(6) Uani 1 1 d . . . . .
 H32A H 0.624961 0.363424 0.887720 0.055 Uiso 1 1 calc R U . . .
 H32B H 0.501347 0.349734 0.889408 0.055 Uiso 1 1 calc R U . . .
 H32C H 0.537221 0.413898 0.858109 0.055 Uiso 1 1 calc R U . . .
 C33 C 0.65236(19) 0.44147(12) 0.77460(10) 0.0252(5) Uani 1 1 d . . . . .
 H33 H 0.661244 0.449772 0.815083 0.030 Uiso 1 1 calc R U . . .
 C34 C 0.5504(2) 0.47684(13) 0.74967(13) 0.0334(6) Uani 1 1 d . . . . .
 H34A H 0.544899 0.476510 0.709535 0.050 Uiso 1 1 calc R U . . .
 H34B H 0.551815 0.522991 0.762781 0.050 Uiso 1 1 calc R U . . .
 H34C H 0.488852 0.453736 0.760669 0.050 Uiso 1 1 calc R U . . .
 C35 C 0.7494(2) 0.47213(13) 0.75366(11) 0.0279(5) Uani 1 1 d . . . . .
 H35A H 0.814081 0.449134 0.770582 0.042 Uiso 1 1 calc R U . . .
 H35B H 0.754374 0.519506 0.763367 0.042 Uiso 1 1 calc R U . . .
 H35C H 0.741905 0.467338 0.713652 0.042 Uiso 1 1 calc R U . . .
 C36 C 0.8071(2) 0.17624(12) 0.70838(10) 0.0261(5) Uani 1 1 d . . . . .
 C37 C 0.7766(2) 0.11258(13) 0.72525(11) 0.0304(6) Uani 1 1 d . . . . .
 C38 C 0.8205(2) 0.05590(13) 0.70515(12) 0.0358(6) Uani 1 1 d . . . . .
 H38 H 0.797200 0.013337 0.715418 0.043 Uiso 1 1 calc R U . . .
 C39 C 0.8977(3) 0.05958(14) 0.67033(13) 0.0411(7) Uani 1 1 d . . . . .
 C40 C 0.9330(3) 0.12238(14) 0.65790(13) 0.0379(7) Uani 1 1 d . . . . .
 H40 H 0.987914 0.125855 0.635678 0.046 Uiso 1 1 calc R U . . .
 C41 C 0.8905(2) 0.18083(13) 0.67692(11) 0.0306(5) Uani 1 1 d . . . . .
 C42 C 0.7018(2) 0.10631(14) 0.76721(12) 0.0344(6) Uani 1 1 d . . . . .
 H42A H 0.737323 0.122165 0.802903 0.052 Uiso 1 1 calc R U . . .
 H42B H 0.681434 0.059510 0.770317 0.052 Uiso 1 1 calc R U . . .
 H42C H 0.637996 0.133184 0.755704 0.052 Uiso 1 1 calc R U . . .
 C43 C 0.9421(4) -0.00286(16) 0.64769(16) 0.0582(10) Uani 1 1 d . . . . .
 H43A H 0.970449 -0.032323 0.678105 0.087 Uiso 1 1 calc R U . . .
 H43B H 0.999253 0.009223 0.626753 0.087 Uiso 1 1 calc R U . . .
 H43C H 0.885403 -0.025922 0.623560 0.087 Uiso 1 1 calc R U . . .
 C44 C 0.9387(2) 0.24729(13) 0.66613(13) 0.0346(6) Uani 1 1 d . . . . .
 H44A H 0.882416 0.277909 0.650241 0.052 Uiso 1 1 calc R U . . .
 H44B H 0.990067 0.241414 0.640400 0.052 Uiso 1 1 calc R U . . .
 H44C H 0.975101 0.265750 0.700724 0.052 Uiso 1 1 calc R U . . .
 K1 K 0.86197(4) 0.49409(3) 0.54946(2) 0.02273(10) Uani 1 1 d . . . . .
 O1 O 1.03755(13) 0.46114(8) 0.62727(7) 0.0244(3) Uani 1 1 d . . . . .
 O2 O 0.87932(14) 0.55009(9) 0.64894(7) 0.0273(4) Uani 1 1 d . . . . .
 O3 O 0.74883(15) 0.61635(9) 0.56409(8) 0.0314(4) Uani 1 1 d . . . . .
 O4 O 0.68622(13) 0.52430(9) 0.47449(7) 0.0246(3) Uani 1 1 d . . . . .
 O5 O 0.81439(13) 0.41433(9) 0.46096(7) 0.0258(4) Uani 1 1 d . . . . .
 O6 O 1.02790(13) 0.41321(9) 0.51289(7) 0.0256(4) Uani 1 1 d . . . . .
 C45 C 1.0016(2) 0.46527(13) 0.67971(10) 0.0277(5) Uani 1 1 d . . . . .
 H45A H 1.059441 0.451763 0.709072 0.033 Uiso 1 1 calc R U . . .
 H45B H 0.940438 0.434929 0.680711 0.033 Uiso 1 1 calc R U . . .
 C46 C 0.9690(2) 0.53564(13) 0.68875(10) 0.0275(5) Uani 1 1 d . . . . .
 H46A H 0.950482 0.540786 0.726220 0.033 Uiso 1 1 calc R U . . .
 H46B H 1.028115 0.566534 0.684629 0.033 Uiso 1 1 calc R U . . .
 C47 C 0.8262(2) 0.61006(13) 0.65828(11) 0.0308(5) Uani 1 1 d . . . . .
 H47A H 0.871287 0.648859 0.652273 0.037 Uiso 1 1 calc R U . . .
 H47B H 0.810873 0.611544 0.696555 0.037 Uiso 1 1 calc R U . . .
 C48 C 0.7237(2) 0.61203(14) 0.61849(12) 0.0338(6) Uani 1 1 d . . . . .
 H48A H 0.681638 0.571239 0.622443 0.041 Uiso 1 1 calc R U . . .
 H48B H 0.680773 0.651090 0.626352 0.041 Uiso 1 1 calc R U . . .
 C49 C 0.6575(2) 0.62313(13) 0.52267(12) 0.0310(6) Uani 1 1 d . . . . .
 H49A H 0.678063 0.648595 0.491402 0.037 Uiso 1 1 calc R U . . .
 H49B H 0.602405 0.649161 0.537933 0.037 Uiso 1 1 calc R U . . .
 C50 C 0.61069(19) 0.55792(14) 0.50194(11) 0.0296(5) Uani 1 1 d . . . . .
 H50A H 0.593679 0.530567 0.532992 0.035 Uiso 1 1 calc R U . . .
 H50B H 0.544144 0.565513 0.476285 0.035 Uiso 1 1 calc R U . . .
 C51 C 0.64348(19) 0.46438(13) 0.44912(10) 0.0276(5) Uani 1 1 d . . . . .
 H51A H 0.579511 0.474530 0.422311 0.033 Uiso 1 1 calc R U . . .
 H51B H 0.622489 0.433791 0.477228 0.033 Uiso 1 1 calc R U . . .
 C52 C 0.7268(2) 0.43211(13) 0.42044(10) 0.0279(5) Uani 1 1 d . . . . .
 H52A H 0.697257 0.391889 0.400450 0.033 Uiso 1 1 calc R U . . .
 H52B H 0.750443 0.463445 0.393594 0.033 Uiso 1 1 calc R U . . .
 C53 C 0.8960(2) 0.37987(14) 0.43841(11) 0.0305(6) Uani 1 1 d . . . . .
 H53A H 0.929404 0.409855 0.413926 0.037 Uiso 1 1 calc R U . . .
 H53B H 0.865544 0.341131 0.416642 0.037 Uiso 1 1 calc R U . . .
 C54 C 0.9774(2) 0.35688(13) 0.48511(11) 0.0310(5) Uani 1 1 d . . . . .
 H54A H 0.942544 0.329847 0.511026 0.037 Uiso 1 1 calc R U . . .
 H54B H 1.031240 0.328701 0.470843 0.037 Uiso 1 1 calc R U . . .
 C55 C 1.10357(19) 0.39437(14) 0.55995(11) 0.0286(5) Uani 1 1 d . . . . .
 H55A H 1.164144 0.425906 0.563702 0.034 Uiso 1 1 calc R U . . .
 H55B H 1.131552 0.349422 0.553628 0.034 Uiso 1 1 calc R U . . .
 C56 C 1.0568(2) 0.39378(12) 0.61261(10) 0.0260(5) Uani 1 1 d . . . . .
 H56A H 0.989268 0.368306 0.607659 0.031 Uiso 1 1 calc R U . . .
 H56B H 1.106717 0.372247 0.642054 0.031 Uiso 1 1 calc R U . . .
 O7 O 0.2733(5) 0.0284(3) 0.6118(2) 0.0725(11) Uani 0.5 1 d D U P A 1
 C57 C 0.1801(7) 0.0678(5) 0.6102(4) 0.0706(15) Uani 0.5 1 d D U P A 1
 H57A H 0.199123 0.114211 0.621153 0.085 Uiso 0.5 1 calc R U P A 1
 H57B H 0.133807 0.049583 0.635673 0.085 Uiso 0.5 1 calc R U P A 1
 C58 C 0.1222(12) 0.0657(9) 0.5506(4) 0.0724(14) Uani 0.5 1 d D U P A 1
 H58A H 0.104209 0.111408 0.537071 0.087 Uiso 0.5 1 calc R U P A 1
 H58B H 0.055561 0.039605 0.548465 0.087 Uiso 0.5 1 calc R U P A 1
 C59 C 0.1997(7) 0.0323(5) 0.5159(4) 0.0742(12) Uani 0.5 1 d D U P A 1
 H59A H 0.181019 -0.014762 0.507259 0.089 Uiso 0.5 1 calc R U P A 1
 H59B H 0.204912 0.057135 0.481606 0.089 Uiso 0.5 1 calc R U P A 1
 C60 C 0.2970(8) 0.0389(6) 0.5567(3) 0.0752(14) Uani 0.5 1 d D U P A 1
 H60A H 0.350422 0.005746 0.548600 0.090 Uiso 0.5 1 calc R U P A 1
 H60B H 0.327793 0.083866 0.553941 0.090 Uiso 0.5 1 calc R U P A 1
 O7* O 0.2290(5) -0.0349(3) 0.5538(3) 0.0841(12) Uani 0.5 1 d D U P B 2
 C57* C 0.2976(8) 0.0170(4) 0.5701(5) 0.0759(14) Uani 0.5 1 d D U P B 2
 H57C H 0.331186 0.034843 0.539321 0.091 Uiso 0.5 1 calc R U P B 2
 H57D H 0.353374 0.004041 0.600710 0.091 Uiso 0.5 1 calc R U P B 2
 C58* C 0.2173(7) 0.0665(5) 0.5888(4) 0.0719(13) Uani 0.5 1 d D U P B 2
 H58C H 0.194326 0.051398 0.623561 0.086 Uiso 0.5 1 calc R U P B 2
 H58D H 0.249453 0.111350 0.594649 0.086 Uiso 0.5 1 calc R U P B 2
 C59* C 0.1229(12) 0.0681(8) 0.5426(5) 0.0735(14) Uani 0.5 1 d D U P B 2
 H59C H 0.127492 0.105385 0.516727 0.088 Uiso 0.5 1 calc R U P B 2
 H59D H 0.053696 0.069542 0.556635 0.088 Uiso 0.5 1 calc R U P B 2
 C60* C 0.1438(8) 0.0005(5) 0.5176(4) 0.0821(15) Uani 0.5 1 d D U P B 2
 H60C H 0.077894 -0.026566 0.513118 0.099 Uiso 0.5 1 calc R U P B 2
 H60D H 0.165348 0.006987 0.480917 0.099 Uiso 0.5 1 calc R U P B 2

loop_
  _atom_site_aniso_label
  _atom_site_aniso_U_11
  _atom_site_aniso_U_22
  _atom_site_aniso_U_33
  _atom_site_aniso_U_23
  _atom_site_aniso_U_13
  _atom_site_aniso_U_12
 Sb1 0.02506(9) 0.02267(9) 0.01844(8) 0.00373(5) 0.00379(6) -0.00235(5)
 Ti1 0.01896(19) 0.01941(19) 0.01593(18) 0.00238(14) -0.00038(15) -0.00108(14)
 P1 0.0259(3) 0.0242(3) 0.0197(3) -0.0007(2) 0.0017(2) -0.0001(2)
 P2 0.0192(3) 0.0237(3) 0.0166(3) 0.0020(2) 0.0010(2) -0.0023(2)
 N1 0.0204(9) 0.0224(9) 0.0173(9) 0.0011(7) 0.0000(7) -0.0019(7)
 N2 0.0233(10) 0.0213(9) 0.0230(10) 0.0049(8) -0.0020(8) 0.0003(8)
 C1 0.0244(11) 0.0237(11) 0.0178(11) 0.0039(9) -0.0023(9) -0.0030(9)
 C2 0.0244(12) 0.0301(13) 0.0235(12) 0.0015(10) 0.0005(9) -0.0034(9)
 C3 0.0255(12) 0.0356(14) 0.0289(13) 0.0011(11) -0.0050(10) -0.0056(10)
 C4 0.0348(14) 0.0380(15) 0.0215(12) -0.0021(10) -0.0033(11) -0.0074(11)
 C5 0.0350(14) 0.0347(14) 0.0196(12) -0.0033(10) 0.0008(10) -0.0032(11)
 C6 0.0277(12) 0.0273(12) 0.0206(11) 0.0010(9) 0.0008(10) -0.0018(9)
 C7 0.0407(17) 0.068(2) 0.0268(14) -0.0084(14) -0.0048(12) -0.0066(15)
 C8 0.0424(16) 0.0263(13) 0.0304(14) -0.0039(10) 0.0056(12) 0.0008(11)
 C9 0.0426(16) 0.0282(13) 0.0336(14) 0.0025(11) 0.0014(12) -0.0034(11)
 C10 0.087(3) 0.0309(15) 0.0422(18) -0.0114(13) 0.0132(18) -0.0055(16)
 C11 0.0343(14) 0.0323(13) 0.0232(12) -0.0033(10) 0.0066(10) 0.0003(10)
 C12 0.0358(15) 0.0562(19) 0.0389(16) 0.0046(14) 0.0153(13) 0.0082(13)
 C13 0.0396(15) 0.0389(15) 0.0209(12) 0.0014(11) 0.0070(11) -0.0021(12)
 C14 0.0177(10) 0.0245(11) 0.0162(10) 0.0024(8) -0.0008(8) -0.0033(8)
 C15 0.0234(11) 0.0248(12) 0.0203(11) 0.0058(9) -0.0036(9) -0.0044(9)
 C16 0.0231(12) 0.0323(13) 0.0223(11) 0.0074(10) 0.0030(9) -0.0054(10)
 C17 0.0202(11) 0.0367(13) 0.0190(11) 0.0041(10) 0.0002(9) -0.0014(10)
 C18 0.0220(11) 0.0271(12) 0.0187(11) 0.0025(9) -0.0022(9) 0.0010(9)
 C19 0.0177(10) 0.0260(12) 0.0162(10) 0.0036(9) -0.0026(8) -0.0019(8)
 C20 0.0355(14) 0.0238(12) 0.0337(14) 0.0053(10) 0.0055(11) -0.0044(10)
 C21 0.0287(13) 0.0498(17) 0.0294(14) 0.0098(12) 0.0088(11) 0.0059(12)
 C22 0.0260(12) 0.0251(12) 0.0227(12) 0.0062(9) 0.0022(9) 0.0017(9)
 C23 0.0223(11) 0.0249(11) 0.0219(11) 0.0082(9) -0.0011(9) -0.0039(9)
 C24 0.0246(12) 0.0269(12) 0.0318(13) 0.0094(10) -0.0011(10) 0.0004(9)
 C25 0.0236(12) 0.0353(14) 0.0288(13) 0.0135(11) -0.0058(10) -0.0034(10)
 C26 0.0232(12) 0.0388(14) 0.0239(12) 0.0061(11) -0.0020(10) -0.0096(10)
 C27 0.0229(12) 0.0340(13) 0.0236(12) 0.0016(10) 0.0005(9) -0.0061(10)
 C28 0.0213(11) 0.0278(12) 0.0195(11) 0.0065(9) 0.0009(9) -0.0040(9)
 C29 0.0293(14) 0.0512(17) 0.0283(14) 0.0034(12) -0.0061(11) -0.0102(12)
 C30 0.0216(11) 0.0382(14) 0.0193(11) 0.0038(10) 0.0003(9) -0.0059(10)
 C31 0.0298(13) 0.0420(15) 0.0293(13) 0.0148(12) -0.0005(11) -0.0077(11)
 C32 0.0311(14) 0.0583(18) 0.0217(13) -0.0031(12) 0.0075(11) -0.0109(13)
 C33 0.0261(12) 0.0257(12) 0.0241(12) -0.0033(9) 0.0046(10) -0.0036(9)
 C34 0.0298(13) 0.0243(12) 0.0451(16) -0.0034(11) 0.0020(12) 0.0011(10)
 C35 0.0289(13) 0.0269(12) 0.0287(13) -0.0036(10) 0.0073(10) -0.0060(10)
 C36 0.0278(12) 0.0216(11) 0.0264(12) 0.0037(9) -0.0046(10) 0.0026(9)
 C37 0.0338(14) 0.0252(12) 0.0293(13) 0.0070(10) -0.0052(11) 0.0003(10)
 C38 0.0471(16) 0.0230(13) 0.0333(14) 0.0056(11) -0.0076(12) 0.0041(11)
 C39 0.0557(19) 0.0270(14) 0.0380(16) 0.0031(12) -0.0022(14) 0.0136(13)
 C40 0.0415(16) 0.0325(15) 0.0400(16) 0.0034(12) 0.0062(13) 0.0123(12)
 C41 0.0314(13) 0.0255(12) 0.0338(14) 0.0062(10) 0.0018(11) 0.0053(10)
 C42 0.0431(16) 0.0265(13) 0.0312(14) 0.0078(11) -0.0025(12) -0.0056(11)
 C43 0.086(3) 0.0293(16) 0.060(2) -0.0004(15) 0.013(2) 0.0194(17)
 C44 0.0340(14) 0.0282(13) 0.0438(16) 0.0054(12) 0.0132(12) 0.0042(11)
 K1 0.0191(2) 0.0298(2) 0.0189(2) 0.00089(18) 0.00139(18) 0.00248(18)
 O1 0.0227(8) 0.0274(9) 0.0232(8) 0.0039(7) 0.0034(7) 0.0007(6)
 O2 0.0269(9) 0.0285(9) 0.0249(9) -0.0046(7) -0.0018(7) 0.0040(7)
 O3 0.0277(9) 0.0344(10) 0.0307(10) -0.0009(7) -0.0001(8) 0.0050(7)
 O4 0.0183(8) 0.0339(9) 0.0220(8) 0.0032(7) 0.0043(6) 0.0013(7)
 O5 0.0222(8) 0.0358(9) 0.0192(8) -0.0003(7) 0.0023(7) 0.0026(7)
 O6 0.0228(8) 0.0301(9) 0.0243(8) 0.0001(7) 0.0045(7) 0.0018(7)
 C45 0.0249(12) 0.0365(14) 0.0210(12) 0.0048(10) 0.0018(10) -0.0006(10)
 C46 0.0237(12) 0.0357(14) 0.0218(12) -0.0015(10) -0.0013(10) -0.0030(10)
 C47 0.0343(14) 0.0277(13) 0.0299(13) -0.0048(10) 0.0033(11) 0.0025(10)
 C48 0.0302(13) 0.0328(14) 0.0383(15) -0.0050(11) 0.0050(11) 0.0067(11)
 C49 0.0278(13) 0.0330(14) 0.0322(14) 0.0070(11) 0.0042(11) 0.0078(10)
 C50 0.0196(11) 0.0416(15) 0.0277(13) 0.0006(11) 0.0042(10) 0.0047(10)
 C51 0.0205(11) 0.0362(14) 0.0251(12) 0.0048(10) -0.0004(10) -0.0030(10)
 C52 0.0276(12) 0.0347(13) 0.0203(11) 0.0022(10) 0.0000(10) -0.0013(10)
 C53 0.0289(13) 0.0380(15) 0.0255(13) -0.0057(10) 0.0071(11) 0.0023(10)
 C54 0.0286(13) 0.0307(13) 0.0337(14) -0.0033(11) 0.0041(11) 0.0034(10)
 C55 0.0182(11) 0.0347(13) 0.0327(14) 0.0012(11) 0.0033(10) 0.0052(10)
 C56 0.0224(12) 0.0278(12) 0.0265(12) 0.0043(10) -0.0011(10) 0.0019(9)
 O7 0.072(2) 0.082(2) 0.060(2) 0.009(2) 0.000(2) 0.024(2)
 C57 0.068(3) 0.075(3) 0.064(3) 0.009(3) -0.006(2) 0.018(2)
 C58 0.074(3) 0.073(3) 0.065(3) 0.009(2) -0.008(2) 0.008(2)
 C59 0.073(2) 0.079(3) 0.066(2) 0.008(2) -0.004(2) 0.005(2)
 C60 0.075(3) 0.082(3) 0.065(3) 0.008(2) 0.000(2) 0.017(2)
 O7* 0.084(2) 0.087(3) 0.077(2) 0.003(2) -0.001(2) 0.014(2)
 C57* 0.074(3) 0.083(3) 0.068(3) 0.007(3) 0.004(2) 0.014(2)
 C58* 0.073(2) 0.076(2) 0.063(3) 0.011(2) -0.005(2) 0.014(2)
 C59* 0.075(3) 0.073(3) 0.066(3) 0.009(3) -0.010(2) 0.007(2)
 C60* 0.088(3) 0.082(3) 0.072(3) 0.002(3) -0.005(3) 0.000(3)

_geom_special_details
;
 All esds (except the esd in the dihedral angle between two l.s. planes)
 are estimated using the full covariance matrix.  The cell esds are taken
 into account individually in the estimation of esds in distances, angles
 and torsion angles; correlations between esds in cell parameters are only
 used when they are defined by crystal symmetry.  An approximate (isotropic)
 treatment of cell esds is used for estimating esds involving l.s. planes.
;
loop_
  _geom_bond_atom_site_label_1
  _geom_bond_atom_site_label_2
  _geom_bond_distance
  _geom_bond_site_symmetry_2
  _geom_bond_publ_flag
 Sb1 Ti1 2.5181(4) . ?
 Sb1 K1 3.7289(5) . ?
 Ti1 P1 2.6370(7) . ?
 Ti1 P2 2.6543(7) . ?
 Ti1 N1 2.1266(19) . ?
 Ti1 N2 2.128(2) . ?
 P1 C6 1.817(3) . ?
 P1 C8 1.876(3) . ?
 P1 C11 1.864(3) . ?
 P2 C28 1.818(2) . ?
 P2 C30 1.879(2) . ?
 P2 C33 1.860(2) . ?
 N1 C1 1.391(3) . ?
 N1 C14 1.438(3) . ?
 N2 C23 1.392(3) . ?
 N2 C36 1.430(3) . ?
 C1 C2 1.416(3) . ?
 C1 C6 1.422(3) . ?
 C2 C3 1.386(4) . ?
 C3 C4 1.395(4) . ?
 C4 C5 1.387(4) . ?
 C4 C7 1.508(4) . ?
 C5 C6 1.395(3) . ?
 C8 C9 1.526(4) . ?
 C8 C10 1.528(4) . ?
 C11 C12 1.537(4) . ?
 C11 C13 1.521(4) . ?
 C14 C15 1.404(3) . ?
 C14 C19 1.408(3) . ?
 C15 C16 1.397(4) . ?
 C15 C20 1.504(3) . ?
 C16 C17 1.388(4) . ?
 C17 C18 1.390(3) . ?
 C17 C21 1.508(3) . ?
 C18 C19 1.392(3) . ?
 C19 C22 1.501(3) . ?
 C23 C24 1.420(3) . ?
 C23 C28 1.417(4) . ?
 C24 C25 1.384(4) . ?
 C25 C26 1.392(4) . ?
 C26 C27 1.393(4) . ?
 C26 C29 1.510(4) . ?
 C27 C28 1.396(3) . ?
 C30 C31 1.533(4) . ?
 C30 C32 1.528(4) . ?
 C33 C34 1.525(4) . ?
 C33 C35 1.533(3) . ?
 C36 C37 1.415(3) . ?
 C36 C41 1.403(4) . ?
 C37 C38 1.389(4) . ?
 C37 C42 1.507(4) . ?
 C38 C39 1.395(5) . ?
 C39 C40 1.386(4) . ?
 C39 C43 1.513(4) . ?
 C40 C41 1.400(4) . ?
 C41 C44 1.507(4) . ?
 K1 O1 2.7978(17) . ?
 K1 O2 2.6734(18) . ?
 K1 O3 2.8921(18) . ?
 K1 O4 2.7477(17) . ?
 K1 O5 2.6991(18) . ?
 K1 O6 2.8981(18) 3_766 ?
 K1 O6 2.9051(17) . ?
 K1 C45 3.477(3) . ?
 K1 C48 3.527(3) . ?
 K1 C50 3.479(3) . ?
 K1 C51 3.486(3) . ?
 K1 C56 3.386(2) . ?
 O1 C45 1.433(3) . ?
 O1 C56 1.429(3) . ?
 O2 C46 1.420(3) . ?
 O2 C47 1.415(3) . ?
 O3 C48 1.424(3) . ?
 O3 C49 1.434(3) . ?
 O4 C50 1.422(3) . ?
 O4 C51 1.425(3) . ?
 O5 C52 1.427(3) . ?
 O5 C53 1.424(3) . ?
 O6 C54 1.424(3) . ?
 O6 C55 1.443(3) . ?
 C45 C46 1.497(4) . ?
 C47 C48 1.511(4) . ?
 C49 C50 1.496(4) . ?
 C51 C52 1.502(4) . ?
 C53 C54 1.502(4) . ?
 C55 C56 1.503(4) . ?
 O7 C57 1.418(7) . ?
 O7 C60 1.449(8) . ?
 C57 C58 1.543(8) . ?
 C58 C59 1.547(9) . ?
 C59 C60 1.480(8) . ?
 O7* C57* 1.379(8) . ?
 O7* C60* 1.479(8) . ?
 C57* C58* 1.541(8) . ?
 C58* C59* 1.527(9) . ?
 C59* C60* 1.530(9) . ?

loop_
  _geom_angle_atom_site_label_1
  _geom_angle_atom_site_label_2
  _geom_angle_atom_site_label_3
  _geom_angle
  _geom_angle_site_symmetry_1
  _geom_angle_site_symmetry_3
  _geom_angle_publ_flag
 Ti1 Sb1 K1 161.232(13) . . ?
 Sb1 Ti1 P1 91.113(18) . . ?
 Sb1 Ti1 P2 94.730(18) . . ?
 P1 Ti1 P2 174.12(2) . . ?
 N1 Ti1 Sb1 112.76(5) . . ?
 N1 Ti1 P1 76.61(6) . . ?
 N1 Ti1 P2 100.45(6) . . ?
 N1 Ti1 N2 131.93(8) . . ?
 N2 Ti1 Sb1 115.30(6) . . ?
 N2 Ti1 P1 101.97(6) . . ?
 N2 Ti1 P2 76.09(6) . . ?
 C6 P1 Ti1 96.36(8) . . ?
 C6 P1 C8 102.81(13) . . ?
 C6 P1 C11 103.99(12) . . ?
 C8 P1 Ti1 119.24(9) . . ?
 C11 P1 Ti1 129.32(9) . . ?
 C11 P1 C8 100.86(12) . . ?
 C28 P2 Ti1 97.63(8) . . ?
 C28 P2 C30 102.89(11) . . ?
 C28 P2 C33 103.60(11) . . ?
 C30 P2 Ti1 119.29(8) . . ?
 C33 P2 Ti1 127.43(8) . . ?
 C33 P2 C30 102.01(11) . . ?
 C1 N1 Ti1 123.95(15) . . ?
 C1 N1 C14 113.08(18) . . ?
 C14 N1 Ti1 121.63(14) . . ?
 C23 N2 Ti1 125.61(16) . . ?
 C23 N2 C36 113.73(19) . . ?
 C36 N2 Ti1 119.89(15) . . ?
 N1 C1 C2 123.5(2) . . ?
 N1 C1 C6 120.3(2) . . ?
 C2 C1 C6 116.2(2) . . ?
 C3 C2 C1 121.6(2) . . ?
 C2 C3 C4 122.1(2) . . ?
 C3 C4 C7 122.0(3) . . ?
 C5 C4 C3 116.6(2) . . ?
 C5 C4 C7 121.4(3) . . ?
 C4 C5 C6 123.0(3) . . ?
 C1 C6 P1 116.84(18) . . ?
 C5 C6 P1 122.7(2) . . ?
 C5 C6 C1 120.3(2) . . ?
 C9 C8 P1 108.69(19) . . ?
 C9 C8 C10 109.6(3) . . ?
 C10 C8 P1 117.3(2) . . ?
 C12 C11 P1 110.21(19) . . ?
 C13 C11 P1 115.63(18) . . ?
 C13 C11 C12 110.1(2) . . ?
 C15 C14 N1 120.3(2) . . ?
 C15 C14 C19 119.1(2) . . ?
 C19 C14 N1 120.5(2) . . ?
 C14 C15 C20 121.2(2) . . ?
 C16 C15 C14 119.4(2) . . ?
 C16 C15 C20 119.3(2) . . ?
 C17 C16 C15 122.1(2) . . ?
 C16 C17 C18 117.7(2) . . ?
 C16 C17 C21 121.0(2) . . ?
 C18 C17 C21 121.3(2) . . ?
 C17 C18 C19 122.2(2) . . ?
 C14 C19 C22 120.7(2) . . ?
 C18 C19 C14 119.4(2) . . ?
 C18 C19 C22 119.7(2) . . ?
 N2 C23 C24 123.1(2) . . ?
 N2 C23 C28 120.8(2) . . ?
 C28 C23 C24 116.1(2) . . ?
 C25 C24 C23 121.6(2) . . ?
 C24 C25 C26 122.2(2) . . ?
 C25 C26 C27 116.7(2) . . ?
 C25 C26 C29 121.7(2) . . ?
 C27 C26 C29 121.6(3) . . ?
 C26 C27 C28 122.5(3) . . ?
 C23 C28 P2 116.51(18) . . ?
 C27 C28 P2 122.7(2) . . ?
 C27 C28 C23 120.8(2) . . ?
 C31 C30 P2 108.47(18) . . ?
 C32 C30 P2 117.34(18) . . ?
 C32 C30 C31 110.1(2) . . ?
 C34 C33 P2 111.13(17) . . ?
 C34 C33 C35 110.8(2) . . ?
 C35 C33 P2 114.06(17) . . ?
 C37 C36 N2 120.3(2) . . ?
 C41 C36 N2 120.8(2) . . ?
 C41 C36 C37 118.9(2) . . ?
 C36 C37 C42 120.3(2) . . ?
 C38 C37 C36 119.5(3) . . ?
 C38 C37 C42 120.1(2) . . ?
 C37 C38 C39 122.0(3) . . ?
 C38 C39 C43 121.0(3) . . ?
 C40 C39 C38 117.5(3) . . ?
 C40 C39 C43 121.4(3) . . ?
 C39 C40 C41 122.3(3) . . ?
 C36 C41 C44 121.0(2) . . ?
 C40 C41 C36 119.2(3) . . ?
 C40 C41 C44 119.7(3) . . ?
 O1 K1 O3 118.43(5) . . ?
 O1 K1 O6 62.51(5) . . ?
 O1 K1 O6 96.66(5) . 3_766 ?
 O1 K1 C45 23.33(5) . . ?
 O1 K1 C48 103.41(6) . . ?
 O1 K1 C50 156.53(6) . . ?
 O1 K1 C51 156.46(6) . . ?
 O1 K1 C56 24.44(6) . . ?
 O2 K1 O1 61.43(5) . . ?
 O2 K1 O3 60.36(5) . . ?
 O2 K1 O4 118.18(5) . . ?
 O2 K1 O5 165.22(6) . . ?
 O2 K1 O6 123.51(5) . . ?
 O2 K1 O6 103.51(5) . 3_766 ?
 O2 K1 C45 42.53(6) . . ?
 O2 K1 C48 42.03(6) . . ?
 O2 K1 C50 95.85(6) . . ?
 O2 K1 C51 132.15(6) . . ?
 O2 K1 C56 82.68(6) . . ?
 O3 K1 O6 78.96(5) . 3_766 ?
 O3 K1 O6 155.31(5) . . ?
 O3 K1 C45 102.83(6) . . ?
 O3 K1 C48 23.01(6) . . ?
 O3 K1 C50 44.06(6) . . ?
 O3 K1 C51 82.80(6) . . ?
 O3 K1 C56 142.20(6) . . ?
 O4 K1 O1 178.48(5) . . ?
 O4 K1 O3 61.76(5) . . ?
 O4 K1 O6 118.04(5) . . ?
 O4 K1 O6 84.86(5) . 3_766 ?
 O4 K1 C45 155.56(6) . . ?
 O4 K1 C48 76.27(6) . . ?
 O4 K1 C50 22.75(5) . . ?
 O4 K1 C51 22.72(6) . . ?
 O4 K1 C56 155.06(6) . . ?
 O5 K1 O1 118.31(5) . . ?
 O5 K1 O3 123.14(5) . . ?
 O5 K1 O4 61.64(5) . . ?
 O5 K1 O6 60.38(5) . . ?
 O5 K1 O6 91.25(5) . 3_766 ?
 O5 K1 C45 131.99(6) . . ?
 O5 K1 C48 135.88(6) . . ?
 O5 K1 C50 82.00(6) . . ?
 O5 K1 C51 42.76(6) . . ?
 O5 K1 C56 94.60(6) . . ?
 O6 K1 O6 76.49(6) 3_766 . ?
 O6 K1 C45 111.98(6) 3_766 . ?
 O6 K1 C45 84.11(6) . . ?
 O6 K1 C48 97.88(6) 3_766 . ?
 O6 K1 C48 163.49(6) . . ?
 O6 K1 C50 140.61(6) . . ?
 O6 K1 C50 94.35(6) 3_766 . ?
 O6 K1 C51 97.50(5) 3_766 . ?
 O6 K1 C51 102.91(6) . . ?
 O6 K1 C56 45.22(6) . . ?
 O6 K1 C56 104.35(6) 3_766 . ?
 C45 K1 C48 83.70(6) . . ?
 C45 K1 C50 133.65(6) . . ?
 C45 K1 C51 150.51(6) . . ?
 C50 K1 C48 54.41(6) . . ?
 C50 K1 C51 39.52(6) . . ?
 C51 K1 C48 93.16(6) . . ?
 C56 K1 C45 40.37(6) . . ?
 C56 K1 C48 124.03(7) . . ?
 C56 K1 C50 161.09(6) . . ?
 C56 K1 C51 132.54(6) . . ?
 C45 O1 K1 106.01(13) . . ?
 C56 O1 K1 101.48(13) . . ?
 C56 O1 C45 111.76(18) . . ?
 C46 O2 K1 119.77(14) . . ?
 C47 O2 K1 121.93(15) . . ?
 C47 O2 C46 114.53(19) . . ?
 C48 O3 K1 104.42(14) . . ?
 C48 O3 C49 113.9(2) . . ?
 C49 O3 K1 110.92(14) . . ?
 C50 O4 K1 108.90(14) . . ?
 C50 O4 C51 111.60(19) . . ?
 C51 O4 K1 109.15(13) . . ?
 C52 O5 K1 118.39(14) . . ?
 C53 O5 K1 120.84(14) . . ?
 C53 O5 C52 112.74(19) . . ?
 K1 O6 K1 103.51(5) 3_766 . ?
 C54 O6 K1 107.23(13) . . ?
 C54 O6 K1 118.26(14) . 3_766 ?
 C54 O6 C55 112.2(2) . . ?
 C55 O6 K1 106.06(13) . 3_766 ?
 C55 O6 K1 109.01(13) . . ?
 O1 C45 K1 50.66(10) . . ?
 O1 C45 C46 108.6(2) . . ?
 C46 C45 K1 82.26(14) . . ?
 O2 C46 C45 107.5(2) . . ?
 O2 C47 C48 107.6(2) . . ?
 O3 C48 K1 52.57(11) . . ?
 O3 C48 C47 108.7(2) . . ?
 C47 C48 K1 81.50(14) . . ?
 O3 C49 C50 113.5(2) . . ?
 O4 C50 K1 48.35(11) . . ?
 O4 C50 C49 108.4(2) . . ?
 C49 C50 K1 84.73(14) . . ?
 O4 C51 K1 48.13(10) . . ?
 O4 C51 C52 108.7(2) . . ?
 C52 C51 K1 82.19(13) . . ?
 O5 C52 C51 108.08(19) . . ?
 O5 C53 C54 108.1(2) . . ?
 O6 C54 C53 109.6(2) . . ?
 O6 C55 C56 113.15(19) . . ?
 O1 C56 K1 54.08(10) . . ?
 O1 C56 C55 108.3(2) . . ?
 C55 C56 K1 87.37(14) . . ?
 C57 O7 C60 100.4(7) . . ?
 O7 C57 C58 107.0(8) . . ?
 C57 C58 C59 106.4(8) . . ?
 C60 C59 C58 97.1(8) . . ?
 O7 C60 C59 110.8(8) . . ?
 C57* O7* C60* 100.9(7) . . ?
 O7* C57* C58* 99.0(8) . . ?
 C59* C58* C57* 105.8(8) . . ?
 C58* C59* C60* 96.7(8) . . ?
 O7* C60* C59* 109.8(8) . . ?

_shelx_res_file
;
TITL 90302.res in P2(1)/c
    90302.res
    created by SHELXL-2019/3 at 12:09:36 on 14-May-2025
REM Old TITL 90302 in P2(1)/c
REM SHELXT solution in P2(1)/c
REM R1 0.093, Rweak 0.007, Alpha 0.035, Orientation as input
REM Formula found by SHELXT: C61 Cl2 K N8 Sb Ti
CELL 1.54184 12.7006 20.0653 24.61 90 98.407 90
ZERR 4 0.0001 0.0001 0.0002 0 0.001 0
LATT 1
SYMM -X,0.5+Y,0.5-Z
SFAC C H K N O P Sb Ti
UNIT 240 376 4 8 28 8 4 4
SIMU 0.005 0.01 2 C59* O7 C57 C59 C60 O7* C60* C58* C57* C58
DFIX 1.45 0.01 O7 C57 O7 C60 O7* C57* O7* C60*
DFIX 1.54 0.01 C58* C57* C58 C57 C59* C58* C59* C60* C59 C58 C60 C59

L.S. 10
PLAN  20
SIZE 0.27 0.17 0.08
TEMP -173.15
fmap 2
acta
WPDB -2
WPDB -2
REM <olex2.extras>
REM <HklSrc "%.\\90302.hkl">
REM </olex2.extras>

WGHT    0.046600    7.679800
FVAR       0.19514
SB1   7    0.691716    0.379372    0.618187    11.00000    0.02506    0.02267 =
         0.01844    0.00373    0.00379   -0.00235
TI1   8    0.633892    0.282325    0.671593    11.00000    0.01896    0.01941 =
         0.01593    0.00238   -0.00038   -0.00108
P1    6    0.618898    0.205160    0.584063    11.00000    0.02588    0.02416 =
         0.01974   -0.00068    0.00172   -0.00014
P2    6    0.640475    0.349729    0.764834    11.00000    0.01923    0.02375 =
         0.01660    0.00200    0.00097   -0.00226
N1    4    0.467885    0.262904    0.653293    11.00000    0.02035    0.02243 =
         0.01726    0.00109    0.00002   -0.00192
N2    4    0.757469    0.234942    0.725705    11.00000    0.02333    0.02135 =
         0.02302    0.00488   -0.00197    0.00033
C1    1    0.417213    0.242708    0.601999    11.00000    0.02444    0.02366 =
         0.01776    0.00392   -0.00233   -0.00299
C2    1    0.305494    0.244775    0.586275    11.00000    0.02438    0.03014 =
         0.02349    0.00149    0.00053   -0.00341
AFIX  43
H2    2    0.261540    0.258060    0.612442    11.00000   -1.20000
AFIX   0
C3    1    0.258670    0.227893    0.533644    11.00000    0.02554    0.03559 =
         0.02889    0.00111   -0.00500   -0.00563
AFIX  43
H3    2    0.183442    0.230396    0.524661    11.00000   -1.20000
AFIX   0
C4    1    0.318488    0.207343    0.493440    11.00000    0.03477    0.03801 =
         0.02155   -0.00215   -0.00334   -0.00742
C5    1    0.427494    0.201986    0.509340    11.00000    0.03495    0.03472 =
         0.01964   -0.00328    0.00076   -0.00325
AFIX  43
H5    2    0.470037    0.186664    0.483185    11.00000   -1.20000
AFIX   0
C6    1    0.477536    0.218069    0.561989    11.00000    0.02768    0.02735 =
         0.02058    0.00101    0.00079   -0.00181
C7    1    0.268099    0.192751    0.435321    11.00000    0.04072    0.06825 =
         0.02675   -0.00837   -0.00479   -0.00659
AFIX 137
H7A   2    0.245888    0.145957    0.432401    11.00000   -1.50000
H7B   2    0.319796    0.201282    0.410226    11.00000   -1.50000
H7C   2    0.205863    0.221528    0.425562    11.00000   -1.50000
AFIX   0
C8    1    0.628557    0.112442    0.593232    11.00000    0.04241    0.02626 =
         0.03040   -0.00390    0.00562    0.00081
AFIX  13
H8    2    0.703641    0.102359    0.609580    11.00000   -1.20000
AFIX   0
C9    1    0.558031    0.091492    0.635395    11.00000    0.04258    0.02816 =
         0.03361    0.00253    0.00140   -0.00337
AFIX 137
H9A   2    0.571589    0.120713    0.667565    11.00000   -1.50000
H9B   2    0.574116    0.045305    0.646618    11.00000   -1.50000
H9C   2    0.483085    0.095000    0.619085    11.00000   -1.50000
AFIX   0
C10   1    0.603411    0.069423    0.541742    11.00000    0.08712    0.03090 =
         0.04220   -0.01138    0.01324   -0.00552
AFIX 137
H10A  2    0.531550    0.079678    0.523286    11.00000   -1.50000
H10B  2    0.607457    0.022234    0.552106    11.00000   -1.50000
H10C  2    0.655097    0.078764    0.516807    11.00000   -1.50000
AFIX   0
C11   1    0.679307    0.215881    0.520018    11.00000    0.03432    0.03231 =
         0.02319   -0.00329    0.00658    0.00027
AFIX  13
H11   2    0.648384    0.180374    0.493941    11.00000   -1.20000
AFIX   0
C12   1    0.799835    0.203228    0.531651    11.00000    0.03578    0.05620 =
         0.03890    0.00458    0.01533    0.00820
AFIX 137
H12A  2    0.833786    0.238085    0.556067    11.00000   -1.50000
H12B  2    0.829376    0.203891    0.497030    11.00000   -1.50000
H12C  2    0.813206    0.159640    0.549277    11.00000   -1.50000
AFIX   0
C13   1    0.656981    0.282160    0.490584    11.00000    0.03958    0.03891 =
         0.02085    0.00140    0.00696   -0.00205
AFIX 137
H13A  2    0.580130    0.290509    0.484593    11.00000   -1.50000
H13B  2    0.683314    0.280664    0.455107    11.00000   -1.50000
H13C  2    0.693113    0.318009    0.513087    11.00000   -1.50000
AFIX   0
C14   1    0.394895    0.283766    0.689469    11.00000    0.01767    0.02448 =
         0.01620    0.00240   -0.00082   -0.00329
C15   1    0.355142    0.237411    0.724108    11.00000    0.02343    0.02476 =
         0.02035    0.00580   -0.00364   -0.00442
C16   1    0.283125    0.258477    0.758375    11.00000    0.02314    0.03234 =
         0.02226    0.00740    0.00296   -0.00545
AFIX  43
H16   2    0.257123    0.226954    0.781973    11.00000   -1.20000
AFIX   0
C17   1    0.248379    0.324015    0.759021    11.00000    0.02016    0.03665 =
         0.01902    0.00409    0.00018   -0.00136
C18   1    0.286159    0.368737    0.723303    11.00000    0.02201    0.02715 =
         0.01869    0.00249   -0.00223    0.00095
AFIX  43
H18   2    0.263172    0.413802    0.723108    11.00000   -1.20000
AFIX   0
C19   1    0.356567    0.349677    0.687806    11.00000    0.01768    0.02598 =
         0.01622    0.00362   -0.00257   -0.00188
C20   1    0.384774    0.164880    0.723166    11.00000    0.03545    0.02378 =
         0.03373    0.00525    0.00554   -0.00443
AFIX 137
H20A  2    0.353946    0.145284    0.687935    11.00000   -1.50000
H20B  2    0.357246    0.141533    0.753118    11.00000   -1.50000
H20C  2    0.462435    0.160572    0.727831    11.00000   -1.50000
AFIX   0
C21   1    0.169643    0.345292    0.795963    11.00000    0.02869    0.04984 =
         0.02938    0.00984    0.00885    0.00590
AFIX 137
H21A  2    0.102919    0.358824    0.773504    11.00000   -1.50000
H21B  2    0.198887    0.382898    0.818731    11.00000   -1.50000
H21C  2    0.155961    0.307981    0.819660    11.00000   -1.50000
AFIX   0
C22   1    0.383631    0.397797    0.645214    11.00000    0.02598    0.02514 =
         0.02266    0.00624    0.00224    0.00174
AFIX 137
H22A  2    0.460406    0.396490    0.644061    11.00000   -1.50000
H22B  2    0.362974    0.442940    0.654600    11.00000   -1.50000
H22C  2    0.345176    0.385366    0.609183    11.00000   -1.50000
AFIX   0
C23   1    0.808424    0.261214    0.774981    11.00000    0.02232    0.02495 =
         0.02187    0.00820   -0.00111   -0.00388
C24   1    0.902280    0.233127    0.804660    11.00000    0.02459    0.02687 =
         0.03179    0.00936   -0.00106    0.00035
AFIX  43
H24   2    0.931541    0.194053    0.790994    11.00000   -1.20000
AFIX   0
C25   1    0.952138    0.261283    0.852990    11.00000    0.02358    0.03532 =
         0.02884    0.01350   -0.00579   -0.00339
AFIX  43
H25   2    1.014627    0.240797    0.871610    11.00000   -1.20000
AFIX   0
C26   1    0.913852    0.318586    0.875245    11.00000    0.02317    0.03882 =
         0.02393    0.00609   -0.00198   -0.00963
C27   1    0.820884    0.346017    0.846995    11.00000    0.02292    0.03401 =
         0.02356    0.00157    0.00049   -0.00610
AFIX  43
H27   2    0.792723    0.385153    0.861157    11.00000   -1.20000
AFIX   0
C28   1    0.767510    0.318232    0.798692    11.00000    0.02126    0.02785 =
         0.01947    0.00653    0.00092   -0.00396
C29   1    0.971910    0.350678    0.926533    11.00000    0.02927    0.05119 =
         0.02834    0.00340   -0.00606   -0.01016
AFIX 137
H29A  2    0.997064    0.316065    0.953419    11.00000   -1.50000
H29B  2    0.923493    0.380794    0.942162    11.00000   -1.50000
H29C  2    1.032860    0.376006    0.917311    11.00000   -1.50000
AFIX   0
C30   1    0.546583    0.326614    0.814084    11.00000    0.02162    0.03816 =
         0.01928    0.00384    0.00031   -0.00591
AFIX  13
H30   2    0.472848    0.332540    0.794004    11.00000   -1.20000
AFIX   0
C31   1    0.560068    0.252207    0.827395    11.00000    0.02980    0.04202 =
         0.02933    0.01477   -0.00046   -0.00766
AFIX 137
H31A  2    0.558203    0.226899    0.793209    11.00000   -1.50000
H31B  2    0.502149    0.237276    0.846756    11.00000   -1.50000
H31C  2    0.628475    0.244872    0.850730    11.00000   -1.50000
AFIX   0
C32   1    0.553114    0.367042    0.867081    11.00000    0.03109    0.05834 =
         0.02175   -0.00314    0.00751   -0.01087
AFIX 137
H32A  2    0.624961    0.363424    0.887720    11.00000   -1.50000
H32B  2    0.501347    0.349734    0.889408    11.00000   -1.50000
H32C  2    0.537221    0.413898    0.858109    11.00000   -1.50000
AFIX   0
C33   1    0.652356    0.441470    0.774604    11.00000    0.02611    0.02572 =
         0.02413   -0.00327    0.00458   -0.00364
AFIX  13
H33   2    0.661244    0.449772    0.815083    11.00000   -1.20000
AFIX   0
C34   1    0.550369    0.476837    0.749669    11.00000    0.02976    0.02428 =
         0.04506   -0.00336    0.00203    0.00111
AFIX 137
H34A  2    0.544899    0.476510    0.709535    11.00000   -1.50000
H34B  2    0.551815    0.522991    0.762781    11.00000   -1.50000
H34C  2    0.488852    0.453736    0.760669    11.00000   -1.50000
AFIX   0
C35   1    0.749433    0.472127    0.753663    11.00000    0.02895    0.02688 =
         0.02867   -0.00357    0.00731   -0.00602
AFIX 137
H35A  2    0.814081    0.449134    0.770582    11.00000   -1.50000
H35B  2    0.754374    0.519506    0.763367    11.00000   -1.50000
H35C  2    0.741905    0.467338    0.713652    11.00000   -1.50000
AFIX   0
C36   1    0.807146    0.176240    0.708376    11.00000    0.02780    0.02161 =
         0.02640    0.00371   -0.00456    0.00263
C37   1    0.776576    0.112581    0.725252    11.00000    0.03381    0.02522 =
         0.02926    0.00703   -0.00519    0.00032
C38   1    0.820462    0.055903    0.705148    11.00000    0.04711    0.02305 =
         0.03332    0.00563   -0.00760    0.00407
AFIX  43
H38   2    0.797200    0.013337    0.715418    11.00000   -1.20000
AFIX   0
C39   1    0.897674    0.059579    0.670326    11.00000    0.05569    0.02703 =
         0.03803    0.00309   -0.00215    0.01356
C40   1    0.932967    0.122376    0.657898    11.00000    0.04150    0.03246 =
         0.03997    0.00342    0.00624    0.01228
AFIX  43
H40   2    0.987914    0.125855    0.635678    11.00000   -1.20000
AFIX   0
C41   1    0.890526    0.180835    0.676923    11.00000    0.03141    0.02551 =
         0.03385    0.00618    0.00184    0.00532
C42   1    0.701794    0.106312    0.767213    11.00000    0.04314    0.02647 =
         0.03119    0.00782   -0.00245   -0.00559
AFIX 137
H42A  2    0.737323    0.122165    0.802903    11.00000   -1.50000
H42B  2    0.681434    0.059510    0.770317    11.00000   -1.50000
H42C  2    0.637996    0.133184    0.755704    11.00000   -1.50000
AFIX   0
C43   1    0.942110   -0.002863    0.647691    11.00000    0.08616    0.02929 =
         0.05997   -0.00043    0.01322    0.01937
AFIX 137
H43A  2    0.970449   -0.032323    0.678105    11.00000   -1.50000
H43B  2    0.999253    0.009223    0.626753    11.00000   -1.50000
H43C  2    0.885403   -0.025922    0.623560    11.00000   -1.50000
AFIX   0
C44   1    0.938743    0.247286    0.666128    11.00000    0.03398    0.02818 =
         0.04383    0.00541    0.01323    0.00417
AFIX 137
H44A  2    0.882416    0.277909    0.650241    11.00000   -1.50000
H44B  2    0.990067    0.241414    0.640400    11.00000   -1.50000
H44C  2    0.975101    0.265750    0.700724    11.00000   -1.50000
AFIX   0

K1    3    0.861974    0.494089    0.549460    11.00000    0.01913    0.02976 =
         0.01888    0.00089    0.00139    0.00248
O1    5    1.037547    0.461144    0.627268    11.00000    0.02271    0.02739 =
         0.02323    0.00391    0.00343    0.00072
O2    5    0.879323    0.550086    0.648939    11.00000    0.02690    0.02848 =
         0.02486   -0.00460   -0.00184    0.00396
O3    5    0.748826    0.616349    0.564087    11.00000    0.02773    0.03436 =
         0.03067   -0.00087   -0.00009    0.00497
O4    5    0.686223    0.524303    0.474487    11.00000    0.01830    0.03394 =
         0.02204    0.00322    0.00433    0.00129
O5    5    0.814394    0.414329    0.460962    11.00000    0.02217    0.03578 =
         0.01917   -0.00031    0.00227    0.00264
O6    5    1.027896    0.413206    0.512886    11.00000    0.02285    0.03011 =
         0.02429    0.00009    0.00452    0.00175
C45   1    1.001595    0.465267    0.679709    11.00000    0.02491    0.03655 =
         0.02104    0.00478    0.00178   -0.00064
AFIX  23
H45A  2    1.059441    0.451763    0.709072    11.00000   -1.20000
H45B  2    0.940438    0.434929    0.680711    11.00000   -1.20000
AFIX   0
C46   1    0.969024    0.535637    0.688748    11.00000    0.02375    0.03569 =
         0.02178   -0.00151   -0.00130   -0.00304
AFIX  23
H46A  2    0.950482    0.540786    0.726220    11.00000   -1.20000
H46B  2    1.028115    0.566534    0.684629    11.00000   -1.20000
AFIX   0
C47   1    0.826224    0.610063    0.658275    11.00000    0.03429    0.02773 =
         0.02986   -0.00485    0.00326    0.00249
AFIX  23
H47A  2    0.871287    0.648859    0.652273    11.00000   -1.20000
H47B  2    0.810873    0.611544    0.696555    11.00000   -1.20000
AFIX   0
C48   1    0.723716    0.612027    0.618489    11.00000    0.03022    0.03284 =
         0.03834   -0.00499    0.00501    0.00667
AFIX  23
H48A  2    0.681638    0.571239    0.622443    11.00000   -1.20000
H48B  2    0.680773    0.651090    0.626352    11.00000   -1.20000
AFIX   0
C49   1    0.657486    0.623135    0.522667    11.00000    0.02780    0.03300 =
         0.03225    0.00704    0.00420    0.00783
AFIX  23
H49A  2    0.678063    0.648595    0.491402    11.00000   -1.20000
H49B  2    0.602405    0.649161    0.537933    11.00000   -1.20000
AFIX   0
C50   1    0.610688    0.557917    0.501940    11.00000    0.01959    0.04164 =
         0.02765    0.00060    0.00418    0.00466
AFIX  23
H50A  2    0.593679    0.530567    0.532992    11.00000   -1.20000
H50B  2    0.544144    0.565513    0.476285    11.00000   -1.20000
AFIX   0
C51   1    0.643476    0.464380    0.449122    11.00000    0.02046    0.03615 =
         0.02505    0.00476   -0.00044   -0.00297
AFIX  23
H51A  2    0.579511    0.474530    0.422311    11.00000   -1.20000
H51B  2    0.622489    0.433791    0.477228    11.00000   -1.20000
AFIX   0
C52   1    0.726777    0.432114    0.420440    11.00000    0.02755    0.03473 =
         0.02026    0.00224    0.00001   -0.00129
AFIX  23
H52A  2    0.697257    0.391889    0.400450    11.00000   -1.20000
H52B  2    0.750443    0.463445    0.393594    11.00000   -1.20000
AFIX   0
C53   1    0.895968    0.379874    0.438410    11.00000    0.02891    0.03798 =
         0.02547   -0.00573    0.00708    0.00227
AFIX  23
H53A  2    0.929404    0.409855    0.413926    11.00000   -1.20000
H53B  2    0.865544    0.341131    0.416642    11.00000   -1.20000
AFIX   0
C54   1    0.977436    0.356881    0.485108    11.00000    0.02860    0.03065 =
         0.03366   -0.00327    0.00408    0.00342
AFIX  23
H54A  2    0.942544    0.329847    0.511026    11.00000   -1.20000
H54B  2    1.031240    0.328701    0.470843    11.00000   -1.20000
AFIX   0
C55   1    1.103567    0.394369    0.559951    11.00000    0.01824    0.03475 =
         0.03270    0.00122    0.00335    0.00516
AFIX  23
H55A  2    1.164144    0.425906    0.563702    11.00000   -1.20000
H55B  2    1.131552    0.349422    0.553628    11.00000   -1.20000
AFIX   0
C56   1    1.056752    0.393776    0.612605    11.00000    0.02237    0.02775 =
         0.02646    0.00435   -0.00106    0.00188
AFIX  23
H56A  2    0.989268    0.368306    0.607659    11.00000   -1.20000
H56B  2    1.106717    0.372247    0.642054    11.00000   -1.20000
AFIX   0

PART 1
O7    5    0.273261    0.028432    0.611846    10.50000    0.07203    0.08244 =
         0.06034    0.00935    0.00047    0.02445
C57   1    0.180128    0.067773    0.610201    10.50000    0.06796    0.07547 =
         0.06378    0.00888   -0.00552    0.01770
AFIX  23
H57A  2    0.199123    0.114211    0.621153    10.50000   -1.20000
H57B  2    0.133807    0.049583    0.635673    10.50000   -1.20000
AFIX   0
C58   1    0.122152    0.065739    0.550584    10.50000    0.07369    0.07342 =
         0.06476    0.00875   -0.00811    0.00756
AFIX  23
H58A  2    0.104209    0.111408    0.537071    10.50000   -1.20000
H58B  2    0.055561    0.039605    0.548465    10.50000   -1.20000
AFIX   0
C59   1    0.199692    0.032346    0.515892    10.50000    0.07315    0.07884 =
         0.06626    0.00810   -0.00389    0.00478
AFIX  23
H59A  2    0.181019   -0.014762    0.507259    10.50000   -1.20000
H59B  2    0.204912    0.057135    0.481606    10.50000   -1.20000
AFIX   0
C60   1    0.297033    0.038865    0.556663    10.50000    0.07548    0.08220 =
         0.06509    0.00764    0.00041    0.01742
AFIX  23
H60A  2    0.350422    0.005746    0.548600    10.50000   -1.20000
H60B  2    0.327793    0.083866    0.553941    10.50000   -1.20000
AFIX   0

PART 2
O7*   5    0.229048   -0.034880    0.553810    10.50000    0.08442    0.08723 =
         0.07671    0.00318   -0.00117    0.01374
C57*  1    0.297575    0.017015    0.570139    10.50000    0.07421    0.08343 =
         0.06823    0.00670    0.00377    0.01366
AFIX  23
H57C  2    0.331186    0.034843    0.539321    10.50000   -1.20000
H57D  2    0.353374    0.004041    0.600710    10.50000   -1.20000
AFIX   0
C58*  1    0.217253    0.066511    0.588830    10.50000    0.07286    0.07567 =
         0.06289    0.01061   -0.00472    0.01439
AFIX  23
H58C  2    0.194326    0.051398    0.623561    10.50000   -1.20000
H58D  2    0.249453    0.111350    0.594649    10.50000   -1.20000
AFIX   0
C59*  1    0.122870    0.068108    0.542626    10.50000    0.07485    0.07342 =
         0.06607    0.00894   -0.01019    0.00707
AFIX  23
H59C  2    0.127492    0.105385    0.516727    10.50000   -1.20000
H59D  2    0.053696    0.069542    0.556635    10.50000   -1.20000
AFIX   0
C60*  1    0.143806    0.000465    0.517620    10.50000    0.08766    0.08181 =
         0.07193    0.00241   -0.00493   -0.00048
AFIX  23
H60C  2    0.077894   -0.026566    0.513118    10.50000   -1.20000
H60D  2    0.165348    0.006987    0.480917    10.50000   -1.20000
AFIX   0
HKLF 4


REM  90302.res in P2(1)/c
REM wR2 = 0.0934, GooF = S = 1.035, Restrained GooF = 1.040 for all data
REM R1 = 0.0357 for 11791 Fo > 4sig(Fo) and 0.0382 for all 12662 data
REM 728 parameters refined using 166 restraints

END

WGHT      0.0466      7.6800

REM Highest difference peak  0.911,  deepest hole -0.828,  1-sigma level  0.073
Q1    1   0.0940  0.0226  0.5068  11.00000  0.05    0.91
Q2    1   0.6685  0.3327  0.6488  11.00000  0.05    0.72
Q3    1   0.1262  0.0517  0.4928  11.00000  0.05    0.64
Q4    1   0.6208  0.3823  0.6515  11.00000  0.05    0.62
Q5    1   0.7206  0.5918  0.5864  11.00000  0.05    0.58
Q6    1   0.7502  0.3810  0.5814  11.00000  0.05    0.58
Q7    1   0.7701  0.3782  0.6328  11.00000  0.05    0.52
Q8    1   0.6114  0.5895  0.5502  11.00000  0.05    0.48
Q9    1   0.2121 -0.0003  0.5044  11.00000  0.05    0.48
Q10   1   0.2220  0.0009  0.6033  11.00000  0.05    0.45
Q11   1   0.6263  0.5966  0.4892  11.00000  0.05    0.44
Q12   1   0.7001  0.4428  0.6132  11.00000  0.05    0.44
Q13   1   0.6119  0.3764  0.6024  11.00000  0.05    0.44
Q14   1   0.2741 -0.0012  0.5523  11.00000  0.05    0.43
Q15   1   0.5475  0.2086  0.5737  11.00000  0.05    0.43
Q16   1   0.6844  0.4212  0.5710  11.00000  0.05    0.41
Q17   1   0.6301  0.2332  0.6277  11.00000  0.05    0.41
Q18   1   0.6993  0.3359  0.5798  11.00000  0.05    0.41
Q19   1   0.6874  0.4240  0.6634  11.00000  0.05    0.41
Q20   1   0.6693  0.4289  0.6481  11.00000  0.05    0.39
;
_shelx_res_checksum                49878
_shelx_hkl_file
;
   0   0  -2    1.47    0.47
   0   0   2    1.72    0.42
   0   0  -2    1.50    0.22
   0   0  -3    0.18    0.66
   0   0  -3    0.59    0.28
   0   0  -4   29.61    2.15
   0   0  -4   26.31    1.62
   0   0  -5    0.38    1.27
   0   0  -5   -0.11    0.48
   0   0  -6   57.33    3.26
   0   0  -7   -0.65    1.67
   0   0  -7    1.57    0.65
   0   0  -8  501.54   24.67
   0   0  -8  463.42   23.77
   0   0  -9    0.62    1.89
   0   0  -9    0.76    0.72
   0   0 -10  129.71    8.26
   0   0 -10  131.15    7.18
   0   0 -11    0.95    2.28
   0   0  11    0.12    1.47
   0   0 -11    0.62    0.89
   0   0 -12  172.42   10.68
   0   0 -12  164.57    9.19
   0   0  12  173.87   10.00
   0   0  12  164.89    9.96
   0   0  13    6.15    3.61
   0   0  13    5.64    2.21
   0   0 -13   13.28    3.75
   0   0 -13    2.98    1.75
   0   0  13    6.35    2.19
   0   0  14  160.40   10.73
   0   0 -14  161.92    8.99
   0   0  14  159.08    9.74
   0   0 -14  163.39   10.45
   0   0  14  154.85    9.85
   0   0 -15    2.47    2.69
   0   0  15    0.79    2.63
   0   0  15    0.93    1.75
   0   0  15    0.49    1.82
   0   0  15   -0.48    1.20
   0   0  16  353.92   20.38
   0   0  16  339.73   19.23
   0   0  16  374.33   19.12
   0   0 -16  345.91   19.76
   0   0  16  315.20   18.18
   0   0 -17    1.00    2.56
   0   0  17    0.13    1.28
   0   0  17    0.93    1.91
   0   0  17   -0.65    2.07
   0   0  17    1.84    2.97
   0   0  18  533.25   30.38
   0   0 -18  551.79   30.15
   0   0  18  525.09   30.72
   0   0  18  527.55   28.53
   0   0  18  595.55   29.52
   0   0  18  562.78   29.94
   0   0  18  563.93   31.08
   0   0  19    0.28    3.57
   0   0  19   -2.68    4.28
   0   0  19    1.05    4.16
   0   0  19   -1.51    3.93
   0   0  19    0.40    2.12
   0   0  19   -0.28    1.54
   0   0  20  312.56   20.20
   0   0  20  336.54   20.52
   0   0  20  319.00   17.61
   0   0  20  343.26   18.74
   0   0  20  319.60   19.66
   0   0  21    0.36    3.45
   0   0  21   -5.57    3.97
   0   0  21    1.07    1.80
   0   0  21    2.14    3.15
   0   0  22   13.71    4.41
   0   0  22   14.92    4.42
   0   0  22   14.44    2.57
   0   0  22   11.76    2.52
   0   0  22   15.82    4.33
   0   0  23   -0.61    3.37
   0   0  23    2.04    1.74
   0   0  23   -0.37    3.60
   0   0  23   -0.35    3.72
   0   0  23   -0.32    3.28
   0   0  23    0.62    1.89
   0   0  24   42.76    6.12
   0   0  24   58.97    4.31
   0   0  24   47.77    6.04
   0   0  24   46.30    5.57
   0   0  24   48.58    5.78
   0   0  25    3.42    3.36
   0   0  25    0.25    1.40
   0   0  25   -1.29    3.29
   0   0  25    0.28    3.02
   0   0  25    0.28    2.83
   0   0  26  187.39   12.93
   0   0  26  213.74   11.12
   0   0  26  191.94   13.00
   0   0  26  176.30   12.51
   0   0  26  184.55   12.68
   0   0  27   -1.93    2.61
   0   0  27    0.23    2.92
   0   0  27   -1.46    2.66
   0   0  27   -0.22    2.50
   0   0  27   -1.79    2.75
   0   0  28  138.24    9.17
   0   0  28  127.80    8.94
   0   0  28  148.51    9.22
   0   0  28  126.27    8.83
   0   0  28  143.80    9.13
   0   0  29   -1.47    1.88
   0   0  29   -1.20    1.75
   0   0  29   -0.93    1.93
   0   0  29   -0.64    0.97
   0   0  29   -1.01    2.08
   0   0  30  158.84    8.23
   0   0  30  123.28    7.75
   0  -1   2 2666.42  125.14
   0  -1  -2 2611.54  125.15
   0  -1   2 2918.60  125.32
   0   1  -2 2611.26  125.17
   0  -1  -2 3034.04  125.50
   0  -1  -2 2771.94  125.25
   0  -1  -3   65.81    2.92
   0  -1   3   66.76    2.91
   0   1   3   52.99    2.83
   0   1  -3   61.64    3.12
   0  -1   3   62.68    3.21
   0  -1  -3   65.36    3.44
   0  -1  -3   60.22    3.05
   0   1  -4    7.99    0.62
   0   1   4   10.01    0.62
   0  -1   4   11.42    0.68
   0  -1  -4   10.86    0.69
   0  -1  -4   10.74    1.57
   0  -1  -4   12.20    0.93
   0   1  -4   10.23    1.16
   0  -1   4   10.09    1.20
   0  -1   5  313.30   14.58
   0  -1  -5  328.91   14.60
   0   1  -5  291.95   15.17
   0  -1   5  270.98   15.14
   0  -1  -5  277.64   14.90
   0  -1  -5  286.21   15.45
   0   1  -5  286.16   14.58
   0   1   5  276.82   14.57
   0   1  -6  426.09   21.31
   0  -1  -6  408.58   20.94
   0  -1  -6  433.58   21.67
   0  -1  -7  529.96   27.00
   0   1  -7  545.95   26.96
   0  -1  -7  561.85   27.86
   0   1  -7  536.84   27.44
   0   1  -8   -0.64    1.45
   0  -1  -8    1.35    2.32
   0  -1  -8    3.03    0.80
   0   1  -8    1.48    0.70
   0   1   8    0.49    1.35
   0   1  -9    6.03    1.81
   0  -1  -9    5.37    2.17
   0  -1  -9    6.62    1.05
   0   1  -9    5.97    0.97
   0   1   9    4.97    1.57
   0   1 -10    5.04    1.97
   0  -1 -10   10.40    2.74
   0   1 -10    5.46    1.08
   0   1  10   11.63    2.36
   0   1 -11   47.96    3.29
   0   1  11   48.49    3.99
   0  -1 -11   48.85    4.67
   0   1 -11   51.02    4.20
   0  -1 -11   52.09    3.39
   0  -1  12  723.41   36.31
   0  -1  12  617.02   34.66
   0   1 -12  685.49   34.57
   0   1  12  681.81   35.39
   0  -1 -12  720.16   36.26
   0  -1 -12  730.67   34.71
   0   1 -12  702.81   35.60
   0  -1  13 1057.58   52.12
   0  -1  13 1011.66   52.98
   0   1  13 1000.46   52.95
   0  -1 -13 1081.18   51.32
   0  -1 -13 1048.14   53.04
   0   1 -13 1027.34   52.23
   0   1 -13 1020.77   51.17
   0   1  13 1026.80   52.05
   0  -1  13  946.54   51.31
   0  -1  13 1051.50   51.92
   0   1 -14    3.74    1.98
   0  -1 -14    6.84    2.91
   0   1  14    8.53    2.82
   0  -1  14    2.66    2.42
   0  -1  14    6.06    1.94
   0  -1  14    3.94    1.32
   0   1  14    7.47    2.05
   0  -1  14    4.35    1.65
   0   1 -14    6.07    1.27
   0   1  15   66.95    5.41
   0   1 -15   71.30    5.95
   0  -1  15   74.78    5.45
   0  -1 -15   68.77    6.31
   0   1  15   68.51    5.30
   0  -1  15   62.38    4.67
   0   1  15   64.61    6.16
   0  -1  15   68.87    6.66
   0  -1  15   62.31    5.40
   0   1  16  246.73   14.72
   0   1 -16  236.38   14.54
   0  -1  16  261.81   14.70
   0   1  16  245.52   15.66
   0  -1  16  242.41   15.64
   0  -1 -16  245.09   15.48
   0  -1  16  261.73   14.40
   0   1  16  260.18   14.52
   0  -1  16  237.36   13.66
   0  -1  17  418.61   23.54
   0  -1  17  463.36   24.87
   0   1  17  421.64   23.78
   0   1 -17  409.99   23.02
   0   1  17  437.43   23.35
   0   1  17  431.95   24.40
   0  -1  17  411.43   23.03
   0  -1  17  418.01   24.30
   0  -1  17  414.04   22.03
   0  -1  17  438.60   22.85
   0   1  17  378.87   21.99
   0   1  17  434.50   22.93
   0  -1 -17  396.90   23.88
   0  -1  18   10.59    2.54
   0   1  18   10.96    2.42
   0  -1  18    8.18    1.81
   0   1  18    8.78    1.83
   0  -1  18    7.93    2.36
   0  -1  18    8.95    3.11
   0  -1  18    8.23    3.41
   0   1  18   11.12    3.45
   0   1  18    7.17    2.73
   0  -1 -18   12.97    3.58
   0  -1  18    8.60    3.60
   0   1  18   14.62    3.79
   0  -1  18   11.16    3.87
   0  -1  18    9.12    3.21
   0  -1  19   37.90    5.73
   0  -1  19   35.73    5.10
   0  -1 -19   43.98    5.31
   0   1  19   43.31    4.83
   0  -1  19   36.45    5.54
   0   1  19   37.89    5.45
   0  -1  19   33.97    5.27
   0   1  19   38.83    5.73
   0   1  19   37.24    3.98
   0  -1  19   37.46    3.35
   0  -1  19   37.07    4.00
   0   1  19   34.52    3.38
   0  -1  19   32.78    4.71
   0  -1  20  164.91   12.22
   0   1  20  200.31   12.79
   0  -1  20  172.46   12.56
   0   1  20  196.23   13.28
   0  -1  20  154.54   12.67
   0  -1  20  178.58   11.34
   0   1  20  204.15   11.71
   0  -1  20  173.33   10.34
   0   1  20  176.90   10.47
   0   1  20  202.24   13.62
   0  -1  20  155.50   12.84
   0   1  21  146.88   11.58
   0  -1  21  129.38   11.11
   0  -1  21  126.09   11.18
   0   1  21  156.46   11.65
   0  -1  21  158.78    9.20
   0  -1  21  150.10    9.66
   0   1  21  139.92    9.65
   0  -1  21  129.84   10.56
   0   1  21  138.85   10.89
   0   1  22  499.68   31.07
   0  -1  22  537.80   31.13
   0   1  22  472.39   30.81
   0  -1  22  504.02   31.50
   0   1  22  530.92   31.75
   0  -1  22  567.14   30.03
   0   1  22  543.73   29.97
   0  -1  22  530.26   31.89
   0   1  22  558.63   32.02
   0  -1  22  638.77   29.59
   0   1  22  630.66   29.32
   0  -1  23    0.61    3.30
   0   1  23    1.55    3.20
   0   1  23    0.62    3.35
   0  -1  23   -0.36    3.59
   0   1  23   -0.70    3.78
   0  -1  23    1.88    1.73
   0   1  23   -1.04    1.74
   0   1  23    0.36    3.25
   0  -1  23    0.46    1.80
   0  -1  23   -0.37    3.47
   0   1  23    2.04    1.61
   0   1  24   12.04    4.25
   0  -1  24   14.88    4.28
   0   1  24   14.34    3.91
   0  -1  24   10.58    3.65
   0  -1  24   15.13    4.09
   0   1  24   11.86    3.67
   0   1  24   17.89    2.38
   0   1  24   16.47    4.11
   0  -1  24   19.06    2.62
   0  -1  24   17.28    4.33
   0  -1  25   34.61    5.42
   0   1  25   42.86    5.57
   0   1  25   44.47    5.34
   0  -1  25   41.02    5.08
   0   1  25   37.16    4.76
   0  -1  25   37.85    5.21
   0   1  25   37.56    5.00
   0  -1  25   45.38    5.82
   0   1  25   45.37    3.54
   0  -1  25   52.84    3.96
   0   1  25   35.64    5.11
   0   1  26    6.58    3.50
   0   1  26    3.35    2.73
   0  -1  26    3.02    3.37
   0   1  26    0.25    2.56
   0  -1  26    2.01    2.78
   0  -1  26    1.31    2.81
   0   1  26    3.23    3.01
   0   1  26    3.80    2.80
   0  -1  26    1.40    1.46
   0   1  26    3.89    2.67
   0  -1  26    0.29    2.84
   0   1  27   36.10    4.47
   0  -1  27   31.41    3.74
   0  -1  27   24.04    3.85
   0   1  27   32.22    3.97
   0  -1  27   30.12    3.76
   0   1  27   31.50    4.00
   0   1  27   29.24    3.74
   0   1  27   26.33    3.43
   0  -1  27   27.04    3.82
   0   1  27   26.66    3.81
   0  -1  27   28.65    3.87
   0   1  28   90.70    6.67
   0  -1  28   86.58    6.64
   0   1  28   92.19    6.63
   0  -1  28   90.15    6.62
   0  -1  28   75.45    6.36
   0   1  28   93.03    6.60
   0   1  28   83.77    6.27
   0   1  28   84.05    6.28
   0  -1  28   80.84    6.51
   0  -1  28   85.44    6.62
   0   1  28   84.45    6.41
   0  -1  29  177.35   10.54
   0   1  29  174.34   10.52
   0   1  29  165.99   10.31
   0  -1  29  168.90   10.31
   0   1  29  210.75   10.19
   0  -1  29  175.50   10.42
   0   1  29  154.53   10.12
   0   1  29  174.64   10.44
   0  -1  29  187.70   10.69
   0   1  29  179.32   10.43
   0   1  30   11.39    1.47
   0  -1  30   10.81    1.72
   0   1  30   15.87    2.03
   0   1  30   17.47    1.95
   0  -1  30   18.19    2.15
   0   2   0  555.80   25.38
   0  -2   0  499.07   25.31
   0  -2   0  491.87   25.31
   0   2  -1  925.51   46.32
   0   2   1 1001.99   46.47
   0   2  -1  959.21   46.47
   0  -2  -1  832.17   46.37
   0  -2   1  975.40   46.37
   0  -2   1 1006.34   46.42
   0   2  -2 1205.84   64.30
   0   2  -2 1308.00   64.50
   0   2   2 1378.27   64.50
   0  -2  -2 1239.51   64.38
   0  -2   2 1499.43   64.49
   0  -2  -2 1365.31   64.71
   0  -2  -2 1335.57   64.38
   0   2  -3   71.73    4.18
   0   2   3   80.29    4.19
   0  -2   3   87.54    4.29
   0  -2  -3   79.02    4.29
   0   2  -3   84.35    4.17
   0  -2   3   92.23    4.47
   0  -2  -3   85.13    4.79
   0  -2  -4    3.73    0.64
   0   2   4    3.48    0.53
   0  -2   4    3.38    0.59
   0   2  -4    2.93    0.57
   0   2  -4    3.34    0.69
   0  -2  -4    1.61    1.41
   0  -2   4    3.80    0.88
   0   2   5 1412.77   68.87
   0  -2  -5 1589.24   69.29
   0  -2   5 1587.86   68.99
   0  -2  -5 1532.39   69.02
   0  -2   5 1627.41   69.43
   0   2  -5 1507.34   69.16
   0  -2   5 1534.33   69.24
   0  -2  -5 1519.17   69.90
   0   2  -6  187.62   11.44
   0   2   6  211.54   11.45
   0  -2   6  232.24   11.53
   0  -2  -6  241.13   11.59
   0  -2  -6  273.81   11.55
   0  -2   6  269.21   11.50
   0  -2  -6  229.80   12.64
   0  -2  -6  241.98   11.91
   0  -2   6  244.64   12.10
   0   2  -6  225.09   11.88
   0  -2   6  218.71   11.86
   0   2   7 1758.60   88.65
   0   2  -7 1715.22   88.66
   0  -2   7 1662.07   89.14
   0  -2  -7 1809.32   89.19
   0  -2   7 1868.43   89.41
   0  -2  -7 1749.98   90.02
   0   2  -7 1717.38   89.25
   0  -2  -7 1960.60   88.71
   0  -2   7 1906.65   88.67
   0   2  -8   87.49    5.25
   0  -2  -8   99.47    6.26
   0  -2  -8   95.85    5.12
   0  -2   8   87.24    5.08
   0   2   8   89.69    4.40
   0  -2   8   79.15    4.39
   0   2  -8   93.77    4.42
   0  -2  -8   90.60    4.44
   0   2   9  166.18   10.70
   0   2  -9  194.33   10.50
   0  -2   9  180.42   10.20
   0  -2  -9  191.00   11.43
   0  -2  -9  207.71   10.28
   0   2  -9  200.44   10.13
   0  -2 -10  583.18   28.36
   0   2  10  502.80   28.88
   0   2 -10  562.16   28.65
   0  -2  10  555.17   28.33
   0   2 -10  570.03   28.19
   0  -2 -10  572.81   29.74
   0  -2  11  496.03   25.03
   0   2 -11  492.70   24.84
   0   2  11  477.70   25.74
   0   2 -11  489.92   25.37
   0  -2 -11  483.69   26.56
   0   2  12  904.21   48.61
   0  -2  12  950.35   47.96
   0   2 -12  971.28   47.79
   0   2 -12 1000.83   48.46
   0   2  12  922.49   48.73
   0  -2 -12  989.92   49.72
   0  -2  12  966.76   49.43
   0  -2  13   46.03    3.82
   0  -2  13   45.65    4.62
   0   2  13   37.64    4.53
   0   2  13   35.67    3.89
   0   2 -13   43.09    3.08
   0  -2  13   42.27    3.30
   0  -2 -13   37.27    4.95
   0   2 -13   39.75    3.70
   0  -2  14   24.14    3.30
   0  -2  14   23.56    3.78
   0  -2  14   22.22    2.94
   0   2  14   30.14    3.99
   0   2 -14   23.89    2.27
   0  -2  14   24.32    2.44
   0   2  14   29.44    3.17
   0  -2 -14   23.16    3.93
   0   2 -14   26.35    3.15
   0  -2  15 1157.71   60.04
   0   2  15 1141.81   60.77
   0  -2  15 1188.09   59.65
   0  -2  15 1160.71   60.86
   0  -2 -15 1121.11   60.90
   0  -2  15 1199.11   58.90
   0  -2  15 1258.17   59.56
   0   2  15 1129.97   59.68
   0   2 -15 1163.65   59.37
   0  -2  16  107.14    8.19
   0   2  16  118.69    9.10
   0  -2  16  113.59    9.00
   0  -2  16  120.16    7.94
   0  -2 -16  101.17    8.95
   0  -2  16  121.08    7.72
   0   2  16  108.52    7.74
   0  -2  16  119.06    7.14
   0  -2  17   83.21    7.26
   0  -2  17   97.77    8.47
   0  -2  17   87.75    7.57
   0  -2  17   90.28    7.96
   0   2  17   80.70    7.79
   0  -2 -17   82.71    7.93
   0   2  17   96.66    6.89
   0  -2  17   95.14    6.00
   0  -2  17   94.98    6.67
   0  -2  18    3.24    2.92
   0  -2  18    0.13    1.25
   0  -2  18    2.49    1.87
   0   2  18    0.29    1.40
   0   2  18    0.21    1.73
   0  -2  18    0.71    1.87
   0  -2  18    2.10    2.55
   0  -2  18    0.29    3.07
   0  -2  18   -0.35    3.26
   0  -2 -18   -1.65    4.12
   0  -2  18    2.00    3.28
   0   2  18   -2.30    3.76
   0   2  18    0.32    3.09
   0  -2  19  607.21   29.82
   0   2  19  500.28   28.73
   0  -2  19  563.37   28.69
   0   2  19  599.26   29.91
   0  -2  19  524.62   29.33
   0  -2  19  574.78   30.75
   0  -2  19  542.21   31.30
   0   2  19  528.37   31.12
   0  -2 -19  546.09   31.20
   0   2  19  556.45   31.41
   0  -2  19  573.23   31.62
   0  -2  19  591.71   32.02
   0  -2  19  531.90   30.82
   0   2  20  178.92   13.07
   0  -2  20  209.41   14.68
   0  -2  20  199.42   13.62
   0  -2 -20  188.85   13.73
   0   2  20  185.40   13.81
   0  -2  20  174.33   13.59
   0  -2  20  202.21   14.15
   0   2  20  194.23   13.88
   0  -2  20  197.10   11.25
   0  -2  20  207.90   12.36
   0   2  20  222.00   12.53
   0  -2  20  196.29   13.19
   0  -2  21   10.21    2.42
   0   2  21    8.59    2.41
   0   2  21    5.96    3.57
   0  -2  21    4.82    3.34
   0  -2  21    6.91    3.86
   0   2  21    6.99    3.27
   0   2  21    7.10    3.80
   0   2  21    4.73    3.49
   0  -2  21   10.22    2.37
   0  -2  21    5.28    3.76
   0  -2  21    9.46    4.15
   0   2  22    1.69    1.82
   0  -2  22    0.21    1.77
   0   2  22   -1.22    3.27
   0   2  22    0.95    3.20
   0  -2  22   -0.61    3.18
   0   2  22    6.74    4.05
   0  -2  22    0.38    3.39
   0   2  22    1.05    1.62
   0  -2  22    0.66    1.83
   0   2  22   -0.36    3.36
   0  -2  22   -0.73    3.45
   0   2  23  130.26   10.40
   0   2 -23  132.85   10.98
   0  -2  23  133.27   11.16
   0   2  23  130.51   11.07
   0  -2  23  167.14    9.27
   0   2  23  139.41   10.99
   0  -2  23  125.69   10.99
   0   2  23  158.20    8.71
   0  -2  23  136.36    9.37
   0   2  23  142.67    9.36
   0  -2  23  143.70   10.71
   0   2  23  125.21   10.44
   0   2  24    0.99    3.30
   0  -2  24    4.74    3.85
   0   2  24   -0.30    3.01
   0  -2  24    0.29    2.99
   0  -2  24    1.87    3.01
   0   2  24   -1.82    2.59
   0   2  24    4.60    3.02
   0  -2  24    0.71    3.29
   0   2  24    1.49    1.31
   0   2  24   -0.33    2.93
   0  -2  24    1.06    1.72
   0  -2  25   42.93    5.75
   0   2  25   42.60    5.11
   0   2  25   45.67    5.80
   0  -2  25   44.13    5.42
   0   2  25   51.52    5.70
   0  -2  25   47.18    5.68
   0   2  25   41.55    5.04
   0   2  25   50.12    5.51
   0  -2  25   53.15    6.18
   0   2  25   51.19    5.77
   0  -2  25   58.20    4.29
   0   2  26   -0.27    3.08
   0  -2  26   -0.55    3.29
   0   2  26    2.97    2.67
   0  -2  26   -1.48    3.10
   0   2  26   -0.76    2.83
   0  -2  26    0.79    2.96
   0   2  26   -0.66    2.50
   0   2  26   -0.72    2.71
   0  -2  26   -1.33    2.65
   0  -2  26    4.41    3.19
   0   2  26   -0.27    2.46
   0  -2  26    2.20    1.64
   0  -2  27  136.69    9.23
   0   2  27  118.21    8.87
   0   2  27  110.20    8.61
   0  -2  27  124.84    8.82
   0  -2  27  125.50    8.93
   0  -2  27  114.54    8.40
   0   2  27  125.57    8.72
   0   2  27  127.86    8.59
   0   2  27  116.21    8.44
   0  -2  27  121.42    9.07
   0  -2  27  140.39    7.62
   0   2  27  118.90    8.71
   0   2  28    2.54    2.43
   0  -2  28    2.00    2.36
   0  -2  28   -0.55    2.23
   0   2  28    0.78    1.91
   0  -2  28    1.08    2.09
   0   2  28   -0.55    2.14
   0   2  28    0.51    2.19
   0   2  28    1.78    2.16
   0  -2  28    3.26    2.48
   0  -2  28   -0.65    2.11
   0  -2  28    2.04    2.18
   0  -2  29   11.51    2.33
   0   2  29   12.20    2.35
   0  -2  29    8.12    2.17
   0  -2  29    8.42    2.31
   0   2  29   12.62    2.09
   0   2  29   10.55    2.29
   0  -2  29    9.76    2.41
   0  -2  29   11.17    2.10
   0   2  29   12.70    2.43
   0   2  29   12.49    2.27
   0  -2  30   57.92    3.88
   0  -2  30   51.20    3.83
   0  -2  30   58.59    4.11
   0   2  30   52.17    3.86
   0   2  30   52.18    3.52
   0  -3   0    0.23    0.62
   0   3   0    0.18    0.66
   0  -3   0    0.32    0.55
   0   3  -1  248.52   12.16
   0  -3  -1  205.58   12.23
   0   3  -1  247.49   12.36
   0   3   1  261.12   12.35
   0  -3  -1  243.62   12.22
   0  -3   1  237.81   12.20
   0  -3   1  260.09   12.28
   0   3  -2  132.25    6.90
   0   3   2  147.81    7.15
   0   3  -2  133.91    7.14
   0  -3   2  151.06    7.06
   0  -3  -2  134.54    6.98
   0   3  -3   70.97    4.01
   0   3   3   75.10    4.00
   0  -3   3   76.91    4.15
   0  -3  -3   65.68    4.13
   0   3   3   77.92    4.30
   0   3  -3   71.73    4.31
   0  -3   3   87.87    4.27
   0  -3  -3   78.76    4.13
   0   3   4   18.47    1.23
   0   3  -4   15.79    1.27
   0  -3  -4   15.34    1.39
   0  -3   4   16.59    1.35
   0   3  -4   16.73    1.64
   0  -3   4   21.35    1.57
   0  -3  -4   16.84    2.08
   0   3   5  549.80   27.24
   0  -3   5  610.28   27.44
   0  -3  -5  545.34   27.43
   0   3  -5  585.90   27.25
   0  -3   5  647.59   27.74
   0  -3  -5  560.31   28.28
   0  -3   5  624.32   27.57
   0   3   6 1347.43   64.20
   0  -3   6 1460.79   64.39
   0  -3  -6 1379.41   64.43
   0   3  -6 1380.47   64.33
   0  -3   6 1539.23   64.85
   0  -3   6 1478.00   64.61
   0  -3  -6 1375.52   65.51
   0   3   7 1043.30   52.27
   0   3  -7  840.29   52.25
   0  -3   7 1251.38   52.35
   0  -3   7 1050.39   52.40
   0  -3  -7 1064.94   52.47
   0  -3  -7 1223.99   52.42
   0   3  -7 1023.73   52.51
   0  -3  -7 1046.53   53.70
   0  -3   7 1111.63   52.74
   0  -3   7 1171.29   52.96
   0   3   8   60.17    3.42
   0   3  -8   58.22    3.45
   0  -3  -8   72.30    3.54
   0  -3   8   70.65    3.47
   0   3  -8   66.33    3.88
   0  -3   8   68.30    4.25
   0  -3   8   61.58    3.92
   0  -3  -8   56.66    5.04
   0   3  -9  124.59    6.40
   0   3   9  123.15    6.37
   0  -3  -9  134.07    6.46
   0  -3   9  123.05    6.37
   0  -3  -9  118.80    8.28
   0  -3   9  129.77    7.05
   0  -3   9  132.26    7.34
   0   3  -9  123.58    6.99
   0  -3  10 1447.10   69.69
   0  -3 -10 1361.23   71.19
   0   3 -10 1384.72   69.63
   0  -3  11  108.34    6.28
   0   3 -11  112.68    6.21
   0   3  11   95.82    6.90
   0  -3 -11  108.40    7.96
   0   3 -11  103.70    6.30
   0   3  12  233.96   14.05
   0   3 -12  242.00   13.45
   0  -3  12  262.05   14.33
   0   3  12  227.01   14.09
   0  -3 -12  249.00   15.37
   0   3 -12  253.14   13.28
   0  -3  12  268.02   13.46
   0  -3  12  263.90   14.96
   0   3  13  367.79   21.21
   0   3 -13  398.72   20.57
   0  -3  13  391.22   21.41
   0  -3 -13  386.83   22.48
   0   3 -13  382.96   20.29
   0   3  13  374.41   21.31
   0  -3  13  418.35   20.53
   0  -3  13  396.82   22.12
   0   3  13  388.51   22.10
   0  -3  13  405.85   21.01
   0   3  14  989.59   50.75
   0   3 -14  966.97   49.77
   0  -3  14 1053.73   49.75
   0   3 -14  983.23   49.52
   0  -3 -14  943.21   51.90
   0   3  14  936.42   50.57
   0  -3  14 1005.44   50.33
   0  -3  14 1039.91   51.70
   0   3  14  930.94   51.46
   0  -3  14 1002.14   50.84
   0  -3 -15   -0.94    3.65
   0   3  15    4.83    2.15
   0  -3  15    0.45    1.16
   0   3  15    0.27    2.36
   0  -3  15    0.55    2.53
   0   3  15    0.80    1.78
   0  -3  15    0.63    2.07
   0  -3 -16   20.36    4.25
   0  -3  16   17.61    2.17
   0   3  16   11.86    2.57
   0  -3  16   13.38    3.04
   0  -3  16   19.71    3.91
   0   3  16   14.23    2.83
   0   3  16   17.01    3.66
   0   3  17  237.84   15.96
   0  -3  17  255.92   16.27
   0  -3  17  231.56   14.32
   0  -3  17  257.75   15.42
   0  -3  17  278.34   14.75
   0  -3 -17  235.78   16.42
   0  -3  17  265.53   13.90
   0   3  17  248.79   14.85
   0   3  17  259.02   15.30
   0  -3  17  259.67   16.54
   0  -3  17  241.54   15.52
   0  -3  17  227.32   15.79
   0   3  17  251.67   16.04
   0  -3  18   91.94    5.58
   0  -3  18   92.92    6.36
   0  -3 -18   74.12    7.90
   0   3  18   80.29    6.34
   0  -3  18   83.78    7.16
   0  -3  18   71.32    5.95
   0  -3  18   86.44    7.32
   0   3  18   64.20    6.46
   0  -3  18   81.16    8.00
   0  -3  18   71.36    7.42
   0   3  18   77.85    6.71
   0   3  18   77.43    7.41
   0  -3  18   69.82    7.32
   0   3  18   81.09    7.52
   0  -3  19   54.97    4.09
   0  -3  19   56.84    4.95
   0   3  19   45.85    4.16
   0   3  19   56.32    5.05
   0  -3 -19   50.05    6.51
   0  -3  19   49.90    4.79
   0  -3  19   50.97    5.72
   0   3  19   50.39    5.60
   0  -3  19   50.00    6.54
   0  -3  19   58.99    6.38
   0  -3  19   66.96    7.06
   0   3  19   58.13    6.41
   0   3  19   54.20    5.59
   0   3  19   50.14    6.23
   0  -3  19   52.34    6.29
   0  -3  20  224.05   12.81
   0  -3  20  205.97   11.67
   0   3  20  218.39   12.87
   0  -3  20  192.82   12.48
   0  -3  20  201.23   13.60
   0   3  20  174.65   13.25
   0  -3  20  204.07   14.93
   0  -3  20  198.04   13.98
   0  -3 -20  191.82   14.34
   0   3  20  197.93   14.20
   0  -3  20  240.35   12.53
   0  -3  20  196.64   14.58
   0  -3  20  192.13   14.22
   0   3  20  215.28   14.50
   0  -3  21  476.01   28.83
   0   3  21  502.07   28.89
   0  -3  21  471.65   27.96
   0  -3  21  528.51   29.81
   0  -3  21  475.49   28.44
   0   3  21  432.48   27.72
   0   3 -21  495.64   28.63
   0  -3 -21  450.90   28.61
   0  -3  21  583.79   26.93
   0   3  21  527.17   29.19
   0  -3  21  495.26   29.15
   0   3  21  494.15   27.09
   0  -3  21  513.10   27.13
   0  -3  22    2.56    1.91
   0   3  22    1.06    1.84
   0   3  22   -0.71    4.01
   0  -3  22    1.21    3.12
   0   3  22   -0.32    3.43
   0  -3  22   -1.00    3.84
   0   3  22   -0.30    3.22
   0   3 -22    0.71    3.09
   0  -3  22   -0.76    3.61
   0   3  22    0.36    3.12
   0   3  22    0.12    1.41
   0  -3  22    0.86    2.03
   0  -3  22   -1.83    4.41
   0  -3  23   28.76    3.62
   0  -3  23   26.06    5.30
   0  -3  23   31.01    4.78
   0   3  23   28.25    4.87
   0   3  23   31.17    4.26
   0   3  23   35.54    4.90
   0   3 -23   30.53    5.09
   0  -3  23   34.81    3.58
   0  -3  23   34.89    5.41
   0   3  23   30.77    5.04
   0   3  23   28.51    5.37
   0   3  24   39.46    5.10
   0   3  24   41.24    5.30
   0   3  24   44.97    5.12
   0  -3  24   43.24    5.94
   0  -3  24   55.23    4.37
   0   3  24   50.24    5.85
   0   3  24   44.43    5.58
   0  -3  24   58.79    6.00
   0  -3  24   50.94    6.21
   0   3  24   44.12    5.92
   0   3  25    0.76    2.67
   0   3  25    3.09    2.55
   0  -3  25    1.17    3.07
   0  -3  25    3.30    3.28
   0  -3  25    6.43    2.01
   0   3  25    5.83    3.07
   0   3  25    7.25    3.26
   0  -3  25    4.29    2.92
   0  -3  25    4.60    3.51
   0   3  25    2.39    3.47
   0   3  25    3.18    2.77
   0   3  26   20.40    3.54
   0   3  26   21.77    3.76
   0  -3  26   16.85    4.02
   0  -3  26   23.28    4.26
   0  -3  26   24.85    2.81
   0   3  26   16.39    3.45
   0   3  26   23.09    3.87
   0  -3  26   22.75    3.89
   0   3  26   21.90    4.18
   0   3  26   21.11    3.45
   0  -3  26   21.88    4.18
   0   3  27   45.08    4.39
   0  -3  27   39.51    4.27
   0   3  27   38.11    4.15
   0   3  27   40.59    4.42
   0  -3  27   42.11    4.79
   0  -3  27   37.53    4.73
   0   3  27   38.46    4.16
   0  -3  27   48.62    3.60
   0  -3  27   38.07    4.44
   0   3  27   40.73    4.61
   0   3  27   40.93    4.75
   0  -3  27   42.10    4.85
   0   3  28   81.20    6.04
   0   3  28   79.57    5.74
   0  -3  28   83.88    6.50
   0   3  28   80.49    5.99
   0  -3  28   80.51    6.00
   0  -3  28   80.95    6.49
   0   3  28   76.50    6.19
   0  -3  28   77.10    6.24
   0  -3  28   86.27    6.37
   0   3  28   91.98    6.44
   0  -3  28   83.68    6.28
   0  -3  29    6.84    2.30
   0   3  29    7.34    1.86
   0  -3  29    4.57    1.70
   0   3  29    7.39    1.91
   0  -3  29    6.10    1.88
   0  -3  29    7.13    2.08
   0   3  29    4.78    1.85
   0   3  29    6.54    1.51
   0   3  29    5.22    1.79
   0   3  30    2.11    1.05
   0  -3  30    0.86    1.32
   0  -3  30    1.87    1.15
   0  -3  30    2.70    1.47
   0  -3 -30    0.28    1.28
   0   4   0   42.47    2.61
   0  -4   0   34.06    2.46
   0   4  -1  965.05   46.26
   0   4   1 1033.94   46.27
   0  -4   1  998.05   46.18
   0  -4   1  913.19   46.06
   0  -4  -1  927.49   46.30
   0   4  -2    3.59    1.07
   0  -4  -2    1.46    1.36
   0   4   2    2.94    0.94
   0  -4  -2    2.81    0.82
   0  -4   2    3.76    0.92
   0   4  -2    3.53    0.87
   0  -4  -2    3.45    0.93
   0  -4   3    8.65    1.12
   0  -4  -3    7.42    1.03
   0   4  -3    9.97    1.36
   0   4   3    8.33    1.21
   0  -4   3    8.76    1.12
   0  -4  -3    5.93    1.13
   0   4   3    7.78    0.95
   0   4  -3    8.65    1.07
   0  -4   4 2006.22   85.89
   0  -4  -4 1835.27   85.72
   0   4  -4 1724.80   85.95
   0  -4  -4 1519.15   85.68
   0  -4   4 1807.18   85.73
   0   4   4 1734.79   85.54
   0   4  -4 1675.45   85.55
   0  -4  -5  195.38   11.44
   0  -4  -5  213.82   10.67
   0  -4   5  229.88   10.72
   0  -4   5  239.16   10.89
   0   4  -5  206.11   10.96
   0  -4   5  214.50   10.69
   0  -4  -5  184.59   10.63
   0   4   5  202.84   10.44
   0   4  -5  183.14   10.45
   0  -4  -6  583.12   32.77
   0  -4   6  737.84   32.18
   0  -4   6  708.58   31.95
   0   4  -6  624.26   32.21
   0  -4  -6  600.79   31.85
   0  -4   6  703.83   31.88
   0   4  -6  537.59   31.59
   0   4   6  670.45   31.62
   0  -4  -7  211.44   16.47
   0  -4   7  395.60   16.27
   0  -4   7  359.94   15.95
   0  -4   7  393.30   15.92
   0  -4  -7  226.73   15.60
   0  -4   7  495.66   15.80
   0   4  -7  297.62   15.57
   0   4   7  234.56   15.39
   0  -4  -8 1626.77   89.95
   0  -4   8 1988.11   88.87
   0  -4   8 1999.55   89.10
   0   4  -8 1871.99   88.42
   0  -4  -8 1736.46   88.59
   0  -4   8 2061.33   88.42
   0  -4   8 1741.71   88.48
   0  -4  -8 1968.40   88.51
   0   4  -8 1411.85   88.29
   0   4   8 1810.98   88.33
   0  -4   9   58.66    3.84
   0  -4  -9   44.01    4.89
   0  -4   9   53.62    3.49
   0   4  -9   53.50    3.19
   0  -4  -9   57.83    3.12
   0  -4   9   54.23    2.98
   0   4  -9   46.98    2.99
   0   4   9   51.62    2.95
   0  -4 -10  324.58   19.31
   0  -4  10  358.23   17.72
   0  -4  10  386.57   18.12
   0   4 -10  321.71   17.02
   0   4  10  335.33   16.98
   0  -4 -10  359.59   17.11
   0  -4  10  336.42   16.99
   0   4 -10  345.01   17.36
   0  -4  11  287.92   13.62
   0  -4 -11  261.79   15.52
   0  -4  11  303.03   14.07
   0   4  11  237.51   12.56
   0   4 -11  270.13   13.24
   0  -4  11  292.69   15.14
   0   4  11  261.46   14.24
   0   4  12  863.22   47.41
   0   4 -12  926.14   46.40
   0   4  12  826.51   47.46
   0  -4  12 1020.85   46.80
   0  -4 -12  856.81   48.73
   0   4 -12  963.58   46.70
   0   4  12  881.79   48.29
   0  -4  12 1017.51   48.50
   0  -4  12  954.28   47.67
   0  -4 -13    5.23    3.24
   0   4  13    4.23    1.90
   0  -4  13    5.38    1.30
   0   4 -13    4.20    1.14
   0   4  13    6.04    2.60
   0  -4  13    2.35    2.47
   0   4  13    3.66    1.78
   0  -4  13    3.39    1.97
   0  -4 -14    4.11    3.44
   0  -4  14    1.36    1.03
   0   4 -14    2.13    1.07
   0   4  14    2.14    1.99
   0   4  14    1.15    1.75
   0   4  14    3.91    2.67
   0  -4  14    5.15    3.68
   0  -4  14    2.73    2.30
   0   4  15  123.09    9.13
   0  -4 -15  127.49   10.69
   0  -4  15  157.28    8.44
   0   4  15  131.98    9.26
   0  -4  15  151.55   10.42
   0   4  15  127.01   10.04
   0  -4  15  154.53    9.72
   0   4  16  367.89   21.61
   0  -4  16  393.33   21.90
   0   4  16  372.33   22.50
   0  -4  16  409.51   22.80
   0  -4  16  404.39   20.42
   0   4  16  365.09   21.39
   0  -4 -16  376.74   23.34
   0  -4  17   28.83    4.91
   0   4  17   31.29    3.71
   0  -4  17   33.36    2.96
   0  -4  17   33.25    5.12
   0  -4  17   31.10    4.61
   0   4  17   26.30    4.03
   0   4  17   35.84    4.17
   0  -4  17   29.29    4.04
   0  -4 -17   34.35    5.51
   0  -4  17   30.05    4.79
   0   4  17   35.64    4.84
   0   4  17   32.73    4.97
   0  -4 -18  105.87    9.84
   0  -4  18  117.29    7.82
   0  -4  18  117.85    7.05
   0   4  18  111.26    8.00
   0  -4  18  102.08    7.63
   0  -4  18  115.83    8.71
   0  -4  18  111.96    8.90
   0   4  18  104.85    8.47
   0  -4  18  103.02    9.43
   0   4  18  110.08    9.35
   0  -4  18  117.72    9.52
   0   4  18  105.75    9.17
   0  -4  18  107.28    9.42
   0   4  18  109.47    8.40
   0  -4  19   11.29    3.96
   0  -4  19   20.06    2.29
   0  -4  19   25.07    3.21
   0   4  19   20.75    3.23
   0  -4  19   20.59    3.25
   0  -4  19   20.44    4.07
   0   4  19   14.35    3.39
   0  -4  19   16.76    4.02
   0  -4  19   13.10    4.41
   0  -4 -19   14.04    4.29
   0   4 -19   17.73    4.05
   0  -4  19   15.57    4.25
   0   4  19   19.71    3.64
   0  -4  19   22.11    3.04
   0   4  19   17.39    4.16
   0   4  19   12.26    4.04
   0  -4 -20  210.05   16.22
   0  -4  20  248.66   13.45
   0  -4  20  258.66   14.55
   0   4  20  262.99   14.70
   0  -4  20  213.45   14.19
   0  -4  20  236.49   15.34
   0  -4  20  211.91   15.94
   0   4  20  235.67   15.92
   0   4 -20  237.98   15.70
   0  -4  20  228.65   15.64
   0   4  20  230.92   15.27
   0  -4  20  239.92   16.67
   0   4  20  229.75   15.91
   0  -4  20  235.31   16.30
   0  -4  20  283.23   14.32
   0   4  20  241.53   15.20
   0  -4  21    2.36    1.98
   0   4  21    2.66    2.03
   0  -4  21    0.33    3.42
   0  -4  21   -0.41    4.60
   0   4  21    4.54    2.90
   0   4  21    0.58    3.07
   0  -4 -21    3.69    3.61
   0   4 -21    4.15    3.32
   0  -4  21    2.09    3.08
   0   4  21    1.78    3.48
   0  -4  21    1.92    3.90
   0   4  21    1.43    2.95
   0  -4  21    2.46    2.24
   0  -4  21    1.85    3.87
   0   4  22  375.88   21.78
   0  -4  22  342.28   21.99
   0  -4  22  400.71   23.59
   0   4  22  337.63   21.25
   0   4 -22  367.02   22.42
   0   4  22  364.10   22.48
   0   4  22  344.90   21.35
   0  -4  22  320.92   22.21
   0   4  22  348.43   22.17
   0  -4  22  370.35   22.76
   0  -4  22  451.31   20.76
   0  -4  22  372.56   20.78
   0   4  22  368.91   20.69
   0  -4  22  378.00   21.90
   0  -4  23    1.42    3.78
   0   4  23    0.34    3.53
   0   4  23   -1.08    2.81
   0  -4  23    1.47    3.06
   0   4  23    0.63    3.19
   0  -4  23   -0.69    2.09
   0   4  23   -1.67    2.92
   0  -4  23    0.38    3.40
   0   4  23   -1.12    3.17
   0   4  23    0.26    2.72
   0  -4  24    2.00    3.78
   0   4  24    3.51    3.57
   0   4  24    3.55    2.67
   0   4  24    2.09    3.15
   0  -4  24    1.41    2.92
   0  -4  24    1.78    3.44
   0  -4  24    2.29    1.99
   0   4  24    3.41    2.88
   0   4  24    3.00    2.71
   0   4  24    3.43    2.84
   0  -4  25   12.72    4.04
   0   4  25   11.72    3.02
   0   4  25   15.68    4.06
   0   4  25    5.52    3.31
   0  -4  25   12.84    3.60
   0   4  25   12.73    3.42
   0  -4  25    7.87    3.62
   0  -4  25   14.31    2.45
   0  -4  25   11.57    3.56
   0   4  25    8.20    3.05
   0   4  25   12.47    3.20
   0  -4  26  301.44   19.15
   0   4  26  347.24   19.47
   0  -4  26  315.40   18.93
   0   4  26  337.60   19.24
   0  -4  26  381.94   18.04
   0  -4  26  313.67   19.53
   0   4  26  320.84   18.87
   0   4  26  319.34   18.65
   0   4  26  320.27   18.49
   0  -4  26  289.55   19.01
   0   4  26  323.87   18.66
   0  -4  27    2.84    2.89
   0   4  27    1.31    1.92
   0   4  27    3.84    2.67
   0   4  27    1.91    2.30
   0  -4  27    3.24    2.54
   0  -4  27    0.59    1.51
   0  -4  27    2.74    2.62
   0  -4  27    2.15    2.27
   0  -4  27    2.47    2.96
   0   4  27    3.73    2.50
   0   4  27    4.30    2.33
   0  -4  28   27.88    3.54
   0   4  28   27.01    3.53
   0  -4  28   27.40    3.31
   0   4  28   27.15    3.38
   0  -4  28   29.66    2.74
   0   4  28   26.82    3.18
   0  -4  28   26.14    3.14
   0   4  28   23.40    2.75
   0   4  28   30.28    3.38
   0  -4  28   27.87    3.74
   0   4  29    5.00    1.81
   0   4  29    6.05    1.79
   0  -4  29    4.74    2.02
   0  -4  29    6.17    1.86
   0   4  29    8.63    1.96
   0  -4  29    4.17    2.05
   0   4  29   11.19    2.11
   0  -4  29    7.95    1.84
   0  -4  30   14.65    1.73
   0  -4  30   18.99    2.23
   0  -4  30   16.93    2.06
   0   4  30   20.44    1.84
   0  -5   0    0.28    1.11
   0   5   0    1.21    1.06
   0  -5   0    1.10    1.06
   0   5  -1 3421.11  159.40
   0   5   1 3578.38  159.41
   0  -5  -1 3200.31  159.39
   0  -5   1 3097.52  159.14
   0  -5   1 3376.65  159.30
   0  -5  -1 2933.90  159.22
   0  -5   2  466.97   21.72
   0  -5  -2  370.39   21.89
   0  -5   2  435.39   21.58
   0   5  -2  438.34   21.84
   0   5   2  470.53   21.84
   0  -5  -2  360.17   21.61
   0   5  -2  456.74   21.53
   0  -5  -3   11.51    1.26
   0  -5   3   11.01    1.33
   0   5  -3    9.13    1.46
   0  -5  -3    8.88    1.87
   0   5   3   11.88    1.53
   0  -5   3   11.98    1.39
   0  -5  -3    8.17    1.35
   0   5   3   10.99    1.20
   0   5  -3   10.09    1.22
   0  -5  -4  123.09    6.76
   0  -5   4  134.59    6.91
   0   5  -4  124.92    7.04
   0   5   4  124.16    7.00
   0  -5  -4  104.06    6.78
   0  -5   4  132.55    6.88
   0   5   4  127.80    6.61
   0   5  -4  122.57    6.62
   0  -5  -5  573.02   29.00
   0  -5   5  620.57   29.02
   0  -5   5  652.99   29.22
   0   5  -5  600.22   29.36
   0  -5   5  607.64   29.08
   0  -5  -5  483.48   28.99
   0   5   5  585.99   28.79
   0   5  -5  544.19   28.81
   0  -5   6  776.80   34.49
   0  -5  -6  693.87   34.24
   0  -5   6  749.97   34.29
   0  -5  -6  574.36   35.04
   0   5  -6  698.53   34.66
   0  -5   6  741.17   34.29
   0  -5  -6  589.78   34.22
   0   5  -6  626.41   33.99
   0   5   6  710.04   33.99
   0  -5   7    2.10    1.06
   0  -5  -7    2.61    1.02
   0  -5   7    2.15    0.97
   0   5  -7    1.18    1.36
   0  -5  -7    1.65    2.35
   0  -5  -7    3.21    1.15
   0  -5   7    3.39    1.03
   0   5  -7    2.54    0.88
   0   5   7    2.38    0.73
   0  -5   8  219.24   10.82
   0  -5  -8  208.05   10.56
   0  -5   8  216.88   10.57
   0  -5  -8  161.71   11.73
   0   5  -8  203.42   11.09
   0  -5   8  231.88   10.28
   0  -5  -8  177.57   10.44
   0  -5   8  195.10   10.37
   0  -5  -8  205.13   10.34
   0   5  -8  158.00   10.11
   0   5   8  195.37   10.13
   0  -5  -9 1876.57   91.95
   0  -5   9 2073.51   92.06
   0  -5  -9 1615.30   93.38
   0  -5   9 2084.84   92.36
   0  -5  -9 1715.03   91.79
   0  -5  -9 1948.84   91.67
   0  -5   9 2106.24   91.58
   0  -5   9 1817.20   91.66
   0   5  -9 1833.26   92.55
   0   5   9 1938.14   91.50
   0   5  -9 1533.56   91.47
   0  -5  10  104.75    7.01
   0   5 -10   81.66    5.10
   0   5  10   96.33    5.09
   0  -5 -10   81.75    7.40
   0  -5  10  101.26    6.01
   0  -5  10   97.03    5.68
   0   5 -10   90.74    6.26
   0  -5 -10   98.10    5.25
   0  -5  10   98.48    5.13
   0  -5  11   60.30    5.26
   0   5  11   56.05    3.25
   0  -5  11   61.74    4.75
   0  -5  11   55.80    3.27
   0   5 -11   56.13    4.73
   0  -5 -11   52.39    5.92
   0  -5  11   68.07    4.04
   0  -5  11   69.73    4.50
   0   5  11   54.68    4.50
   0   5 -12   18.31    2.80
   0  -5 -12   18.96    4.38
   0  -5  12   19.17    1.98
   0  -5  12   19.55    2.43
   0   5  12   16.80    3.28
   0   5  12   15.55    2.44
   0  -5  12   18.16    3.30
   0  -5  12   20.36    2.83
   0   5 -13    5.18    2.03
   0  -5 -13    6.30    3.61
   0  -5  13    6.85    2.17
   0  -5  13    6.78    1.35
   0  -5  13    8.76    1.81
   0   5  13    7.61    2.41
   0   5 -13    7.69    1.50
   0  -5 -13    8.37    1.55
   0   5  13    6.81    2.80
   0  -5  13    8.81    2.81
   0   5  13    6.13    2.01
   0   5  14  283.30   16.94
   0   5 -14  296.57   17.16
   0  -5  14  311.20   17.19
   0  -5  14  319.42   16.03
   0   5 -14  309.81   15.98
   0  -5 -14  276.10   18.50
   0  -5 -14  307.13   16.01
   0   5  14  257.23   16.79
   0  -5  14  323.61   18.15
   0   5  14  255.80   17.53
   0   5  15  128.88    9.03
   0   5 -15  130.94    9.23
   0  -5  15  130.83    9.15
   0  -5  15  146.33    8.05
   0   5  15  121.68    8.92
   0  -5 -15  137.27    8.06
   0  -5 -15  119.74   10.53
   0  -5  15  136.91    9.95
   0   5  15  133.78    9.94
   0  -5  16   11.57    3.57
   0  -5 -16    6.68    3.85
   0   5 -16   11.72    3.17
   0  -5  16   13.93    3.07
   0  -5  16    8.10    3.21
   0   5  16   11.79    2.76
   0   5  16   14.46    3.61
   0   5  16    8.79    2.47
   0  -5 -16    9.91    1.83
   0  -5  16    9.32    1.80
   0  -5  17   88.39    8.67
   0  -5  17  106.23    8.64
   0  -5 -17  111.95    6.94
   0  -5  17  118.37    6.89
   0   5  17  108.07    7.93
   0  -5 -17   88.90    9.57
   0  -5  17   95.12    9.01
   0  -5  17  115.04    8.81
   0   5  17   91.30    7.91
   0   5  17  106.02    8.05
   0  -5  17  111.88    8.33
   0   5 -17  110.43    8.58
   0   5  17  105.71    8.86
   0   5  17   99.98    8.74
   0  -5  17  116.25    9.33
   0  -5  18    2.99    1.37
   0   5  18    2.34    2.08
   0   5  18    1.66    3.20
   0  -5  18    3.77    2.74
   0  -5  18   -0.37    3.55
   0  -5  18   -0.89    3.12
   0   5  18    0.26    2.55
   0  -5 -18    3.87    4.07
   0   5 -18    4.41    3.04
   0   5  18    0.34    3.28
   0   5  18    2.89    2.60
   0  -5  18    3.51    1.89
   0  -5  18    1.06    3.23
   0  -5  18    1.03    3.29
   0  -5  19   38.42    3.35
   0   5  19   35.17    4.22
   0   5  19   43.51    5.77
   0  -5  19   47.25    5.34
   0  -5  19   34.61    5.88
   0   5  19   30.62    4.32
   0  -5  19   34.79    5.17
   0   5  19   41.86    5.05
   0  -5 -19   31.19    6.19
   0   5 -19   43.88    5.47
   0  -5  19   39.09    5.76
   0  -5  19   42.77    4.03
   0   5  19   42.23    5.52
   0   5  19   35.05    4.68
   0  -5  19   30.96    5.60
   0  -5  20   45.98    4.50
   0   5  20   37.74    4.28
   0  -5  20   45.27    3.68
   0   5  20   43.68    6.06
   0   5  20   41.41    5.19
   0  -5  20   44.07    5.57
   0  -5  20   44.77    6.47
   0   5  20   44.94    5.15
   0  -5  20   46.09    5.74
   0   5  20   38.17    5.06
   0  -5 -20   39.69    6.75
   0   5 -20   35.85    5.17
   0  -5  20   46.98    6.43
   0   5  20   40.80    5.72
   0   5  20   41.52    5.09
   0  -5  20   55.21    4.58
   0  -5  20   36.08    5.91
   0  -5  21  283.73   19.68
   0   5  21  318.64   19.93
   0  -5  21  334.74   19.36
   0   5  21  307.62   18.74
   0   5  21  300.98   18.76
   0   5  21  300.10   18.90
   0  -5  21  333.11   20.93
   0  -5  21  289.84   19.40
   0   5 -21  306.78   19.57
   0  -5 -21  268.68   20.01
   0  -5  21  379.63   18.23
   0  -5  21  334.75   20.43
   0   5  21  313.67   19.77
   0  -5  21  330.48   18.30
   0   5  21  318.33   18.14
   0  -5  22   10.13    2.49
   0   5  22    6.90    2.10
   0  -5  22    9.53    3.96
   0  -5  22   10.76    3.57
   0  -5  22    8.55    3.76
   0  -5  22   11.58    4.72
   0   5  22   11.58    3.36
   0   5  22   11.09    3.60
   0  -5 -22    9.55    3.93
   0   5 -22    9.12    3.55
   0  -5  22   11.40    2.62
   0   5  22    7.16    3.45
   0  -5  22    7.30    3.86
   0   5  22    9.12    3.11
   0   5  22    9.78    4.45
   0   5  23  147.59   10.99
   0   5  23  164.77   11.14
   0  -5  23  155.56   11.80
   0   5  23  162.32   11.34
   0  -5  23  197.83   10.56
   0  -5  23  163.79   12.47
   0   5  23  165.20   11.91
   0   5  23  155.35   11.98
   0  -5  23  151.16   12.08
   0  -5  23  157.78   11.48
   0  -5  24   24.30    4.14
   0   5  24   27.21    4.57
   0  -5  24   18.42    4.50
   0   5  24   19.66    4.60
   0   5  24   32.60    4.18
   0   5  24   26.84    4.16
   0   5  24   26.37    4.27
   0  -5  24   30.87    3.45
   0   5  24   28.70    4.35
   0  -5  24   24.36    4.84
   0  -5  25  178.22   12.95
   0   5  25  188.47   12.87
   0  -5  25  184.78   12.52
   0   5  25  190.61   12.76
   0   5  25  198.08   12.34
   0   5  25  170.41   11.88
   0   5  25  191.78   12.25
   0  -5  25  201.12   13.51
   0  -5  25  228.99   11.72
   0   5  25  188.08   12.59
   0  -5  26    6.87    3.17
   0   5  26    9.36    2.61
   0   5  26   11.27    3.51
   0   5  26    7.69    3.05
   0  -5  26   11.10    3.06
   0  -5  26    8.62    3.36
   0   5  26    5.33    2.64
   0   5  26    7.38    2.64
   0  -5  26    8.01    3.18
   0  -5  26   10.37    2.29
   0   5  27   71.61    6.01
   0  -5  27   66.58    6.17
   0  -5  27   70.59    5.81
   0   5  27   68.59    5.84
   0   5  27   69.01    5.51
   0  -5  27   69.55    6.43
   0  -5  27   80.87    5.85
   0   5  27   49.01    4.87
   0   5  27   63.94    5.29
   0  -5  27   71.93    6.33
   0  -5  27   83.74    5.26
   0   5  28  231.92   13.37
   0  -5  28  212.40   13.19
   0  -5  28  216.22   13.18
   0   5  28  235.76   13.45
   0  -5  28  222.03   12.96
   0  -5  28  233.06   13.65
   0   5  28  223.88   13.06
   0  -5  28  261.61   12.80
   0  -5  29   72.83    5.15
   0   5  29   58.07    4.98
   0  -5 -29   70.94    5.38
   0  -5  29   97.40    5.44
   0  -5  29   96.07    5.99
   0  -5  29  114.89    6.25
   0   6   0  663.21   30.58
   0  -6   0  561.82   30.43
   0  -6   0  597.20   30.41
   0   6  -1  213.25   10.42
   0   6  -1  209.56   10.74
   0   6   1  219.55   10.77
   0  -6  -1  175.79   10.57
   0  -6   1  201.89   10.46
   0  -6  -1  177.25   10.68
   0  -6   1  192.22   10.60
   0  -6  -1  199.50   10.50
   0   6  -2   40.11    2.55
   0   6   2   39.23    2.81
   0   6  -2   37.94    2.82
   0  -6  -2   26.56    2.59
   0  -6   2   39.37    2.43
   0  -6   2   36.98    2.54
   0  -6   2   34.60    2.64
   0  -6  -2   27.37    2.93
   0  -6  -2   34.18    2.54
   0   6   3 1792.66   82.85
   0   6  -3 1783.22   82.90
   0   6  -3 1701.44   83.25
   0   6   3 1819.66   83.29
   0  -6  -3 1375.58   83.03
   0  -6   3 1647.73   83.12
   0  -6  -3 1402.28   83.38
   0  -6   3 1858.02   83.17
   0  -6  -3 1691.97   83.01
   0   6  -4  695.59   33.44
   0   6   4  694.47   33.38
   0   6  -4  683.84   33.90
   0   6   4  689.81   33.83
   0  -6   4  688.99   33.68
   0  -6  -4  555.52   33.56
   0  -6  -4  675.46   33.56
   0  -6   4  760.84   33.76
   0  -6  -4  556.44   34.09
   0   6  -5    3.24    1.40
   0  -6  -5    1.54    1.21
   0   6   5    2.29    0.93
   0   6  -5    1.97    0.99
   0  -6   5    1.16    1.03
   0  -6   5    2.45    1.14
   0  -6  -5    1.87    1.03
   0   6   6  111.33    5.85
   0   6  -6  102.74    5.91
   0   6  -6  104.44    6.47
   0  -6   6  110.77    6.18
   0  -6  -6  106.63    6.08
   0  -6   6  114.89    6.29
   0  -6   6  116.66    6.10
   0   6  -7  937.15   49.21
   0   6   7 1045.77   49.18
   0   6  -7  982.68   49.94
   0  -6   7 1015.22   49.50
   0  -6   7 1102.72   49.54
   0  -6  -7  981.63   49.47
   0  -6   7 1116.55   49.77
   0   6   8  105.89    5.83
   0   6  -8   97.98    5.89
   0   6  -8  105.22    6.76
   0  -6   8  122.71    6.01
   0  -6  -8  103.09    6.06
   0  -6  -8   87.66    6.17
   0  -6   8  108.96    6.17
   0  -6  -8   86.85    7.62
   0  -6  -8  108.83    6.24
   0  -6   8  110.53    6.19
   0  -6   8  120.23    6.52
   0   6  -9    5.38    1.13
   0   6   9    6.92    1.04
   0  -6   9    6.61    1.26
   0  -6  -9    5.22    1.39
   0  -6   9    8.24    1.63
   0   6  -9    7.93    1.98
   0  -6  -9    3.23    2.98
   0  -6   9    7.07    1.05
   0  -6  -9    4.25    1.31
   0  -6  -9    6.64    1.24
   0  -6   9    6.61    1.20
   0  -6  10    9.86    2.60
   0   6  10    6.90    0.99
   0   6 -10    6.28    1.08
   0  -6  10    8.27    2.20
   0  -6  10    6.09    1.53
   0  -6  10    8.79    1.41
   0  -6 -10    8.05    1.48
   0  -6 -10    4.64    3.10
   0   6 -10    6.54    1.98
   0   6  10    7.57    1.77
   0  -6  10    7.97    1.07
   0  -6 -10    8.02    1.20
   0  -6  11 1209.94   59.29
   0   6  11 1037.80   59.08
   0   6  11 1142.17   56.90
   0  -6  11 1175.57   58.55
   0  -6  11 1149.91   56.94
   0   6 -11 1175.85   58.47
   0  -6 -11  933.60   59.33
   0  -6 -11 1173.10   57.60
   0  -6  11 1250.00   57.64
   0  -6  11 1285.02   58.09
   0   6  11 1040.71   58.17
   0   6  12   37.84    3.78
   0   6 -12   37.34    3.91
   0  -6 -12   31.74    5.08
   0  -6  12   40.98    4.03
   0  -6  12   41.43    3.16
   0  -6  12   42.07    3.58
   0  -6 -12   40.04    3.16
   0   6  12   37.55    4.52
   0  -6  12   38.72    4.49
   0   6  13  175.92   11.16
   0   6 -13  179.97   11.39
   0  -6 -13  158.13   12.64
   0  -6 -13  180.36   10.31
   0  -6  13  200.27   10.36
   0  -6  13  186.86   10.75
   0   6  13  167.63   11.95
   0  -6  13  182.73   12.06
   0  -6  13  180.47   11.35
   0  -6 -14    0.37    3.44
   0   6 -14    3.89    2.39
   0  -6  14    2.74    2.27
   0   6  14    1.54    2.07
   0  -6  14    1.69    1.12
   0  -6 -14    4.34    1.48
   0   6 -14    2.68    1.20
   0  -6  14    2.31    1.53
   0   6  14    1.83    1.65
   0  -6  14    1.67    2.57
   0   6  14    2.26    2.51
   0   6  15   65.11    5.43
   0   6 -15   57.35    5.41
   0  -6 -15   46.23    6.49
   0  -6  15   51.60    5.21
   0   6  15   53.46    5.80
   0  -6  15   58.67    5.99
   0  -6  15   53.83    4.08
   0  -6 -15   54.02    4.21
   0   6  15   52.60    5.01
   0  -6  15   57.87    4.71
   0   6  16  111.76    8.84
   0  -6  16   90.19    8.44
   0  -6  16  117.53    6.82
   0   6  16  102.52    7.82
   0  -6 -16   96.08    9.80
   0  -6 -16  103.23    6.80
   0  -6  16  105.41    7.37
   0  -6  16  110.82    8.17
   0   6 -16  108.51    8.20
   0   6  16  106.45    7.91
   0   6  16   97.34    7.68
   0  -6  16   99.80    9.05
   0  -6  16  111.63    8.41
   0   6  16   99.17    8.63
   0  -6  16  117.59    9.14
   0  -6  17   13.15    3.95
   0  -6  17    9.39    3.18
   0  -6 -17   10.03    2.07
   0  -6  17   11.31    1.83
   0   6  17   10.32    2.58
   0   6  17    8.97    1.72
   0  -6  17    9.96    2.62
   0  -6  17   14.07    3.31
   0   6  17   10.81    2.98
   0   6  17   12.53    3.11
   0  -6  17    8.42    4.05
   0  -6  17   12.94    3.45
   0  -6 -17    0.89    4.44
   0   6 -17   11.45    3.17
   0   6  17   10.09    2.77
   0   6  17   11.01    4.09
   0   6  17    9.34    2.84
   0  -6  17   11.98    3.79
   0   6  17   15.09    4.00
   0  -6  18   37.55    5.49
   0   6  18   52.33    4.78
   0  -6  18   47.22    3.71
   0   6  18   42.23    3.41
   0  -6  18   40.02    4.26
   0  -6  18   46.48    5.26
   0  -6  18   40.10    5.22
   0   6  18   46.13    5.00
   0   6  18   43.89    4.83
   0   6  18   36.41    4.62
   0  -6  18   35.89    5.78
   0  -6 -18   30.06    6.36
   0   6 -18   39.73    5.22
   0   6  18   46.22    5.43
   0  -6  18   41.41    5.93
   0   6  18   37.79    4.71
   0   6  18   44.38    5.68
   0  -6  19   64.84    7.31
   0   6  19   60.89    7.11
   0  -6  19   63.65    6.68
   0   6  19   59.86    6.15
   0   6  19   55.02    5.90
   0   6  19   69.51    6.27
   0  -6  19   70.72    7.09
   0  -6  19   67.81    8.07
   0   6 -19   70.69    6.86
   0  -6 -19   65.67    8.16
   0  -6  19   70.45    4.90
   0   6  19   67.61    5.76
   0   6  19   57.17    5.99
   0  -6  19   75.16    7.82
   0   6  19   61.16    6.77
   0   6  20   74.82    7.52
   0  -6  20   65.79    7.44
   0  -6  20   67.76    6.77
   0   6  20   61.75    6.24
   0  -6  20   69.12    7.17
   0  -6  20   55.23    7.65
   0   6  20   66.76    6.37
   0   6  20   69.55    6.35
   0  -6 -20   48.73    7.75
   0   6 -20   67.27    6.85
   0  -6  20   67.02    7.47
   0  -6  20   74.34    5.72
   0   6  20   66.79    6.39
   0   6  20   72.69    7.23
   0  -6  20   62.44    4.76
   0   6  20   73.45    5.95
   0  -6  21    2.61    1.96
   0   6  21    0.88    1.68
   0   6  21    1.41    3.67
   0   6  21    1.31    2.57
   0  -6  21    4.20    3.29
   0  -6  21    1.67    4.20
   0  -6  21    0.66    3.30
   0   6  21    1.35    2.70
   0   6  21    1.83    2.46
   0  -6 -21    5.56    4.36
   0   6 -21    2.77    3.11
   0  -6  21    1.31    2.24
   0   6  21    0.34    3.31
   0  -6  21    0.39    4.07
   0  -6  21   -2.99    4.27
   0  -6  22    2.81    1.88
   0  -6  22    4.39    3.98
   0  -6  22    6.52    3.25
   0  -6  22    1.24    4.04
   0   6  22    1.32    3.04
   0   6  22    3.86    2.87
   0  -6  22    2.92    3.47
   0   6 -22    8.01    3.60
   0  -6 -22    2.59    3.83
   0   6  22    0.66    2.82
   0  -6  22    4.56    2.18
   0  -6  22    2.30    3.78
   0   6  22    2.80    2.89
   0   6  22    0.34    3.87
   0  -6  23  133.63   11.48
   0   6  23  131.82    9.60
   0   6  23  129.76    9.62
   0  -6  23  119.14   10.15
   0   6  23  127.06    9.39
   0  -6  23  170.83    9.30
   0  -6  23  125.99   10.68
   0   6  23  127.09   10.10
   0  -6  23  136.76   10.83
   0   6  23  146.73   11.05
   0  -6  23  124.31    9.88
   0   6  24    2.90    2.97
   0  -6  24    1.90    2.69
   0  -6  24    0.64    3.62
   0   6  24    2.85    2.36
   0   6  24    3.03    3.57
   0   6  24    2.78    2.68
   0   6  24    4.87    2.76
   0  -6  24    0.34    1.86
   0   6  24    1.65    2.62
   0  -6  24    5.56    3.65
   0  -6  25   78.52    7.53
   0   6  25   81.86    7.57
   0  -6  25   80.67    6.91
   0   6  25   79.62    7.24
   0   6  25   72.84    6.26
   0   6  25   83.08    6.66
   0   6  25   74.12    6.43
   0  -6  25   85.00    7.80
   0  -6  25  100.18    6.25
   0  -6  26    3.90    3.02
   0   6  26   11.89    3.96
   0   6  26    2.66    2.06
   0   6  26   10.66    3.28
   0  -6  26    9.06    2.82
   0  -6  26    2.68    2.91
   0   6  26    5.38    2.48
   0   6  26    4.64    2.41
   0  -6  26    7.22    3.15
   0  -6  26    6.67    2.09
   0   6  27  352.66   20.00
   0  -6  27  337.62   19.94
   0   6  27  364.47   20.09
   0  -6  27  342.95   19.79
   0  -6  27  348.04   19.46
   0  -6  27  330.54   20.02
   0   6  27  348.04   19.55
   0  -6  27  427.51   19.42
   0  -6 -28   11.51    2.65
   0   6  28    7.84    2.38
   0  -6  28    9.24    2.22
   0   6  28   11.16    2.39
   0  -6  28    9.36    2.62
   0   6  28    9.44    2.13
   0  -6  28   10.45    2.11
   0  -6  28   13.58    2.01
   0  -6 -29   65.78    4.46
   0  -6  29   70.27    4.18
   0  -6  29   74.79    4.87
   0  -6  29   68.97    4.76
   0  -7   0    0.89    0.87
   0  -7   0    0.73    1.25
   0   7   0    0.96    1.25
   0  -7   0    1.33    1.29
   0   7   0    1.60    0.97
   0   7  -1 1002.94   46.68
   0  -7  -1  837.93   46.94
   0  -7   1  920.03   46.71
   0  -7  -1  965.87   46.78
   0  -7   1 1008.41   46.80
   0   7   1  986.76   47.01
   0   7  -1  940.00   47.00
   0  -7  -1  825.93   46.86
   0   7  -2 1250.08   57.12
   0  -7   2 1186.64   57.01
   0  -7  -2  998.81   57.49
   0  -7   2 1154.10   57.35
   0  -7  -2 1164.40   57.21
   0   7   2 1251.01   57.51
   0   7  -2 1168.31   57.48
   0  -7  -2 1002.50   57.28
   0   7   3  889.33   41.01
   0   7  -3  881.29   41.06
   0  -7  -3  815.07   41.16
   0  -7   3  889.75   41.36
   0  -7   3  830.35   40.76
   0  -7  -3  701.46   41.63
   0   7  -3  830.32   41.45
   0   7   3  875.96   41.47
   0  -7  -3  675.57   41.18
   0  -7   3  792.97   41.29
   0  -7  -4    8.15    1.32
   0  -7   4    7.94    0.87
   0  -7   4    9.45    1.46
   0  -7  -4    7.16    2.24
   0   7  -4    8.49    1.64
   0   7   4    6.81    1.54
   0  -7  -4    6.78    1.59
   0   7   4    6.06    1.17
   0  -7   4    7.21    1.58
   0   7  -4    6.67    1.33
   0   7   5  567.88   26.85
   0   7  -5  561.23   26.94
   0  -7  -5  444.72   27.80
   0  -7   5  597.71   27.29
   0  -7  -5  533.92   27.09
   0   7  -5  562.91   27.50
   0   7   5  543.40   27.38
   0  -7  -5  418.85   27.07
   0  -7   5  540.33   27.21
   0   7  -6 1035.05   49.90
   0   7   6 1055.54   49.80
   0  -7  -6  999.98   50.06
   0  -7   6 1086.24   50.08
   0  -7  -6  780.87   50.87
   0  -7   6 1138.32   50.33
   0   7  -6 1029.27   50.55
   0  -7  -6  775.38   50.02
   0  -7   6 1059.93   50.20
   0   7  -7  147.10    8.11
   0   7   7  157.68    8.01
   0  -7   7  153.69    8.50
   0  -7  -7  145.62    8.27
   0  -7   7  152.59    8.28
   0   7  -7  151.64    8.81
   0  -7   7  152.21    8.35
   0   7  -8  223.51   12.15
   0   7   8  243.25   12.07
   0  -7   8  239.25   12.46
   0  -7   8  269.65   12.27
   0  -7  -8  203.15   12.19
   0  -7  -8  180.17   12.34
   0  -7   8  231.03   12.35
   0  -7   8  255.41   12.75
   0  -7  -8  230.11   12.44
   0   7  -8  237.40   13.02
   0   7  -9  216.30   12.35
   0   7   9  252.17   12.32
   0  -7   9  233.32   13.47
   0  -7  -9  222.59   12.49
   0  -7   9  234.88   12.62
   0  -7  -9  182.54   12.59
   0  -7   9  266.62   12.46
   0  -7   9  266.22   13.10
   0  -7  -9  184.88   14.13
   0  -7  -9  237.12   12.74
   0  -7   9  266.14   12.77
   0   7  -9  243.85   13.43
   0   7  10  445.38   21.36
   0   7 -10  358.57   21.35
   0  -7  10  432.72   22.78
   0  -7 -10  405.11   21.57
   0  -7  10  458.23   21.46
   0   7 -10  427.12   22.64
   0   7  10  384.11   22.31
   0  -7 -10  425.87   21.90
   0  -7  10  481.12   22.33
   0  -7  10  459.48   21.90
   0  -7 -10  333.16   23.55
   0  -7 -11  174.02   13.23
   0  -7  11  233.70   11.29
   0  -7  11  228.97   11.69
   0  -7 -11  200.17   11.20
   0   7  11  208.20   10.57
   0   7 -11  178.93   10.61
   0  -7  11  215.40   12.26
   0  -7  11  208.63   10.63
   0  -7 -11  188.40   10.77
   0   7 -11  202.00   12.07
   0   7  11  188.71   12.73
   0   7  11  184.89   11.72
   0  -7  12    6.56    1.82
   0  -7  12    7.84    1.52
   0  -7 -12    6.93    1.56
   0   7  12    7.43    1.00
   0  -7  12    5.02    2.08
   0   7  12    4.25    2.65
   0  -7  12    6.30    2.82
   0   7  12    4.04    1.65
   0  -7 -12    5.71    3.72
   0   7 -12    7.02    2.35
   0  -7  12    6.51    0.96
   0  -7  13  547.08   28.75
   0  -7  13  563.35   28.08
   0  -7  13  556.72   27.53
   0  -7 -13  402.84   29.71
   0  -7 -13  534.81   27.61
   0   7 -13  524.56   28.66
   0   7  13  479.66   28.31
   0  -7  13  609.32   27.98
   0  -7  13  552.48   29.59
   0   7  13  461.57   29.22
   0  -7  14   57.56    5.53
   0  -7 -14   60.51    4.47
   0   7  14   45.94    4.98
   0  -7  14   62.76    4.91
   0  -7  14   64.16    4.35
   0   7 -14   52.36    5.30
   0  -7 -14   46.92    6.93
   0  -7  14   68.60    4.83
   0  -7  14   61.92    6.06
   0   7  14   54.79    5.94
   0   7  14   53.37    5.12
   0  -7  15   38.45    3.61
   0  -7  15   36.01    5.15
   0   7  15   28.09    4.55
   0  -7  15   32.34    3.51
   0  -7  15   37.79    3.18
   0  -7 -15   34.42    3.19
   0   7  15   29.04    3.98
   0  -7  15   28.65    3.55
   0  -7  15   28.18    4.07
   0   7 -15   27.17    4.23
   0   7  15   35.55    3.97
   0   7  15   32.37    4.86
   0   7  16  146.26   11.17
   0  -7  16  164.95   11.67
   0  -7  16  188.86   10.05
   0  -7  16  163.92    9.31
   0  -7 -16  132.94   12.26
   0   7  16  134.85   10.18
   0  -7 -16  149.06    9.37
   0  -7  16  162.58    9.99
   0  -7  16  155.29    9.96
   0   7  16  156.97    9.08
   0  -7  16  156.14   10.77
   0   7 -16  165.86   10.95
   0   7  16  152.11   10.43
   0  -7  16  147.34   10.81
   0   7  16  141.81   10.16
   0   7  16  145.62   10.37
   0   7  16  173.76   11.71
   0   7  17   13.27    4.03
   0   7  17   17.46    3.30
   0   7  17   21.56    3.42
   0  -7  17   23.58    2.54
   0  -7  17   21.39    3.02
   0  -7  17   17.45    2.96
   0   7  17   15.39    2.18
   0  -7  17   20.70    3.71
   0  -7  17   19.18    4.59
   0  -7  17   18.17    3.73
   0   7 -17   20.22    3.96
   0  -7 -17   14.60    5.06
   0  -7  17   23.69    4.79
   0  -7  17   19.66    2.97
   0   7  17   19.43    4.05
   0   7  17   20.99    3.56
   0  -7  17   21.63    4.74
   0   7  17   18.80    3.35
   0   7  17   18.58    3.34
   0  -7  17   18.52    4.00
   0   7  18   78.45    7.59
   0  -7 -18   61.25    8.25
   0  -7  18   75.28    5.10
   0   7  18   65.89    5.97
   0   7  18   70.74    4.87
   0  -7  18   61.13    5.78
   0  -7  18   71.02    6.77
   0  -7  18   78.26    7.00
   0  -7  18   70.52    7.64
   0   7 -18   65.59    6.61
   0   7  18   68.39    6.39
   0  -7  18   84.22    7.92
   0   7  18   72.85    7.20
   0  -7  18   72.76    7.01
   0   7  18   67.67    6.20
   0  -7  18   60.73    7.76
   0   7  18   70.85    6.26
   0   7  18   55.20    5.86
   0   7  19   24.69    4.79
   0   7  19   23.55    3.89
   0  -7  19   25.25    2.66
   0   7  19   27.50    3.67
   0   7  19   23.13    2.45
   0  -7  19   15.26    3.26
   0  -7  19   22.52    4.20
   0  -7  19   19.45    4.73
   0   7 -19   27.52    4.23
   0  -7 -19   12.34    5.26
   0   7  19   25.10    4.44
   0   7  19   25.49    4.07
   0  -7  19   21.81    5.13
   0  -7  19   24.27    4.67
   0   7  19   23.28    3.74
   0  -7  19   29.53    5.86
   0   7  19   23.67    3.98
   0  -7 -20   80.57    9.48
   0   7  20   90.84    7.16
   0  -7  20   93.76    7.25
   0  -7  20  102.78    8.41
   0  -7  20  103.14    9.28
   0   7  20   84.37    8.20
   0   7 -20  110.59    8.85
   0  -7  20   86.30    8.69
   0   7  20   89.91    8.71
   0  -7  20   89.84    8.34
   0  -7  20   99.40    9.58
   0   7  20   97.91    7.86
   0   7  20   91.30    7.58
   0   7  20  106.96    7.92
   0   7  21   48.45    4.70
   0  -7  21   54.20    5.19
   0  -7  21   53.57    5.99
   0  -7  21   51.81    6.76
   0   7  21   67.00    7.14
   0  -7 -21   35.39    6.88
   0   7 -21   52.41    6.35
   0   7  21   47.07    5.36
   0  -7  21   48.83    6.15
   0   7  21   59.79    5.69
   0  -7  21   58.07    7.57
   0   7  21   48.46    5.28
   0  -7  21   49.11    6.80
   0   7  21   50.13    5.96
   0   7  22    3.82    2.45
   0   7  22    2.71    3.72
   0  -7  22    4.78    3.44
   0   7  22    4.98    2.74
   0   7  22    3.24    2.74
   0  -7  22    2.46    4.45
   0  -7  22    1.45    3.78
   0  -7  22    5.89    3.25
   0  -7  22    2.29    3.59
   0   7  22    1.88    2.75
   0  -7  22    4.29    2.35
   0   7  23    7.09    2.63
   0   7  23    5.75    3.75
   0   7  23    9.25    2.93
   0   7  23    7.93    2.95
   0  -7  23    8.62    4.70
   0  -7  23    8.49    3.63
   0  -7  23    8.86    4.34
   0   7  23    6.55    2.90
   0  -7  23   11.07    2.58
   0  -7  23   14.22    4.00
   0  -7  23    7.01    3.24
   0   7 -24   73.61    7.76
   0   7  24  112.88    8.07
   0   7  24  125.11    8.61
   0   7  24  107.76    8.14
   0  -7  24  158.02    8.41
   0  -7  24  131.50   10.05
   0  -7  24  119.81    8.96
   0   7  24  128.22    9.60
   0  -7  24  110.78    9.36
   0   7  25    8.00    3.58
   0   7  25    5.14    2.16
   0  -7  25    0.24    2.90
   0   7  25    5.83    2.94
   0   7  25    4.35    2.45
   0   7  25    5.66    2.59
   0  -7  25    7.07    3.39
   0  -7  25    8.69    2.18
   0  -7  25    3.97    2.96
   0   7  26   15.20    3.21
   0   7  26   13.37    2.60
   0  -7  26   13.49    2.99
   0  -7  26   21.99    2.76
   0   7  26   14.67    3.55
   0  -7  26   15.53    3.56
   0  -7 -27   13.39    2.95
   0   7  27   16.54    3.08
   0   7  27   13.10    2.49
   0  -7  27   13.20    2.34
   0  -7  27   13.20    2.57
   0  -7  27   17.58    2.35
   0   7  27   14.38    2.98
   0  -7  27   15.63    3.01
   0  -7 -28   95.71    6.80
   0  -7  28  102.85    6.40
   0   7  28  106.63    6.96
   0  -7  28   93.46    6.61
   0   7  29  222.67   10.01
   0  -7  29  196.60   10.27
   0  -8   0 2866.47  132.08
   0  -8   0 2428.65  132.07
   0  -8   0 2456.26  132.19
   0   8   0 2766.87  132.32
   0   8   0 2861.54  131.93
   0  -8  -1  302.45   17.55
   0  -8  -1  345.49   17.32
   0  -8   1  312.61   17.22
   0  -8   1  353.70   17.31
   0  -8  -1  287.86   17.43
   0   8  -1  345.23   17.58
   0   8   1  356.12   17.61
   0   8  -1  347.62   17.19
   0  -8   2   33.89    2.63
   0  -8  -2   28.50    3.19
   0  -8   2   31.53    2.79
   0  -8  -2   32.95    2.72
   0  -8  -2   31.08    3.08
   0   8   2   30.31    2.87
   0   8  -2   32.89    3.04
   0   8  -2   34.79    2.69
   0   8  -3    2.87    1.31
   0   8   3    0.96    1.11
   0  -8   3    2.49    1.48
   0  -8  -3    3.53    1.65
   0  -8   3    1.99    1.35
   0  -8  -3    1.80    1.16
   0   8   3    2.26    1.54
   0  -8   3    3.51    1.08
   0   8  -3    3.50    1.77
   0  -8  -3    2.25    1.82
   0  -8  -4 1187.43   60.07
   0  -8   4 1314.11   60.37
   0  -8   4 1125.28   59.38
   0  -8  -4 1040.43   60.76
   0  -8  -4 1040.41   60.21
   0  -8   4 1208.28   60.31
   0   8  -4 1244.99   60.48
   0   8   4 1277.40   60.47
   0   8  -4 1360.78   60.04
   0   8   4 1343.01   59.92
   0  -8   5 1625.99   76.84
   0  -8  -5 1554.40   76.62
   0  -8  -5 1262.64   77.44
   0  -8   5 1551.00   76.81
   0  -8  -5 1304.58   76.69
   0   8  -5 1580.97   77.03
   0   8   5 1514.69   76.89
   0   8   5 1654.15   76.39
   0   8  -5 1700.28   76.53
   0  -8   6  393.27   19.30
   0  -8  -6  357.25   19.28
   0  -8   6  400.59   19.56
   0  -8  -6  283.87   20.18
   0   8  -6  368.95   19.78
   0  -8  -6  289.35   19.36
   0  -8   6  378.60   19.51
   0   8   6  404.04   19.06
   0   8  -6  410.56   19.22
   0  -8   7  103.47    7.03
   0   8   7  101.74    5.61
   0   8  -7   98.25    5.70
   0  -8  -7   89.29    5.90
   0  -8   7   95.96    5.79
   0  -8   7  100.09    6.09
   0  -8  -7   80.07    7.41
   0  -8  -7   74.63    6.01
   0  -8   7   92.32    5.89
   0   8  -7   93.24    6.33
   0  -8   8  944.04   41.41
   0  -8   8  863.64   42.74
   0   8   8  835.55   40.88
   0   8  -8  854.41   41.08
   0  -8   8  824.78   42.16
   0  -8   8  871.52   41.27
   0  -8   8  863.09   41.58
   0  -8  -8  771.36   41.24
   0  -8  -8  623.43   41.23
   0  -8  -8  686.84   41.03
   0  -8   8  813.01   41.34
   0  -8   8  934.15   41.16
   0   8  -8  804.74   41.94
   0  -8   9   62.68    4.04
   0   8   9   57.82    3.59
   0   8  -9   56.50    3.73
   0  -8   9   58.17    4.73
   0  -8   9   59.56    4.27
   0  -8  -9   49.53    3.90
   0  -8   9   55.18    3.88
   0   8  -9   46.63    4.43
   0  -8   9   52.24    3.86
   0  -8   9   58.31    3.67
   0  -8  -9   38.74    3.84
   0  -8  -9   46.51    3.71
   0   8   9   50.55    4.14
   0  -8  10  177.02    9.08
   0   8  10  137.18   10.26
   0   8  10  157.73    8.34
   0   8 -10  148.19    8.49
   0  -8  10  156.50    9.80
   0  -8 -10  150.11    8.88
   0  -8  10  167.23    9.20
   0  -8  10  159.76    8.84
   0   8 -10  153.99    9.62
   0  -8  10  160.89    8.46
   0  -8 -10  126.60    8.47
   0   8  10  132.55    9.11
   0   8  11    1.00    1.42
   0   8  11   -0.53    2.39
   0  -8  11    1.10    1.33
   0   8  11    0.54    0.83
   0   8 -11   -0.59    1.01
   0  -8  11    2.16    1.98
   0  -8  11    0.42    1.34
   0  -8  11    0.55    1.16
   0  -8 -11    1.68    1.35
   0  -8  11    0.81    0.97
   0  -8 -11    0.09    1.08
   0  -8 -11   -1.00    3.64
   0   8 -11    0.94    2.29
   0   8  12  443.09   27.55
   0  -8  12  601.75   26.38
   0   8  12  492.74   25.18
   0  -8  12  527.02   27.21
   0  -8  12  478.47   25.21
   0   8 -12  523.42   27.09
   0  -8 -12  388.40   28.08
   0  -8  12  534.27   26.46
   0  -8 -12  489.40   25.98
   0  -8  12  533.65   25.99
   0   8  12  447.73   26.50
   0   8 -13    6.40    2.84
   0  -8 -13   -0.39    4.07
   0  -8  13    3.80    2.73
   0  -8  13    1.13    1.88
   0  -8  13    2.67    1.53
   0  -8 -13    1.61    1.36
   0  -8  13    4.64    2.03
   0  -8  13    6.06    3.70
   0   8  13    2.39    1.88
   0   8  13    1.77    2.37
   0   8  14  191.17   12.95
   0   8 -14  231.81   13.82
   0  -8  14  249.15   13.96
   0   8  14  180.63   13.76
   0  -8  14  243.13   15.01
   0  -8  14  268.99   12.92
   0  -8 -14  133.58   14.03
   0  -8  14  218.89   12.25
   0  -8  14  246.28   13.02
   0  -8 -14  197.27   12.22
   0  -8  15   42.32    5.71
   0   8  15   36.54    5.07
   0  -8  15   47.99    4.19
   0  -8  15   39.84    3.58
   0  -8 -15   42.88    3.78
   0  -8  15   45.27    4.27
   0   8  15   32.71    4.43
   0  -8  15   40.81    4.17
   0   8  15   42.85    3.47
   0  -8  15   47.76    5.21
   0   8 -15   48.81    5.20
   0  -8 -15   30.39    6.04
   0   8  15   38.04    4.29
   0   8  15   37.26    4.25
   0  -8  15   44.99    5.20
   0   8  15   37.15    5.28
   0   8  16   83.94    8.01
   0   8  16   86.69    5.67
   0  -8  16   84.86    7.46
   0  -8  16   86.75    5.94
   0   8  16   83.05    7.04
   0  -8  16   90.23    6.67
   0  -8 -16   83.24    6.08
   0  -8 -16   85.28    9.36
   0   8  16   86.90    5.80
   0  -8  16   82.73    6.66
   0  -8  16   88.85    7.53
   0   8 -16   85.27    7.45
   0   8  16   83.98    6.97
   0  -8  16   90.05    8.33
   0  -8  16  111.36    6.80
   0   8  16   77.76    7.57
   0   8  16   93.51    7.09
   0  -8  16   83.04    7.58
   0   8  17   35.53    5.55
   0   8  17   37.71    3.21
   0  -8  17   35.79    4.84
   0  -8  17   36.47    5.75
   0  -8  17   40.72    3.53
   0   8  17   39.83    4.55
   0  -8  17   42.81    4.29
   0   8  17   41.54    3.43
   0  -8  17   36.15    4.18
   0  -8  17   39.42    5.11
   0  -8 -17   20.74    5.98
   0   8 -17   48.36    5.49
   0   8  17   33.70    4.39
   0  -8  17   39.71    5.15
   0   8  17   27.76    4.22
   0  -8  17   31.10    5.76
   0  -8  17   47.20    4.27
   0   8  17   36.08    5.12
   0  -8  17   44.39    6.11
   0   8  17   36.83    4.53
   0   8  18  474.11   25.16
   0   8  18  523.24   28.60
   0  -8  18  413.37   27.89
   0  -8  18  506.47   27.70
   0  -8  18  510.40   26.66
   0  -8  18  497.95   25.65
   0  -8 -18  364.71   28.74
   0   8  18  451.81   26.67
   0  -8  18  455.70   26.39
   0   8  18  492.76   25.39
   0  -8  18  496.05   27.51
   0   8 -18  498.98   27.75
   0  -8  18  555.14   26.14
   0  -8  18  562.81   26.50
   0   8  18  460.94   27.02
   0  -8  18  501.27   28.70
   0   8  18  459.90   27.85
   0   8  18  509.63   27.05
   0   8  18  484.99   26.96
   0  -8  18  464.41   28.73
   0  -8  18  437.92   27.44
   0   8  19  161.30   12.12
   0  -8  19  154.14    9.49
   0  -8 -19  113.41   12.24
   0   8  19  153.18   10.51
   0  -8  19  145.05   10.35
   0   8  19  164.78    9.33
   0  -8  19  154.29   11.24
   0  -8  19  141.60   11.93
   0   8 -19  180.61   11.95
   0   8  19  153.94   11.72
   0  -8  19  196.07   10.67
   0   8  19  168.36   11.19
   0  -8  19  158.43   12.40
   0   8  19  165.00   10.94
   0   8  19  164.71   10.93
   0  -8  19  154.36   12.63
   0  -8  19  150.80   11.50
   0   8  20   47.08    6.30
   0   8  20   33.92    4.52
   0   8  20   41.61    4.44
   0   8  20   41.14    3.39
   0  -8  20   43.29    4.99
   0  -8  20   43.34    5.50
   0   8  20   41.82    4.85
   0  -8  20   40.90    6.70
   0  -8  20   41.11    5.70
   0   8  20   47.82    5.07
   0   8 -20   37.99    5.30
   0  -8 -20   39.34    6.89
   0  -8  20   37.62    6.31
   0  -8  20   48.94    6.78
   0   8  20   37.36    5.30
   0  -8  21   36.88    6.09
   0   8  21   42.85    3.31
   0  -8  21   41.41    4.70
   0  -8  21   38.08    5.24
   0   8  21   40.67    4.78
   0   8  21   43.51    4.81
   0  -8  21   34.55    6.59
   0   8  21   40.88    4.88
   0  -8  21   36.49    5.49
   0  -8 -21   31.17    6.25
   0   8 -21   47.64    5.72
   0   8  21   36.66    5.02
   0  -8  21   35.70    6.04
   0   8  21   45.24    6.09
   0  -8  22  144.88   10.55
   0  -8  22  124.66    9.31
   0  -8  22  130.47   10.53
   0   8  22  147.94    9.88
   0  -8  22  135.11   11.71
   0   8  22  139.12    9.63
   0  -8  22  138.73   11.33
   0   8  22  132.76   10.15
   0  -8  22  151.49   11.54
   0   8  22  155.76   11.23
   0   8  23    5.84    3.58
   0  -8  23    3.84    3.17
   0   8  23    4.23    2.36
   0  -8  23    2.67    4.44
   0  -8  23    8.44    3.39
   0   8  23    3.14    2.55
   0  -8  23    5.97    3.93
   0  -8  23   11.73    4.20
   0   8  24   11.39    4.04
   0   8 -24   10.22    3.08
   0   8  24   10.88    2.98
   0  -8  24   23.23    5.29
   0  -8  24   13.24    3.60
   0  -8  24   15.44    4.15
   0  -8  24   19.11    2.93
   0   8  25   17.72    3.95
   0   8  25   14.94    3.51
   0   8  25   20.36    3.31
   0  -8  25   17.30    3.34
   0  -8  25   22.88    3.01
   0  -8  25   17.23    3.79
   0  -8  26   83.62    6.90
   0   8  26  104.85    7.44
   0  -8  26   87.04    7.26
   0   8  26  101.62    7.54
   0  -8 -26   86.61    7.22
   0  -8 -27   18.16    2.99
   0   8  27   21.50    3.00
   0  -8  27   15.43    2.55
   0  -8  27   19.96    2.98
   0  -8  27   17.83    2.29
   0  -8  27   22.49    2.63
   0   8  28   91.21    4.92
   0  -8 -28   70.46    4.82
   0   9   0    0.16    1.36
   0  -9   0    0.12    1.68
   0  -9   0    0.57    1.49
   0   9   0    3.76    1.68
   0  -9   0    0.55    1.17
   0   9  -1 1005.91   46.88
   0  -9  -1  853.98   47.20
   0   9   1  981.51   47.32
   0   9  -1  983.59   47.34
   0  -9   1  900.59   46.93
   0  -9  -1  849.24   47.23
   0  -9  -1  966.23   46.99
   0   9  -2   69.96    4.43
   0  -9  -2   59.78    4.76
   0   9  -2   65.73    4.86
   0   9   2   66.32    4.72
   0  -9   2   64.05    4.23
   0  -9  -2   65.63    4.43
   0  -9  -2   58.69    5.00
   0   9   3 1262.58   57.80
   0   9  -3 1305.51   57.94
   0  -9  -3 1046.29   58.22
   0  -9   3 1161.12   58.30
   0   9  -3 1161.90   58.33
   0   9   3 1224.17   58.36
   0  -9   3 1127.18   58.13
   0  -9  -3 1166.05   57.98
   0  -9   3 1100.22   57.46
   0  -9  -3 1020.68   58.54
   0   9   4   17.73    1.91
   0   9  -4   23.83    2.28
   0  -9  -4   11.35    2.24
   0  -9   4   14.65    2.25
   0  -9  -4    7.65    2.82
   0   9   4   10.86    2.08
   0   9  -4   18.48    2.46
   0  -9   4   14.56    2.18
   0  -9  -4   16.29    2.02
   0  -9   4   13.36    1.32
   0   9  -5   11.95    1.92
   0  -9   5   11.54    1.86
   0  -9  -5    6.27    1.59
   0   9   5    6.64    1.44
   0  -9   5    5.70    1.82
   0  -9  -5    5.19    1.95
   0  -9  -5    3.81    2.59
   0   9  -5    9.13    2.20
   0   9   5    4.51    1.73
   0  -9   6  233.09   13.93
   0   9  -6  274.94   13.12
   0   9   6  261.37   12.83
   0  -9   6  236.21   13.30
   0  -9  -6  187.74   13.21
   0   9  -6  253.57   13.73
   0  -9   6  246.24   13.05
   0  -9  -6  193.94   14.19
   0  -9   6  261.69   13.42
   0  -9  -6  224.49   13.04
   0  -9  -7   32.85    4.58
   0  -9  -7   32.30    2.88
   0  -9  -7   26.16    3.17
   0  -9  -7   26.93    2.81
   0   9   7   29.52    2.49
   0  -9   8   61.88    5.73
   0  -9   8   72.33    4.57
   0   9  -8   61.80    4.22
   0   9   8   69.12    4.04
   0  -9   8   54.54    5.24
   0   9  -8   68.28    5.48
   0  -9   8   68.57    4.30
   0  -9  -8   45.64    4.02
   0  -9  -8   44.12    4.33
   0  -9   8   53.39    4.47
   0  -9  -8   53.38    5.91
   0  -9   8   60.81    4.34
   0  -9   8   65.39    4.69
   0  -9  -8   55.48    4.24
   0  -9   9    5.86    1.60
   0   9   9    4.31    1.47
   0   9   9    4.96    2.45
   0  -9   9    4.06    2.45
   0   9  -9    6.44    1.53
   0   9   9    6.09    1.25
   0  -9   9    5.09    1.76
   0  -9  -9    6.23    1.71
   0  -9   9    5.60    1.47
   0   9  -9    6.16    2.22
   0  -9   9    5.77    1.30
   0  -9   9    5.04    1.54
   0  -9  -9    4.46    1.72
   0  -9  -9    3.56    1.40
   0  -9   9    6.64    2.19
   0   9  10  184.42   13.52
   0  -9  10  259.95   12.41
   0   9 -10  206.54   11.80
   0   9  10  225.96   11.66
   0  -9  10  214.15   13.19
   0  -9  10  234.87   12.18
   0  -9  10  224.65   12.56
   0  -9 -10  205.94   12.16
   0   9 -10  225.41   13.04
   0  -9  10  230.16   11.81
   0  -9 -10  188.39   11.83
   0   9  10  194.07   12.37
   0   9  11  150.87   11.69
   0  -9  11  213.84   10.56
   0   9 -11  170.59    9.81
   0   9  11  178.24    9.62
   0  -9  11  171.13   11.25
   0  -9  11  196.64   10.77
   0  -9  11  185.96   10.23
   0  -9 -11  174.27   10.27
   0   9 -11  179.17   11.18
   0  -9  11  181.34    9.72
   0  -9 -11  150.13    9.82
   0   9  11  158.50   10.54
   0   9  12   67.77    6.90
   0  -9  12   90.16    5.84
   0   9  12   83.72    4.90
   0  -9  12   87.06    6.78
   0  -9  12   77.60    4.91
   0   9 -12   75.14    6.39
   0  -9 -12   58.53    7.71
   0  -9  12   78.67    5.43
   0  -9 -12   73.99    5.52
   0  -9  12   90.67    6.08
   0   9  12   77.07    6.01
   0   9  13  746.87   41.65
   0   9 -13  809.74   42.19
   0  -9  13  803.70   42.36
   0   9  13  696.85   42.69
   0  -9  13  977.47   41.47
   0  -9 -13  789.01   41.02
   0  -9  13  824.44   41.50
   0  -9 -13  593.52   43.27
   0  -9  13  836.29   40.95
   0  -9  14  336.22   16.02
   0   9  14  243.61   17.18
   0  -9  14  294.53   16.09
   0  -9  14  285.85   15.39
   0  -9 -14  256.54   15.42
   0  -9 -14  218.85   18.21
   0  -9  14  257.66   15.77
   0   9  14  288.37   15.26
   0  -9  14  292.04   17.07
   0   9 -14  281.80   16.87
   0   9  14  261.00   16.17
   0   9  14  289.90   15.14
   0   9  14  271.64   17.47
   0  -9  14  259.78   16.92
   0   9  14  284.07   16.28
   0  -9  15   15.48    2.79
   0  -9  15   10.73    2.13
   0   9  15    9.95    2.84
   0  -9 -15   12.57    2.28
   0   9  15   13.45    2.06
   0  -9  15   13.99    2.92
   0  -9  15   14.79    3.87
   0   9  15   12.34    2.89
   0  -9  15   12.00    5.10
   0  -9  15   18.01    2.80
   0   9  15   13.14    3.80
   0   9 -15   13.33    3.68
   0  -9 -15   13.18    4.96
   0  -9  15   10.07    3.48
   0   9  15   14.08    2.99
   0   9  15   15.81    4.00
   0   9  15   14.57    2.00
   0   9  16  126.61   10.42
   0   9  16  131.71    7.76
   0  -9 -16  116.56    8.08
   0  -9 -16  113.64   11.66
   0  -9  16  116.17    7.89
   0   9  16  110.84    8.90
   0  -9  16  121.95    8.60
   0   9  16  129.99    7.88
   0  -9  16  127.02    8.83
   0  -9  16  138.64    9.95
   0  -9  16  132.29    9.95
   0   9 -16  149.30   10.23
   0   9  16  114.61    9.00
   0   9  16  127.59   10.00
   0  -9  16  144.73    8.67
   0  -9  16  150.47   11.14
   0   9  16  132.70    9.12
   0  -9  16  122.46    9.74
   0   9  17 1103.41   58.06
   0   9  17 1108.28   54.97
   0  -9  17 1041.61   57.00
   0   9  17  955.42   56.32
   0  -9 -17  867.36   58.71
   0  -9  17 1100.13   55.32
   0  -9  17 1169.01   56.36
   0  -9  17 1015.10   55.93
   0   9  17 1134.92   55.13
   0  -9  17 1110.08   57.20
   0   9 -17 1096.94   57.29
   0  -9  17 1020.66   57.12
   0   9  17 1097.14   56.58
   0   9  17 1095.77   56.74
   0  -9  17 1331.71   56.27
   0   9  17 1056.28   57.66
   0  -9  17 1126.22   58.37
   0   9  18    4.26    3.76
   0   9  18    4.04    1.57
   0  -9  18    5.82    2.94
   0  -9  18   -3.05    3.88
   0  -9  18    5.95    2.27
   0  -9  18    2.22    1.49
   0   9  18    1.54    2.27
   0  -9  18    3.02    2.60
   0   9  18    4.78    1.73
   0  -9  18    3.29    3.08
   0  -9 -18   -0.52    4.30
   0   9 -18    4.14    3.06
   0  -9  18    3.37    2.16
   0  -9  18    3.35    4.12
   0   9  18    5.60    2.86
   0  -9  18    1.57    3.06
   0   9  18    1.59    2.19
   0   9  18    5.73    3.13
   0  -9  18    2.32    3.48
   0  -9  18    7.18    2.68
   0   9  19   46.70    6.37
   0   9  19   36.56    3.51
   0  -9  19   51.13    6.66
   0  -9  19   46.02    3.94
   0   9  19   42.07    4.78
   0  -9  19   53.55    5.02
   0  -9  19   40.55    4.77
   0   9  19   45.16    3.77
   0  -9  19   52.94    5.91
   0   9 -19   55.36    5.88
   0  -9 -19   27.69    6.92
   0  -9  19   53.53    4.40
   0  -9  19   54.82    6.83
   0   9  19   43.10    5.67
   0  -9  19   56.82    4.97
   0   9  19   40.59    4.81
   0   9  19   48.98    5.30
   0  -9  19   38.98    6.36
   0  -9  19   52.81    6.13
   0   9  20  103.39    9.18
   0   9  20   89.16    7.32
   0  -9 -20   80.27   10.00
   0  -9  20  100.70    7.71
   0  -9  20  107.31    7.81
   0   9  20  106.48    6.51
   0  -9  20  106.58    8.75
   0   9  20   98.09    7.78
   0  -9  20   94.73    8.71
   0  -9  20  105.93   10.07
   0   9  20  101.31    7.94
   0   9 -20   93.91    8.59
   0  -9  20  104.60    9.57
   0   9  20  102.66    8.63
   0  -9  20  132.15    8.02
   0  -9  20  110.31    9.83
   0  -9  21  188.82   12.12
   0   9  21  187.46   10.77
   0  -9  21  182.44   13.30
   0   9  21  196.72   12.51
   0  -9  21  204.20   14.80
   0   9  21  188.90   12.28
   0  -9  21  188.91   13.08
   0  -9  21  241.17   12.49
   0  -9  21  193.11   14.18
   0   9  21  207.09   13.93
   0  -9  21  164.31   13.50
   0  -9  22   68.14    5.83
   0  -9  22   71.59    6.83
   0  -9  22   68.66    8.02
   0   9  22   70.90    6.12
   0  -9  22   54.57    6.48
   0  -9  22   76.38    7.78
   0   9  22   65.64    7.02
   0  -9  22   65.74    7.35
   0  -9  23   19.79    4.06
   0   9  23   16.11    3.16
   0  -9  23   13.61    4.84
   0  -9  23   17.33    3.81
   0  -9  23   12.69    4.35
   0   9  23   20.86    4.36
   0  -9  24   47.20    6.15
   0   9  24   36.87    4.17
   0  -9  24   28.06    4.28
   0  -9  24   33.74    5.06
   0   9  24   33.22    5.14
   0  -9  25  140.06   10.24
   0   9  25  169.25   10.53
   0  -9  25  154.68    9.99
   0   9  25  146.06   10.08
   0  -9 -25  137.48    9.92
   0  -9 -26   18.42    4.10
   0   9  26   20.55    3.79
   0  -9  26    3.32    2.46
   0  -9  26    4.85    1.73
   0  -9  26    0.85    1.74
   0  -9  26    6.34    1.91
   0  -9  26    8.26    2.64
   0  -9  27   15.51    2.51
   0  -9 -27   17.72    2.71
   0  -9  27   21.42    2.59
   0  -9  27   16.82    2.86
   0   9  27   20.87    2.81
   0   9  27   21.54    2.52
   0  -9  28   58.43    4.19
   0   9  28   61.09    3.90
   0 -10   0    8.87    1.73
   0 -10   0    4.43    1.98
   0  10   0    8.83    1.82
   0 -10   0    6.79    2.33
   0  10   0    9.00    2.12
   0 -10   0    6.33    2.09
   0 -10   1  536.10   29.46
   0 -10  -1  525.90   29.86
   0 -10  -1  628.04   29.62
   0  10   1  612.54   29.99
   0  10  -1  619.37   30.00
   0 -10  -1  512.27   29.76
   0  10  -1  673.61   29.58
   0 -10  -1  533.64   29.94
   0 -10   1  519.82   30.57
   0 -10   2 1408.23   73.72
   0 -10  -2 1605.13   74.12
   0 -10  -2 1407.02   74.59
   0  10   2 1606.46   74.49
   0  10  -2 1555.74   74.48
   0 -10  -2 1345.12   74.25
   0  10  -2 1725.64   74.05
   0 -10   2 1409.64   74.26
   0 -10  -2 1366.47   74.40
   0 -10   2 1409.95   75.11
   0 -10  -3  222.84   12.07
   0 -10   3  203.45   11.52
   0 -10  -3  198.94   12.74
   0  10   3  210.79   12.41
   0  10  -3  230.09   12.60
   0  10   3  234.69   11.87
   0 -10   3  222.61   12.44
   0 -10  -3  202.22   12.35
   0  10  -3  243.80   12.07
   0 -10   3  215.71   12.48
   0 -10  -3  191.16   12.36
   0 -10   3  226.47   13.36
   0 -10  -4  133.49    7.71
   0 -10   4  125.78    7.84
   0 -10  -4  121.92    8.74
   0  10   4  134.00    8.06
   0  10  -4  124.38    8.17
   0  10  -4  145.25    7.69
   0 -10   4  121.04    7.88
   0  10   4  147.16    7.53
   0 -10  -4  109.61    7.87
   0 -10  -4  104.90    7.94
   0 -10   4  116.56    7.93
   0 -10   4  119.66    8.62
   0 -10  -5  645.16   36.84
   0 -10  -5  714.78   35.74
   0 -10   5  702.58   35.96
   0  10  -5  680.61   36.13
   0  10   5  675.47   36.06
   0 -10  -5  595.85   35.88
   0  10   5  784.50   35.50
   0  10  -5  815.86   35.76
   0 -10   5  694.17   35.97
   0 -10   5  703.95   36.80
   0 -10  -5  619.81   36.03
   0 -10   5  700.20   36.09
   0 -10   6    2.91    1.28
   0 -10   6    2.49    1.65
   0  10   6    0.91    1.23
   0 -10  -6    1.24    1.65
   0  10  -6    8.03    1.83
   0 -10  -6    1.46    1.42
   0 -10   6    1.62    1.56
   0  10  -6    1.78    2.30
   0 -10  -6    0.98    2.89
   0 -10   6    5.59    1.78
   0 -10  -6    0.48    1.74
   0 -10   6    4.86    1.98
   0 -10  -6    2.13    1.43
   0 -10   6    3.68    2.35
   0 -10   7  213.11   10.29
   0  10   7  172.55    9.71
   0  10  -7  227.07   10.37
   0 -10  -7  129.45   10.16
   0 -10   7  177.03   10.38
   0 -10   7  181.58   11.21
   0  10  -7  179.04   10.79
   0 -10  -7  137.19   10.29
   0 -10  -7  155.18   10.01
   0 -10   7  164.44   10.30
   0 -10   7  204.62   10.15
   0 -10  -7  147.16   11.53
   0 -10   7  187.14   10.43
   0 -10   7  185.91   10.12
   0 -10  -7  159.08    9.99
   0 -10   8    8.72    1.74
   0 -10   8    6.87    1.72
   0  10  -8   10.02    1.95
   0 -10  -8    4.25    1.81
   0  10   8    6.29    1.45
   0 -10  -8    5.10    1.52
   0 -10   8    5.57    1.88
   0 -10   8    7.35    1.59
   0 -10  -8    4.12    3.09
   0  10  -8    9.45    2.53
   0 -10   8    5.76    1.75
   0 -10  -8    3.41    1.55
   0 -10  -8    6.73    2.11
   0 -10   8    8.13    1.62
   0 -10   8    4.69    2.34
   0 -10   9  239.27   11.10
   0  10   9  158.50   12.16
   0  10  -9  215.59   10.76
   0 -10   9  182.32   10.84
   0 -10  -9  153.99   10.87
   0  10   9  203.32   10.42
   0 -10   9  185.52   11.90
   0  10  -9  186.54   11.58
   0  10   9  179.38   10.91
   0 -10   9  182.81   10.88
   0 -10  -9  161.04   10.56
   0 -10  -9  145.82   10.82
   0 -10   9  215.60   10.69
   0 -10   9  201.57   10.83
   0 -10  -9  176.46   10.81
   0 -10   9  204.41   11.23
   0 -10  -9  164.11   12.70
   0 -10  10    5.35    1.82
   0 -10  10    3.86    2.74
   0  10  10    3.57    1.64
   0  10  10    0.59    2.71
   0  10 -10    9.72    2.04
   0 -10  10    4.24    1.75
   0  10  10    4.51    1.34
   0 -10  10    5.48    1.87
   0 -10 -10    2.12    1.59
   0 -10  10    4.20    1.43
   0 -10 -10    8.15    4.11
   0  10 -10    5.36    2.29
   0 -10  10    2.85    1.41
   0 -10 -10    2.57    1.50
   0 -10  10    3.45    2.43
   0  10  11  135.57   10.90
   0 -10  11  192.42    9.77
   0 -10  11  154.62   11.17
   0  10 -11  158.63    9.12
   0  10  11  158.45    8.83
   0 -10  11  171.22   10.86
   0 -10  11  163.31    9.89
   0 -10 -11  141.05    9.35
   0 -10  11  163.29    9.40
   0  10 -11  161.39   10.47
   0 -10 -11  137.70    9.05
   0 -10  11  159.14    8.95
   0  10  11  145.67    9.69
   0  10  12   37.42    5.15
   0 -10  12   56.89    4.36
   0 -10 -12   47.55    4.14
   0 -10  12   50.89    4.50
   0 -10  12   54.95    4.08
   0  10  12   47.59    3.39
   0 -10  12   50.32    5.20
   0  10  12   41.58    4.25
   0  10 -12   47.22    5.01
   0 -10  12   42.61    3.44
   0  10  13   -0.65    2.67
   0 -10  13    0.47    2.00
   0  10  13    1.24    1.85
   0 -10  13   -0.87    2.50
   0  10  13    0.51    1.34
   0  10 -13    3.78    2.65
   0 -10 -13    2.23    1.60
   0 -10  13   -0.19    1.76
   0 -10  13    1.14    1.44
   0 -10  13    2.86    3.38
   0  10  13   -1.60    3.12
   0  10  13    0.72    1.28
   0  10  13    2.04    1.97
   0 -10  13   -0.26    3.29
   0 -10  14   20.80    2.86
   0  10  14   10.60    3.51
   0  10  14    7.94    2.39
   0 -10  14   11.87    2.65
   0 -10 -14   11.68    2.24
   0 -10  14   12.30    2.19
   0  10  14   11.53    2.05
   0 -10  14   16.58    2.89
   0  10 -14   13.67    3.41
   0 -10 -14    4.67    4.15
   0 -10  14   19.31    3.87
   0 -10  14   16.00    3.74
   0  10  14    8.77    2.48
   0  10  14   10.60    3.81
   0  10  14   11.06    1.92
   0 -10  15  954.67   40.06
   0  10  15  695.98   41.25
   0 -10  15  796.55   40.10
   0 -10 -15  597.10   42.37
   0  10  15  620.44   40.08
   0 -10 -15  738.87   39.40
   0 -10  15  777.43   39.25
   0  10  15  800.69   39.11
   0 -10  15  728.78   39.73
   0 -10  15  760.45   40.94
   0  10 -15  766.64   40.93
   0  10  15  718.54   40.13
   0  10  15  824.62   39.02
   0  10  15  791.44   41.87
   0 -10  15  703.32   40.79
   0  10  15  782.34   40.25
   0  10  16   57.84    6.71
   0 -10  16   81.49    5.97
   0  10  16   69.38    6.06
   0 -10  16   67.82    7.46
   0  10  16   75.16    5.15
   0 -10  16   67.99    5.85
   0 -10  16   63.33    6.68
   0 -10  16   68.08    5.20
   0 -10  16   72.05    5.95
   0  10  16   65.39    6.22
   0  10 -16   70.70    6.73
   0 -10 -16   52.02    7.87
   0  10  16   70.86    5.01
   0  10  16   63.91    7.32
   0  10  16   67.70    6.00
   0 -10  16   57.09    6.49
   0 -10  17   44.55    6.26
   0  10  17   57.59    5.46
   0 -10  17   46.59    4.56
   0  10  17   45.60    6.21
   0 -10  17   46.92    4.56
   0 -10  17   34.57    3.61
   0  10  17   38.49    4.66
   0 -10  17   34.94    4.37
   0  10  17   42.07    3.66
   0 -10  17   41.48    5.38
   0 -10 -17   32.84    7.33
   0  10 -17   36.33    5.36
   0  10  17   40.02    4.83
   0 -10  17   30.95    5.15
   0  10  17   35.62    3.37
   0  10  17   38.57    6.55
   0  10  18   12.56    4.52
   0  10  18   14.32    2.16
   0 -10  18   10.85    4.39
   0  10  18   14.43    3.00
   0 -10  18   12.69    2.68
   0 -10  18   15.66    2.27
   0  10  18   14.21    2.21
   0 -10  18   14.28    3.13
   0 -10 -18   13.63    5.49
   0  10 -18   16.20    3.81
   0 -10  18    9.81    2.57
   0 -10  18   17.54    4.02
   0  10  18   12.47    3.12
   0 -10  18   14.79    4.02
   0 -10  18   15.34    5.20
   0 -10  18   17.83    3.12
   0 -10  18    8.21    4.10
   0  10  18   20.37    4.16
   0  10  18   15.75    3.25
   0  10  19  209.87   11.66
   0 -10  19  182.54   14.38
   0 -10  19  204.48   12.97
   0 -10  19  204.76   11.98
   0 -10 -19  151.84   15.70
   0  10  19  224.55   11.98
   0 -10  19  183.61   12.74
   0 -10  19  214.87   14.05
   0 -10  19  217.07   12.45
   0  10  19  231.90   13.71
   0 -10  19  189.99   13.86
   0 -10  19  181.66   14.89
   0  10 -19  201.37   13.96
   0 -10  19  251.17   13.21
   0 -10  19  207.60   14.95
   0 -10  20   -0.75    3.77
   0 -10  20    1.29    2.61
   0  10  20    0.91    1.33
   0  10  20    1.64    2.26
   0 -10  20    1.26    4.23
   0 -10  20    4.04    3.30
   0 -10  20   -0.30    2.83
   0 -10  20    0.16    1.78
   0 -10  20    3.53    2.63
   0  10  20    3.11    3.86
   0  10  20    1.16    1.22
   0 -10  21   48.06    6.36
   0 -10  21   44.45    4.77
   0  10  21   44.58    3.50
   0 -10  21   41.70    5.29
   0  10  21   47.70    6.14
   0 -10  21   60.11    4.97
   0 -10  21   44.81    6.70
   0  10  21   40.33    4.75
   0 -10  21   37.92    5.37
   0 -10  22    4.00    3.75
   0  10  22    0.09    0.30
   0 -10  22    3.30    2.43
   0 -10  22    6.44    3.33
   0 -10  22    5.33    4.16
   0  10  22    6.08    2.68
   0 -10  22    6.00    3.20
   0 -10  22    7.13    2.50
   0  10  22    2.45    3.44
   0 -10 -23  235.20   16.30
   0 -10  23  254.20   16.47
   0 -10  23  280.36   17.92
   0 -10  23  256.96   16.41
   0  10  23  276.00   16.98
   0 -10  23  262.94   17.04
   0 -10  24   81.70    6.62
   0 -10 -24   73.03    6.63
   0 -10  24   71.92    6.94
   0  10  24   80.47    6.96
   0 -10  24   91.26    8.09
   0  10  25   22.77    3.65
   0 -10  25   15.38    2.91
   0 -10  25   13.86    3.31
   0  10 -25   12.29    2.65
   0  10  26   16.14    2.47
   0 -10  26   14.40    2.76
   0 -10  26   10.09    2.57
   0 -10  27   12.74    2.05
   0 -10  27   19.51    2.60
   0  10  27   20.54    2.19
   0 -10 -27   15.35    2.36
   0 -11   0   -1.28    1.95
   0 -11   0    2.18    1.99
   0  11   0    0.32    1.52
   0  11   0    0.31    1.68
   0 -11   0   -0.43    1.81
   0 -11   1   61.78    5.99
   0  11   1   68.99    5.23
   0  11  -1   66.08    5.22
   0 -11  -1   56.44    4.98
   0  11  -1   75.22    4.79
   0 -11  -1   57.35    5.07
   0 -11  -1   71.78    4.84
   0 -11   1   65.30    4.81
   0 -11  -1   63.76    5.32
   0 -11   2 1231.24   69.33
   0  11   2 1401.00   68.62
   0  11  -2 1449.00   68.71
   0 -11  -2 1258.75   68.51
   0  11  -2 1616.29   68.24
   0 -11  -2 1469.96   68.31
   0 -11   2 1252.42   67.79
   0 -11  -2 1260.24   68.73
   0 -11  -2 1302.60   68.71
   0 -11   3  898.12   50.05
   0  11   3  992.60   49.38
   0  11  -3 1000.08   49.46
   0  11   3 1055.63   48.79
   0 -11   3  909.11   49.19
   0  11  -3 1097.05   48.98
   0 -11  -3  890.61   49.25
   0 -11   3  948.19   49.38
   0 -11  -3  887.72   49.38
   0 -11  -3  853.07   49.56
   0 -11  -3 1025.74   48.99
   0 -11  -4    3.59    1.55
   0 -11   4    0.23    2.70
   0 -11  -4    3.62    2.69
   0  11  -4    1.65    2.00
   0  11   4    2.44    1.77
   0  11  -4    0.58    1.56
   0  11   4    2.50    1.49
   0 -11   4    2.54    1.88
   0 -11  -4    2.05    1.87
   0 -11   4    4.16    1.53
   0 -11   4    2.75    1.90
   0 -11  -4    1.57    1.85
   0 -11   5    0.74    1.51
   0 -11  -5    1.97    1.48
   0 -11   5    3.67    2.28
   0  11   5    2.85    1.87
   0  11  -5    4.11    2.03
   0 -11  -5    3.71    2.67
   0  11  -5    2.62    1.65
   0  11   5    3.27    1.49
   0 -11  -5    3.11    1.92
   0 -11   5    2.05    1.83
   0 -11   5    3.34    1.42
   0 -11   5    1.96    1.94
   0 -11  -5    1.82    1.69
   0 -11   5    3.07    1.55
   0 -11  -5    3.41    2.05
   0 -11  -6  256.91   18.00
   0 -11   6  291.17   16.98
   0 -11  -6  306.72   16.82
   0  11   6  341.13   16.55
   0 -11   6  287.00   16.99
   0 -11  -6  264.93   17.03
   0  11  -6  368.61   16.90
   0 -11   6  279.99   17.72
   0  11  -6  287.85   17.27
   0 -11   6  385.53   16.98
   0 -11   6  305.75   17.17
   0 -11  -6  287.13   16.76
   0 -11   6  339.88   16.86
   0 -11  -6  267.58   17.14
   0 -11  -7  267.15   18.84
   0 -11   7  329.52   17.75
   0 -11  -7  312.21   17.41
   0 -11   7  310.06   18.54
   0 -11  -7  268.09   17.63
   0 -11   7  301.03   17.60
   0  11   7  362.29   17.13
   0  11  -7  373.07   17.48
   0  11  -7  309.84   17.97
   0 -11   7  387.86   17.53
   0 -11  -7  295.69   17.34
   0 -11   7  299.76   17.63
   0 -11   7  338.06   17.32
   0 -11  -7  273.88   17.73
   0 -11   8   50.18    4.27
   0 -11  -8   41.79    3.88
   0 -11  -8   30.44    3.93
   0 -11   8   44.24    4.00
   0  11  -8   52.76    3.97
   0  11   8   47.21    3.53
   0 -11   8   49.60    4.96
   0 -11  -8   36.57    4.22
   0 -11  -8   38.39    3.81
   0 -11   8   41.11    3.99
   0 -11   8   56.12    3.90
   0 -11   8   56.79    4.10
   0  11  -8   46.23    4.52
   0 -11  -8   34.07    5.61
   0 -11  -9   30.64    3.24
   0 -11   9   28.52    2.93
   0 -11   9   31.27    3.38
   0  11   9   35.60    2.93
   0 -11  -9   25.85    3.44
   0  11  -9   34.65    3.12
   0 -11   9   31.89    3.22
   0 -11   9   28.14    3.94
   0 -11  -9   23.16    4.91
   0  11  -9   31.20    3.73
   0 -11   9   37.13    3.29
   0  11   9   26.23    4.33
   0 -11  -9   29.03    3.17
   0 -11  -9   21.37    3.22
   0 -11   9   34.24    3.01
   0 -11   9   25.09    3.07
   0 -11  10  285.83   15.65
   0 -11 -10  242.67   17.92
   0 -11  10  296.53   16.18
   0 -11 -10  289.73   15.81
   0  11 -10  309.85   15.63
   0 -11 -10  232.14   15.80
   0  11  10  298.34   15.21
   0 -11  10  261.86   15.64
   0 -11  10  288.45   17.05
   0  11 -10  277.25   16.59
   0 -11 -10  247.94   15.44
   0 -11  10  294.88   15.37
   0 -11  10  341.57   16.03
   0  11  10  261.31   17.46
   0 -11 -11  224.61   14.52
   0 -11  11  254.12   14.36
   0  11  11  250.76   15.10
   0  11 -11  272.05   15.92
   0  11  11  302.54   14.74
   0  11  11  284.83   17.16
   0 -11  11  239.74   16.79
   0 -11  11  268.51   15.38
   0 -11  11  270.97   14.82
   0 -11 -11  260.76   14.94
   0 -11 -11  226.55   17.41
   0 -11 -11  227.32   15.68
   0  11  11  283.97   14.78
   0 -11  11  268.73   16.31
   0  11  11  276.16   14.31
   0 -11  11  264.63   14.87
   0  11 -11  268.94   14.63
   0  11  11  224.60   16.38
   0 -11  11  328.58   15.36
   0 -11  12   48.01    5.47
   0  11  12   46.42    4.60
   0  11 -12   52.47    5.37
   0 -11 -12   33.86    6.77
   0  11  12   56.56    4.20
   0  11  12   48.24    6.16
   0 -11  12   72.39    4.93
   0  11  12   47.39    5.94
   0 -11  12   56.78    4.90
   0 -11 -12   49.19    4.48
   0 -11  12   55.80    4.40
   0 -11  12   52.02    4.68
   0  11  12   59.77    4.34
   0 -11 -12   41.92    5.22
   0 -11  12   52.29    5.77
   0  11  12   52.89    3.80
   0 -11  12   45.70    3.85
   0  11  13  178.89   13.58
   0 -11  13  238.17   12.30
   0 -11 -13  191.50   11.89
   0 -11  13  211.01   12.48
   0 -11  13  207.09   11.84
   0 -11  13  184.02   11.99
   0  11  13  211.38   11.69
   0 -11  13  205.25   13.38
   0  11  13  185.10   12.26
   0  11  13  221.33   11.65
   0  11  13  198.23   13.95
   0  11 -13  191.55   13.03
   0  11  13  202.82   12.47
   0 -11  13  171.86   12.84
   0  11  14    9.88    2.38
   0  11  14    6.77    3.30
   0 -11  14    7.76    2.52
   0 -11 -14   10.63    2.23
   0 -11  14    9.53    2.08
   0 -11  14    9.88    2.62
   0  11  14    8.14    1.95
   0 -11  14    5.68    2.57
   0  11 -14    5.87    3.10
   0 -11  14   11.67    3.70
   0  11  14    9.71    4.03
   0  11  14    7.76    1.97
   0 -11  14    8.26    3.47
   0  11  14   10.87    2.73
   0  11  15   53.47    6.51
   0  11  15   67.35    5.92
   0 -11  15   85.18    6.01
   0  11  15   75.86    5.18
   0 -11  15   65.77    5.74
   0 -11  15   67.01    6.82
   0 -11 -15   65.37    5.39
   0 -11  15   77.41    6.08
   0  11  15   48.47    5.81
   0 -11  15   64.52    5.18
   0  11 -15   68.99    6.53
   0  11  15   70.23    5.00
   0  11  15   74.14    7.61
   0 -11  15   67.57    6.69
   0  11  15   71.81    6.00
   0  11  16  126.83   10.09
   0 -11  16  159.67    9.19
   0  11  16  124.51    9.07
   0  11  16  131.93    8.12
   0 -11  16  114.74    8.65
   0 -11  16  139.17   10.21
   0 -11  16  129.81    8.23
   0  11  16  112.61    9.16
   0 -11  16  129.77    9.06
   0 -11 -16   96.65   11.25
   0  11 -16  131.46    9.85
   0  11  16  132.53    8.03
   0  11  16  138.65   10.80
   0  11  16  128.18    9.06
   0 -11  16  123.09    9.85
   0  11  17   63.37    5.90
   0 -11  17   83.66    6.14
   0  11  17   56.84    5.84
   0 -11  17   63.17    5.81
   0  11  17   68.46    5.06
   0 -11  17   67.36    6.05
   0 -11  17   69.01    6.94
   0  11 -17   73.88    7.08
   0 -11 -17   48.14    8.23
   0  11  17   70.93    6.22
   0 -11  17   61.05    6.63
   0  11  17   72.17    5.03
   0  11  17   78.52    7.84
   0  11  18  262.72   17.67
   0  11  18  275.55   14.68
   0 -11  18  220.95   17.21
   0 -11 -18  198.01   18.17
   0 -11  18  268.60   15.95
   0  11  18  241.05   15.82
   0 -11  18  247.48   15.60
   0  11  18  275.52   14.73
   0 -11  18  248.94   16.66
   0 -11  18  297.85   15.78
   0 -11  18  345.42   16.34
   0  11 -18  277.11   17.05
   0 -11  18  243.93   17.96
   0  11  18  256.12   15.91
   0 -11  18  260.16   16.83
   0  11  19    4.55    4.29
   0  11  19    5.06    1.65
   0 -11  19    5.80    2.29
   0 -11 -19    6.45    4.31
   0 -11  19    1.28    2.72
   0  11  19    6.54    1.84
   0 -11 -19    1.03    5.29
   0  11 -19    4.86    3.14
   0 -11  19    3.46    2.18
   0 -11  19    6.40    3.80
   0 -11  19   12.18    2.95
   0 -11  19    6.50    4.37
   0 -11  19    2.97    4.87
   0 -11  19    3.07    3.64
   0 -11  20    6.23    4.34
   0  11  20    3.27    1.55
   0 -11  20    6.83    2.68
   0 -11 -20    4.48    3.48
   0 -11  20    3.57    3.56
   0 -11  20    6.99    4.47
   0 -11  20    1.49    3.15
   0 -11  20    4.51    2.02
   0 -11  20    9.84    2.83
   0  11  20    2.01    3.85
   0  11  20    4.36    1.45
   0 -11 -21  141.63    8.17
   0  11  21  147.27    5.09
   0 -11  21  151.65    6.99
   0 -11  21  161.38    8.59
   0 -11  21  153.59    9.99
   0 -11  21  155.49    8.39
   0 -11  21  155.20    9.40
   0  11  21  160.19    9.09
   0 -11 -22   93.06    8.32
   0 -11  22  101.17    8.31
   0 -11  22   96.48    8.96
   0  11  22  109.49    9.00
   0 -11  22  102.19    8.45
   0 -11  22  121.68   10.08
   0 -11 -23    0.71    2.79
   0 -11  23    2.95    3.98
   0 -11  23    0.23    2.76
   0 -11  23   -0.69    2.39
   0 -11  23   -1.10    2.95
   0 -11  23    3.64    2.24
   0 -11 -24   93.79    7.34
   0 -11  24   87.16    7.08
   0 -11  24  106.19    8.66
   0 -11  24  114.13    7.10
   0 -11  24   86.41    7.47
   0 -11 -25    5.81    2.47
   0  11  25    6.13    2.43
   0  11 -25    4.51    1.98
   0 -11  25    6.44    2.12
   0 -11  25    6.12    2.48
   0  11  25    6.79    1.98
   0 -11  25    6.96    2.17
   0 -11 -26   57.01    4.52
   0 -11  26   55.81    4.46
   0 -11  26   52.61    4.50
   0  11  26   54.23    4.57
   0  11  26   64.05    4.23
   0 -11  27    2.70    1.46
   0  11  27    4.20    1.16
   0 -11 -27    1.38    1.27
   0 -12   0  861.17   45.91
   0 -12   0  805.35   45.37
   0  12   0  998.71   45.28
   0 -12   0  856.00   45.81
   0  12   0  921.33   45.79
   0 -12  -1   14.29    2.82
   0  12  -1   17.40    2.40
   0 -12   1    9.88    2.14
   0  12   1   13.70    2.66
   0 -12  -1   16.03    2.78
   0  12  -1   13.83    2.68
   0 -12  -1   12.78    2.91
   0 -12  -2   83.10    5.78
   0 -12  -2   69.60    6.00
   0  12  -2   87.26    5.57
   0 -12  -2   65.54    5.76
   0  12  -2   84.23    6.07
   0  12   2   84.14    6.06
   0 -12  -2   72.33    6.12
   0 -12  -2   75.46    5.49
   0 -12   2   79.91    6.94
   0 -12  -3  318.09   17.37
   0 -12   3  351.70   17.44
   0 -12   3  296.27   17.71
   0 -12  -3  270.78   17.62
   0 -12   3  288.09   17.51
   0  12   3  360.32   17.09
   0  12  -3  368.86   17.32
   0 -12  -3  284.83   17.54
   0  12  -3  315.75   17.75
   0  12   3  317.73   17.61
   0 -12   3  268.68   18.24
   0 -12  -3  332.69   17.24
   0 -12  -3  260.02   17.72
   0 -12  -4  889.25   44.21
   0 -12  -4  760.17   45.13
   0 -12   4  901.02   44.30
   0 -12  -4  825.53   44.28
   0 -12  -4  752.67   44.66
   0 -12   4  801.41   44.64
   0 -12  -4  768.92   44.60
   0  12   4  939.25   43.99
   0 -12   4  829.03   44.58
   0  12  -4  975.51   44.25
   0  12   4  797.65   44.48
   0  12  -4  850.41   44.65
   0 -12   4  786.73   45.41
   0 -12  -5   48.36    5.48
   0 -12  -5   49.94    4.12
   0 -12  -5   44.71    4.13
   0 -12  -5   37.35    4.45
   0 -12   5   46.11    4.52
   0 -12   5   56.50    4.26
   0 -12  -5   51.05    4.75
   0  12  -5   51.09    4.12
   0 -12   5   51.41    4.59
   0  12   5   50.91    3.97
   0  12   5   49.61    4.52
   0  12  -5   47.96    4.61
   0 -12   5   43.12    5.10
   0 -12   5   62.51    4.33
   0 -12   6    0.84    1.62
   0 -12  -6   -0.60    1.64
   0 -12  -6    1.64    2.09
   0 -12   6    2.14    1.53
   0 -12   6    0.92    1.87
   0 -12  -6    3.17    1.84
   0  12   6    3.34    1.47
   0 -12  -6    0.81    2.05
   0 -12   6    3.65    1.89
   0  12  -6    2.89    1.85
   0 -12  -6    0.29    3.08
   0  12  -6   -0.20    2.01
   0 -12   6    2.89    2.40
   0 -12   6    1.50    1.48
   0 -12  -7    3.22    1.74
   0 -12   7    4.19    1.95
   0 -12   7    2.41    1.66
   0 -12   7    0.18    1.81
   0 -12  -7    2.29    2.14
   0 -12  -7    3.38    1.88
   0 -12   7    1.62    1.92
   0 -12  -7    2.24    1.93
   0  12   7    3.66    1.47
   0  12  -7    3.69    1.82
   0 -12  -7    3.49    3.05
   0  12  -7    1.45    2.12
   0 -12   7    1.59    2.61
   0 -12   7    3.92    1.80
   0 -12  -8  217.42   16.78
   0 -12   8  246.36   15.48
   0 -12  -8  270.20   15.25
   0 -12  -8  230.18   15.49
   0 -12   8  256.22   15.38
   0  12   8  300.21   14.91
   0  12  -8  329.52   15.40
   0 -12   8  249.00   15.38
   0 -12  -8  246.77   15.13
   0 -12  -8  227.86   15.51
   0 -12   8  294.85   15.12
   0  12  -8  281.82   16.08
   0 -12   8  261.96   16.50
   0 -12   8  341.62   15.53
   0 -12   9   85.18    6.48
   0 -12  -9   86.36    6.21
   0 -12  -9   75.51    8.06
   0 -12   9   71.02    6.86
   0  12   9   95.23    6.01
   0 -12   9   86.06    7.42
   0  12  -9   84.53    6.89
   0 -12  -9   77.26    5.98
   0 -12   9   92.60    6.02
   0 -12  -9   69.02    6.31
   0  12  -9  100.37    6.24
   0  12   9   93.53    5.79
   0 -12   9   80.19    6.26
   0  12   9   80.89    7.65
   0 -12   9  104.78    6.48
   0  12  10  258.80   13.55
   0 -12 -10  202.95   14.21
   0 -12  10  237.69   14.15
   0  12 -10  277.76   14.07
   0  12 -10  257.14   15.07
   0 -12 -10  221.07   13.83
   0 -12  10  255.36   13.77
   0  12  10  265.93   13.79
   0 -12  10  244.13   16.24
   0 -12  10  185.53   14.63
   0  12  10  270.64   13.90
   0 -12 -10  221.67   14.89
   0 -12  10  237.42   15.32
   0 -12 -10  215.83   16.23
   0 -12 -10  238.62   14.07
   0 -12  10  258.76   14.60
   0  12  10  221.34   15.70
   0 -12  10  293.26   14.36
   0  12  11  274.58   14.63
   0 -12  11  247.93   15.12
   0  12 -11  284.11   15.07
   0 -12 -11  241.49   14.96
   0 -12  11  266.43   14.78
   0 -12  11  245.31   16.21
   0  12 -11  262.58   16.27
   0  12  11  279.81   17.43
   0  12  11  291.87   14.98
   0 -12  11  236.09   17.18
   0 -12  11  260.97   14.97
   0 -12  11  270.84   15.31
   0  12  11  303.54   15.14
   0 -12 -11  248.09   16.17
   0 -12  11  276.83   16.89
   0 -12  11  333.12   15.71
   0  12  11  238.78   16.89
   0 -12 -11  263.36   15.30
   0 -12 -11  227.99   17.68
   0 -12  11  272.86   15.79
   0 -12  12   20.49    3.93
   0 -12  12   16.22    3.92
   0  12  12   24.51    4.78
   0  12  12   18.74    2.51
   0  12  12   26.93    4.61
   0 -12  12   21.19    2.99
   0 -12  12   20.33    3.11
   0 -12 -12   22.43    2.89
   0 -12  12   20.09    3.03
   0 -12 -12   16.68    3.50
   0  12  12   19.29    2.67
   0  12 -12   15.85    3.51
   0 -12 -12   16.31    5.13
   0  12  12   16.61    2.18
   0 -12  12   17.88    2.25
   0 -12  13   47.66    4.82
   0 -12 -13   45.20    4.28
   0 -12 -13   36.29    5.03
   0 -12  13   40.14    4.33
   0  12  13   46.25    4.05
   0 -12  13   52.47    5.94
   0 -12 -13   35.71    6.71
   0  12 -13   53.08    5.51
   0 -12  13   48.73    5.50
   0  12  13   50.16    4.07
   0  12  13   51.57    6.11
   0 -12  13   63.06    4.96
   0  12  13   42.64    5.58
   0  12  13   45.47    4.45
   0 -12 -14   54.55    4.87
   0 -12 -14   49.75    5.98
   0  12  14   62.07    4.75
   0  12  14   60.99    5.39
   0  12  14   59.35    6.42
   0 -12 -14   52.86    7.95
   0  12  14   60.81    6.90
   0  12  14   69.01    4.84
   0  12  15   68.07    7.41
   0  12  15   65.63    5.01
   0 -12  15   59.11    5.81
   0  12  15   52.69    5.88
   0 -12 -15   60.03    6.45
   0  12  15   67.36    5.11
   0 -12  15   77.75    6.06
   0 -12  15   64.96    6.91
   0  12 -15   61.67    6.78
   0  12 -15   70.69    6.82
   0  12  15   69.06    5.80
   0 -12  15   71.80    6.88
   0 -12  16  272.39   16.44
   0  12  16  236.90   16.39
   0 -12  16  257.99   15.96
   0  12  16  288.42   15.38
   0 -12 -16  250.24   16.98
   0 -12  16  271.24   17.30
   0  12  16  260.66   17.86
   0  12  16  297.57   15.41
   0  12 -16  273.85   17.32
   0 -12  16  263.41   17.14
   0 -12  17   43.14    4.52
   0 -12  17   35.97    4.33
   0 -12 -17   29.15    5.09
   0  12  17   43.33    3.61
   0 -12  17   30.42    4.17
   0  12 -17   33.25    4.78
   0 -12 -17   27.48    6.40
   0 -12  17   34.02    5.40
   0 -12  17   48.92    4.80
   0 -12  17   26.60    4.84
   0  12  17   34.39    5.85
   0  12  17   42.10    3.54
   0  12  18   95.23    8.83
   0  12  18   92.39    6.11
   0 -12  18   85.03    8.95
   0 -12 -18   79.05    9.64
   0 -12  18   90.30    7.23
   0  12  18   94.88    6.17
   0 -12  18   83.18    6.98
   0 -12 -18   74.55    7.73
   0 -12  18   82.82    8.02
   0 -12  18  106.72    7.21
   0 -12  18   79.10    7.81
   0 -12  18   79.92    9.20
   0  12 -18   93.01    8.08
   0 -12  18  112.47    7.56
   0 -12  19    4.48    4.01
   0  12  19    3.04    1.59
   0 -12  19    2.24    2.60
   0 -12 -19    0.59    2.87
   0 -12  19    0.42    4.72
   0 -12  19    3.22    3.30
   0 -12  19    2.11    3.03
   0 -12  19    5.35    2.40
   0 -12  19    0.20    2.57
   0  12  19    0.68    3.76
   0  12  19    2.38    1.47
   0 -12  20  314.70   20.69
   0 -12  20  320.39   18.85
   0  12  20  350.96   17.85
   0 -12 -20  306.24   19.71
   0 -12  20  316.18   19.80
   0 -12  20  320.04   19.86
   0 -12  20  303.72   21.02
   0 -12  20  338.15   18.53
   0  12  20  323.18   17.72
   0 -12  21   36.64    5.14
   0 -12  21   46.30    4.00
   0 -12 -21   43.24    4.80
   0  12  21   40.42    2.54
   0 -12  21   43.45    4.78
   0 -12  21   48.52    6.70
   0 -12  21   37.64    4.63
   0 -12  21   57.42    4.40
   0 -12 -22  184.28   11.99
   0 -12  22  161.06   11.62
   0 -12  22  167.47   12.45
   0 -12  22  184.77   13.24
   0 -12  22  165.51   11.75
   0 -12  23   27.11    5.08
   0 -12  23   28.32    3.96
   0 -12  23   29.90    3.90
   0 -12 -23   28.52    4.11
   0 -12  23   42.10    4.14
   0 -12  23   26.40    4.48
   0  12  24   52.09    4.09
   0 -12 -24   47.00    4.65
   0 -12  24   47.51    5.69
   0 -12  24   33.55    4.10
   0 -12  24   59.50    4.56
   0 -12  24   43.97    4.78
   0  12  25    9.41    2.39
   0 -12  25   12.16    2.39
   0 -12 -25   10.04    2.41
   0  12 -25    7.21    1.85
   0 -12  25    9.26    2.32
   0 -12  25   12.42    2.56
   0  12  25   11.42    1.89
   0 -12 -26   25.22    2.51
   0  12  26   25.02    2.16
   0 -12  26   18.18    2.23
   0 -12  26   19.03    2.47
   0 -13   0   -1.46    2.38
   0  13   0   -0.28    1.76
   0  13   0    0.19    1.93
   0 -13   0   -0.84    1.83
   0 -13   0   -1.07    2.22
   0 -13   0   -0.83    1.86
   0  13   1  196.07   12.60
   0  13  -1  205.53   12.66
   0 -13  -1  204.00   12.90
   0 -13  -1  178.83   12.44
   0 -13  -1  224.96   12.59
   0 -13  -1  203.85   13.01
   0  13   2  194.76   12.21
   0  13  -2  197.06   12.24
   0 -13  -2  211.08   12.01
   0 -13  -2  193.21   12.45
   0 -13  -2  201.26   12.48
   0  13  -2  223.08   11.80
   0 -13  -2  174.85   12.20
   0  13  -3  415.82   22.94
   0  13   3  406.63   22.86
   0 -13   3  353.47   23.58
   0 -13   3  371.33   22.90
   0 -13  -3  408.28   23.30
   0 -13  -3  417.94   22.65
   0 -13   3  450.96   22.68
   0  13   3  459.51   22.28
   0 -13   3  403.72   22.95
   0 -13  -3  388.87   22.99
   0  13  -3  485.31   22.55
   0 -13  -3  434.98   22.48
   0 -13  -3  377.87   23.18
   0  13   4   64.69    5.69
   0  13  -4   71.96    5.97
   0 -13   4   55.55    6.32
   0 -13   4   63.29    5.86
   0 -13   4   80.40    5.65
   0 -13  -4   67.34    6.07
   0 -13  -4   67.70    5.52
   0 -13  -4   62.88    5.84
   0 -13   4   68.61    5.84
   0  13  -4   90.33    5.66
   0  13   4   84.32    5.39
   0 -13  -4   64.13    6.34
   0 -13  -4   73.34    5.50
   0 -13  -5  364.87   23.30
   0 -13  -5  422.56   22.17
   0  13  -5  403.40   22.70
   0 -13   5  355.52   23.33
   0 -13   5  390.87   22.60
   0 -13  -5  404.61   22.29
   0 -13   5  429.76   22.19
   0 -13  -5  362.35   22.66
   0  13  -5  446.29   22.20
   0 -13  -5  372.16   22.67
   0 -13   5  383.22   22.54
   0  13   5  422.25   21.85
   0 -13  -6   17.65    2.71
   0  13  -6   20.02    3.25
   0 -13  -6   21.69    4.31
   0 -13   6   16.33    3.77
   0 -13  -6   22.32    3.06
   0 -13   6   16.72    2.94
   0 -13  -6   17.17    3.21
   0 -13   6   21.74    2.75
   0 -13  -6   17.43    3.41
   0 -13   6   16.52    3.04
   0  13  -6   21.46    2.95
   0  13   6   24.76    2.76
   0 -13   6   25.57    3.03
   0  13   7   41.24    3.55
   0 -13   7   35.58    4.28
   0  13  -7   42.14    3.98
   0 -13  -7   34.01    4.45
   0  13   7   41.54    3.56
   0 -13   7   45.16    5.99
   0 -13   7   36.19    3.81
   0  13   7   38.05    3.50
   0 -13   7   36.19    4.65
   0 -13  -7   41.61    4.72
   0  13  -7   36.17    4.39
   0 -13  -7   33.24    5.32
   0 -13   7   41.32    5.25
   0 -13  -7   40.57    4.09
   0 -13  -7   26.66    4.02
   0 -13   7   45.51    3.99
   0 -13   7   29.30    3.91
   0 -13  -7   42.18    3.92
   0 -13   7   47.26    4.15
   0 -13   8   14.11    3.36
   0 -13  -8    1.85    2.38
   0  13  -8    9.63    2.51
   0  13   8    5.32    1.74
   0 -13   8    7.46    3.60
   0 -13  -8    1.83    2.15
   0 -13   8   10.74    2.26
   0 -13   8   12.34    2.58
   0 -13  -8    3.22    1.95
   0  13   8    1.74    1.53
   0 -13   8    2.13    4.10
   0 -13   8   21.13    2.79
   0 -13  -8    3.00    2.33
   0 -13   8    3.28    3.14
   0 -13  -8   -0.37    3.71
   0  13  -8    4.22    2.79
   0 -13   8    3.34    2.07
   0 -13  -8    2.04    1.77
   0 -13   8    8.79    2.93
   0  13   9  796.06   37.96
   0 -13  -9  647.09   38.69
   0  13  -9  856.91   38.51
   0 -13   9  728.65   38.56
   0 -13  -9  713.05   38.31
   0 -13   9  749.95   38.10
   0 -13   9  704.11   39.32
   0 -13   9  685.87   39.73
   0  13  -9  874.59   38.75
   0  13   9  783.14   38.07
   0  13  -9  735.97   39.20
   0 -13   9  644.10   37.78
   0  13   9  808.88   38.09
   0 -13   9  746.07   40.87
   0 -13  -9  721.69   38.40
   0 -13   9  752.10   38.19
   0 -13   9  605.26   39.13
   0 -13   9  729.38   38.11
   0 -13  -9  698.39   39.30
   0 -13  -9  648.34   40.51
   0 -13   9  682.25   38.64
   0 -13  -9  743.33   38.41
   0 -13   9  937.29   38.89
   0  13   9  627.31   39.89
   0 -13  10   83.74    5.68
   0 -13 -10   73.97    5.84
   0 -13  10   66.62    6.61
   0 -13  10   64.84    6.97
   0  13  10   78.95    5.54
   0  13 -10   74.76    6.63
   0 -13  10  110.23    6.61
   0  13  10   67.68    7.31
   0 -13  10   68.74    7.78
   0 -13  10   49.71    6.33
   0 -13 -10   75.16    5.92
   0 -13  10   79.91    5.85
   0  13  10   86.44    5.78
   0 -13 -10   76.44    6.93
   0 -13  10   73.26    5.76
   0 -13  10   78.82    6.31
   0 -13  10   72.91    6.19
   0 -13 -10   63.89    8.02
   0 -13 -10   81.03    6.03
   0 -13  10   73.65    6.00
   0  13  10   92.48    5.65
   0  13 -10   91.36    6.03
   0 -13 -10   74.63    6.41
   0  13  11  498.74   25.47
   0 -13  11  466.85   26.07
   0 -13  11  455.72   25.52
   0 -13 -11  431.61   25.78
   0 -13  11  483.62   27.35
   0 -13  11  477.32   27.63
   0 -13  11  434.09   28.27
   0 -13 -11  482.19   26.18
   0 -13 -11  466.46   27.18
   0  13  11  525.29   25.87
   0 -13  11  509.68   26.08
   0  13 -11  491.63   27.23
   0 -13 -11  419.62   28.67
   0 -13  11  471.99   26.58
   0 -13 -11  494.34   26.16
   0 -13  11  616.56   26.70
   0  13  11  421.77   27.69
   0  13  11  547.47   25.87
   0 -13  12  155.22    8.77
   0  13  12  109.55    9.56
   0 -13 -12  117.59    8.09
   0 -13 -12  103.64   10.58
   0 -13  12  117.99    8.58
   0 -13  12  120.13    8.11
   0  13  12  135.30    7.98
   0 -13 -12  107.17    8.97
   0  13 -12  112.29    9.10
   0 -13  12  112.74    9.41
   0 -13  12  102.34    9.03
   0  13  12  128.35    7.83
   0 -13  13   84.34    6.10
   0 -13 -13   66.16    5.49
   0 -13 -13   60.31    8.27
   0 -13  13   66.25    6.03
   0 -13  13   71.53    5.76
   0  13  13   72.46    5.32
   0 -13 -13   65.23    6.56
   0 -13  13   70.20    7.09
   0 -13  13   67.27    6.81
   0  13 -13   68.79    6.57
   0  13  13   70.12    5.30
   0 -13  14   23.59    3.62
   0 -13 -14   24.05    3.10
   0 -13 -14   15.85    3.85
   0  13  14   21.92    2.93
   0 -13  14   24.68    3.46
   0  13 -14   26.41    4.30
   0 -13 -14   29.55    6.10
   0 -13  14   33.54    3.90
   0 -13  14   24.53    4.67
   0 -13  14   35.58    4.96
   0  13  14   22.62    2.88
   0  13  15    4.73    1.80
   0 -13  15    4.28    2.49
   0  13 -15    4.92    3.64
   0  13  15    4.41    1.94
   0 -13  15    3.19    2.53
   0 -13 -15    1.21    3.10
   0 -13 -15    2.03    4.33
   0  13 -15    3.65    2.88
   0 -13  15    5.83    3.50
   0 -13  15    4.20    3.34
   0 -13  15    1.66    2.17
   0  13  15    4.57    2.48
   0  13  16  126.95    7.73
   0  13 -16   90.48    8.94
   0 -13 -16   89.89   10.84
   0 -13  16  112.42    8.63
   0  13  16  129.81    7.82
   0 -13 -16  118.42    9.53
   0 -13  16  114.09    8.35
   0 -13  16  132.98    9.96
   0  13 -16  115.31    9.29
   0 -13  16  113.86    9.41
   0 -13  16  149.78    8.96
   0 -13  17  270.69   17.71
   0 -13 -17  281.44   18.51
   0 -13  17  272.87   17.37
   0  13  17  318.35   16.84
   0 -13  17  286.82   18.71
   0 -13  17  272.57   18.42
   0  13 -17  289.66   18.66
   0  13  17  314.02   16.78
   0 -13  18   54.39    8.13
   0 -13  18   43.83    4.58
   0 -13 -18   27.22    4.77
   0  13  18   35.67    3.35
   0  13  18   36.14    3.35
   0 -13  18   43.71    6.91
   0 -13  19   19.31    4.86
   0 -13  19   25.23    5.78
   0 -13  19   26.02    4.36
   0 -13  19   21.66    4.41
   0 -13  19   25.29    3.42
   0  13  19   24.87    2.68
   0 -13  19   30.10    3.79
   0 -13 -19   23.29    4.33
   0  13  19   21.19    2.53
   0 -13  19   33.50    4.02
   0 -13  20    2.99    3.84
   0 -13  20    1.02    2.90
   0 -13  20    5.64    4.72
   0 -13  20    2.71    3.18
   0 -13  20    3.17    2.02
   0 -13  20    1.81    2.33
   0 -13 -20    3.69    3.05
   0  13  20    1.04    1.38
   0 -13  20    2.66    2.43
   0  13  20    1.43    1.31
   0 -13  21  161.47    9.38
   0 -13  21  133.81    6.93
   0 -13  21  132.94    7.12
   0  13  21  154.64    4.33
   0 -13 -21  164.11    7.67
   0 -13  21  138.62    8.22
   0 -13  21  207.10    7.52
   0  13  22  131.41    7.51
   0 -13  22  101.84    9.19
   0 -13  22  103.03    7.89
   0 -13  22   83.67    7.58
   0 -13 -22  107.06    8.14
   0 -13  22  100.55    8.46
   0 -13  22  141.71    8.20
   0  13  23  127.45    7.60
   0 -13  23  108.76    7.98
   0 -13  23  123.35    9.43
   0 -13  23  106.47    8.00
   0 -13  23  108.25    8.55
   0 -13 -23  118.22    8.29
   0  13  24   45.69    3.69
   0 -13 -24   50.64    4.47
   0 -13  24   48.98    5.31
   0 -13  24   62.53    4.57
   0 -13  24   45.96    4.55
   0  13  25   35.90    2.69
   0 -13  25   41.13    3.25
   0 -13 -25   46.11    3.35
   0  13  25   37.71    3.42
   0 -13  25   34.59    3.24
   0  14   0   41.27    4.45
   0 -14   0   41.80    4.67
   0  14   0   48.77    4.15
   0 -14   0   40.23    4.15
   0 -14   0   36.59    4.58
   0 -14  -1    3.40    2.06
   0  14   1    5.80    2.27
   0  14  -1    1.93    2.16
   0 -14  -1    3.35    2.24
   0 -14  -1    3.13    2.61
   0  14  -1    7.55    2.29
   0 -14  -1    3.32    2.72
   0 -14  -2  235.08   14.49
   0 -14   2  228.01   14.50
   0 -14   2  228.40   13.31
   0 -14  -2  222.28   14.13
   0 -14  -2  236.74   13.60
   0 -14   2  260.07   14.64
   0  14   2  216.93   13.69
   0  14  -2  226.44   13.86
   0 -14  -2  216.82   14.03
   0  14  -2  276.14   13.62
   0 -14  -2  176.86   13.40
   0 -14   3  119.58    7.92
   0 -14  -3  134.10    8.97
   0 -14   3  120.36    8.81
   0  14   3  133.88    7.77
   0 -14   3  107.13    8.56
   0 -14   3  117.00    8.11
   0 -14  -3  119.83    8.26
   0 -14  -3  112.08    8.76
   0  14  -3  123.95    8.49
   0  14   3  106.78    8.23
   0 -14  -3  106.32    8.56
   0  14   3  130.11    7.87
   0  14  -3  136.21    8.11
   0 -14   3  106.62    8.48
   0 -14  -3  106.73    8.59
   0 -14  -4  286.68   18.06
   0 -14   4  294.16   17.96
   0  14  -4  371.65   17.70
   0  14   4  348.22   17.33
   0 -14   4  292.88   17.33
   0 -14   4  316.77   18.56
   0 -14  -4  331.43   18.48
   0  14   4  335.44   17.22
   0 -14  -4  321.95   17.77
   0 -14  -4  270.18   18.06
   0 -14   4  290.26   18.09
   0 -14   4  332.27   17.70
   0 -14   4  243.59   18.47
   0  14  -4  299.84   18.01
   0  14   4  290.78   17.82
   0  14   4  348.46   17.15
   0 -14  -4  267.50   18.30
   0 -14   5  136.57   10.41
   0 -14  -5  101.39    9.16
   0 -14  -5  132.33    8.27
   0 -14  -5  131.06    9.11
   0 -14   5  116.01    9.07
   0  14   5  126.33    7.90
   0 -14  -5  115.97    8.30
   0 -14  -5   99.99    8.64
   0 -14   5  115.69    8.11
   0 -14   5  118.16    8.78
   0 -14   5  113.41    9.55
   0  14  -5  117.68    8.79
   0  14  -5  144.15    8.41
   0  14   5  128.99    7.96
   0 -14   5  118.35    8.76
   0 -14  -5  124.36    9.12
   0  14   5  135.26    7.88
   0 -14   6   54.08    5.46
   0  14  -6   72.83    5.39
   0  14   6   62.74    4.86
   0 -14  -6   47.11    5.71
   0 -14   6   52.43    6.39
   0  14  -6   63.25    5.77
   0 -14  -6   56.84    5.89
   0 -14  -6   62.20    5.43
   0 -14   6   54.82    5.50
   0 -14   6   66.25    5.26
   0  14   6   72.90    4.94
   0 -14   6   60.80    6.93
   0 -14   6   59.73    5.10
   0  14   6   69.19    5.00
   0 -14   6   58.84    6.00
   0 -14  -6   57.07    5.75
   0 -14  -6   59.73    5.05
   0 -14  -6   49.44    6.36
   0 -14   6   81.52    5.71
   0 -14   7  579.73   31.49
   0  14  -7  678.50   31.23
   0  14   7  607.73   30.67
   0 -14  -7  539.54   31.65
   0 -14  -7  561.62   31.07
   0 -14  -7  504.27   31.47
   0 -14   7  576.36   30.87
   0 -14   7  525.13   32.37
   0  14  -7  572.00   31.74
   0  14   7  616.72   30.64
   0 -14   7  612.37   33.64
   0 -14   7  558.35   30.82
   0  14   7  596.61   30.67
   0 -14   7  471.92   31.66
   0 -14  -7  607.55   32.13
   0 -14   7  659.72   31.91
   0 -14  -7  489.60   32.47
   0 -14  -7  564.86   30.94
   0 -14   7  842.31   32.23
   0  14  -8  315.89   16.05
   0 -14  -8  240.00   16.31
   0  14   8  298.83   15.52
   0 -14   8  262.22   16.15
   0 -14  -8  256.53   15.84
   0 -14   8  267.18   15.61
   0 -14   8  255.22   16.64
   0 -14   8  232.63   17.00
   0  14  -8  273.70   16.58
   0  14   8  287.80   15.58
   0  14  -8  336.49   16.36
   0  14   8  287.45   15.48
   0 -14   8  252.41   17.99
   0 -14   8  267.36   15.59
   0 -14  -8  277.43   16.93
   0 -14   8  216.32   16.48
   0  14   8  295.91   15.58
   0 -14   8  279.38   16.34
   0 -14  -8  269.12   15.82
   0 -14  -8  219.58   17.39
   0 -14   8  359.67   16.56
   0  14  -9   14.59    2.58
   0  14   9   10.72    2.11
   0 -14   9   12.66    2.93
   0 -14  -9    5.74    3.02
   0 -14   9    8.75    2.39
   0 -14  -9    7.25    2.49
   0 -14   9    9.17    3.29
   0 -14   9   13.32    4.05
   0  14   9   11.52    2.28
   0  14  -9    9.10    3.13
   0 -14  -9    9.31    4.21
   0  14  -9   13.06    2.77
   0  14   9   11.40    2.24
   0 -14   9    3.91    4.21
   0 -14   9   10.24    2.59
   0 -14  -9    6.84    3.36
   0 -14   9    7.42    2.75
   0 -14   9    3.94    3.44
   0 -14   9    9.60    3.40
   0 -14   9   12.29    2.80
   0  14   9    8.23    3.75
   0 -14  -9    8.68    2.40
   0 -14  10   14.09    4.65
   0 -14  10   24.04    5.84
   0  14  10   14.56    2.39
   0  14 -10   23.78    4.23
   0 -14 -10    6.86    4.64
   0 -14  10   36.75    3.97
   0  14  10   13.55    3.92
   0 -14  10   15.14    6.21
   0 -14 -10   11.65    2.58
   0 -14  10   11.69    3.34
   0 -14 -10   12.34    3.58
   0 -14  10   16.57    4.30
   0 -14 -10   10.48    2.60
   0 -14  10   12.63    2.65
   0  14  10   12.06    2.24
   0  14 -10   20.20    3.54
   0 -14 -10   12.54    3.47
   0 -14  10   28.22    4.07
   0 -14  11  757.46   40.12
   0 -14  11  800.66   42.03
   0 -14  11  789.97   42.53
   0  14 -11  769.96   41.75
   0  14  11  797.41   39.99
   0 -14  11  682.75   43.02
   0 -14 -11  769.38   40.62
   0  14  11  811.60   40.26
   0 -14 -11  790.56   41.91
   0 -14  11  800.35   40.50
   0 -14  11  799.33   41.19
   0 -14  11  707.89   40.92
   0 -14 -11  653.74   43.03
   0 -14 -11  783.49   40.60
   0 -14 -11  698.65   40.90
   0 -14  11  789.94   40.75
   0  14  11  770.32   39.92
   0  14  12  165.34    9.63
   0 -14  12  216.77   11.07
   0 -14 -12  157.84   10.03
   0  14  12  177.92    9.83
   0 -14 -12  154.77   11.11
   0 -14  12  155.32    9.93
   0  14 -12  157.44   11.14
   0 -14  12  148.14   11.00
   0 -14  12  134.77   11.24
   0 -14  12  134.19    9.69
   0 -14  12  131.22   10.20
   0 -14 -12  163.72   10.00
   0 -14 -12  108.14   11.97
   0 -14 -13  149.25    9.66
   0 -14 -13  124.35   12.21
   0 -14  13  125.42    9.82
   0 -14 -13  144.52   10.85
   0 -14  13  146.16    9.68
   0  14  13  154.30    9.34
   0  14 -13  144.97   10.76
   0  14  13  160.92    9.37
   0 -14  13  142.07   11.11
   0 -14  13  141.72   10.83
   0 -14  14    3.83    2.39
   0  14  14    3.63    1.90
   0 -14 -14    4.79    3.55
   0 -14  14    4.60    2.50
   0  14 -14    7.21    3.20
   0 -14 -14    6.88    4.93
   0  14  14    4.89    1.91
   0 -14  14    2.33    3.39
   0 -14  14    1.47    3.15
   0 -14  14    3.54    2.96
   0  14 -15  251.14   17.96
   0 -14 -15  217.70   19.11
   0 -14  15  275.25   17.13
   0 -14 -15  289.20   18.05
   0 -14  15  279.97   16.61
   0  14  15  304.81   16.23
   0  14 -15  276.79   17.83
   0  14  15  316.49   16.27
   0 -14  15  281.63   18.24
   0 -14  15  275.50   17.76
   0 -14  16   70.35    5.75
   0  14 -16   43.75    5.74
   0  14  16   58.05    4.39
   0 -14 -16   46.35    5.75
   0 -14  16   48.76    4.84
   0 -14 -16   39.00    7.06
   0 -14  16   56.63    5.42
   0 -14  16   46.41    5.87
   0 -14  16   43.99    4.86
   0  14  16   53.45    4.26
   0 -14  16   39.69    5.60
   0 -14  17    5.31    3.52
   0 -14  17    8.39    3.82
   0 -14  17    5.40    2.90
   0 -14 -17    6.33    3.45
   0 -14  17    7.03    2.76
   0  14  17    7.07    1.93
   0 -14  17    9.79    3.09
   0  14  17    6.38    1.94
   0  14  18    1.98    1.62
   0 -14  18   -0.40    4.29
   0 -14  18   -0.27    2.84
   0 -14  18    1.47    3.13
   0 -14  18    0.40    2.32
   0  14  18    2.83    1.67
   0 -14  18    4.22    2.46
   0 -14 -18   -1.10    3.10
   0 -14  18    0.72    3.65
   0 -14  18    6.92    2.75
   0  14  19  217.62   12.51
   0 -14  19  212.63   14.10
   0 -14  19  215.75   15.67
   0 -14  19  236.19   13.43
   0 -14  19  194.56   14.14
   0 -14 -19  222.16   14.32
   0 -14  19  203.56   13.17
   0  14  19  226.17   12.52
   0  14  19  261.24   13.40
   0 -14  19  218.27   15.15
   0  14  20    2.61    1.41
   0 -14  20    1.57    2.69
   0 -14  20    1.05    4.25
   0 -14  20    1.81    1.84
   0 -14  20    0.75    2.62
   0 -14 -20   -0.24    2.74
   0 -14  20    0.32    2.19
   0  14  20    1.43    1.27
   0 -14  20    2.59    2.37
   0  14  20    3.90    1.78
   0 -14  20    1.21    3.50
   0 -14  21   17.77    3.27
   0 -14  21   13.50    4.76
   0 -14  21   13.98    3.21
   0 -14 -21   19.40    3.43
   0 -14  21   17.39    3.99
   0  14  21   15.88    2.25
   0 -14  21   27.49    3.71
   0 -14  22   78.36    6.71
   0 -14  22   83.30    7.55
   0 -14  22   73.74    6.00
   0 -14  22   60.52    5.89
   0 -14 -22   94.04    6.60
   0  14  22   79.55    5.38
   0 -14 -23   92.45    6.33
   0 -14  23   76.85    6.46
   0  14  23   73.33    5.26
   0 -14  23   88.95    7.39
   0  14 -24    2.70    1.62
   0 -14  24   -1.17    1.03
   0 -14  24    5.87    1.91
   0  14  24    2.15    1.00
   0 -14 -24    6.05    1.74
   0 -14  24   10.31    1.88
   0 -14 -25   27.21    2.99
   0  15   0    0.13    1.27
   0 -15   0    0.26    2.31
   0 -15   0   -0.84    2.30
   0 -15   0    0.20    2.09
   0 -15   0   -0.79    2.42
   0 -15   0    0.68    2.01
   0  15   0    0.86    1.99
   0 -15   0   -0.25    2.81
   0  15   0   -0.94    2.34
   0  15  -1    5.73    1.53
   0  15   1    5.39    1.66
   0 -15   1    5.90    2.53
   0 -15  -1    4.21    2.62
   0 -15  -1    6.80    2.94
   0 -15   1    3.06    2.69
   0 -15  -1    5.12    2.32
   0 -15  -1    3.97    2.63
   0 -15  -1    3.01    1.99
   0 -15   1    1.71    1.98
   0 -15  -1    4.11    3.02
   0  15  -1    6.46    2.34
   0  15   1    6.12    2.54
   0  15  -1    4.46    2.16
   0  15   2   68.16    4.94
   0  15   2   69.26    5.07
   0 -15   2   60.95    6.18
   0 -15  -2   62.74    6.08
   0 -15  -2   59.99    6.20
   0 -15   2   52.77    5.89
   0 -15  -2   62.26    6.21
   0 -15  -2   71.27    5.81
   0 -15  -2   61.05    5.15
   0 -15   2   59.72    5.26
   0  15  -2   76.63    5.61
   0 -15  -2   62.52    6.18
   0  15   2   66.95    5.88
   0  15  -2   66.94    5.92
   0  15   3    1.51    1.72
   0 -15  -3   -0.26    2.61
   0 -15   3    0.55    2.28
   0 -15  -3    1.86    3.02
   0  15  -3    0.54    2.06
   0  15   3    1.16    1.92
   0 -15   3    2.27    2.74
   0 -15  -3    1.60    2.68
   0 -15   3    2.17    1.98
   0 -15  -3    0.62    2.21
   0 -15   3    0.25    2.35
   0 -15   3    0.35    1.89
   0  15   3    0.14    1.61
   0  15  -3    3.57    2.43
   0  15   3    0.24    2.30
   0 -15  -3    0.26    2.37
   0 -15  -4    6.88    2.85
   0  15   4    3.36    1.85
   0 -15   4    2.55    2.76
   0  15  -4    7.57    2.42
   0  15   4    3.60    1.85
   0 -15  -4    4.79    3.10
   0 -15   4    3.24    2.85
   0 -15   4    4.74    2.20
   0 -15   4    2.37    2.18
   0 -15  -4    2.42    2.67
   0 -15   4   -0.25    2.62
   0 -15  -4    5.05    2.47
   0  15   4    2.43    1.66
   0  15  -4    3.87    2.53
   0 -15  -4    3.99    2.96
   0 -15   5    7.51    4.21
   0 -15  -5    4.67    3.32
   0  15  -5    8.12    2.81
   0 -15  -5    3.58    2.36
   0 -15  -5    8.08    3.05
   0 -15   5    3.48    2.41
   0 -15   5    6.61    2.21
   0 -15   5    4.06    2.96
   0  15   5    7.42    2.04
   0 -15  -5    6.42    2.96
   0  15   5    7.72    1.97
   0  15  -5    7.43    2.53
   0 -15  -5    9.84    3.34
   0 -15   5    3.93    2.77
   0  15   5    7.24    2.29
   0 -15   6  518.54   33.76
   0  15  -6  593.33   33.10
   0 -15   6  629.29   32.52
   0 -15  -6  604.12   32.68
   0  15   6  662.41   32.08
   0 -15   6  656.24   35.41
   0 -15   6  590.23   32.20
   0  15   6  639.93   32.11
   0 -15  -6  641.72   33.61
   0 -15   6  514.66   33.24
   0 -15   6  735.01   33.63
   0 -15  -6  491.99   33.48
   0  15  -6  709.38   32.72
   0  15   6  647.28   32.16
   0 -15   6  567.70   32.91
   0 -15  -6  554.98   33.16
   0 -15  -7   43.96    4.62
   0 -15   7   44.96    4.34
   0 -15   7   40.43    5.89
   0  15   7   54.32    4.65
   0  15  -7   45.87    5.16
   0 -15  -7   40.88    6.20
   0  15  -7   53.43    4.88
   0  15   7   56.49    4.47
   0 -15   7   57.57    7.19
   0 -15   7   38.26    4.44
   0 -15  -7   42.53    5.32
   0 -15   7   37.33    5.20
   0  15   7   46.62    4.35
   0 -15   7   57.06    5.30
   0 -15   7   44.59    4.96
   0 -15  -7   51.79    5.83
   0  15  -7   46.86    4.60
   0  15   7   44.04    4.28
   0 -15   7   52.50    4.85
   0  15  -8  368.87   18.86
   0 -15  -8  306.12   19.40
   0  15   8  356.19   18.39
   0 -15   8  313.86   19.02
   0 -15  -8  325.37   18.84
   0 -15   8  325.13   18.51
   0 -15   8  308.66   19.51
   0 -15   8  264.85   19.71
   0  15  -8  388.17   19.15
   0  15   8  344.24   18.44
   0  15  -8  322.53   19.40
   0  15   8  361.33   18.40
   0 -15   8  324.86   21.16
   0 -15   8  310.63   18.38
   0 -15  -8  331.23   19.88
   0  15   8  339.32   18.34
   0 -15   8  261.01   19.47
   0 -15   8  359.67   19.43
   0 -15  -8  330.29   18.66
   0 -15  -8  254.97   20.03
   0 -15   8  414.64   19.44
   0  15  -9  137.24    8.64
   0 -15   9  119.76    8.81
   0 -15  -9  125.34    9.43
   0  15   9  116.98    7.96
   0 -15  -9  117.39    8.56
   0 -15   9  125.54    8.27
   0 -15   9  120.31    9.42
   0 -15   9  118.68   10.01
   0  15  -9  131.99    8.68
   0  15  -9  118.19    9.13
   0  15   9  129.61    8.16
   0  15   9  128.73    8.11
   0 -15   9  128.03   10.93
   0 -15   9   90.89    9.19
   0 -15  -9  135.67    9.80
   0 -15   9  129.84    9.03
   0 -15   9  162.71    9.43
   0 -15  -9  123.99    8.50
   0 -15  -9   98.65   10.09
   0 -15 -10  515.15   29.98
   0 -15  10  517.36   29.67
   0 -15  10  516.95   30.95
   0 -15  10  516.22   31.54
   0  15 -10  618.69   30.29
   0  15 -10  550.14   31.08
   0  15  10  576.24   29.57
   0  15  10  613.63   29.78
   0 -15  10  509.62   32.44
   0 -15 -10  474.69   32.24
   0 -15 -10  585.03   30.14
   0 -15 -10  557.29   31.27
   0 -15  10  526.30   29.55
   0 -15  10  563.67   30.55
   0 -15  10  525.67   30.21
   0  15  10  571.18   29.52
   0 -15 -10  523.76   30.65
   0  15 -10  638.99   30.29
   0 -15  11  149.92   10.05
   0 -15  11  198.22   11.81
   0  15  11  103.97    7.58
   0  15 -11  132.49    9.71
   0 -15 -11   90.35   10.17
   0 -15 -11  100.57    8.04
   0 -15  11  136.29    8.42
   0 -15 -11  111.84    9.51
   0 -15  11  149.84    9.27
   0 -15  11  179.65    9.69
   0 -15  11  181.11   12.48
   0  15  11  108.49    7.63
   0 -15  11  130.84    8.69
   0 -15 -11   99.70    8.67
   0 -15  11  111.77    7.94
   0 -15 -12   10.61    4.77
   0  15  12   14.67    2.61
   0 -15 -12   18.64    4.10
   0 -15 -12   13.60    2.65
   0 -15 -13   32.51    3.66
   0 -15 -13   31.71    4.82
   0 -15  13   32.98    3.90
   0  15  13   34.70    3.56
   0  15 -13   30.66    4.56
   0 -15 -13   25.75    5.65
   0 -15  13   44.21    4.74
   0 -15  13   24.26    5.10
   0  15  13   33.12    3.51
   0 -15  13   30.66    4.73
   0 -15  14   58.29    5.20
   0 -15 -14   55.64    6.21
   0  15  14   64.75    4.91
   0 -15 -14   45.22    7.22
   0  15 -14   42.33    5.70
   0 -15  14   83.10    6.35
   0 -15  14   63.48    6.70
   0  15  14   65.46    4.88
   0 -15  14   60.41    6.26
   0  15  15   11.13    2.28
   0 -15 -15   15.05    3.94
   0 -15  15   13.45    2.96
   0 -15  15   20.67    3.69
   0 -15  15   16.68    3.46
   0 -15  15   16.81    4.26
   0  15 -15   18.68    4.53
   0  15  15   19.46    2.66
   0 -15  15   15.82    3.95
   0  15  16   58.38    4.39
   0 -15  16   48.53    4.70
   0 -15 -16   43.84    5.52
   0 -15  16   69.75    5.78
   0  15 -16   35.17    5.49
   0 -15  16   46.53    5.75
   0 -15  16   56.94    5.33
   0  15  16   53.00    4.23
   0 -15  16   46.19    5.44
   0  15 -17   58.37    6.65
   0 -15  17   72.34    6.95
   0 -15  17   75.78    7.38
   0 -15  17  100.60    7.01
   0 -15  17   75.05    6.16
   0  15  17   86.43    5.77
   0 -15 -17   93.02    7.65
   0  15  17   90.53    5.87
   0 -15  17  108.04    7.27
   0 -15  18   11.70    4.15
   0 -15  18   13.73    3.44
   0 -15  18   14.29    4.85
   0 -15  18   20.37    3.13
   0 -15  18   14.81    3.71
   0  15  18   13.78    2.17
   0 -15 -18   18.71    3.89
   0 -15  18   15.63    2.79
   0  15  18   13.90    2.26
   0 -15  18   26.89    3.90
   0 -15  19   20.73    4.71
   0 -15  19   16.13    3.36
   0 -15  19   19.82    5.09
   0 -15  19   23.91    3.15
   0 -15  19   18.10    3.62
   0  15  19   20.28    2.34
   0 -15 -19   15.13    3.51
   0 -15  19   15.87    2.82
   0  15  19   19.21    2.35
   0 -15  20   31.02    5.04
   0 -15  20   38.46    4.38
   0 -15  20   39.89    6.10
   0 -15  20   41.55    3.69
   0 -15  20   33.75    4.43
   0 -15 -20   40.56    4.53
   0  15  20   31.87    2.90
   0 -15  21    6.94    3.62
   0 -15  21    4.58    2.33
   0 -15  21    1.10    2.09
   0 -15  21    4.39    2.96
   0 -15 -21    6.56    2.58
   0 -15  21    7.82    2.36
   0 -15 -22   11.98    2.58
   0 -15  22   15.65    3.78
   0 -15  22   14.94    3.10
   0 -15  22   17.04    2.61
   0 -15 -23    1.16    1.68
   0 -15  23   -0.58    2.80
   0 -15  23    2.61    1.91
   0 -15  23    3.26    1.55
   0 -15 -24  145.61    6.68
   0 -15 -24  102.13    5.18
   0 -16   0  132.87    9.64
   0  16   0  110.06    8.70
   0 -16   0  116.67    9.37
   0  16   0  122.67    7.70
   0  16   0  131.23    8.40
   0 -16   0  114.25    9.10
   0 -16   0  112.27    9.09
   0 -16   0  121.37    8.61
   0 -16  -1   15.10    3.70
   0 -16   1   16.02    3.90
   0 -16   1   20.50    3.13
   0 -16  -1   16.20    3.45
   0 -16   1   13.08    3.64
   0  16   1   12.93    2.96
   0  16  -1   16.20    3.43
   0  16   1   18.34    2.58
   0  16  -1   19.19    2.48
   0 -16  -1   18.59    3.24
   0 -16  -1   14.45    3.53
   0  16  -1   22.89    3.14
   0 -16  -1   18.43    3.91
   0 -16  -2   48.59    5.62
   0 -16   2   45.38    4.53
   0 -16   2   45.74    5.68
   0 -16  -2   48.04    5.42
   0 -16  -2   51.48    4.65
   0  16   2   34.31    4.50
   0  16  -2   44.16    5.02
   0 -16  -2   46.57    5.47
   0  16  -2   51.67    4.68
   0  16   2   50.16    4.12
   0 -16  -2   46.50    4.73
   0 -16  -2   40.15    5.17
   0 -16   3  191.60   14.00
   0 -16  -3  212.75   14.11
   0  16   3  246.76   12.80
   0 -16   3  217.01   13.99
   0 -16  -3  220.31   14.19
   0  16   3  243.74   13.16
   0  16  -3  247.68   13.39
   0  16   3  180.68   13.31
   0  16  -3  206.26   13.62
   0 -16   3  183.31   13.63
   0 -16  -3  245.88   13.68
   0 -16  -3  188.23   13.74
   0 -16   3  222.77   13.34
   0 -16   3  215.47   12.99
   0 -16   4  433.14   24.53
   0 -16  -4  470.34   25.84
   0  16   4  442.74   24.22
   0 -16   4  415.88   25.75
   0 -16   4  514.57   27.99
   0  16   4  480.99   24.23
   0  16  -4  438.79   25.31
   0 -16   4  451.17   24.84
   0 -16  -4  458.03   25.08
   0 -16   4  419.02   25.36
   0  16  -4  506.03   24.96
   0 -16  -4  411.94   25.59
   0  16   4  458.99   24.49
   0  16  -5   89.74    7.58
   0  16  -5  116.07    7.51
   0 -16  -5   64.63    7.33
   0  16   5   93.45    6.62
   0 -16  -5   80.53    7.75
   0 -16   5   83.89    7.94
   0 -16   5  101.73    9.52
   0  16   5  101.25    6.64
   0 -16  -5   94.32    7.27
   0 -16   5   98.04    7.08
   0  16  -5  111.92    7.33
   0 -16  -5   74.90    7.61
   0 -16   5   90.28    7.59
   0  16   5   93.14    6.76
   0  16  -6  144.97    8.88
   0  16   6  128.24    8.35
   0  16  -6  100.15    8.71
   0 -16   6  122.52   10.94
   0 -16  -6   83.62    8.97
   0 -16   6   97.15    9.10
   0  16   6  126.34    8.03
   0 -16  -6  124.14    9.42
   0 -16   6  131.67    9.11
   0  16   6  127.37    7.95
   0  16  -6  128.14    8.50
   0 -16   6  112.06    8.92
   0 -16  -6  108.79    9.23
   0  16   6  129.98    8.18
   0 -16  -6  109.10    8.37
   0 -16   6  122.39    8.30
   0 -16   7   83.64    7.56
   0  16   7   93.17    6.62
   0  16  -7  108.81    7.31
   0  16  -7   79.92    7.26
   0  16   7   90.12    6.36
   0 -16   7   85.53    9.14
   0 -16  -7   61.37    7.55
   0 -16  -7   84.73    7.74
   0  16   7   92.81    6.46
   0 -16   7   72.92    7.70
   0 -16   7   98.56    7.43
   0  16   7   90.82    6.51
   0 -16  -7   80.54    7.64
   0  16  -7  108.80    7.14
   0 -16   7   86.82    7.21
   0 -16   7   86.04    6.64
   0 -16  -7   92.25    7.01
   0 -16   8  129.88    9.13
   0 -16  -8  142.97    9.62
   0 -16   8  123.51    9.94
   0 -16   8  122.23   10.75
   0  16  -8  138.09   10.08
   0  16   8  148.54    9.17
   0  16  -8  158.43    9.69
   0  16   8  152.46    9.06
   0 -16   8  133.68   11.62
   0 -16  -8  113.96   10.85
   0 -16   8  108.12   10.06
   0 -16  -8  135.84   10.55
   0  16   8  144.23    9.03
   0 -16   8  150.43    9.87
   0 -16   8  165.31    9.65
   0 -16  -8  134.01   10.23
   0  16   8  137.76    8.96
   0 -16   8  125.30    9.61
   0  16  -8  170.65    9.75
   0 -16   9    1.68    3.33
   0 -16   9    6.44    4.09
   0 -16  -9    4.78    3.86
   0  16  -9    3.07    2.93
   0  16   9    7.72    2.40
   0  16  -9    8.87    2.71
   0  16   9    6.70    2.23
   0 -16   9    7.21    4.37
   0 -16   9    0.24    2.64
   0 -16  -9    8.55    3.46
   0  16  -9    8.02    2.52
   0  16   9    6.03    2.05
   0 -16   9    5.26    3.52
   0  16   9    8.83    2.43
   0 -16  -9    2.63    3.43
   0 -16   9    7.31    2.74
   0 -16   9    5.10    2.06
   0 -16  -9    4.78    2.56
   0 -16   9    4.62    2.67
   0 -16  10   26.04    4.43
   0 -16  10   25.23    5.06
   0  16 -10   30.51    3.79
   0 -16 -10   22.91    5.57
   0  16 -10   33.59    4.48
   0  16  10   28.75    3.28
   0  16  10   35.92    3.58
   0 -16  10   25.95    5.87
   0 -16  10   27.56    3.34
   0 -16 -10   33.56    4.95
   0 -16  10   30.34    3.95
   0 -16  10   26.08    3.97
   0  16  10   27.99    3.13
   0 -16 -10   25.22    4.30
   0 -16  10   32.84    4.20
   0 -16  11   62.82    5.71
   0 -16  11   34.92    5.09
   0 -16  11   30.93    6.03
   0 -16 -11   33.71    5.94
   0  16 -11   31.02    4.84
   0  16  11   44.16    3.97
   0 -16 -11   46.29    5.90
   0 -16  11   45.70    4.25
   0 -16  11   59.05    5.42
   0  16  11   49.27    4.36
   0 -16  11   40.45    4.60
   0 -16 -11   38.93    5.17
   0 -16 -12  284.94   21.53
   0 -16  12  335.19   19.03
   0  16  12  355.40   18.99
   0 -16 -12  399.98   21.08
   0  16 -12  319.38   20.31
   0  16  12  318.98   18.45
   0 -16  12  305.58   20.90
   0 -16  12  326.80   19.22
   0 -16  12  377.66   20.75
   0 -16  13    1.38    2.86
   0 -16  13   -0.84    2.61
   0 -16 -13    1.16    3.02
   0  16  13   -1.06    1.92
   0  16  14    1.17    1.79
   0 -16  14    1.17    2.15
   0 -16 -14    4.80    3.15
   0 -16  14    1.86    3.26
   0 -16  14   -1.45    2.81
   0 -16  14    3.57    3.70
   0  16 -14    1.35    3.75
   0 -16  14    6.62    2.91
   0  16  14    0.88    1.85
   0 -16  15   11.35    2.75
   0 -16 -15    7.92    3.39
   0  16  15   11.18    2.20
   0 -16  15    5.85    3.24
   0 -16  15    5.88    3.83
   0 -16  15   10.10    3.23
   0  16 -15   10.64    3.85
   0 -16  15    6.27    2.98
   0  16  15   12.39    2.17
   0 -16 -16   25.80    4.23
   0 -16  16   21.64    3.09
   0  16  16   21.95    2.72
   0 -16  16   23.30    3.88
   0 -16  16   24.44    3.73
   0 -16  16   22.99    4.33
   0  16 -16   19.10    4.07
   0  16  16   18.05    2.59
   0 -16  16   27.26    3.89
   0 -16 -17   50.37    5.27
   0  16  17   45.23    3.69
   0 -16  17   37.45    3.95
   0 -16  17   41.65    4.76
   0 -16  17   50.01    4.60
   0 -16  17   33.59    4.77
   0  16  17   45.23    3.75
   0 -16  17   58.80    5.09
   0  16 -17   38.23    4.74
   0 -16 -18  159.78    9.95
   0 -16  18  119.34    8.39
   0 -16  18  132.85   10.90
   0 -16  18  126.86    9.19
   0 -16  18  112.36    9.31
   0 -16  18  151.26    9.13
   0  16  18  141.47    8.21
   0 -16  18  122.58   10.17
   0 -16 -19    2.64    2.57
   0 -16  19    7.44    4.18
   0 -16  19    0.18    2.25
   0 -16  19    1.49    2.27
   0 -16  19    3.88    1.91
   0 -16  19    4.55    3.04
   0 -16  19    6.09    2.35
   0  16  19    2.27    1.34
   0 -16  20    2.99    3.31
   0 -16 -20    0.18    2.26
   0 -16  20    0.27    3.56
   0 -16  20    0.87    2.11
   0 -16  20   -3.01    2.07
   0 -16  20    1.25    2.03
   0  16  20    0.39    1.07
   0 -16  20    1.39    2.00
   0  16 -20   -2.58    2.38
   0 -16  21    7.05    2.22
   0 -16  21   11.74    2.12
   0 -16  21   10.61    3.52
   0 -16 -21    7.26    2.38
   0 -16  21   13.15    3.19
   0 -16 -21    9.21    2.94
   0 -16 -22   61.19    4.33
   0 -16  22   56.26    5.36
   0 -16  22   46.34    4.41
   0 -16 -22   57.72    5.02
   0 -16 -23   89.90    5.29
   0 -16  23   86.61    5.52
   0  17   0    0.44    1.72
   0 -17   0    0.61    3.20
   0 -17   0   -0.62    3.04
   0  17   0   -0.53    2.29
   0 -17   0    1.18    3.22
   0  17   0    1.82    2.36
   0 -17   0    1.63    2.38
   0 -17   0    1.52    2.54
   0  17  -1  240.53   13.55
   0  17   1  254.19   13.78
   0 -17  -1  235.10   15.37
   0 -17   1  224.71   15.44
   0 -17  -1  217.98   15.42
   0  17   1  222.93   14.88
   0  17  -1  228.15   14.84
   0  17  -1  261.80   14.55
   0 -17  -1  231.45   15.38
   0 -17  -1  229.73   14.58
   0 -17  -1  269.29   14.59
   0 -17  -2   -0.32    3.22
   0 -17  -2   -0.30    3.23
   0  17  -2    0.62    2.26
   0  17   2    4.27    2.53
   0  17  -2   -0.27    2.48
   0  17  -2    2.37    2.77
   0 -17  -2    4.47    3.12
   0 -17   2   -0.63    3.24
   0 -17  -2    0.71    2.35
   0  17   2    2.91    1.86
   0 -17   3    6.38    3.49
   0 -17  -3    6.36    3.85
   0  17  -3    4.97    2.59
   0  17   3    4.24    2.30
   0  17  -3    3.47    2.86
   0  17  -3    3.51    2.66
   0  17   3    2.62    2.47
   0 -17  -3    3.25    3.28
   0 -17   3    2.23    3.22
   0  17   3    5.16    1.94
   0 -17  -3   -0.71    2.58
   0 -17   3    4.28    2.40
   0 -17   4   76.03    8.64
   0 -17   4   59.39    6.78
   0 -17  -4   70.03    6.69
   0  17   4   63.83    5.43
   0 -17  -4   59.75    6.63
   0 -17   4   64.58    6.69
   0  17  -4   69.26    5.90
   0  17   4   71.27    5.81
   0  17  -4   53.91    5.85
   0  17  -4   74.99    6.24
   0 -17  -4   54.81    5.68
   0 -17   4   62.48    5.75
   0  17   4   66.00    5.20
   0 -17   5  797.34   42.19
   0  17  -5  798.31   39.17
   0 -17   5  706.98   39.67
   0 -17  -5  653.99   39.73
   0  17   5  717.17   38.59
   0 -17   5  630.77   39.96
   0 -17  -5  769.01   40.17
   0 -17   5  836.46   40.00
   0  17  -5  846.20   39.47
   0  17  -5  691.13   39.48
   0  17   5  821.97   38.97
   0  17   5  750.91   38.32
   0 -17   5  693.41   38.86
   0 -17  -5  681.93   39.05
   0 -17   6    2.17    4.37
   0  17   6    3.66    2.07
   0 -17  -6    6.58    3.53
   0  17  -6    2.11    2.38
   0 -17   6    4.93    3.28
   0 -17  -6    2.66    3.00
   0  17   6    3.66    2.05
   0 -17   6    3.30    3.50
   0 -17   6   -0.26    2.74
   0 -17   6   -0.27    3.03
   0  17  -6    2.59    2.75
   0  17   6    3.93    2.38
   0  17  -6    0.27    2.38
   0  17   6    4.02    1.96
   0 -17  -6    3.27    2.50
   0 -17   6    5.13    2.34
   0 -17   7   25.92    5.84
   0  17  -7   34.50    4.14
   0 -17  -7   32.51    4.96
   0  17   7   31.62    3.64
   0 -17   7   31.40    4.58
   0  17   7   32.72    3.61
   0 -17   7   15.97    4.50
   0 -17  -7   39.46    5.25
   0 -17   7   36.77    4.63
   0 -17   7   28.48    4.57
   0  17  -7   31.30    4.49
   0  17  -7   39.10    4.63
   0  17   7   30.11    3.75
   0  17   7   30.85    3.55
   0 -17   7   30.92    3.74
   0 -17  -7   25.20    3.88
   0 -17   8   23.67    5.57
   0  17   8   28.03    3.28
   0 -17   8   26.99    4.41
   0 -17  -8   26.69    4.50
   0  17  -8   26.87    3.96
   0  17   8   31.02    3.46
   0 -17   8   17.96    4.58
   0 -17  -8   22.12    4.43
   0 -17   8   27.34    4.11
   0 -17   8   18.83    4.11
   0  17  -8   34.81    4.21
   0  17  -8   26.80    4.26
   0 -17  -8   22.76    4.77
   0  17   8   27.02    3.43
   0  17   8   30.23    3.51
   0 -17  -8   25.20    3.84
   0 -17   8   24.01    3.39
   0  17   9  107.43    7.32
   0 -17   9   91.49    9.72
   0 -17  -9   85.58    9.27
   0  17   9  102.84    7.24
   0 -17  -9  113.77    8.99
   0 -17   9  118.27    8.18
   0 -17   9   90.83    8.13
   0  17  -9  106.43    8.44
   0  17   9  110.41    7.29
   0  17  -9  123.60    8.04
   0 -17  -9  102.55    8.59
   0 -17   9  114.03    8.20
   0  17   9   98.77    7.14
   0  17  -9  113.88    7.85
   0 -17  -9  101.72    7.74
   0 -17   9   93.38    7.26
   0 -17  10   62.61    5.77
   0 -17  10   81.22    7.16
   0  17 -10   86.69    7.33
   0  17  10   77.42    5.88
   0  17 -10   91.39    6.59
   0  17  10   94.87    6.22
   0 -17  10   73.53    8.70
   0 -17 -10   62.39    7.74
   0  17  10   82.82    6.13
   0 -17 -10   86.15    7.58
   0 -17  10   82.38    6.65
   0 -17  10  100.93    6.81
   0  17  10   75.45    5.85
   0 -17  10   81.25    6.69
   0 -17 -10   75.62    7.07
   0 -17 -11   49.43    5.29
   0 -17  11   44.04    4.79
   0 -17 -11   54.70    6.04
   0  17  11   51.10    4.30
   0  17 -11   54.02    4.82
   0 -17  11   56.32    5.82
   0 -17  11   39.76    5.84
   0  17  11   52.96    4.58
   0 -17  11   58.30    5.17
   0 -17 -12    1.70    3.18
   0  17  12    1.74    1.50
   0 -17  12    1.33    3.29
   0 -17  12   -0.21    2.30
   0 -17  12    0.54    1.73
   0 -17  12    1.80    2.83
   0 -17  13   40.54    5.03
   0 -17  13   37.93    5.37
   0 -17  13   46.71    4.56
   0 -17  13   35.24    3.75
   0  17  13   35.97    3.78
   0 -17 -13   39.32    5.17
   0  17  14    3.43    1.81
   0 -17 -14    5.03    3.25
   0 -17  14    9.02    2.28
   0 -17  14   10.68    3.31
   0 -17  14   22.98    4.45
   0 -17  14   15.80    3.64
   0  17 -14   21.92    4.77
   0  17  14    4.05    2.04
   0 -17  14   14.60    3.04
   0  17  15   58.19    4.54
   0 -17  15   51.83    4.56
   0 -17 -15   59.33    6.03
   0 -17  15   56.24    5.58
   0 -17  15   71.56    5.79
   0 -17  15   46.92    5.82
   0  17 -15   53.27    6.15
   0 -17  15   67.63    5.45
   0  17  15   64.62    4.69
   0 -17  16   14.36    2.39
   0 -17 -16   19.75    3.78
   0 -17  16   13.25    3.05
   0 -17  16   14.44    2.96
   0 -17  16   13.50    3.53
   0  17 -16   16.38    3.51
   0  17  16   17.31    2.31
   0 -17  16   15.06    2.94
   0 -17 -17  160.02   10.02
   0 -17  17  126.77    8.47
   0 -17  17  126.55    9.16
   0 -17  17  160.79    9.47
   0  17  17  140.80    8.43
   0 -17  17  178.55    9.60
   0  17 -17  121.40    9.33
   0 -17 -17  155.05   10.50
   0 -17 -18   25.19    3.57
   0 -17  18   18.08    4.54
   0 -17  18   15.65    2.94
   0 -17  18   18.76    2.79
   0  17  18   19.87    2.22
   0 -17  18   22.00    3.01
   0 -17 -18   21.06    4.03
   0 -17  18   14.86    3.90
   0 -17 -19    5.61    2.37
   0 -17  19    0.53    3.45
   0 -17  19    2.15    1.96
   0 -17  19   -0.13    1.54
   0  17  19    0.08    1.15
   0 -17  19    2.37    1.85
   0 -17  19    5.17    3.02
   0 -17 -19   -1.32    2.84
   0 -17  20    1.29    2.36
   0 -17 -20    2.86    2.29
   0  17 -20   -0.57    1.53
   0  17  20   -0.26    0.91
   0 -17 -20    2.26    1.96
   0 -17  20    1.55    1.55
   0 -17  20    1.38    2.75
   0 -17 -21   49.81    3.76
   0 -17  21   48.46    4.80
   0 -17  21   39.86    3.99
   0 -17 -21   48.73    4.37
   0 -17 -22   19.76    2.05
   0 -17 -22   28.20    2.90
   0 -17  22   24.35    2.35
   0 -18   0  334.62   20.54
   0 -18   0  314.05   19.42
   0  18   0  352.97   19.36
   0 -18   0  303.42   20.14
   0  18   0  376.50   19.63
   0  18   0  281.99   19.45
   0  18   0  350.03   18.51
   0 -18   0  379.85   19.60
   0  18  -1    7.25    2.02
   0  18   1   10.52    2.26
   0 -18  -1    8.38    3.63
   0 -18   1    6.06    3.96
   0 -18  -1   11.21    3.52
   0  18   1    7.92    2.83
   0  18  -1    6.73    2.83
   0  18  -1    5.21    2.76
   0 -18  -1    7.96    3.80
   0  18  -1    9.57    2.71
   0 -18  -1    4.61    2.52
   0 -18  -1   10.19    2.77
   0 -18   1    9.48    3.28
   0  18   2   10.34    2.30
   0 -18   2   13.98    3.92
   0 -18  -2    9.19    3.52
   0 -18  -2    8.07    3.60
   0  18  -2    7.96    3.09
   0  18  -2   10.93    3.23
   0  18  -2   10.29    2.84
   0 -18  -2   11.04    4.02
   0 -18  -2   11.90    3.04
   0 -18   2   13.10    3.39
   0  18   3  306.57   16.88
   0 -18   3  265.17   18.46
   0 -18  -3  296.61   18.56
   0 -18  -3  264.05   18.52
   0 -18   3  356.79   21.05
   0  18  -3  342.56   17.99
   0  18   3  325.47   17.65
   0  18  -3  272.91   17.94
   0 -18   3  287.94   18.48
   0  18  -3  337.00   17.82
   0  18   3  308.32   17.43
   0 -18  -3  288.91   18.66
   0 -18  -3  275.84   17.64
   0 -18   3  285.14   17.57
   0 -18   3  342.58   18.22
   0 -18   4  149.27   12.30
   0 -18   4  114.23   10.24
   0 -18  -4  146.03   10.75
   0  18  -4  159.04    9.87
   0 -18   4  142.56   10.58
   0 -18  -4  132.10   10.60
   0  18   4  148.81    9.50
   0  18   4  148.02    9.06
   0 -18  -4  127.65    9.75
   0 -18   4  131.32    9.63
   0  18  -4  176.13   10.26
   0  18  -4  125.13    9.87
   0  18   4  156.89    9.68
   0 -18   5   21.35    5.66
   0  18   5   20.15    3.10
   0  18  -5   20.08    3.48
   0 -18   5   24.00    4.34
   0 -18  -5   17.27    4.25
   0 -18  -5   16.78    4.09
   0 -18   5   15.75    4.27
   0 -18   5   24.95    4.10
   0  18   5   22.98    3.05
   0  18   5   24.61    3.42
   0  18  -5   27.49    4.04
   0  18  -5   19.32    3.76
   0 -18   5   21.19    3.49
   0 -18  -5   17.42    3.38
   0 -18   6   22.91    5.85
   0 -18  -6   18.89    4.03
   0  18   6   17.58    2.92
   0  18  -6   18.96    3.26
   0 -18   6   24.23    4.38
   0 -18   6   15.17    4.34
   0 -18  -6   23.95    4.15
   0 -18   6   19.25    3.79
   0  18   6   18.14    2.82
   0  18  -6   21.51    3.83
   0  18   6   22.22    3.19
   0  18  -6   24.39    3.86
   0 -18   6   14.00    3.76
   0 -18   6   18.75    3.19
   0 -18  -6   18.98    3.35
   0 -18   7  190.46   13.20
   0  18   7  220.73   12.53
   0  18  -7  204.84   13.44
   0  18  -7  249.69   13.35
   0  18   7  224.98   12.35
   0 -18   7  185.40   14.96
   0 -18   7  156.89   13.36
   0 -18  -7  228.16   14.07
   0 -18   7  210.24   13.12
   0 -18  -7  189.91   12.80
   0 -18   7  184.93   12.53
   0  18   7  197.22   12.37
   0  18  -7  230.68   13.10
   0 -18  -7  210.47   13.79
   0 -18   7  211.54   13.49
   0 -18   8    6.34    4.55
   0  18  -8    5.64    2.55
   0 -18  -8    3.94    3.09
   0 -18   8    6.03    3.09
   0 -18   8    4.25    3.72
   0 -18  -8    6.08    3.44
   0 -18   8    7.82    2.77
   0  18  -8   12.65    3.11
   0  18   8    3.57    2.02
   0  18  -8    5.80    2.82
   0 -18   8    5.65    3.33
   0 -18   8    9.53    3.32
   0  18   8    4.31    2.07
   0 -18   9   62.95    8.14
   0 -18   9   72.73    6.37
   0 -18  -9   62.18    6.37
   0 -18  -9   68.45    6.80
   0 -18   9   64.77    5.91
   0  18   9   67.44    5.30
   0  18   9   67.96    5.40
   0 -18   9   55.06    6.53
   0 -18 -10    4.49    3.68
   0 -18  10    1.29    2.11
   0 -18 -10   10.98    4.20
   0 -18  10    2.24    2.14
   0 -18  10    1.00    3.20
   0 -18  10    0.74    2.74
   0  18 -10    3.12    2.40
   0  18  10    0.59    1.84
   0  18  10    2.46    2.20
   0 -18 -11  192.24   11.46
   0  18 -11  160.28    9.74
   0  18  11  139.31    9.03
   0 -18  11  136.41   10.29
   0 -18  11  177.47   10.94
   0 -18 -11  141.90   10.11
   0 -18  11  142.34    9.72
   0  18  11  159.74    9.49
   0  18  12   67.02    4.09
   0 -18  12   57.43    4.94
   0 -18  13   36.60    3.89
   0 -18  13   34.79    4.49
   0  18 -13   39.30    5.48
   0 -18 -13   47.16    5.25
   0 -18  14    4.99    2.47
   0  18 -14    0.29    3.15
   0 -18  14    4.15    2.01
   0 -18 -14    4.29    2.79
   0 -18 -15   78.19    6.15
   0 -18  15   50.72    4.23
   0 -18  15   56.11    5.15
   0 -18  15   74.20    5.89
   0  18 -15   53.15    5.96
   0 -18  15   60.38    5.04
   0  18  15   57.27    4.45
   0 -18 -16   22.55    3.64
   0 -18  16   18.80    3.66
   0 -18  16   13.56    3.21
   0  18 -16   13.66    3.72
   0 -18  16   18.03    2.99
   0  18  16   17.94    2.31
   0 -18  17    1.49    2.91
   0 -18 -17    2.38    2.38
   0 -18  17    6.33    3.65
   0 -18  17    0.77    1.89
   0  18 -17    1.81    1.96
   0 -18  17    0.94    1.64
   0  18  17    2.50    1.35
   0 -18  18  165.06   11.45
   0 -18  18  175.52    9.98
   0  18  18  162.03    9.21
   0 -18  18  156.42    9.63
   0 -18 -18  188.86   10.46
   0 -18 -18  170.60   10.89
   0 -18  18  152.68   10.77
   0 -18 -19   15.80    2.44
   0 -18  19    8.53    3.33
   0  18  19   10.64    1.45
   0 -18  19   12.44    2.87
   0 -18 -19   13.15    2.97
   0 -18 -20    7.74    1.77
   0 -18 -20    9.20    2.38
   0 -18  20   11.00    2.33
   0  18  20    3.97    0.77
   0 -18  20    9.91    2.85
   0 -18 -21   11.10    2.07
   0 -18  21    9.83    2.39
   0 -19   0   -0.31    3.35
   0 -19   0    2.43    2.17
   0  19   0    0.54    2.21
   0  19   0    0.42    2.60
   0  19   0   -1.06    2.29
   0 -19   0    1.21    3.34
   0  19   0   -0.86    1.68
   0 -19   0    0.82    2.26
   0 -19  -1   -1.24    3.42
   0 -19   1    1.60    3.37
   0 -19  -1    0.97    2.00
   0  19  -1    0.43    2.00
   0 -19  -1    3.65    3.13
   0  19  -1    1.50    2.53
   0  19  -1   -0.54    2.28
   0  19   1    1.77    1.78
   0 -19   1    1.29    2.49
   0  19   2  320.79   16.94
   0 -19  -2  294.62   18.70
   0 -19   2  262.62   18.47
   0 -19  -2  297.52   18.74
   0 -19   2  358.68   21.09
   0  19  -2  251.85   17.84
   0  19  -2  358.89   18.11
   0 -19  -2  286.48   18.63
   0  19  -2  323.67   17.80
   0  19   2  306.50   17.56
   0 -19   2  294.79   17.84
   0 -19  -2  283.34   17.77
   0 -19   2  334.11   18.01
   0  19   3   34.98    3.45
   0 -19   3   23.74    4.54
   0 -19  -3   21.97    4.79
   0  19   3   29.12    3.73
   0  19  -3   29.12    3.87
   0 -19   3   21.77    4.74
   0 -19  -3   31.72    4.90
   0 -19   3   22.56    5.93
   0 -19  -3   22.57    4.55
   0  19  -3   34.13    4.38
   0  19   3   32.77    3.97
   0  19  -3   25.70    4.01
   0 -19   3   29.98    3.84
   0 -19  -3   32.43    4.04
   0 -19   3   35.34    4.41
   0 -19   4    4.29    4.69
   0 -19  -4    7.83    3.68
   0 -19   4    7.14    3.50
   0 -19  -4    5.98    3.34
   0 -19   4    5.47    3.80
   0 -19   4    5.14    3.29
   0  19   4    6.01    2.65
   0  19  -4    8.53    3.07
   0  19   4    3.43    2.04
   0 -19   4    5.68    3.18
   0 -19   5   16.97    5.32
   0 -19  -5   10.63    3.76
   0 -19   5   10.76    3.62
   0 -19   5    9.35    3.61
   0 -19  -5   10.25    3.64
   0 -19   5   14.53    3.34
   0  19   5   14.68    2.95
   0  19  -5   13.97    3.38
   0 -19   5   17.80    3.83
   0  19   5   11.28    2.53
   0 -19   5   16.76    3.70
   0 -19   6   22.17    5.48
   0 -19   6   12.53    3.68
   0 -19  -6    8.97    3.69
   0 -19   6   12.84    3.85
   0 -19  -6   16.28    3.97
   0 -19   6   18.07    3.51
   0  19   6   12.59    2.82
   0  19  -6   17.39    3.35
   0 -19   6   16.98    3.93
   0  19   6   19.33    2.81
   0 -19   6   11.61    3.35
   0 -19   7    2.88    3.73
   0 -19   7    2.27    2.85
   0 -19  -7    1.11    3.04
   0 -19  -7    0.57    3.06
   0 -19   7    2.85    3.35
   0 -19   7    7.16    2.74
   0  19  -7    3.23    2.59
   0  19   7    2.92    2.10
   0 -19   7    4.13    3.22
   0  19   7    4.00    2.04
   0 -19   7    3.79    2.51
   0 -19   8    0.40    4.27
   0 -19  -8    0.27    2.91
   0 -19   8    2.38    2.69
   0 -19  -8    4.45    3.35
   0 -19   8   -0.42    2.10
   0  19   8   -0.96    2.08
   0  19  -8    1.73    2.31
   0 -19   8    3.85    3.09
   0  19   8    1.97    2.04
   0 -19   8    2.07    2.52
   0 -19   9   95.38    9.16
   0 -19  -9   83.75    7.42
   0 -19   9   96.47    7.32
   0 -19  -9  105.05    8.16
   0 -19   9   74.35    6.50
   0 -19   9  113.02    7.97
   0 -19   9   81.27    7.03
   0  19   9   90.97    6.44
   0  19  -9   99.31    6.96
   0  19   9   96.24    6.47
   0 -19 -10  155.09   10.65
   0  19  10  132.56    8.76
   0  19 -10  188.18    9.79
   0 -19  10  121.34    9.56
   0 -19  10  189.21   10.66
   0  19  10  148.16    9.09
   0 -19 -10  123.75    9.63
   0 -19  10  136.85    9.51
   0 -19 -11    9.78    3.46
   0  19  11    6.09    1.74
   0  19 -11    5.79    2.02
   0 -19  11   10.96    3.16
   0 -19  11    5.77    2.13
   0  19  11    9.11    2.31
   0 -19  11    4.22    2.52
   0  19  12    2.00    1.77
   0 -19 -12    3.82    2.87
   0 -19  12    4.25    2.77
   0 -19 -13    4.04    2.95
   0  19 -13    7.20    3.49
   0  19  13    2.49    1.73
   0 -19  13    2.81    2.68
   0 -19 -14   69.31    6.08
   0 -19 -15   -0.38    2.45
   0  19 -15   -0.21    2.62
   0 -19  15    0.34    2.15
   0 -19 -16  403.83   19.59
   0  19  16  354.53   18.35
   0 -19  16  389.38   19.24
   0 -19  17   19.05    3.72
   0 -19  17   28.08    3.04
   0 -19  17   26.77    4.53
   0 -19 -17   37.18    3.55
   0  19  17   29.77    2.55
   0 -19  18   22.15    3.42
   0 -19  18   26.16    4.15
   0 -19 -18   30.74    3.15
   0  19  18   28.75    2.33
   0  19 -19    2.34    1.26
   0 -19 -19    4.67    1.47
   0 -19  19    7.82    2.03
   0  19  19    6.54    1.03
   0 -20   0   48.94    4.65
   0  20   0   52.90    5.05
   0 -20   0   43.27    5.83
   0  20   0   47.70    4.00
   0 -20   0   48.91    5.90
   0 -20  -1   14.81    3.96
   0 -20   1   24.28    5.73
   0  20  -1   23.54    3.64
   0  20   1   16.64    3.37
   0 -20   1   17.16    4.30
   0 -20  -1   19.95    4.31
   0  20   1   17.83    2.57
   0 -20   1   13.07    2.98
   0 -20  -2   -0.58    3.31
   0 -20  -2    0.29    3.05
   0 -20   2   -0.61    2.88
   0 -20   2   -1.66    5.15
   0  20  -2   -0.20    2.47
   0 -20   2    0.62    2.38
   0  20   2    2.12    1.78
   0 -20   3   17.21    4.14
   0 -20  -3    6.64    3.57
   0 -20  -3   12.22    3.88
   0 -20   3   10.08    4.00
   0 -20   3   10.29    3.21
   0 -20   3   10.64    4.96
   0  20   3   10.94    2.93
   0  20  -3   15.39    3.39
   0 -20   3   10.99    3.04
   0  20   3   10.15    2.27
   0 -20   4   88.24    7.62
   0 -20  -4   87.54    7.69
   0 -20  -4   79.10    7.53
   0 -20   4   65.38    7.39
   0 -20   4   96.60    7.28
   0 -20  -4   75.70    7.57
   0 -20   4   92.45    9.18
   0  20   4   83.41    6.50
   0  20  -4   88.03    6.85
   0 -20   4  103.80    7.32
   0  20   4   84.65    6.06
   0 -20   5   46.77    5.40
   0 -20  -5   52.38    5.82
   0 -20   5   29.43    5.18
   0 -20  -5   48.50    5.67
   0 -20   5   40.13    4.77
   0 -20   5   40.48    6.74
   0  20  -5   52.31    4.95
   0  20   5   48.47    4.58
   0 -20   5   54.34    5.31
   0  20   5   50.26    4.27
   0 -20   6    8.39    3.13
   0 -20  -6   10.67    3.65
   0 -20  -6    8.41    3.48
   0 -20   6    5.67    3.50
   0 -20   6    4.16    2.36
   0 -20   6    8.94    4.47
   0  20  -6    5.93    2.65
   0  20   6    3.83    2.19
   0 -20   6   10.84    2.94
   0  20   6    5.96    2.07
   0 -20  -7    5.33    3.17
   0 -20   7    5.32    2.82
   0 -20  -7    7.17    3.17
   0 -20   7    7.97    2.52
   0  20   7    4.55    2.21
   0  20  -7    7.19    2.51
   0 -20   7    7.57    4.45
   0 -20   7    7.05    2.90
   0  20   7    8.19    2.22
   0 -20  -8   52.34    5.60
   0  20   8   44.79    4.15
   0  20  -8   57.32    4.84
   0 -20  -8   44.22    5.13
   0 -20   8   51.78    5.03
   0 -20   8   42.13    6.50
   0  20   8   50.77    4.24
   0 -20   8   52.57    5.38
   0  20   9    4.86    1.84
   0  20  -9    3.85    2.23
   0 -20   9    2.32    2.24
   0 -20  -9    3.05    2.53
   0 -20   9    4.03    2.72
   0 -20  -9    1.96    2.93
   0  20   9    5.91    1.99
   0  20  10   40.43    3.52
   0  20 -10   45.97    4.02
   0 -20 -10   35.93    4.26
   0 -20  10   37.97    3.97
   0 -20  10   50.27    4.88
   0 -20 -10   46.25    5.11
   0  20  10   44.71    3.79
   0  20 -11   46.77    3.19
   0 -20 -11   44.47    4.54
   0  20  11   42.80    3.13
   0 -20  11   50.07    4.34
   0 -20 -12  139.93    9.25
   0 -20  12  144.48    8.96
   0  20  12  125.85    7.95
   0  20 -12  120.36    9.63
   0 -20 -13   -2.11    2.55
   0  20  13    0.21    1.52
   0  20 -13    2.54    2.88
   0 -20  13    1.20    2.11
   0 -20 -14  148.44    8.84
   0  20 -14  111.72    8.68
   0 -20 -15  212.68   11.29
   0  20 -15  161.90   10.90
   0 -20  16   53.89    5.24
   0 -20  16   61.13    4.48
   0  20  16   58.61    3.83
   0 -20  16   70.16    6.03
   0 -20 -16   69.71    4.71
   0  20  17    9.67    1.38
   0 -20  17   11.23    2.99
   0 -20  17    8.43    2.35
   0 -20 -17   11.01    1.96
   0 -20 -18   24.50    2.23
   0 -20  18   21.02    2.53
   0  20 -18   16.54    2.07
   0 -21   0    3.98    3.25
   0 -21   0   -0.28    2.98
   0 -21   0    0.38    4.28
   0  21   0   -0.18    2.43
   0  21   0    0.56    1.35
   0 -21  -1   86.12    7.33
   0 -21  -1   74.57    7.25
   0 -21   1   69.04    7.20
   0 -21   1   88.59    6.98
   0 -21   1   94.60    8.96
   0 -21  -1  107.64    9.35
   0  21   1   81.12    6.38
   0  21  -1   95.60    6.68
   0 -21   1   69.38    5.90
   0  21   1   76.09    5.45
   0 -21  -2    3.43    3.06
   0 -21  -2    0.54    2.91
   0 -21   2    2.26    3.29
   0 -21   2    1.11    2.79
   0 -21   2   -0.37    4.73
   0  21  -2    1.48    2.56
   0 -21   2    0.35    2.20
   0  21   2    1.00    1.65
   0 -21   3  216.19   14.10
   0 -21  -3  207.15   14.17
   0 -21   3  177.30   14.01
   0 -21  -3  217.36   14.35
   0 -21   3  248.29   13.96
   0 -21   3  229.08   15.82
   0  21   3  241.26   13.42
   0  21  -3  253.30   13.70
   0 -21   3  227.93   13.44
   0  21   3  225.89   12.69
   0 -21  -4   92.43    7.78
   0 -21   4  100.79    7.80
   0 -21  -4   85.82    7.71
   0 -21   4   70.46    7.67
   0 -21   4   93.84    7.19
   0 -21   4  104.86    9.51
   0  21  -4  100.48    7.17
   0  21   4   97.82    6.86
   0 -21   4   97.86    7.22
   0  21   4   91.63    6.26
   0  21   5   55.82    4.43
   0 -21   5   42.37    5.66
   0 -21  -5   49.17    5.61
   0 -21   5   55.96    4.97
   0 -21   5   58.51    7.12
   0 -21   5   55.14    5.18
   0 -21   5   54.00    5.48
   0 -21  -5   58.19    5.81
   0  21  -5   56.78    5.13
   0  21   5   58.10    4.85
   0 -21  -6   16.73    3.73
   0  21   6   18.49    2.86
   0  21  -6   20.38    3.23
   0 -21   6   15.85    3.47
   0 -21  -6   15.21    3.59
   0 -21   6   16.88    4.93
   0 -21   6   16.09    3.35
   0  21   6   22.05    2.65
   0 -21  -7   32.78    4.35
   0  21   7   27.20    3.03
   0  21  -7   29.31    3.43
   0 -21  -7   27.87    4.02
   0 -21   7   22.91    3.60
   0 -21   7   20.60    4.96
   0  21   7   23.60    2.85
   0 -21   7   23.94    3.62
   0  21  -8    1.79    1.92
   0  21   8    6.86    1.93
   0 -21   8   -2.00    2.21
   0 -21  -8    2.62    2.61
   0 -21   8    0.56    2.37
   0  21   8    4.16    1.82
   0 -21  -8    2.93    2.95
   0  21   9  118.24    7.72
   0  21  -9  139.95    8.24
   0 -21   9  114.75    8.24
   0 -21  -9  132.08    8.70
   0 -21   9  147.25    8.92
   0  21   9  136.10    8.00
   0 -21  -9  140.34    9.32
   0  21 -10   26.90    2.48
   0 -21  10    0.80    1.07
   0 -21  10   33.42    3.49
   0 -21 -10   29.85    3.57
   0  21  10   28.40    2.56
   0 -21 -11    3.87    2.47
   0 -21  11    5.25    2.32
   0  21  11    3.46    1.62
   0  21 -11    3.50    2.95
   0 -21 -12    7.06    2.44
   0  21  12   10.92    1.85
   0 -21  12   11.04    2.46
   0  21 -12    7.28    2.87
   0 -21 -13   58.26    4.65
   0 -21  13   46.96    4.16
   0  21  13   50.43    3.69
   0  21 -13   45.29    4.61
   0  21 -14   19.61    2.85
   0 -21 -14   26.99    3.06
   0  21  14   23.61    2.28
   0 -21  14   25.17    2.81
   0 -21 -15    4.63    1.67
   0 -21  15    3.53    2.99
   0  21 -15    2.86    1.58
   0 -21  15    4.81    2.71
   0 -21  16   22.14    3.17
   0 -21  16   16.85    2.44
   0 -21 -16   17.66    2.04
   0 -22   0  140.47    9.04
   0 -22   0  130.86   10.42
   0  22   0  141.54    8.58
   0 -22   0  126.18    9.20
   0 -22  -1   51.34    5.37
   0 -22  -1   71.19    5.54
   0 -22   1   55.95    5.11
   0 -22   1   45.60    5.31
   0 -22  -1   50.69    5.60
   0 -22   1   63.86    7.03
   0 -22  -1   65.09    7.01
   0  22  -1   52.29    4.75
   0  22   1   54.53    4.73
   0  22   1   44.29    3.69
   0 -22  -2    0.68    2.62
   0 -22   2   -0.73    2.87
   0 -22  -2    3.54    2.75
   0 -22   2    3.98    2.31
   0 -22  -2    5.95    4.00
   0 -22   2    1.29    3.88
   0  22  -2    0.96    2.26
   0  22   2    2.49    1.41
   0 -22   3   14.18    3.45
   0 -22  -3   17.14    3.53
   0 -22   3   12.07    3.73
   0 -22  -3   15.38    3.50
   0 -22   3    3.22    1.63
   0  22   3   14.65    2.65
   0  22  -3   16.50    2.93
   0 -22   3   22.81    4.91
   0 -22  -3   19.02    4.95
   0 -22   3   17.01    2.75
   0  22   3   17.67    2.20
   0 -22  -4   36.63    4.64
   0  22  -4   41.57    4.20
   0  22   4   39.19    3.80
   0 -22   4   38.86    4.64
   0 -22  -4   42.47    4.72
   0 -22   4   35.08    4.07
   0  22   4   37.55    3.26
   0 -22  -5  202.42   13.12
   0  22  -5  223.73   12.41
   0  22   5  212.59   12.09
   0 -22   5  208.05   12.83
   0 -22  -5  204.51   12.89
   0 -22   5  224.60   14.67
   0 -22   5  208.22   12.35
   0  22   5  207.66   11.71
   0 -22  -6  102.33    7.58
   0  22   6   92.69    6.34
   0  22  -6  103.05    6.74
   0 -22  -6   93.87    7.15
   0 -22   6   94.93    7.03
   0 -22   6   90.72    8.29
   0  22   6   92.22    6.15
   0 -22   6  108.90    6.95
   0  22   7   45.39    3.80
   0  22  -7   57.45    4.31
   0 -22  -7   52.62    4.70
   0 -22   7   44.59    4.35
   0 -22   7   51.53    4.49
   0  22   7   43.90    3.69
   0 -22  -7   47.68    4.94
   0  22  -8   60.89    4.39
   0  22   8   54.23    4.05
   0 -22   8   46.53    4.39
   0 -22  -8   46.60    4.53
   0 -22   8   65.14    4.89
   0  22   8   60.23    4.14
   0 -22  -8   63.20    5.36
   0 -22  -9    9.67    2.51
   0  22   9   -0.75    0.68
   0  22  -9    4.28    1.67
   0  22  -9    5.49    3.02
   0 -22   9    6.70    2.20
   0  22   9    7.70    1.59
   0 -22  -9    4.72    1.81
   0 -22   9    3.97    1.58
   0  22 -10   18.44    2.02
   0 -22 -10   16.18    2.92
   0  22  10   16.98    2.10
   0 -22  10   19.15    2.69
   0  22 -10   18.07    3.48
   0 -22 -11  101.36    6.74
   0 -22  11  101.25    6.57
   0  22  11   96.51    5.94
   0  22 -11   98.94    7.21
   0 -22 -12   12.83    2.38
   0  22  12   11.87    1.67
   0 -22  12   12.67    2.10
   0  22 -12   13.02    2.48
   0 -22 -13   36.66    3.15
   0  22  13   35.93    2.61
   0 -22 -14    3.25    1.37
   0 -22  14    6.01    1.86
   0 -22  14    6.79    2.48
   0  22  14    6.41    1.15
   0 -23   0   -0.74    1.51
   0 -23   0    1.68    2.24
   0 -23   0    0.27    3.26
   0  23   0   -0.13    1.91
   0 -23   0   -0.20    2.45
   0 -23  -1   33.04    4.23
   0 -23  -1   44.93    4.19
   0 -23   1   32.74    4.31
   0 -23   1   43.27    5.44
   0 -23  -1   45.66    5.58
   0  23  -1   47.19    4.00
   0  23   1   44.71    3.87
   0 -23  -1   40.08    4.28
   0 -23  -2  115.90    8.85
   0 -23  -2  160.29    9.05
   0 -23   2   97.33    8.67
   0 -23   2  136.06    9.99
   0 -23  -2  157.13   10.37
   0  23  -2  155.74    8.60
   0 -23  -2  139.25    9.06
   0 -23   3    9.85    2.90
   0 -23  -3   12.87    2.76
   0 -23  -3   11.67    2.77
   0  23   3   10.79    1.57
   0  23   3   11.88    2.19
   0  23  -3   11.82    2.50
   0 -23   3    8.95    3.92
   0 -23  -3   12.15    3.90
   0 -23  -3   10.17    2.77
   0 -23  -4    0.55    2.38
   0 -23   4    3.72    3.17
   0 -23  -4   -0.78    3.36
   0 -23  -4    0.34    2.10
   0 -23   4    5.07    2.12
   0  23   4    0.45    1.71
   0  23  -4    1.73    1.71
   0  23   4    1.72    1.19
   0 -23  -5   10.07    2.77
   0 -23  -5   12.09    3.92
   0  23   5   12.36    2.07
   0  23  -5   13.83    2.37
   0 -23  -5   14.95    2.68
   0 -23   5   11.08    2.44
   0 -23   5    9.48    2.06
   0  23   5   11.86    1.73
   0 -23  -6  151.15    9.99
   0 -23  -6  188.94   11.53
   0  23  -6  188.08    9.54
   0  23   6  156.58    9.15
   0 -23  -6  153.70    9.80
   0 -23   6  164.26    9.74
   0 -23   6  155.13    9.39
   0  23   6  154.84    8.97
   0 -23  -7   15.05    2.68
   0 -23  -7   22.22    3.92
   0  23  -7   14.71    2.17
   0  23   7   16.24    1.91
   0 -23   7   10.00    2.22
   0 -23  -7   13.76    2.36
   0  23   7   15.21    1.81
   0 -23   7   14.14    2.20
   0  23  -8   59.87    5.00
   0  23  -8   71.40    3.69
   0  23   8   65.54    3.42
   0 -23  -8   57.86    4.36
   0 -23   8   62.36    3.94
   0  23  -9    2.90    1.07
   0  23  -9    0.32    2.22
   0  23   9    2.96    1.09
   0 -23  -9    2.71    1.78
   0  23  10   83.51    4.95
   0  23 -10   80.41    5.93
   0 -23 -10   83.05    5.60
   0  23 -11    2.22    1.60
   0  23  11    3.24    1.05
   0 -23 -11    0.75    1.33
   0 -23 -12   17.21    1.97
   0  23  12   27.84    1.89
   0 -23 -12   34.07    3.45
   0  23 -12   16.36    2.12
   0 -23  12   21.29    2.51
   0 -24   0   73.26    6.42
   0  24   0   83.37    5.27
   0 -24   0   78.52    5.69
   0  24  -1   -0.10    1.47
   0 -24  -1    0.42    1.68
   0 -24   1    1.19    2.57
   0 -24  -1   -3.00    2.94
   0 -24  -1    1.76    1.84
   0 -24  -2   39.70    4.00
   0  24  -2   55.12    3.84
   0 -24   2   45.65    4.78
   0 -24  -2   50.74    4.94
   0 -24  -2   44.53    3.99
   0 -24  -3   -0.73    0.71
   0 -24  -3    1.05    1.65
   0 -24   3    3.05    1.64
   0  24   3    2.07    1.32
   0  24  -3    0.96    1.41
   0 -24  -3    0.69    1.99
   0 -24  -3    2.34    2.74
   0 -24  -4  133.45    7.25
   0 -24  -4  108.58    7.23
   0 -24  -4   95.28    7.19
   0 -24  -4  125.82    8.29
   0  24   4  115.09    6.82
   0  24  -4  124.13    7.01
   0  24  -5   17.60    2.78
   0 -24  -5   22.51    2.46
   0 -24  -5   12.98    2.43
   0  24   5   13.32    1.46
   0 -24  -5   18.83    3.51
   0  24   5   19.93    1.95
   0  24  -5   23.26    2.15
   0  24  -6   -1.29    2.08
   0 -24  -6   -0.20    1.64
   0 -24  -6    1.37    1.57
   0  24   6    0.51    0.72
   0 -24  -6    1.02    2.34
   0  24   6    0.91    0.96
   0  24  -6   -0.07    1.24
   0 -24  -7   78.61    4.21
   0 -24  -7   55.56    3.87
   0  24   7   50.37    3.07
   0 -24  -7   75.50    5.08
   0  24  -7   51.56    4.32
   0  24   7   34.75    2.92
   0  24  -7   52.83    3.30
   0 -24  -8    9.12    1.64
   0 -24  -8    5.41    1.51
   0  24  -8    6.37    1.88
   0  24   8    5.72    0.94
   0  25   0   -0.07    0.93
   0  25   0   -0.83    1.21
   0  25  -1   20.25    1.83
   0 -25  -1   15.49    2.37
   0  25  -1   17.79    2.13
   0  25   1   13.67    1.90
   0  25  -2   15.48    2.18
   0 -25  -2   17.89    2.48
   0  25   2   14.13    1.78
  -1   0  30    6.16    1.61
  -1   0  30    5.97    1.82
  -1   0  30    7.29    1.69
  -1   0  30    7.25    1.85
  -1   0  29   -0.83    2.02
  -1   0  29    0.50    2.09
  -1   0  29   -0.47    1.96
  -1   0  29   -0.39    0.71
  -1   0  29    0.97    1.70
  -1   0  29    1.13    2.14
  -1   0  29   -0.52    1.80
  -1   0  28   21.90    3.56
  -1   0  28   24.15    3.50
  -1   0  28   25.43    4.01
  -1   0  28   27.24    3.80
  -1   0  28   20.12    3.33
  -1   0  27    1.64    2.56
  -1   0  27   -0.70    2.60
  -1   0  27   -0.26    3.15
  -1   0  27    0.48    2.68
  -1   0  27    1.20    2.65
  -1   0  26  237.47   15.62
  -1   0  26  245.29   15.63
  -1   0  26  231.10   14.98
  -1   0  26  238.83   15.25
  -1   0  26  250.81   15.29
  -1   0  25   -0.63    1.52
  -1   0  25   -4.86    4.16
  -1   0  25   -0.33    3.76
  -1   0  25    2.97    3.56
  -1   0  25   -3.23    3.79
  -1   0  24    7.80    3.98
  -1   0  24    9.92    2.05
  -1   0  24   12.09    4.47
  -1   0  24   11.67    3.77
  -1   0  24   10.57    3.79
  -1   0  23   -0.32    3.40
  -1   0  23   -0.40    1.67
  -1   0  23   -0.77    3.63
  -1   0  23    1.45    1.67
  -1   0  23    0.98    3.11
  -1   0  23   -1.48    4.05
  -1   0  22  239.37   16.09
  -1   0  22  255.88   14.81
  -1   0  22  282.26   14.27
  -1   0  22  244.54   16.91
  -1   0  22  232.81   16.62
  -1   0  22  210.93   15.73
  -1   0  21    0.88    1.86
  -1   0  21   -1.55    4.07
  -1   0  21   -0.61    2.23
  -1   0  21    5.68    3.70
  -1   0  21    1.48    4.40
  -1   0  20   88.61    8.71
  -1   0  20   88.47    8.79
  -1   0  20   96.24    7.70
  -1   0  20  109.89    6.65
  -1   0  20   89.49    6.92
  -1   0  20   91.03    8.28
  -1   0  19    4.34    3.24
  -1   0  19    0.76    1.72
  -1   0  19    3.41    2.65
  -1   0  19    0.83    1.60
  -1   0  19   10.10    4.19
  -1   0  19    2.41    3.42
  -1   0  19    0.67    1.91
  -1   0  18  129.52    8.17
  -1   0  18  118.09    7.21
   1   0 -18  128.18    9.14
  -1   0  18  113.38    7.77
  -1   0  18  107.88    8.97
  -1   0  18  123.31    9.97
  -1   0  18  118.25    9.70
  -1   0  18  122.40    8.66
  -1   0  17    1.60    2.88
  -1   0  17    1.07    1.86
  -1   0  17    0.87    1.66
  -1   0  17    0.33    1.04
   1   0 -17    1.24    2.66
   1   0 -16  187.84   11.91
  -1   0  16  192.86   11.05
  -1   0  16  180.18   10.25
  -1   0  16  164.29   12.21
  -1   0  16  184.87   11.40
  -1   0  15    2.18    3.62
  -1   0  15    0.90    2.19
  -1   0  15    0.75    1.95
  -1   0  15    0.91    1.21
   1   0 -15    5.15    3.52
   1   0 -14  907.20   46.46
  -1   0  14  969.40   45.68
  -1   0  14  833.51   44.82
  -1   0  14  897.64   46.99
  -1   0  14  924.80   45.92
  -1   0  13    0.92    3.08
  -1   0  13    0.74    1.61
  -1   0  13    3.19    2.08
  -1   0  13    0.84    1.07
   1   0 -13    4.54    3.56
  -1   0  12  717.84   39.97
   1   0 -12  763.84   39.64
  -1   0  12  797.08   38.99
   1   0 -11    1.32    0.68
  -1   0  11    1.58    1.77
   1   0 -11    1.07    2.25
   1   0 -10  154.50    9.17
  -1   0  10  154.74    8.62
   1   0 -10  147.90    7.86
   1   0  -9    0.68    0.53
  -1   0   9    0.26    1.13
   1   0  -9    0.92    1.71
   1   0  -8 1074.80   54.14
  -1   0   8 1106.70   54.74
   1   0  -8 1193.61   55.15
   1   0  -7    2.46    0.48
  -1   0   7    0.79    1.12
   1   0  -7    3.18    1.47
   1   0  -7    1.32    0.26
  -1   0   7    0.90    0.25
  -1   0   6 3397.54  160.18
   1   0  -6 3774.19  160.44
   1   0  -6 3230.25  159.66
  -1   0   6 3183.10  159.60
  -1   0   5   -0.09    0.72
   1   0  -5    0.37    0.28
   1   0  -5    0.22    1.05
  -1   0   5    1.90    0.34
  -1   0   5    2.00    0.39
  -1   0   4    8.57    0.93
  -1   0   4    6.94    0.61
  -1   0   4    7.09    0.59
  -1   0   3    0.46    0.40
  -1   0   3    0.51    0.33
  -1   0   3    0.61    0.30
  -1   0   2  544.52   26.76
  -1   0   1    0.63    0.24
  -1   0   0  423.62   20.88
  -1   0  -1    0.78    0.46
  -1   0  -1    0.42    0.22
  -1   0  -1    0.76    0.28
  -1   0  -2 1944.51   95.78
  -1   0  -2 1971.58   95.52
  -1   0  -2 1935.02   95.53
  -1   0  -3    0.37    0.51
  -1   0  -3    1.16    0.96
  -1   0  -3    0.44    0.30
  -1   0  -3   -0.02    0.36
  -1   0  -4  256.16   13.40
  -1   0  -4  271.29   13.11
  -1   0  -4  262.76   12.79
  -1   0  -4  249.09   12.77
  -1   0  -5    0.83    0.67
  -1   0  -5    0.15    1.43
  -1   0  -5    0.30    0.30
  -1   0  -6  177.10    9.13
  -1   0  -6  177.77    9.62
   1   0   6  153.29    9.44
  -1   0  -6  179.72    8.60
   1   0   6  168.82    8.55
  -1   0  -8  357.48   18.52
  -1   0  -8  354.86   17.84
   1   0   8  327.29   18.26
  -1   0  -9    2.23    2.05
  -1   0  -9    0.15    0.98
   1   0   9    0.12    1.53
  -1   0 -10  205.99   11.98
  -1   0 -10  204.20   11.08
  -1   0 -11    0.16    2.01
  -1   0 -11   -0.09    1.03
   1   0  12   11.21    2.19
  -1   0 -12   13.11    2.73
  -1   0 -12   15.04    1.82
   1   0  13   -0.80    1.81
   1   0  13   -1.49    2.30
  -1   0 -13    1.97    2.55
  -1   0 -13   -0.11    1.19
   1   0  14   91.65    6.91
   1   0  14   94.94    7.59
  -1   0 -14  113.84    7.81
  -1   0 -14  106.07    6.51
   1   0  15    3.32    2.85
   1   0  15   -1.34    1.83
  -1   0 -15    1.13    2.63
  -1   0 -15    0.53    1.36
   1   0  16  262.34   15.84
   1   0  16  234.31   14.00
  -1   0 -16  276.12   15.57
  -1   0 -17    0.26    3.04
   1   0  17   -0.30    3.23
   1   0  17    2.22    2.52
   1   0  17   -0.31    1.61
   1   0  17   -2.99    3.38
  -1   0 -18   60.21    5.85
   1   0  18   57.33    6.21
   1   0  18   58.61    5.15
   1   0  18   53.13    4.47
   1   0  18   47.17    5.89
   1   0  19   -0.32    3.04
   1   0  19    0.33    3.35
   1   0  19    0.86    1.98
   1   0  19    0.32    1.54
   1   0  19   -1.10    3.10
   1   0  20 1172.56   60.28
   1   0  20 1178.54   58.63
   1   0  20 1128.87   57.71
   1   0  20 1126.31   59.99
   1   0  20 1099.01   59.35
   1   0  21    2.10    3.46
   1   0  21    1.86    1.45
   1   0  21    5.87    2.43
   1   0  21    2.39    3.73
   1   0  21    0.88    3.22
   1   0  22  414.14   24.76
   1   0  22  429.86   23.29
   1   0  22  398.11   24.10
   1   0  22  422.35   24.76
   1   0  23    0.58    2.94
   1   0  23   -2.61    3.88
   1   0  23    2.36    3.04
   1   0  23    1.18    1.74
   1   0  24   72.51    7.18
   1   0  24   92.58    5.72
   1   0  24   73.69    7.29
   1   0  24   70.12    6.81
   1   0  24   61.05    6.68
   1   0  25   -1.74    1.52
   1   0  25    1.72    2.75
   1   0  25   -0.82    2.97
   1   0  25   -1.79    2.80
   1   0  25    0.79    2.76
   1   0  26   66.55    6.25
   1   0  26   76.35    4.89
   1   0  26   66.13    6.26
   1   0  26   72.87    6.27
   1   0  26   72.88    6.19
   1   0  26   61.61    6.13
   1   0  27    0.20    2.02
   1   0  27    1.53    2.30
   1   0  27    3.56    2.09
   1   0  27    0.80    2.32
   1   0  27    2.61    2.31
   1   0  27   -0.19    2.17
   1   0  28   34.93    3.36
   1   0  28   29.92    3.34
   1   0  28   31.53    3.59
   1   0  28   35.07    3.60
   1   0  28   30.19    3.37
   1   0  29    1.93    1.62
   1   0  29    2.39    1.53
   1   0  29    1.21    1.27
   1   0  30    0.55    0.95
   1   0  30    1.43    1.20
  -1   1  30   -0.07    0.31
  -1   1  30    7.92    1.62
  -1  -1  30    6.67    1.70
  -1   1  30    6.04    1.69
  -1  -1  30    4.44    1.65
  -1  -1  30    5.12    1.79
  -1  -1  30    3.58    1.46
  -1   1  30    5.98    1.77
  -1  -1  29   27.30    3.26
  -1   1  29   26.54    3.23
  -1   1  29   26.03    3.36
  -1  -1  29   25.56    3.47
  -1   1  29   29.42    2.74
  -1  -1  29   25.07    3.25
  -1   1  29   20.15    3.04
  -1   1  29   24.29    3.17
  -1  -1  29   23.21    3.22
  -1  -1  29   23.53    2.91
  -1   1  29   19.71    2.95
  -1  -1  29   22.63    3.10
  -1   1  28  126.16    9.41
  -1  -1  28  135.84    9.65
  -1   1  28  135.90    9.64
  -1  -1  28  141.17    9.70
  -1  -1  28  148.61    9.55
  -1   1  28  150.42    9.55
  -1  -1  28  140.94    9.06
  -1  -1  28  139.80    9.50
  -1   1  28  137.43    9.28
  -1  -1  28  151.75    9.55
  -1   1  28  137.46    9.41
  -1   1  27  203.18   13.49
  -1  -1  27  220.68   13.72
  -1   1  27  211.90   13.49
  -1  -1  27  202.30   13.47
  -1  -1  27  185.06   12.97
  -1  -1  27  203.23   13.19
  -1   1  27  214.36   13.23
  -1   1  27  201.31   12.99
  -1  -1  27  214.89   12.79
  -1   1  27  214.20   13.24
  -1  -1  27  215.19   13.23
  -1   1  26   41.96    5.42
  -1  -1  26   52.99    3.80
  -1  -1  26   41.65    5.63
  -1   1  26   40.79    5.54
  -1  -1  26   52.50    6.16
  -1   1  26   44.75    5.17
  -1  -1  26   31.57    5.10
  -1  -1  26   34.75    4.54
  -1   1  26   36.20    5.05
  -1   1  26   54.29    5.68
  -1  -1  26   44.77    5.38
  -1   1  25   16.11    4.02
  -1  -1  25   16.53    2.47
  -1  -1  25   14.40    4.12
  -1   1  25   17.27    4.56
  -1  -1  25   17.70    4.49
  -1  -1  25   20.16    4.27
  -1  -1  25   13.52    3.34
  -1   1  25   12.78    3.90
  -1  -1  25   14.60    3.88
  -1   1  25   15.32    4.03
  -1  -1  24  169.26   12.85
  -1   1  24  168.22   12.77
  -1  -1  24  194.05   10.49
  -1   1  24  180.45   10.09
  -1  -1  24  170.93   12.78
  -1   1  24  161.28   12.73
  -1  -1  24  146.13   12.03
  -1   1  24  165.51   12.16
  -1  -1  24  159.69   12.01
  -1   1  24  166.34   12.35
  -1   1  23  113.16    9.40
  -1  -1  23  107.37    9.26
  -1  -1  23   99.77    7.68
  -1   1  23  110.24    7.86
  -1   1  23  125.16    7.37
  -1  -1  23  112.62   10.04
  -1  -1  23  132.58    7.73
  -1   1  23  119.33   10.02
  -1   1  23  115.29   10.19
  -1  -1  23  100.39    9.79
  -1   1  23  108.94    9.23
  -1  -1  23   92.72    9.02
  -1   1  22    5.17    3.60
  -1   1  22    4.85    3.44
  -1  -1  22    6.38    3.43
  -1   1  22    7.51    2.18
  -1  -1  22    7.99    2.22
  -1  -1  22    5.27    4.12
  -1  -1  22    7.98    2.14
  -1   1  22   15.59    4.44
  -1  -1  22    3.94    3.62
  -1   1  22    6.58    1.86
  -1   1  22    6.70    4.12
  -1   1  21   31.26    4.84
  -1  -1  21   28.04    5.27
  -1  -1  21   30.08    5.16
  -1   1  21   30.23    5.26
  -1   1  21   35.21    3.87
  -1  -1  21   29.17    3.67
  -1  -1  21   33.94    5.88
  -1   1  21   35.08    5.81
  -1  -1  21   37.60    5.97
  -1  -1  21   39.12    3.73
  -1   1  21   39.19    3.45
  -1   1  21   29.42    5.41
  -1   1  21   34.64    4.53
  -1   1  20  420.84   25.37
  -1  -1  20  395.30   23.33
  -1  -1  20  402.30   24.88
  -1   1  20  413.12   23.71
  -1  -1  20  479.73   22.58
  -1   1  20  496.55   22.41
  -1   1  20  402.07   24.57
  -1  -1  20  401.45   24.05
  -1  -1  20  366.79   22.45
  -1  -1  20  405.07   22.79
  -1   1  20  426.29   22.96
  -1  -1  20  369.98   24.43
  -1   1  20  394.24   24.63
  -1  -1  20  378.39   24.03
  -1  -1  19  363.90   21.53
  -1  -1  19  332.89   19.79
  -1  -1  19  399.19   19.04
  -1   1  19  339.50   20.00
  -1   1  19  333.75   21.21
  -1   1  19  400.85   18.83
  -1  -1  19  302.64   18.89
  -1  -1  19  340.80   20.46
  -1   1  19  357.85   19.38
   1  -1 -19  311.64   20.31
  -1  -1  19  359.97   19.36
  -1  -1  19  312.68   20.94
  -1   1  19  313.48   20.92
  -1  -1  19  314.65   20.41
  -1  -1  19  330.66   21.39
  -1  -1  18  184.36   11.54
  -1  -1  18  184.63   12.96
  -1   1  18  176.65   12.82
  -1   1  18  193.21   11.19
  -1  -1  18  177.07   10.09
  -1  -1  18  191.46   11.16
  -1   1  18  162.61   10.07
   1  -1 -18  163.43   12.18
  -1  -1  18  161.47   10.69
  -1  -1  18  192.01   12.26
  -1   1  18  185.63   11.72
  -1  -1  18  185.33   12.85
  -1   1  18  179.36   12.72
  -1  -1  18  208.84   13.53
  -1  -1  18  194.23   12.47
  -1  -1  17   19.80    4.13
   1  -1 -17   19.54    3.94
  -1  -1  17   17.74    3.96
  -1  -1  17   19.70    3.14
  -1   1  17   20.34    4.05
  -1   1  17   18.84    3.01
  -1   1  17   21.38    2.80
  -1  -1  17   19.11    2.84
  -1   1  17   20.99    2.19
  -1  -1  17   17.12    2.13
  -1  -1  16   19.63    3.24
  -1  -1  16   16.26    2.74
  -1   1  16   18.66    3.85
  -1   1  16   21.79    3.10
  -1  -1  16   25.03    3.97
   1  -1 -16   11.95    3.73
   1   1 -16   20.55    3.18
  -1  -1  16   18.78    2.55
  -1  -1  16   19.84    2.10
  -1   1  16   21.61    2.78
  -1   1  16   15.25    1.96
  -1  -1  15  810.64   41.40
  -1   1  15  830.51   41.60
  -1  -1  15  817.71   42.78
  -1   1  15  805.46   42.73
  -1   1  15  847.86   41.18
   1   1 -15  787.36   41.52
  -1   1  15  698.40   40.25
  -1  -1  15  871.49   41.23
   1  -1 -15  797.81   42.39
  -1  -1  15  825.47   40.40
  -1   1  14  180.70   10.98
  -1  -1  14  180.65   10.80
  -1   1  14  189.81   12.19
  -1  -1  14  179.07   12.00
   1   1 -14  174.77   11.02
  -1   1  14  185.23   10.68
   1  -1 -14  176.88   11.84
  -1  -1  14  185.91   10.61
  -1  -1  14  172.57    9.90
  -1   1  13   72.69    5.78
  -1  -1  13   85.47    6.03
  -1   1  13   76.40    6.70
  -1  -1  13   83.75    7.28
  -1  -1  13   91.96    5.48
  -1   1  13   82.03    5.74
   1  -1 -13   76.21    6.53
  -1   1  12   86.45    6.16
  -1  -1  12   84.07    6.63
   1   1 -12   77.53    4.60
  -1  -1  12   84.08    5.03
   1   1 -12   81.72    6.00
  -1  -1  12   85.79    5.52
   1  -1 -11  196.20   11.51
   1   1 -11  192.57    9.86
  -1  -1  11  201.69   10.67
  -1   1  11  184.53   10.65
  -1  -1  11  176.69   10.10
   1   1 -11  196.09   11.10
   1   1 -10  164.83    9.35
   1   1 -10  159.18    8.23
  -1  -1  10  144.07    8.45
  -1   1  10  156.48    9.03
   1  -1 -10  160.29    9.67
  -1  -1  10  173.75    9.07
  -1  -1   9  523.62   24.61
  -1  -1   9  458.49   24.05
   1   1  -9  542.65   24.94
   1  -1  -9  501.93   25.15
  -1   1   9  458.35   24.52
   1   1  -9  461.07   23.81
   1   1  -8  217.95   12.30
  -1   1   8  261.62   12.32
   1  -1  -8  250.02   12.35
   1   1  -8  277.66   12.62
  -1  -1   8  271.93   12.88
  -1  -1   8  321.90   13.43
  -1   1   8  283.89   13.42
   1   1  -8  309.99   13.60
   1  -1  -8  309.27   14.02
   1   1  -7  201.50    9.25
   1  -1  -7  218.11   10.49
  -1  -1   7  186.48    9.61
   1   1  -7  190.63    9.39
   1   1  -7  220.79   10.18
  -1   1   7  185.01   10.04
  -1  -1   7  208.38    9.99
  -1  -1   7  178.50    9.24
  -1   1   7  188.06    9.25
   1  -1  -7  162.59    9.24
  -1  -1   6  200.31    9.77
   1  -1  -6  206.82   10.17
  -1  -1   6  181.36    9.42
  -1   1   6  175.59    9.77
   1   1  -6  209.03    9.82
  -1   1   6  186.50    9.19
   1  -1  -6  181.67    9.18
  -1  -1   6  174.70    9.18
  -1  -1   5  252.47   11.95
  -1  -1   5  257.74   12.21
  -1   1   5  204.79   12.16
  -1  -1   5  234.32   11.83
  -1  -1   5  221.21   11.79
  -1   1   5  232.31   11.79
   1  -1  -5  234.40   11.77
  -1  -1   4  814.58   36.05
  -1   1   4  642.06   36.22
  -1  -1   4  712.29   36.01
  -1   1   4  716.80   35.98
   1  -1  -4  738.88   35.96
  -1  -1   4  738.39   36.00
  -1   1   3  272.14   15.79
  -1  -1   3  332.37   15.67
   1  -1  -3  309.25   15.62
  -1  -1   3  317.70   15.72
   1  -1  -3  317.55   15.67
  -1  -1   3  316.68   15.72
  -1   1   3  347.57   15.73
  -1  -1   2 3419.74  154.11
   1  -1  -2 3229.31  154.07
   1  -1  -2 3309.24  154.15
   1   1  -1   50.14    2.82
  -1   1   1   54.01    2.92
   1  -1  -1   57.80    2.83
  -1  -1   1   60.15    2.95
  -1   1   1   59.06    2.94
   1  -1   0 2229.96  105.13
   1  -1   0 2101.66  105.20
   1   1   0 2071.58  105.14
  -1  -1   0 2193.02  105.25
  -1   1  -1  990.07   49.03
   1  -1   1  966.27   49.08
  -1  -1  -1  973.75   49.25
  -1  -1  -1 1045.67   49.06
  -1   1  -1 1084.66   49.05
  -1  -1  -1  928.65   49.04
  -1   1  -2  340.62   17.41
  -1   1  -2  342.44   17.26
   1  -1   2  335.80   17.46
  -1  -1  -2  351.98   17.66
  -1   1  -2  381.02   17.28
  -1  -1  -2  361.58   17.29
   1  -1   2  338.66   17.21
  -1  -1  -2  338.87   17.27
   1  -1   3  837.79   44.43
  -1  -1  -3  852.69   44.33
  -1  -1  -3  914.77   44.68
  -1   1  -3  869.81   44.37
  -1   1  -3  959.63   44.12
  -1  -1  -3  917.83   44.14
  -1  -1  -3  886.02   44.12
   1  -1   3  892.97   44.07
   1  -1   4  201.15   11.51
  -1  -1  -4  214.92   11.83
  -1  -1  -4  212.87   11.37
  -1   1  -4  212.62   11.48
  -1  -1  -4  224.22   11.10
   1  -1   4  222.94   11.03
  -1   1  -4  234.95   11.08
  -1  -1  -4  222.98   11.10
  -1  -1  -5  113.82    6.30
  -1  -1  -5  115.24    6.87
  -1   1  -5  111.84    6.49
  -1  -1  -5  116.46    5.93
   1  -1   5  115.56    5.86
  -1   1  -5  119.67    5.91
   1  -1   6    1.70    1.20
  -1  -1  -6    3.28    1.08
  -1   1  -6    3.55    1.38
   1  -1   6    1.71    0.38
   1   1   6    2.56    0.34
  -1   1  -6    3.13    0.41
   1   1   7 1292.93   64.60
  -1  -1  -7 1353.72   65.31
   1  -1   7 1298.86   65.61
  -1   1  -7 1339.10   65.63
  -1  -1  -7 1339.32   66.05
  -1   1  -7 1395.96   65.30
  -1  -1  -7 1369.28   64.66
  -1   1  -7 1294.35   64.64
   1  -1   8   15.61    2.04
  -1  -1  -8   19.69    1.88
  -1   1  -8   16.42    2.22
  -1  -1  -8   21.01    3.32
  -1   1  -8   17.67    1.73
  -1  -1  -9  190.36   10.11
  -1   1  -9  184.30   10.03
   1  -1   9  182.39   10.49
  -1  -1  -9  191.23   11.11
  -1   1  -9  181.11   10.54
  -1  -1 -10    1.84    2.38
  -1   1 -10    0.64    1.80
  -1   1 -10    1.07    0.97
  -1  -1 -10    2.15    1.21
   1  -1  10    1.28    1.50
  -1  -1 -11    5.23    2.51
  -1   1 -11    4.36    1.92
  -1  -1 -11    5.54    1.32
  -1   1 -11    4.19    1.30
   1  -1  11   10.31    1.96
   1  -1  12   59.41    5.10
   1  -1  12   53.34    4.41
  -1   1 -12   54.90    4.70
  -1   1 -12   60.30    4.03
  -1  -1 -12   54.95    4.00
  -1  -1 -12   55.41    5.32
   1   1  13   36.97    4.07
   1  -1  13   32.16    4.01
   1  -1  13   36.78    3.56
  -1   1 -13   39.15    3.89
  -1   1 -13   34.49    3.03
  -1  -1 -13   41.22    4.55
  -1  -1 -13   33.84    3.01
   1  -1  14  165.00   10.85
   1   1  14  153.20   10.58
  -1   1 -14  171.41   10.38
  -1   1 -14  165.91    9.42
  -1  -1 -14  170.77   11.03
  -1  -1 -14  166.32    9.47
   1  -1  14  144.62    9.30
   1   1  15  617.74   34.21
   1  -1  15  631.15   34.20
  -1   1 -15  656.05   33.54
  -1  -1 -15  676.19   34.52
   1  -1  15  577.40   32.50
  -1  -1 -15  667.95   32.73
  -1   1 -15  622.29   32.52
   1   1  15  646.37   33.54
   1   1  16   51.82    5.53
   1  -1  16   52.93    5.65
   1  -1  16   43.68    4.08
   1   1  16   56.63    5.00
  -1  -1 -16   63.97    6.26
  -1   1 -16   60.54    5.23
   1  -1  17    1.20    2.41
   1   1  17    4.99    3.00
   1  -1  17    1.50    2.87
  -1  -1 -17    0.58    2.86
  -1   1 -17    2.65    2.38
   1   1  17    3.14    1.82
   1  -1  17    3.51    1.59
   1  -1  17    3.93    3.25
   1  -1  17    0.54    2.71
   1  -1  18  100.32    8.23
   1  -1  18  103.19    9.09
  -1  -1 -18  106.84    8.58
   1  -1  18   93.64    8.31
   1   1  18  115.09    8.94
   1  -1  18   93.65    7.76
   1   1  18   91.99    6.69
   1   1  18  115.99    7.70
   1  -1  18   95.54    7.18
   1  -1  18   96.55    6.64
   1   1  18   97.66    8.55
   1  -1  18   90.93    8.15
  -1  -1 -19  165.21   11.26
   1   1  19  151.40   11.27
   1  -1  19  151.11   11.36
   1  -1  19  145.70   11.10
   1   1  19  147.52   11.40
   1   1  19  142.58    9.26
   1  -1  19  152.61    9.85
   1   1  19  141.68    9.85
   1  -1  19  141.88    9.06
   1  -1  19  148.78   10.62
   1   1  20  196.18   13.52
   1  -1  20  190.44   13.47
   1  -1  20  189.52   13.42
   1   1  20  199.50   13.59
   1  -1  20  192.13   11.23
   1   1  20  199.32   12.11
   1   1  20  170.31   11.15
   1  -1  20  197.80   12.04
   1  -1  20  190.91   12.82
   1   1  20  191.38   13.01
   1  -1  21  327.25   20.72
   1   1  21  327.97   20.58
   1  -1  21  340.52   20.72
   1   1  21  316.16   20.44
   1  -1  21  345.92   18.27
   1   1  21  315.83   18.19
   1   1  21  339.60   19.17
   1  -1  21  359.53   19.33
   1   1  21  311.12   19.90
   1  -1  21  347.28   20.09
   1  -1  22   75.27    6.85
   1   1  22   56.62    6.52
   1   1  22   62.97    6.62
   1  -1  22   60.95    7.13
   1   1  22   84.16    7.63
   1   1  22   68.98    5.84
   1  -1  22   67.69    5.82
   1  -1  22   77.10    7.46
   1   1  22   71.25    7.30
   1   1  23   24.34    2.82
   1   1  23   22.10    4.30
   1  -1  23   21.75    4.36
   1  -1  23   29.49    3.20
   1   1  23   22.27    4.28
   1  -1  23   20.29    4.22
   1   1  23   17.29    4.02
   1  -1  23   19.34    4.60
   1   1  23   22.43    4.58
   1  -1  24  111.06    6.60
   1   1  24   88.08    7.90
   1  -1  24   90.22    8.00
   1   1  24   97.02    6.20
   1  -1  24   82.53    7.56
   1   1  24   95.68    7.91
   1   1  24   83.99    7.65
   1  -1  24   69.42    7.34
   1  -1  24  102.66    8.31
   1   1  24   86.94    7.95
   1  -1  25   34.36    4.73
   1  -1  25   36.18    3.37
   1   1  25   34.02    4.70
   1   1  25   40.73    3.27
   1   1  25   36.55    4.61
   1  -1  25   27.94    4.29
   1   1  25   34.87    4.38
   1  -1  25   20.85    4.29
   1   1  25   40.37    4.83
   1   1  25   29.66    4.73
   1  -1  25   31.51    4.67
   1  -1  26   42.98    2.87
   1  -1  26   39.84    4.37
   1   1  26   37.48    4.03
   1  -1  26   38.18    4.09
   1   1  26   33.72    4.04
   1   1  26   33.49    3.95
   1   1  26   36.04    3.97
   1  -1  26   36.70    4.33
   1   1  26   38.24    4.27
   1  -1  26   38.21    4.31
   1   1  26   38.73    3.93
   1  -1  27   68.89    4.35
   1  -1  27   56.76    5.23
   1  -1  27   56.74    5.16
   1   1  27   68.27    5.49
   1   1  27   61.06    5.38
   1  -1  27   54.50    5.18
   1  -1  27   59.26    5.32
   1   1  27   53.89    5.02
   1  -1  27   55.80    5.21
   1   1  27   64.74    5.37
   1   1  27   65.81    5.57
   1  -1  27   56.86    5.46
   1   1  28   -0.64    1.74
   1  -1  28   -0.15    1.75
   1  -1  28   -0.31    1.77
   1   1  28    0.14    1.85
   1   1  28    3.17    1.93
   1  -1  28    1.50    1.74
   1  -1  28    1.39    1.88
   1   1  28   -0.76    2.02
   1  -1  28    1.17    2.03
   1   1  28    0.61    1.76
   1   1  29    3.30    1.30
   1  -1  29    3.19    1.52
   1  -1  29    4.20    1.70
   1  -1  29    6.91    1.90
   1   1  29    4.28    1.69
   1   1  29    4.06    1.54
   1   1  30   41.05    2.92
   1  -1  30   31.97    2.73
  -1   2  30   -0.75    1.06
  -1  -2  30   -0.09    1.24
  -1  -2  30   -0.36    1.60
  -1   2  30    1.65    1.45
  -1  -2  30   -0.53    1.46
  -1   2  30    0.36    1.19
  -1   2  30   -0.32    1.51
  -1  -2  30   -0.70    1.41
  -1  -2  29   27.50    3.35
  -1   2  29   22.43    3.01
  -1  -2  29   28.52    3.31
  -1  -2  29   24.53    2.84
  -1   2  29   26.24    2.70
  -1  -2  29   21.98    3.27
  -1   2  29   26.47    3.39
  -1   2  29   21.19    2.81
  -1  -2  29   26.42    3.11
  -1   2  29   21.94    3.05
  -1  -2  29   21.43    3.09
  -1  -2  28  104.22    7.55
  -1   2  28  103.14    7.60
  -1   2  28  103.73    7.35
  -1   2  28  112.60    7.61
  -1  -2  28  110.50    7.26
  -1  -2  28  106.73    7.67
  -1  -2  28   97.72    7.51
  -1  -2  28  100.50    7.78
  -1   2  28   97.69    7.77
  -1  -2  28  112.03    8.02
  -1   2  28   86.82    7.29
  -1  -2  27    2.11    2.60
  -1   2  27    0.47    2.56
  -1   2  27    0.80    2.40
  -1  -2  27    0.39    2.22
  -1  -2  27    0.24    2.79
  -1   2  27    2.92    2.78
  -1   2  27    0.76    2.90
  -1   2  27    1.52    2.45
  -1  -2  27    0.52    3.13
  -1  -2  27    2.22    2.89
  -1  -2  27   -0.48    1.05
  -1   2  27   -1.79    2.74
  -1   2  26    7.53    3.43
  -1  -2  26    7.16    3.20
  -1  -2  26    7.73    3.52
  -1   2  26    8.47    3.51
  -1  -2  26    6.06    2.65
  -1   2  26    5.46    3.00
  -1   2  26    6.74    2.97
  -1   2  26    4.40    3.71
  -1  -2  26    8.13    3.63
  -1  -2  26    7.64    3.47
  -1  -2  26   10.01    2.02
  -1   2  26    3.89    2.95
  -1  -2  25  371.02   21.97
  -1   2  25  339.28   21.79
  -1   2  25  369.02   21.83
  -1   2  25  339.48   21.58
  -1  -2  25  357.84   22.05
  -1   2  25  361.93   21.40
  -1   2  25  385.78   22.54
  -1  -2  25  352.59   22.43
  -1  -2  25  452.18   20.53
  -1  -2  25  367.12   22.57
  -1   2  25  368.18   22.48
  -1   2  24   -1.25    3.27
  -1  -2  24    3.68    3.58
  -1  -2  24   -0.38    3.68
  -1  -2  24    3.76    2.00
  -1   2  24   -0.73    3.32
  -1   2  24    1.21    3.33
  -1  -2  24   -1.61    3.74
  -1   2  24    2.13    2.70
  -1  -2  24    5.38    4.21
  -1   2  24   -1.05    4.02
  -1   2  24    2.36    2.68
  -1  -2  23   38.24    3.89
  -1   2  23   33.14    3.64
  -1   2  23   25.40    4.74
  -1   2  23   32.69    4.62
   1   2 -23   32.91    4.91
  -1   2  23   30.70    5.11
  -1  -2  23   34.40    5.17
  -1  -2  23   34.75    5.85
  -1  -2  23   26.92    5.49
  -1  -2  23   44.16    3.94
  -1   2  23   33.89    5.43
  -1   2  23   33.90    5.74
  -1  -2  22   -1.33    3.66
  -1   2  22   -0.95    3.54
  -1  -2  22   -2.22    3.35
  -1   2  22   -0.33    3.43
  -1   2  22   -0.40    2.10
  -1  -2  22    2.28    1.85
  -1  -2  22    1.90    4.12
  -1   2  22   -1.85    4.48
  -1   2  22   -1.55    4.37
  -1  -2  22    2.77    3.69
  -1  -2  22    2.13    1.90
  -1   2  22    0.25    1.43
  -1  -2  21  311.14   17.18
  -1   2  21  292.07   16.92
  -1  -2  21  254.29   16.63
  -1   2  21  265.33   18.25
  -1  -2  21  294.06   18.37
  -1  -2  21  317.23   19.60
  -1  -2  21  341.93   16.85
  -1   2  21  289.61   17.83
  -1   2  21  345.09   16.35
  -1   2  21  293.43   19.23
  -1   2  21  246.83   17.79
  -1  -2  21  274.45   18.37
  -1   2  21  297.87   19.09
  -1  -2  21  277.19   18.90
  -1   2  20    0.72    4.03
  -1  -2  20    0.40    1.82
  -1   2  20   -0.20    1.87
  -1  -2  20   -0.57    1.97
  -1  -2  20    1.51    3.17
  -1  -2  20   -0.73    3.72
   1  -2 -20   -1.71    3.36
  -1   2  20    2.16    2.74
  -1  -2  20   -0.16    1.74
  -1   2  20    0.25    1.41
  -1   2  20    1.14    3.52
  -1  -2  20    0.38    3.48
  -1  -2  20    1.18    3.82
  -1   2  20   -1.22    3.19
  -1  -2  20    0.95    3.32
  -1   2  19    2.06    3.53
  -1   2  19    2.14    1.71
  -1  -2  19    3.06    2.05
  -1  -2  19    3.26    2.09
  -1  -2  19   -0.29    2.90
  -1  -2  19    1.05    3.45
   1  -2 -19    1.36    3.50
  -1  -2  19    5.52    1.81
  -1   2  19    1.10    1.36
  -1   2  19    3.65    3.34
  -1  -2  19   -0.23    2.28
  -1  -2  19    1.45    3.57
  -1   2  19    1.46    2.82
  -1  -2  19    2.72    3.24
  -1  -2  19   -1.86    4.73
  -1  -2  18  305.29   17.22
  -1  -2  18  326.98   19.15
  -1   2  18  288.50   18.62
  -1  -2  18  348.25   16.68
  -1  -2  18  302.38   18.05
  -1  -2  18  275.77   16.57
  -1   2  18  287.13   18.43
  -1  -2  18  277.27   18.55
  -1  -2  18  297.20   19.00
  -1  -2  18  276.46   17.97
  -1  -2  18  297.04   15.83
  -1   2  18  266.40   15.87
  -1   2  18  304.83   16.88
   1  -2 -18  286.81   18.59
  -1  -2  18  320.87   16.97
  -1  -2  17  718.20   37.10
  -1  -2  17  724.98   38.09
  -1  -2  17  713.89   36.42
  -1   2  17  719.12   38.05
  -1   2  17  690.59   36.05
  -1   2  17  599.69   35.03
   1  -2 -17  654.52   37.62
  -1  -2  17  744.60   36.13
  -1  -2  17  725.59   35.10
  -1  -2  16    0.93    2.10
  -1   2  16    0.35    1.68
  -1  -2  16    1.44    1.65
  -1  -2  16    1.19    0.99
   1  -2 -16    0.61    2.92
  -1   2  16    2.14    2.78
  -1  -2  16    0.30    2.90
  -1  -2  16    1.48    1.60
  -1  -2  15  269.44   15.09
  -1  -2  15  240.02   14.30
  -1   2  15  225.06   15.55
  -1  -2  15  242.22   15.51
  -1  -2  15  259.76   14.13
   1   2 -15  236.85   14.07
  -1   2  15  243.54   14.15
  -1  -2  15  263.36   13.45
   1  -2 -15  241.80   15.72
  -1  -2  14  142.82    8.86
  -1  -2  14  129.11    8.23
  -1   2  14  115.28    9.27
  -1  -2  14  130.33    9.37
   1  -2 -14  114.82    9.28
  -1  -2  14  133.43    7.43
  -1  -2  14  134.24    8.08
  -1   2  14  123.31    8.09
   1   2 -14  127.11    8.10
  -1  -2  13 1174.91   59.96
  -1  -2  13 1190.11   59.40
   1  -2 -13 1072.57   60.41
  -1  -2  13 1229.49   58.69
  -1  -2  13 1311.22   59.39
  -1   2  13 1101.62   59.28
   1   2 -13 1172.22   59.29
  -1  -2  13 1180.21   60.63
  -1   2  13 1071.70   60.45
  -1   2  12  264.22   15.32
  -1  -2  12  310.07   15.37
   1   2 -12  270.99   14.36
   1  -2 -12  266.37   16.35
  -1  -2  12  288.22   14.71
   1   2 -12  300.92   15.41
  -1  -2  12  275.81   16.35
  -1   2  12  256.76   16.32
  -1  -2  12  293.22   15.90
   1   2 -11    7.14    1.81
   1  -2 -11    3.72    2.68
   1   2 -11    8.51    1.01
  -1  -2  11   10.05    1.73
  -1  -2  11    7.62    1.18
  -1   2  11    9.07    1.87
   1  -2 -10   17.41    2.89
  -1  -2  10   16.15    1.58
  -1  -2  10   19.57    2.00
  -1   2  10   14.61    2.04
   1   2 -10   14.85    2.02
   1   2 -10   14.46    1.29
   1   2  -9   81.91    4.83
  -1  -2   9   91.93    4.84
  -1   2   9  100.27    4.85
   1  -2  -9  101.38    4.95
   1   2  -9  108.29    5.23
  -1  -2   9  111.18    5.48
   1   2  -9  113.39    5.93
  -1  -2   9  124.58    5.98
   1  -2  -9  102.39    6.77
  -1   2   9   97.89    5.97
   1   2  -8  186.42   10.06
  -1  -2   8  199.00   10.08
   1  -2  -8  180.97   10.13
  -1   2   8  216.91   10.09
  -1  -2   8  236.40   10.91
  -1  -2   8  228.78   10.54
   1  -2  -8  215.10   11.63
   1   2  -8  221.36   10.83
  -1   2   8  200.75   11.01
   1   2  -7   24.30    1.43
   1  -2  -7   19.73    1.47
  -1   2   7   26.22    1.45
  -1  -2   7   23.16    1.46
   1  -2  -7   21.58    2.67
   1   2  -7   26.96    2.03
  -1  -2   7   25.34    1.74
  -1   2   7   21.76    2.15
   1   2  -6  564.03   26.80
  -1   2   6  541.41   26.80
  -1  -2   6  544.45   26.82
  -1   2   6  580.20   26.83
   1  -2  -6  465.54   26.79
  -1  -2   6  563.37   27.00
   1   2  -6  573.76   27.12
   1  -2  -6  552.81   27.74
  -1   2   5  118.48    6.23
   1   2  -5  124.13    6.21
   1  -2  -5  112.03    6.22
  -1  -2   5  119.55    6.25
  -1   2   5  130.81    6.26
  -1  -2   5  121.79    6.32
   1   2  -5  126.38    6.35
  -1   2   4   58.48    3.20
   1   2  -4   56.42    3.15
  -1  -2   4   61.20    3.24
   1  -2  -4   52.33    3.18
  -1  -2   4   58.87    3.22
   1  -2  -4   57.47    3.17
  -1   2   3  841.78   40.70
  -1  -2   3  920.79   40.74
   1  -2  -3  837.53   40.68
  -1  -2   3  769.60   40.66
   1  -2  -3  793.97   40.64
   1   2  -2   93.98    5.09
   1  -2  -2  105.59    5.06
   1  -2  -2  100.06    5.02
  -1  -2   2   86.17    5.00
  -1  -2   2  104.71    5.05
   1   2  -1  398.44   19.48
  -1  -2   1  392.27   19.42
   1  -2  -1  396.15   19.46
   1  -2  -1  386.71   19.42
   1   2   0 2982.36  149.96
  -1  -2   0 3352.33  150.03
   1  -2   0 2958.82  149.94
   1  -2   0 3102.23  149.87
  -1  -2   0 2836.72  150.06
   1  -2   0 3146.55  149.96
  -1   2  -1  724.11   39.58
   1   2   1  744.26   39.61
  -1  -2  -1  895.19   39.66
   1  -2   1  859.22   39.58
   1  -2   1  816.82   39.64
  -1   2  -2    2.90    0.56
  -1  -2  -2    2.07    0.56
   1  -2   2    1.00    0.49
   1  -2   2    1.41    0.58
   1  -2   2    1.65    0.54
  -1   2  -3   51.25    2.90
  -1   2  -3   57.35    3.07
  -1  -2  -3   56.57    2.95
   1  -2   3   50.68    2.86
  -1  -2  -3   50.82    3.63
   1  -2   3   53.12    3.11
  -1  -2  -3   51.65    3.14
   1  -2   3   47.97    3.05
  -1   2  -4  663.00   33.13
   1   2   4  666.55   33.06
  -1   2  -4  702.33   33.35
  -1  -2  -4  757.00   33.20
   1  -2   4  644.47   33.08
  -1  -2  -4  673.31   33.46
  -1  -2  -4  710.48   34.03
   1  -2   4  579.56   33.32
   1  -2   4  691.70   33.48
  -1   2  -5 3361.99  165.41
   1   2   5 3374.05  165.34
  -1   2  -5 3249.04  165.73
  -1   2  -5 3755.17  165.44
  -1  -2  -5 3628.90  165.46
   1  -2   5 3002.78  165.35
   1  -2   5 3429.64  165.87
  -1  -2  -5 3406.31  166.41
  -1  -2  -5 3353.16  165.81
   1   2   6   75.02    3.92
  -1   2  -6   75.78    4.51
   1  -2   6   71.44    3.97
  -1   2  -6   79.59    4.01
  -1  -2  -6   78.98    4.05
  -1  -2  -6   81.61    5.38
   1  -2   6   71.13    4.57
  -1  -2  -6   73.03    4.47
   1   2   7  240.56   12.27
  -1   2  -7  232.65   12.95
  -1  -2  -7  252.02   12.38
  -1   2  -7  261.28   12.35
   1  -2   7  240.82   12.34
   1  -2   7  262.72   13.15
  -1  -2  -7  257.58   13.89
  -1  -2  -7  236.58   12.93
   1   2   8  225.48   11.80
  -1  -2  -8  247.17   13.71
  -1  -2  -8  239.95   12.63
   1  -2   8  252.56   12.86
  -1   2  -8  241.79   12.73
  -1  -2  -8  246.36   11.89
  -1   2  -8  244.61   11.86
  -1   2  -9  597.88   24.36
  -1  -2  -9  574.80   25.73
   1  -2   9  612.82   24.78
  -1  -2  -9  568.72   24.41
  -1   2  -9  563.93   24.54
  -1   2 -10   59.69    4.43
  -1  -2 -10   61.72    5.41
  -1  -2 -10   67.17    4.32
  -1   2 -10   64.44    4.17
   1  -2  10   60.02    4.15
   1  -2  10   63.27    4.48
  -1   2 -11    8.62    2.01
  -1  -2 -11    6.66    2.76
  -1   2 -11    7.80    1.43
  -1  -2 -11    8.43    1.57
   1  -2  11    5.89    1.37
   1  -2  11    6.98    1.66
   1   2  11    8.80    1.85
   1   2  12   60.06    4.75
  -1   2 -12   65.17    4.76
  -1   2 -12   58.24    4.14
   1  -2  12   59.25    4.55
  -1  -2 -12   60.90    4.27
  -1  -2 -12   63.72    5.70
   1  -2  12   56.77    4.19
   1  -2  12   57.51    5.26
   1   2  13  725.78   39.11
  -1   2 -13  785.26   38.92
   1  -2  13  722.26   38.41
   1   2  13  706.13   39.17
  -1  -2 -13  803.07   38.64
   1  -2  13  799.51   38.95
  -1   2 -13  757.92   38.42
  -1  -2 -13  777.04   40.18
   1  -2  13  753.55   39.87
   1   2  13  735.21   39.64
   1  -2  14  359.39   20.97
  -1   2 -14  417.65   20.90
   1  -2  14  373.73   20.24
  -1  -2 -14  401.11   22.29
   1   2  14  363.68   21.05
  -1   2 -14  380.75   20.23
   1   2  14  371.36   21.01
   1   2  14  391.30   21.69
   1  -2  14  399.49   21.93
   1  -2  15   82.92    6.77
  -1   2 -15   98.68    6.69
  -1   2 -15   87.83    6.01
   1  -2  15   93.90    6.14
   1   2  15   93.73    6.96
  -1  -2 -15   99.34    8.11
   1   2  15   87.86    6.89
   1   2  15  102.87    7.65
   1  -2  15   85.70    7.42
   1  -2  16   12.33    2.83
   1  -2  16   13.72    3.47
   1   2  16    9.59    3.09
  -1   2 -16   15.83    2.61
  -1  -2 -16    8.59    3.58
   1  -2  16   16.35    2.17
   1   2  16   11.01    2.63
   1   2  17  322.90   20.15
   1   2  17  344.11   19.34
   1  -2  17  336.60   18.41
   1  -2  17  309.92   18.68
   1  -2  17  341.16   19.63
   1  -2  17  365.54   20.70
  -1  -2 -17  359.64   20.74
   1  -2  17  357.43   20.60
   1   2  17  341.84   20.27
   1  -2  17  336.89   20.01
   1  -2  17  358.47   20.89
   1  -2  18   12.47    2.07
   1   2  18   12.13    2.64
   1  -2  18   12.02    3.99
   1  -2  18   10.75    3.39
  -1  -2 -18   11.99    3.96
   1  -2  18    9.42    3.15
   1  -2  18    6.91    3.20
   1   2  18    7.44    3.23
   1  -2  18   10.74    3.70
   1   2  18   11.43    3.55
   1  -2  19   75.80    7.41
   1  -2  19   83.50    8.26
  -1  -2 -19   87.88    7.88
   1  -2  19   84.77    7.24
   1   2  19   84.30    7.71
   1  -2  19   81.46    7.77
   1  -2  19   83.35    7.94
   1   2  19   91.03    7.95
   1   2  19   67.01    5.71
   1   2  19   88.19    6.64
   1  -2  19   83.57    5.80
   1   2  20    6.08    2.04
   1  -2  20   10.25    2.06
   1  -2  20    9.84    2.56
   1   2  20   10.81    2.69
  -1   2 -20    7.55    2.92
  -1  -2 -20    6.46    3.92
   1  -2  20   15.30    4.20
   1   2  20    7.01    3.76
   1  -2  20    9.60    3.70
   1   2  20    5.01    4.16
   1  -2  20    6.73    3.17
   1  -2  21  296.28   17.93
   1   2  21  296.28   18.15
   1   2  21  283.00   17.85
   1  -2  21  315.16   19.02
   1   2  21  288.97   18.42
   1   2  21  251.69   16.07
   1   2  21  302.28   17.18
   1  -2  21  314.50   17.20
   1  -2  21  305.22   16.19
   1   2  21  302.38   18.60
   1  -2  21  287.91   18.48
   1   2  22  245.75   16.24
   1  -2  22  260.91   16.22
   1   2  22  244.05   16.03
   1  -2  22  251.34   16.97
   1   2  22  240.43   16.46
   1  -2  22  294.20   14.91
   1   2  22  260.28   15.27
   1  -2  22  260.51   15.25
   1  -2  22  226.94   16.38
   1   2  22  238.31   16.42
   1  -2  23    4.49    2.18
   1   2  23    2.35    1.56
   1   2  23   -0.96    3.02
   1  -2  23    0.70    3.58
   1  -2  23    1.69    3.00
   1   2  23    2.66    3.01
   1   2  23    0.57    2.74
   1  -2  23    0.98    3.87
   1   2  23    5.45    3.52
   1  -2  24    2.30    3.14
   1  -2  24    5.11    1.87
   1   2  24    3.77    1.54
   1   2  24    1.77    2.75
   1  -2  24    1.88    2.78
   1   2  24    3.65    2.94
   1   2  24    6.69    3.14
   1  -2  24    4.55    3.37
   1   2  24    3.59    3.45
   1   2  25   59.74    4.21
   1  -2  25   53.25    6.12
   1  -2  25   69.57    4.81
   1   2  25   55.20    5.75
   1  -2  25   58.11    5.83
   1   2  25   70.02    6.17
   1   2  25   64.80    5.90
   1  -2  25   51.06    6.01
   1   2  25   56.46    5.70
   1   2  25   57.19    5.53
   1  -2  25   55.59    6.06
   1   2  25   58.61    6.13
   1  -2  26    5.04    1.69
   1  -2  26   -1.56    2.67
   1  -2  26    2.64    2.55
   1   2  26    2.53    2.63
   1   2  26    3.74    2.50
   1  -2  26    2.70    2.96
   1   2  26    1.93    2.41
   1   2  26    2.77    2.76
   1  -2  26    1.17    2.72
   1   2  26   -0.40    2.28
   1  -2  27   43.57    3.27
   1  -2  27   39.35    4.28
   1  -2  27   32.84    3.93
   1   2  27   44.70    4.41
   1   2  27   36.04    4.19
   1  -2  27   34.04    4.10
   1  -2  27   34.54    4.34
   1   2  27   40.72    4.27
   1   2  27   37.84    3.87
   1   2  27   38.05    4.22
   1  -2  28   18.80    2.72
   1   2  28   19.79    2.83
   1   2  28   17.55    2.45
   1   2  28   17.25    2.55
   1  -2  28   16.11    2.81
   1  -2  28   22.85    2.76
   1   2  28   23.86    2.98
   1  -2  28   24.39    3.29
   1   2  28   21.56    2.79
   1   2  29   20.14    2.30
   1  -2  29   22.90    2.68
   1  -2  29   23.19    2.82
   1   2  29   24.76    2.57
  -1   3  30   31.32    2.42
  -1   3  30   19.13    2.11
  -1  -3  30   26.20    2.73
  -1  -3  30   26.63    2.38
  -1  -3  30   34.15    3.06
  -1   3  30   28.71    2.73
  -1  -3  30   23.25    2.57
  -1  -3  29   27.93    3.34
  -1  -3  29   24.57    3.24
  -1   3  29   21.74    2.82
  -1  -3  29   26.92    2.82
  -1   3  29   28.33    3.06
  -1   3  29   22.01    2.92
  -1   3  29   31.99    2.87
  -1   3  29   25.57    3.41
  -1  -3  29   27.06    3.37
  -1   3  29   26.02    3.17
  -1  -3  29   27.38    3.23
  -1  -3  29   24.66    3.32
  -1   3  28   30.04    3.85
  -1  -3  28   30.21    3.83
  -1  -3  28   28.04    4.08
  -1  -3  28   30.49    4.03
  -1   3  28   34.06    4.29
  -1   3  28   23.17    3.36
  -1  -3  28   37.01    3.63
  -1   3  28   33.64    3.81
  -1  -3  28   28.97    4.08
  -1   3  28   31.90    3.58
  -1  -3  28   33.05    4.28
  -1   3  28   25.63    3.57
  -1   3  27   49.98    5.23
  -1  -3  27   46.09    5.15
  -1   3  27   51.55    5.52
  -1  -3  27   48.51    5.45
  -1  -3  27   51.93    5.48
  -1   3  27   47.32    4.98
  -1  -3  27   44.74    4.53
  -1   3  27   45.44    4.74
  -1   3  27   47.74    4.82
  -1   3  27   42.50    5.01
  -1  -3  27   58.43    4.19
  -1  -3  27   50.43    5.56
  -1   3  26  210.23   13.51
  -1  -3  26  200.26   13.30
  -1  -3  26  212.29   13.95
  -1   3  26  207.77   13.74
  -1  -3  26  185.05   13.34
  -1   3  26  191.79   12.97
  -1  -3  26  194.75   12.74
  -1   3  26  199.00   12.92
  -1   3  26  202.54   13.22
  -1  -3  26  246.87   12.19
  -1  -3  26  197.58   13.91
  -1   3  26  209.72   13.73
  -1   3  25   25.14    4.36
  -1  -3  25   24.65    4.50
  -1   3  25   25.27    4.88
  -1  -3  25   21.64    4.76
  -1   3  25   23.13    4.08
  -1   3  25   19.17    3.66
  -1  -3  25   19.02    4.39
  -1   3  25   22.39    4.10
  -1  -3  25   26.19    3.09
  -1  -3  25   25.87    4.69
  -1   3  25   22.14    4.49
  -1   3  24  143.61   11.36
  -1  -3  24  163.81   11.60
  -1   3  24  162.98   11.98
  -1  -3  24  196.14   10.20
  -1  -3  24  158.39   12.33
  -1   3  24  158.01   11.94
  -1  -3  24  144.56   11.86
  -1  -3  24  136.22   11.37
  -1   3  24  159.17   11.42
  -1   3  24  151.49   10.89
  -1   3  24  145.46   11.10
  -1  -3  23  103.38    9.15
  -1   3  23   91.10    8.23
  -1   3  23  115.54    8.99
   1   3 -23   98.95    8.87
  -1  -3  23  121.97    9.39
  -1   3  23  109.56    9.18
  -1  -3  23  132.22    7.75
  -1  -3  23  104.48    9.76
  -1   3  23  110.05    9.59
  -1   3  23  102.29    9.41
  -1  -3  23  103.54    9.73
  -1   3  23   96.65    8.59
  -1   3  23  109.25    7.54
  -1  -3  23  106.19    7.75
  -1   3  22   16.22    2.58
  -1  -3  22   16.97    2.82
  -1   3  22   12.76    3.97
  -1   3  22   16.30    3.64
  -1  -3  22   11.38    4.04
   1   3 -22   19.55    4.11
  -1   3  22   12.13    4.05
  -1  -3  22   14.53    3.98
  -1  -3  22    9.93    4.52
  -1   3  22   15.13    4.79
  -1   3  22   13.93    4.27
  -1  -3  22   14.64    4.72
  -1  -3  22   14.86    2.61
   1  -3 -21   65.05    7.37
  -1   3  21   74.83    5.83
  -1  -3  21   75.29    5.96
  -1  -3  21   59.24    5.68
  -1  -3  21   66.38    7.06
  -1  -3  21   71.45    7.73
  -1   3  21   69.88    7.59
  -1  -3  21   87.42    5.92
   1   3 -21   64.36    6.93
  -1   3  21   61.06    6.79
  -1  -3  21   72.11    7.47
  -1  -3  21   79.50    8.62
  -1   3  21   70.55    6.63
  -1   3  21   72.62    7.81
  -1  -3  21   64.98    7.88
  -1   3  20    6.81    3.92
  -1   3  20    7.84    2.23
  -1  -3  20   11.30    2.53
  -1  -3  20    8.00    2.75
  -1  -3  20   12.07    4.13
  -1  -3  20    6.67    4.17
   1  -3 -20   12.24    4.20
  -1   3  20    9.66    1.73
  -1   3  20    9.54    4.15
  -1  -3  20    2.66    4.04
  -1  -3  20   12.38    2.46
  -1  -3  20    8.66    4.20
  -1  -3  20    7.13    4.52
  -1   3  20    5.13    2.97
  -1  -3  19  519.75   29.73
  -1   3  19  507.38   29.67
  -1  -3  19  564.55   27.33
  -1   3  19  566.61   26.64
  -1  -3  19  501.30   28.66
  -1  -3  19  481.22   27.38
  -1   3  19  530.34   27.60
   1  -3 -19  445.32   29.23
  -1  -3  19  535.00   27.61
  -1  -3  19  487.87   29.47
  -1   3  19  495.86   29.34
  -1  -3  19  489.15   28.88
  -1  -3  19  484.47   29.76
  -1   3  19  441.07   28.31
  -1  -3  18   63.78    4.64
  -1   3  18   55.79    6.43
  -1  -3  18   50.12    6.21
  -1  -3  18   56.11    5.77
  -1  -3  18   48.70    4.66
  -1   3  18   57.28    6.39
  -1  -3  18   43.50    6.10
  -1  -3  18   60.11    6.93
  -1   3  18   50.29    5.46
  -1  -3  18   55.01    5.86
  -1  -3  18   57.55    4.76
  -1  -3  18   59.74    3.97
   1  -3 -18   47.40    6.26
  -1   3  18   43.70    3.84
  -1   3  18   51.74    4.70
  -1  -3  17   88.05    5.99
  -1   3  17   87.65    6.20
   1  -3 -17   67.44    7.27
  -1  -3  17   77.92    5.03
  -1  -3  17   75.12    6.62
  -1   3  17   70.17    7.06
  -1  -3  17   63.23    6.89
  -1  -3  17   76.52    6.91
  -1   3  17   71.00    6.67
  -1   3  17   79.50    7.63
  -1  -3  17   73.13    7.25
  -1  -3  17   89.49    5.79
  -1  -3  17   67.59    5.86
  -1  -3  16  123.98    9.16
  -1   3  16  124.85    8.97
  -1  -3  16  135.97   10.06
  -1   3  16  123.83    9.95
  -1  -3  16  132.43    8.61
  -1  -3  16  135.63    7.66
  -1  -3  16  140.73    8.50
  -1   3  16  126.97    8.47
   1  -3 -16  119.64   10.13
  -1  -3  15   95.69    7.15
  -1   3  15   92.56    6.56
  -1  -3  15   92.02    6.30
  -1  -3  15   92.28    5.66
   1  -3 -15   84.82    7.92
  -1  -3  15   90.20    6.39
  -1   3  15   92.69    6.85
  -1  -3  15   93.38    7.78
  -1   3  15   88.92    7.82
  -1  -3  14   14.98    2.78
  -1   3  14   13.96    2.35
  -1  -3  14   11.99    1.59
  -1  -3  14   15.30    2.17
   1  -3 -14    7.36    3.31
  -1  -3  14   15.24    3.33
  -1   3  14    8.42    3.06
  -1  -3  14   12.01    2.12
  -1   3  14   16.23    2.54
  -1  -3  13  305.91   16.91
   1  -3 -13  286.39   17.77
  -1   3  13  297.79   16.48
  -1  -3  13  320.73   16.27
  -1  -3  13  307.79   15.60
   1   3 -13  281.66   15.77
  -1  -3  13  294.03   16.25
  -1   3  13  287.62   16.58
  -1  -3  13  309.69   17.57
  -1   3  13  276.25   17.52
  -1  -3  12  509.06   26.80
  -1   3  12  471.72   27.45
  -1  -3  12  525.80   27.48
  -1   3  12  504.39   26.60
   1  -3 -12  486.51   27.50
   1   3 -12  487.41   25.80
  -1   3  12  479.25   26.35
  -1  -3  12  544.49   25.71
   1   3 -12  489.23   25.37
  -1  -3  12  546.39   26.30
   1   3 -11  134.05    7.75
   1   3 -11  137.66    7.40
   1  -3 -11  130.84    9.27
  -1  -3  11  140.28    7.65
  -1  -3  11  146.34    8.11
  -1   3  11  132.72    8.33
   1   3 -10    8.99    0.78
   1   3 -10    8.89    1.41
   1  -3 -10    8.04    2.67
   1  -3 -10    9.97    0.94
  -1  -3  10    7.78    0.72
  -1   3  10   10.65    0.75
   1  -3 -10   11.02    0.85
  -1   3  10   14.19    2.27
  -1  -3  10   11.89    1.32
   1   3  -9    3.17    0.99
   1  -3  -9    3.75    2.18
   1  -3  -9    1.24    0.59
  -1  -3   9    1.65    0.51
   1   3  -9    1.78    0.54
  -1   3   9    2.66    0.49
  -1   3   9    3.34    1.43
  -1  -3   9    3.05    0.80
   1   3  -8  275.57   14.24
  -1   3   8  290.40   14.27
   1  -3  -8  242.06   14.32
  -1  -3   8  286.97   14.28
  -1   3   8  315.25   14.30
   1  -3  -8  277.80   15.68
  -1  -3   8  315.70   14.62
   1   3  -8  279.52   14.51
   1   3  -7  124.73    6.31
  -1   3   7  124.98    6.32
  -1   3   7  134.02    6.35
   1  -3  -7   99.64    6.33
  -1  -3   7  126.29    6.34
  -1  -3   7  127.05    6.54
   1   3  -7  114.28    6.38
   1  -3  -7  122.37    7.51
  -1   3   6  645.59   31.06
   1   3  -6  671.05   31.06
   1  -3  -6  538.51   31.06
  -1  -3   6  679.09   31.10
   1  -3  -6  633.08   31.13
  -1  -3   6  670.81   31.22
   1  -3  -6  626.99   32.01
   1   3  -6  591.39   30.95
   1   3  -5 2024.97   94.85
  -1   3   5 1914.27   94.85
   1  -3  -5 1719.55   94.85
  -1  -3   5 2102.94   94.90
  -1  -3   5 1950.05   94.93
   1  -3  -5 1916.23   94.88
   1   3  -4   96.18    4.70
  -1   3   4   85.52    4.70
   1   3  -4   76.28    4.85
  -1  -3   4  101.48    4.77
   1  -3  -4   82.77    4.71
  -1  -3   4   86.88    4.72
   1  -3  -4   84.86    4.68
   1   3  -3  353.07   16.28
  -1   3   3  313.31   16.26
   1   3  -3  319.65   16.42
  -1  -3   3  320.33   16.45
   1  -3  -3  312.80   16.28
  -1  -3   3  326.11   16.45
  -1  -3   3  293.22   16.24
   1  -3  -3  319.83   16.26
   1   3  -2   93.13    4.64
   1   3  -2   82.28    4.76
  -1  -3   2   85.21    4.41
   1  -3  -2   88.84    4.68
   1  -3  -2   91.36    4.65
  -1  -3   2   83.22    4.84
   1   3  -1   17.40    1.40
  -1  -3   1   21.84    1.48
   1  -3  -1   17.20    1.40
  -1  -3   1   16.69    1.51
   1  -3  -1   20.28    1.32
   1  -3  -1   18.84    1.32
  -1  -3   1   17.67    1.34
   1   3   0  132.18    6.82
  -1  -3   0  130.54    6.94
  -1  -3   0  147.66    6.88
   1  -3   0  118.54    6.74
   1  -3   0  128.98    6.74
   1  -3   0  133.05    6.69
  -1  -3   0  124.78    6.92
  -1   3  -1    2.10    0.73
  -1  -3  -1    0.44    1.10
  -1  -3  -1    1.44    0.86
  -1  -3  -1    1.67    0.77
   1  -3   1    1.91    0.63
   1  -3   1    1.25    0.58
  -1   3  -2  320.32   19.48
   1   3   2  366.78   19.64
  -1   3  -2  378.17   19.75
  -1  -3  -2  465.85   19.67
   1  -3   2  415.31   19.62
   1  -3   2  435.00   19.60
  -1   3  -3 1325.21   77.74
   1   3   3 1650.87   77.74
   1  -3   3 1474.17   77.75
  -1  -3  -3 1867.04   77.92
  -1   3  -3 1548.42   78.08
   1  -3   3 1653.22   77.95
   1  -3   3 1736.82   77.95
  -1   3  -4   23.86    1.79
   1   3   4   27.52    1.72
  -1  -3  -4   29.02    2.18
   1  -3   4   31.73    2.07
   1  -3   4   30.35    2.05
  -1  -3  -4   25.19    2.81
   1  -3   4   25.09    1.75
  -1  -3  -4   32.02    1.89
  -1  -3  -5 1451.35   71.85
   1  -3   5 1548.60   71.16
  -1  -3  -5 1494.99   71.21
  -1  -3  -5 1614.37   70.86
   1  -3   5 1332.80   70.72
   1   3   5 1464.40   70.68
  -1   3  -5 1314.68   70.74
   1  -3   6 2349.13  108.63
  -1  -3  -6 2170.95  109.40
  -1  -3  -6 2273.11  108.66
  -1   3  -6 2248.39  108.37
   1  -3   6 2059.18  108.10
  -1  -3  -6 2362.73  108.21
   1   3   6 2206.34  108.03
  -1   3  -6 2119.18  108.12
  -1  -3  -7  465.72   23.70
   1  -3   7  485.15   23.71
  -1  -3  -7  462.09   24.61
  -1   3  -7  478.38   23.47
  -1  -3  -7  480.33   23.14
   1  -3   7  449.80   23.07
  -1   3  -7  511.57   23.12
  -1   3  -7  445.64   23.07
   1   3   7  437.49   22.96
  -1  -3  -8  808.95   42.87
   1  -3   8  890.95   41.96
   1  -3   8  786.98   41.68
  -1  -3  -8  860.93   41.89
  -1   3  -8  811.51   41.60
  -1   3  -8  903.78   41.16
  -1  -3  -8  858.69   41.19
   1   3   8  780.22   41.02
  -1  -3  -9  789.54   41.92
  -1  -3  -9  855.95   40.82
   1  -3   9  776.69   40.56
   1  -3   9  824.01   40.80
  -1   3  -9  839.10   40.57
  -1  -3  -9  826.76   39.89
  -1   3  -9  856.18   39.86
   1   3   9  758.60   39.75
  -1  -3 -10   75.34    4.79
  -1  -3 -10   69.90    5.97
   1  -3  10   79.29    4.91
   1  -3  10   76.72    4.70
   1   3  10   69.60    3.61
   1  -3  10   69.11    3.60
  -1   3 -10   84.24    4.78
   1   3  11  498.21   27.90
  -1   3 -11  543.08   27.47
  -1   3 -11  542.93   27.47
   1  -3  11  555.07   27.77
  -1  -3 -11  531.79   29.13
   1  -3  11  528.64   27.43
   1  -3  11  549.32   28.66
   1   3  12  304.60   17.68
  -1   3 -12  336.31   17.27
   1  -3  12  319.60   17.73
  -1   3 -12  325.77   17.13
   1  -3  12  347.74   17.57
  -1  -3 -12  322.25   18.95
   1  -3  12  327.23   17.13
   1   3  12  274.53   17.76
   1  -3  12  333.43   18.54
   1   3  13  349.67   20.28
   1  -3  13  362.90   20.27
  -1   3 -13  402.28   19.84
  -1  -3 -13  397.20   21.76
   1  -3  13  372.43   19.62
  -1   3 -13  381.57   19.65
   1   3  13  324.18   20.30
   1  -3  13  381.76   19.99
   1   3  13  348.18   20.75
   1  -3  13  386.69   21.16
   1  -3  14  526.97   28.14
  -1   3 -14  534.09   27.46
   1   3  14  506.11   28.66
   1  -3  14  550.47   29.02
   1   3  14  493.40   28.10
  -1  -3 -14  509.21   29.42
   1  -3  14  538.55   27.39
   1   3  14  476.13   28.16
   1  -3  14  561.74   27.89
  -1   3 -14  547.46   27.41
   1  -3  15  137.83    9.81
   1   3  15  114.72    8.71
   1   3  15  133.97    9.58
   1  -3  15  144.75    8.21
   1   3  15  123.25    8.91
   1  -3  15  146.75    8.65
  -1  -3 -15  126.64   10.15
  -1   3 -15  131.53    8.13
   1  -3  15  129.81    9.01
   1   3  16  132.37    9.33
   1  -3  16  135.30   10.16
   1   3  16  123.60    9.69
   1   3  16  142.70    9.39
   1  -3  16  141.26    8.38
  -1  -3 -16  129.12   10.46
   1  -3  16  142.86    9.45
   1   3  17   62.89    5.57
  -1  -3 -17   66.45    7.00
   1  -3  17   62.19    4.73
   1  -3  17   66.63    6.83
   1  -3  17   54.27    5.90
   1  -3  17   62.81    5.83
   1  -3  17   63.98    6.54
   1   3  17   76.57    6.64
   1   3  17   66.75    5.89
   1  -3  17   62.44    6.50
   1   3  17   53.75    6.01
   1  -3  17   64.39    6.46
   1   3  18    5.01    3.19
   1  -3  18    4.42    1.64
   1   3  18    4.93    2.16
   1  -3  18    7.66    2.43
   1  -3  18    2.79    2.70
   1  -3  18    6.69    3.43
  -1  -3 -18   11.41    3.96
   1   3  18    7.42    3.08
   1  -3  18    5.32    3.16
   1  -3  18    3.23    3.61
   1  -3  18    4.68    3.01
   1  -3  19  177.09   13.22
   1  -3  19  175.19   12.32
  -1  -3 -19  161.35   12.66
   1  -3  19  160.35   11.67
   1   3  19  182.83   12.55
   1  -3  19  188.10   12.94
   1   3  19  168.82   12.50
   1  -3  19  169.01   12.47
   1  -3  19  184.32   10.45
   1   3  19  176.25   11.40
   1  -3  20    3.82    1.44
   1   3  20   -0.18    1.57
   1   3  20    1.90    2.02
   1  -3  20   -0.96    3.36
   1   3  20    0.56    2.83
   1  -3  20   -1.97    4.19
  -1  -3 -20    2.25    3.61
   1  -3  20    2.79    3.10
   1  -3  20    0.69    3.47
   1   3  20   -0.33    2.83
   1  -3  20    1.81    3.23
   1   3  20   -1.34    3.76
   1   3  21    8.92    2.04
   1  -3  21    9.14    2.46
   1  -3  21    9.59    1.82
   1   3  21    7.94    2.49
   1   3  21    7.39    3.40
  -1   3 -21    7.34    2.93
  -1   3 -21   11.62    3.74
  -1  -3 -21   10.69    4.03
   1  -3  21    8.25    3.42
   1  -3  21    6.58    3.73
   1  -3  21    7.37    3.81
   1   3  21   13.56    3.94
   1   3  21   10.46    4.09
   1   3  22   53.54    5.79
  -1   3 -22   31.62    4.88
  -1   3 -22   29.49    5.45
   1   3  22   42.09    5.45
   1  -3  22   55.38    4.59
   1  -3  22   44.93    6.29
   1  -3  22   51.24    6.41
   1   3  22   52.76    6.31
   1   3  22   47.71    4.69
   1  -3  22   43.44    4.53
   1  -3  22   48.60    5.49
   1   3  22   36.48    5.29
   1   3  23  359.81   17.82
   1  -3  23  310.22   20.37
   1   3  23  296.68   19.63
   1  -3  23  379.97   18.56
   1  -3  23  320.19   19.59
   1   3  23  309.34   19.77
   1   3  23  306.43   19.37
   1   3  23  323.12   20.07
   1  -3  23  305.53   20.01
   1  -3  24    0.62    1.82
   1  -3  24    1.00    3.03
   1   3  24   -0.21    1.15
   1   3  24    4.51    2.65
   1   3  24   -0.84    2.65
   1  -3  24    1.31    2.75
   1   3  24    2.04    2.61
   1   3  24    1.95    2.60
   1  -3  24    0.90    3.21
   1   3  24   -0.24    2.28
   1   3  24    4.13    3.32
   1  -3  25   71.12    7.16
   1  -3  25   93.07    5.87
   1   3  25   65.67    6.36
   1   3  25   89.19    7.14
   1  -3  25   82.57    6.89
   1   3  25   80.33    6.66
   1   3  25   77.62    6.50
   1   3  25   83.64    6.68
   1  -3  25   69.20    6.87
   1   3  25   78.40    7.08
   1  -3  26  134.55    7.21
   1  -3  26  102.75    8.38
   1  -3  26  115.84    8.08
   1   3  26  100.58    7.94
   1   3  26   98.45    7.59
   1   3  26   93.93    7.34
   1   3  26  102.51    7.68
   1  -3  26  107.94    8.35
   1  -3  26  101.37    7.98
   1   3  26  106.77    8.07
   1  -3  27    3.33    1.46
   1  -3  27    5.24    2.16
   1   3  27    3.68    2.14
   1   3  27    3.32    1.96
   1   3  27    3.80    2.15
   1  -3  27    2.52    2.66
   1   3  27    3.52    1.99
   1  -3  27    1.98    2.22
   1   3  27    2.54    2.35
   1  -3  28    0.97    1.22
   1  -3  28    0.99    1.60
   1   3  28    0.93    1.73
   1  -3  28    0.64    2.06
   1   3  28   -0.39    1.77
   1   3  28   -0.40    1.29
   1  -3  28   -0.74    1.68
   1   3  28   -0.28    1.80
   1  -3  28   -2.21    2.24
   1   3  28    2.51    1.69
   1  -3  29    2.10    1.66
   1  -3  29    0.77    1.74
   1   3  29    1.08    1.50
  -1   4  30  111.30    6.13
  -1  -4  30  122.89    6.70
  -1  -4  30   96.15    5.88
  -1  -4  30  113.64    6.56
  -1  -4  30   87.77    6.06
  -1   4  30   94.72    6.15
  -1   4  29   72.64    5.52
  -1  -4  29   67.33    5.38
  -1   4  29   73.44    5.26
  -1  -4  29   66.68    5.51
  -1   4  29   61.90    4.85
  -1  -4  29   75.57    5.06
  -1  -4  29   75.50    5.68
  -1   4  29   74.11    5.52
  -1  -4  29   75.52    5.64
  -1   4  28   26.11    3.33
  -1  -4  28   26.96    4.10
  -1  -4  28   24.94    2.59
  -1  -4  28   31.75    3.90
  -1   4  28   29.39    3.62
  -1  -4  28   28.21    3.37
  -1   4  28   33.42    3.53
  -1   4  28   27.55    3.38
  -1  -4  28   31.46    4.05
  -1   4  28   30.26    3.43
  -1  -4  28   34.16    4.57
  -1   4  28   27.92    3.82
  -1  -4  28   25.71    3.73
  -1  -4  27    0.79    1.62
  -1   4  27    2.04    2.21
  -1  -4  27    1.35    2.83
  -1  -4  27    0.23    2.46
  -1   4  27    0.46    2.45
  -1   4  27    2.65    2.38
  -1   4  27    3.39    2.44
  -1  -4  27    3.29    2.92
  -1  -4  27    0.90    2.00
  -1   4  27   -1.14    2.36
  -1  -4  27   -1.25    2.82
  -1   4  27    0.72    2.90
  -1  -4  26   60.77    6.48
  -1   4  26   61.18    5.98
  -1  -4  26   70.12    4.89
  -1  -4  26   52.56    5.83
  -1   4  26   64.96    6.14
  -1   4  26   61.92    5.72
  -1  -4  26   46.35    5.85
  -1   4  26   58.06    5.74
  -1  -4  26   57.28    5.38
  -1   4  26   56.52    5.63
  -1  -4  26   49.56    6.25
  -1   4  26   69.72    6.62
  -1   4  25   82.05    7.55
  -1  -4  25   75.38    7.72
  -1  -4  25   93.33    6.07
  -1   4  25   80.05    7.34
  -1  -4  25   82.29    7.33
  -1   4  25   70.61    6.74
  -1  -4  25   69.93    7.12
  -1   4  25   77.00    7.03
  -1   4  25   85.14    6.86
  -1  -4  25   67.92    7.59
  -1   4  25   77.25    7.62
  -1   4  24  273.45   17.61
  -1  -4  24  301.43   15.72
  -1  -4  24  281.39   18.02
  -1   4  24  264.44   17.14
  -1  -4  24  274.81   17.20
  -1   4  24  262.86   16.72
  -1   4  24  270.08   16.60
  -1   4  24  268.52   16.88
  -1  -4  24  268.77   17.73
  -1   4  24  248.40   17.32
  -1  -4  23   15.52    4.31
  -1   4  23   17.19    3.84
  -1   4  23   10.50    3.44
  -1   4  23   14.58    4.17
  -1  -4  23   11.52    4.04
  -1  -4  23   13.15    4.85
  -1  -4  23    9.32    4.57
  -1   4  23   16.56    4.41
  -1  -4  23   17.55    2.88
  -1   4  23   16.81    4.87
  -1   4  23   13.63    3.63
  -1   4  22   30.02    4.63
  -1   4  22   30.13    5.35
  -1   4  22   30.22    3.46
  -1  -4  22   31.42    3.70
  -1  -4  22   27.62    3.73
  -1  -4  22   30.22    5.03
  -1  -4  22   29.22    5.66
   1   4 -22   26.34    4.64
  -1  -4  22   41.57    6.04
  -1   4  22   30.07    4.53
  -1  -4  22   37.32    3.94
  -1   4  22   28.18    5.00
  -1  -4  22   27.12    5.58
  -1   4  22   29.64    4.36
  -1  -4  22   34.54    5.23
  -1   4  22   31.59    4.85
  -1   4  21   -0.73    3.87
  -1   4  21    0.89    3.06
  -1  -4  21    0.42    1.83
  -1   4  21    2.43    1.75
  -1  -4  21    0.82    2.32
  -1  -4  21    1.56    3.25
  -1  -4  21    1.15    4.11
   1  -4 -21   -3.66    4.33
   1   4 -21   -0.33    2.89
  -1  -4  21    1.78    1.96
  -1  -4  21   -1.18    4.26
  -1   4  21    3.46    4.00
  -1   4  21   -0.86    3.04
  -1  -4  21    2.06    4.12
  -1   4  21    3.64    3.33
  -1   4  21   -0.27    2.67
  -1  -4  21   -1.33    3.54
  -1   4  20  296.93   17.02
   1  -4 -20  275.64   19.22
  -1  -4  20  310.23   17.16
  -1  -4  20  267.93   16.86
  -1  -4  20  286.62   18.28
  -1   4  20  305.84   18.07
  -1  -4  20  306.82   19.42
  -1   4  20  287.75   19.01
  -1  -4  20  361.34   17.11
   1   4 -20  293.53   18.23
  -1   4  20  291.39   18.15
  -1  -4  20  287.81   19.41
  -1   4  20  275.64   17.68
  -1  -4  20  284.56   18.46
  -1   4  20  311.03   19.12
  -1  -4  20  268.47   18.78
  -1   4  19    2.45    3.36
  -1  -4  19    0.73    3.69
  -1   4  19    0.41    1.79
  -1  -4  19    0.20    1.81
  -1  -4  19    1.94    2.33
  -1  -4  19    0.87    3.09
   1   4 -19   -0.29    2.87
   1  -4 -19    2.07    3.85
  -1   4  19    1.88    2.52
  -1   4  19   -1.12    3.27
  -1  -4  19   -0.37    3.57
  -1  -4  19    1.52    1.93
  -1  -4  19   -0.38    3.79
  -1   4  19    0.77    2.35
  -1  -4  19    1.24    2.94
  -1   4  19    0.29    2.49
  -1  -4  18  110.87    7.02
  -1   4  18  102.60    8.94
  -1  -4  18   91.98    8.49
   1  -4 -18   78.79    8.77
  -1   4  18  104.33    7.23
  -1  -4  18  102.52    6.17
  -1  -4  18  112.83    7.23
  -1  -4  18   78.82    6.72
  -1  -4  18   92.52    8.00
  -1   4  18   93.44    7.68
  -1  -4  18   98.22    8.29
  -1  -4  18   86.91    8.74
  -1   4  18   93.76    7.81
  -1   4  18  107.15    8.88
  -1  -4  18   95.22    8.70
  -1   4  17   21.16    4.30
  -1  -4  17   15.24    4.10
  -1   4  17   25.42    3.13
  -1  -4  17   21.05    2.97
  -1  -4  17   22.37    2.27
  -1  -4  17   22.58    3.06
  -1  -4  17   20.04    3.65
   1  -4 -17   19.93    4.70
  -1   4  17   27.06    3.80
  -1  -4  17   26.33    4.20
  -1   4  17   21.44    3.75
  -1  -4  17   26.31    3.00
  -1   4  17   20.88    4.14
  -1  -4  17   17.05    3.86
  -1  -4  16   82.33    6.63
  -1   4  16   75.23    6.33
  -1  -4  16   82.26    5.67
  -1  -4  16   68.20    5.63
  -1   4  16   66.51    7.12
  -1  -4  16   79.89    7.22
   1  -4 -16   64.89    7.46
  -1  -4  16   85.96    5.90
  -1  -4  16   81.08    5.05
  -1   4  16   80.54    5.99
  -1  -4  15  200.83   12.61
  -1   4  15  196.73   12.37
  -1  -4  15  204.11   13.37
  -1  -4  15  197.30   11.79
  -1   4  15  192.54   13.42
   1  -4 -15  201.07   11.10
  -1  -4  15  209.71   11.88
  -1  -4  15  210.82   11.15
   1  -4 -15  190.81   13.75
  -1   4  15  206.14   12.16
  -1  -4  14  593.62   31.31
  -1  -4  14  615.53   29.86
   1  -4 -14  571.27   29.77
   1  -4 -14  528.71   32.29
  -1  -4  14  645.09   30.66
  -1   4  14  563.28   30.77
  -1   4  14  551.89   30.99
  -1  -4  14  597.64   32.12
  -1  -4  14  596.65   30.55
  -1   4  14  554.98   32.11
  -1  -4  13   20.55    2.84
   1  -4 -13   19.44    1.88
  -1  -4  13   20.21    1.92
  -1   4  13   18.64    2.68
  -1  -4  13   21.93    2.45
   1  -4 -13   14.59    3.91
  -1   4  13   17.17    2.59
  -1  -4  13   17.00    2.17
  -1  -4  13   16.03    3.11
  -1   4  13   13.12    3.23
  -1  -4  12    5.58    2.07
  -1  -4  12    7.37    1.29
  -1   4  12    4.12    1.82
   1   4 -12    6.14    1.06
   1  -4 -12    7.45    1.26
   1  -4 -12    5.31    2.97
  -1   4  12    8.02    1.95
  -1   4  12    5.89    2.47
  -1  -4  12    5.19    2.46
  -1  -4  11    3.39    1.75
   1  -4 -11    2.72    2.83
  -1  -4  11    3.16    0.52
  -1   4  11    2.07    0.45
  -1   4  11    2.93    1.51
  -1   4  11    3.52    1.74
   1  -4 -11    3.26    0.94
  -1  -4  11    5.78    1.09
  -1  -4  10  656.95   28.99
   1  -4 -10  622.36   28.89
   1  -4 -10  525.65   30.43
   1   4 -10  553.01   28.49
   1  -4 -10  536.65   28.63
  -1  -4  10  578.73   28.45
  -1   4  10  633.87   28.47
   1   4 -10  513.23   28.40
   1  -4  -9   22.38    1.75
  -1  -4   9   20.66    1.71
   1  -4  -9   17.68    3.12
   1   4  -9   17.39    1.30
   1  -4  -9   14.79    1.52
  -1  -4   9   20.07    1.45
  -1   4   9   21.56    1.44
  -1   4   9   18.80    1.41
   1   4  -9   18.42    1.45
   1  -4  -8   35.23    3.92
   1  -4  -8   40.61    2.62
   1  -4  -8   31.92    2.51
  -1   4   8   43.77    2.45
   1  -4  -7    2.90    0.79
  -1  -4   7    2.69    0.89
   1  -4  -7    4.29    2.15
   1   4  -7    2.22    1.25
  -1  -4   7    6.15    0.98
   1  -4  -7    2.65    0.87
   1   4  -7    4.29    0.93
  -1   4   7    1.65    0.72
   1  -4  -6 1316.24   68.04
  -1  -4   6 1416.87   67.15
   1  -4  -6 1342.51   67.10
   1   4  -6 1317.65   67.43
   1  -4  -6 1159.97   67.04
  -1  -4   6 1517.09   67.11
   1   4  -6 1448.73   67.03
  -1   4   6 1352.64   67.02
  -1  -4   5  795.12   37.85
  -1  -4   5  748.70   37.59
   1  -4  -5  729.11   37.56
   1   4  -5  727.56   37.84
   1  -4  -5  679.28   37.55
  -1  -4   5  854.01   37.62
  -1   4   5  733.63   37.51
   1   4  -5  810.91   37.53
  -1  -4   4    8.29    1.19
   1  -4  -4    8.07    0.98
  -1  -4   4    8.79    0.98
   1   4  -4    7.06    1.20
   1  -4  -4    8.51    1.10
  -1  -4   4    6.35    1.11
  -1  -4   4    9.52    1.06
  -1   4   4    7.08    0.97
   1   4  -4    9.26    0.98
  -1  -4   3    3.83    0.79
   1  -4  -3    2.45    0.70
  -1  -4   3    2.41    0.98
   1   4  -3    3.13    0.95
  -1  -4   3    4.51    1.12
  -1  -4   3    4.02    0.97
   1   4  -3    4.48    0.76
   1  -4  -3    2.55    0.87
  -1   4   3    2.80    0.74
  -1  -4   2  175.04    9.48
  -1  -4   2  175.26    9.05
   1  -4  -2  184.65    9.28
   1   4  -2  177.43    9.42
   1  -4  -2  171.90    9.29
   1   4  -2  194.78    9.26
   1   4  -1   22.22    1.77
  -1  -4   1   21.92    1.71
   1  -4  -1   26.28    1.72
   1  -4  -1   21.16    1.62
  -1  -4   1   24.82    1.97
  -1  -4   1   28.41    1.87
   1  -4  -1   24.51    1.78
   1   4   0    6.56    1.06
  -1  -4   0    9.17    1.35
   1  -4   0    9.39    1.05
   1  -4   0    7.53    0.95
   1  -4   0    7.51    1.08
  -1  -4   0    7.28    1.27
  -1  -4   0    9.50    1.15
  -1  -4  -1    2.58    1.25
   1   4   1    1.21    0.83
  -1   4  -1    1.37    1.07
   1  -4   1    0.73    0.64
   1  -4   1    1.72    0.72
  -1  -4  -1    0.55    0.99
  -1  -4  -1    0.38    0.78
   1  -4   2 2714.93  122.53
  -1  -4  -2 2475.09  122.99
   1  -4   2 2748.54  122.50
   1   4   2 2512.00  122.61
  -1   4  -2 2490.87  122.72
  -1  -4  -2 2881.65  122.60
  -1  -4  -2 2499.02  122.70
   1  -4   3   49.38    2.90
   1  -4   3   52.26    2.93
  -1   4  -3   47.64    3.17
  -1  -4  -3   55.03    2.98
   1  -4   3   45.51    2.84
  -1  -4  -3   43.90    3.02
  -1   4  -3   36.70    2.74
   1   4   3   44.88    2.70
   1  -4   4 1067.38   48.97
   1  -4   4 1101.36   49.01
  -1   4  -4 1006.16   49.21
   1  -4   4  960.63   48.79
  -1  -4  -4 1124.94   48.93
   1   4   4 1036.17   48.72
   1  -4   5   86.96    4.70
  -1   4  -5   75.42    4.85
   1  -4   5   80.80    4.41
  -1  -4  -5   84.78    4.49
   1   4   5   83.78    4.30
  -1  -4  -6 1172.24   60.20
   1  -4   6 1339.82   59.30
  -1   4  -6 1147.00   59.44
   1  -4   6 1150.58   58.87
  -1  -4  -6 1347.33   59.00
  -1   4  -6 1023.35   58.80
   1   4   6 1245.17   58.75
   1  -4   7  896.13   39.86
  -1  -4  -7  761.56   40.82
   1  -4   7  798.35   39.32
  -1  -4  -7  867.53   39.40
   1   4   7  761.57   39.14
  -1   4  -7  732.69   39.26
   1  -4   8 1035.24   50.34
  -1  -4  -8  958.40   51.60
   1  -4   8 1063.26   50.49
   1  -4   8 1005.09   49.87
  -1   4  -8 1075.92   49.89
  -1  -4  -8 1061.39   49.93
   1   4   8  958.55   49.68
  -1   4  -8  958.17   49.82
   1  -4   9   11.36    1.73
   1  -4   9   13.10    1.63
  -1   4  -9   11.68    1.49
  -1  -4  -9   10.30    3.06
   1  -4   9    6.88    1.03
  -1   4  -9   10.14    1.02
  -1  -4  -9   10.37    1.10
  -1   4  -9    8.72    0.99
   1   4   9    8.85    0.88
   1  -4  10  823.29   40.21
   1  -4  10  814.56   40.00
  -1  -4 -10  733.20   41.50
   1   4  10  738.85   39.08
  -1  -4 -10  788.18   39.26
   1  -4  10  830.65   39.15
  -1   4 -10  799.30   39.20
  -1   4 -10  866.09   39.83
   1   4  11   40.01    3.82
  -1   4 -11   49.21    3.42
   1  -4  11   46.01    3.49
  -1  -4 -11   43.90    5.07
   1  -4  11   47.94    3.77
   1  -4  11   51.53    4.68
   1   4  12 2346.73  135.00
  -1   4 -12 2867.32  134.41
   1  -4  12 2668.01  135.14
  -1  -4 -12 2567.94  136.52
   1  -4  12 2910.86  134.92
  -1   4 -12 2833.33  134.67
   1  -4  12 2698.59  134.48
   1  -4  12 2771.16  136.01
   1   4  13  246.34   15.52
   1  -4  13  266.08   15.57
  -1   4 -13  301.48   14.86
  -1  -4 -13  262.21   17.11
   1   4  13  235.63   15.66
   1  -4  13  296.97   15.40
   1  -4  13  282.42   14.90
  -1   4 -13  281.27   15.01
   1  -4  13  296.81   16.64
   1   4  13  253.96   16.06
   1  -4  14  219.26   13.35
   1   4  14  178.18   12.63
   1   4  14  194.42   12.32
   1   4  14  186.98   12.45
  -1   4 -14  205.09   11.64
  -1  -4 -14  190.43   13.62
   1  -4  14  216.00   11.64
   1  -4  14  229.35   12.10
   1  -4  14  204.74   12.45
   1   4  15  149.80   10.33
   1  -4  15  141.44   10.50
   1   4  15  142.50    9.73
   1  -4  15  163.20    9.41
  -1   4 -15  145.24    8.90
  -1  -4 -15  140.67   11.12
   1  -4  15  158.25    8.89
   1   4  15  128.42    9.65
   1  -4  15  146.00    9.71
   1   4  16   82.34    7.01
   1   4  16   74.11    6.40
   1  -4  16   84.63    7.40
   1  -4  16   79.88    6.57
   1  -4  16   79.00    6.00
   1  -4  16   84.38    5.62
   1   4  16   71.21    6.40
  -1  -4 -16   80.17    7.98
   1  -4  17   47.74    4.25
   1  -4  17   40.84    3.49
   1   4  17   40.72    4.51
   1  -4  17   39.68    4.77
   1   4  17   26.80    4.03
   1  -4  17   45.85    5.78
  -1  -4 -17   37.00    5.98
   1  -4  17   41.71    4.65
   1  -4  17   32.31    4.91
   1  -4  17   42.94    5.37
   1   4  17   37.69    4.49
   1  -4  17   49.39    5.72
   1   4  17   38.34    4.87
   1   4  17   35.31    5.00
   1   4  18  117.49    9.83
   1  -4  18  117.62    9.83
   1  -4  18  134.48    8.04
  -1  -4 -18  125.36   10.74
   1   4  18  134.73    9.18
   1   4  18  122.67    7.54
   1  -4  18  136.51    9.44
   1  -4  18  131.10   10.14
   1  -4  18  128.86   10.16
   1   4  18  126.49    9.72
   1  -4  18  127.08    9.78
   1  -4  18  137.97   10.81
   1   4  18  115.84    9.03
   1  -4  19  138.83   10.41
   1  -4  19  130.24   11.12
   1   4  19  121.55    9.56
  -1  -4 -19  125.31   11.14
  -1   4 -19  146.32   10.71
   1  -4  19  133.58    9.87
   1  -4  19  149.82   11.19
   1   4  19  141.99   10.50
   1  -4  19  143.69    8.52
   1   4  19  133.54    9.53
   1  -4  19  124.90   10.44
   1   4  19  136.22   10.59
   1  -4  20  331.77   21.02
   1   4  20  333.40   20.41
   1  -4  20  358.75   22.15
  -1   4 -20  354.81   21.42
  -1  -4 -20  332.94   21.83
   1  -4  20  352.61   20.62
   1   4  20  352.58   21.17
   1  -4  20  363.00   21.77
   1   4  20  346.22   21.28
   1  -4  20  327.85   21.24
   1   4  20  340.22   20.05
   1  -4  20  378.09   19.08
   1  -4  21   17.96    2.44
   1   4  21   20.36    3.30
   1   4  21   19.51    4.03
   1  -4  21   19.03    4.97
   1  -4  21   19.78    4.37
  -1   4 -21   14.16    4.33
  -1  -4 -21   24.54    5.27
   1  -4  21   17.51    3.90
   1  -4  21   24.75    4.86
   1   4  21   20.04    4.17
   1  -4  21   14.17    4.12
   1  -4  21   24.37    3.22
   1   4  21   25.31    4.96
   1   4  22  232.05   14.76
  -1   4 -22  178.74   14.44
   1   4  22  227.11   14.80
  -1   4 -22  244.44   16.10
  -1  -4 -22  221.80   15.91
   1  -4  22  295.25   14.24
   1   4  22  234.88   15.33
   1  -4  22  239.92   16.02
   1   4  22  258.37   14.55
   1  -4  22  251.96   14.38
   1   4  22  228.20   15.58
   1   4  22  212.44   14.48
   1  -4  22  233.85   15.79
   1  -4  22  235.58   15.04
   1  -4  23   11.76    3.23
   1   4  23   11.95    3.61
   1   4  23   14.68    3.32
   1   4  23   11.93    3.99
   1  -4  23   13.91    4.09
   1   4  23   10.62    3.26
  -1   4 -23   12.13    3.26
   1   4  23   15.08    3.27
   1  -4  23   18.82    4.31
   1  -4  23   16.63    2.78
   1   4  23   10.53    3.31
   1  -4  24  201.15   13.98
   1  -4  24  251.70   12.44
   1   4  24  193.87   13.15
   1   4  24  204.95   13.64
   1  -4  24  206.31   13.73
   1   4  24  193.96   13.36
   1  -4  24  191.04   13.03
   1   4  24  206.42   13.05
   1   4  24  196.88   13.03
   1   4  24  191.26   12.66
   1  -4  25   13.22    2.39
   1  -4  25   13.25    3.81
   1   4  25    7.15    2.79
   1   4  25   12.09    3.63
   1  -4  25    9.51    3.50
   1  -4  25   17.09    3.43
   1   4  25   11.76    3.18
   1   4  25   11.41    3.07
   1   4  25   15.23    3.17
   1  -4  26   49.18    3.94
   1  -4  26   50.03    5.31
   1   4  26   42.36    4.84
   1  -4  26   49.37    5.14
   1   4  26   37.01    4.66
   1  -4  26   54.55    4.97
   1   4  26   36.53    4.00
   1   4  26   45.46    4.61
   1  -4  26   47.90    5.26
   1   4  26   43.64    4.45
   1  -4  27   20.85    2.41
   1  -4  27   35.28    3.70
   1   4  27   15.25    2.90
   1  -4  27   28.49    3.31
   1   4  27   17.77    2.98
   1  -4  27   26.04    3.81
   1   4  27   10.92    2.45
   1   4  27   16.87    2.91
   1  -4  28  207.48   10.00
   1   4  28  158.96   10.06
   1  -4  28  162.02    9.98
   1   4  28  184.29   10.61
   1  -4  28  186.22   10.90
   1   4  28  185.34   10.40
   1   4  28  156.07    9.86
   1  -4  28  178.01   10.40
   1  -4  29   23.82    2.77
   1   4  29   27.62    2.71
   1  -4  29   31.55    3.06
   1  -4  29   27.42    2.66
  -1  -5  30   22.85    2.37
  -1  -5  30   23.79    2.37
  -1   5  29   42.90    3.78
   1  -5 -29   32.37    3.19
  -1   5  29   48.71    3.52
  -1   5  29   26.70    2.76
  -1  -5  29   58.21    3.76
  -1   5  29   48.57    3.92
  -1  -5  28   52.94    5.08
  -1  -5  28   57.42    4.97
  -1   5  28   54.66    4.85
  -1   5  28   52.98    4.53
  -1  -5  28   54.61    5.09
  -1   5  28   43.98    4.16
  -1  -5  28   55.00    4.39
  -1   5  28   52.51    4.54
  -1  -5  28   50.57    4.97
  -1   5  28   47.20    5.01
  -1   5  27  127.03    9.40
  -1  -5  27  142.10   10.23
  -1   5  27  156.10    9.93
  -1  -5  27  139.69    9.71
  -1   5  27  132.74    9.15
  -1   5  27  141.86    9.41
  -1   5  27  146.03    9.45
  -1  -5  27  145.48    9.24
  -1   5  27  137.86    9.87
  -1  -5  27  127.40   10.02
  -1  -5  26   52.68    5.84
  -1   5  26   49.36    5.25
  -1  -5  26   61.92    4.54
  -1   5  26   49.19    5.33
  -1  -5  26   41.56    5.05
  -1   5  26   45.08    5.09
  -1  -5  26   45.96    4.57
  -1   5  26   42.75    4.73
  -1   5  26   46.41    4.91
  -1   5  26   47.04    5.75
  -1  -5  26   45.51    5.81
  -1   5  25    2.78    2.60
  -1   5  25    1.97    2.67
  -1  -5  25    0.32    3.44
  -1  -5  25    1.17    1.98
  -1  -5  25    2.04    3.37
  -1   5  25   -0.89    2.86
  -1  -5  25    2.76    2.99
  -1   5  25    0.28    3.01
  -1   5  25    1.66    2.46
  -1   5  25   -1.52    3.33
  -1   5  24    5.11    3.21
  -1   5  24    5.27    2.68
  -1  -5  24    3.75    3.64
  -1  -5  24    7.09    3.99
  -1   5  24    7.31    3.89
  -1   5  24    2.09    2.59
  -1   5  24    5.21    3.45
  -1  -5  24    6.80    3.45
  -1  -5  24    1.84    3.74
  -1   5  24    4.97    3.11
  -1  -5  24    7.78    2.25
  -1  -5  23  251.05   15.65
  -1   5  23  211.22   15.53
  -1  -5  23  227.60   16.18
  -1  -5  23  278.79   14.33
  -1  -5  23  227.93   15.62
  -1   5  23  236.03   15.12
  -1   5  23  243.99   15.09
  -1   5  23  222.42   14.89
  -1   5  23  229.64   15.94
  -1  -5  23  222.81   16.05
  -1   5  22    6.89    4.92
  -1   5  22    2.60    3.15
  -1  -5  22    3.23    1.89
  -1   5  22   10.10    2.28
  -1  -5  22    3.55    2.41
  -1  -5  22    3.15    3.57
  -1  -5  22    2.32    3.88
   1  -5 -22    5.10    3.83
   1   5 -22    3.98    2.94
  -1  -5  22    3.87    2.34
  -1   5  22    1.51    3.67
  -1   5  22    2.01    2.81
  -1  -5  22    1.19    3.45
  -1   5  22    0.29    3.26
  -1   5  22    0.81    3.07
  -1  -5  22    2.01    3.60
  -1  -5  22    1.25    4.17
  -1   5  21   33.36    5.58
  -1   5  21   29.13    4.39
  -1   5  21   36.98    3.80
  -1  -5  21   37.10    4.02
  -1  -5  21   32.41    4.20
  -1  -5  21   30.40    5.02
  -1  -5  21   27.60    5.89
   1  -5 -21   31.35    5.95
   1   5 -21   33.26    4.94
  -1   5  21   29.05    4.58
  -1  -5  21   42.16    6.35
  -1   5  21   36.47    5.62
  -1  -5  21   34.23    3.97
  -1  -5  21   31.10    5.58
  -1  -5  21   34.99    6.53
  -1   5  21   33.53    4.89
  -1   5  21   28.83    4.42
  -1  -5  20  132.77   11.05
  -1   5  20  135.78   10.02
  -1  -5  20  161.23    9.34
  -1   5  20  127.22   11.03
  -1  -5  20  140.88    9.31
   1  -5 -20  123.91   11.62
  -1   5  20  140.38    9.09
  -1  -5  20  124.06    9.13
  -1  -5  20  151.87   10.68
   1   5 -20  143.68   10.43
  -1   5  20  138.59   10.33
  -1  -5  20  137.80   11.55
  -1   5  20  135.76    9.92
  -1  -5  20  134.51   10.63
  -1   5  20  126.71   10.10
  -1  -5  20  119.52   10.81
  -1   5  20  141.44   11.24
  -1  -5  19  196.47   13.59
  -1   5  19  157.13   12.86
  -1  -5  19  217.48   11.47
   1  -5 -19  151.46   13.55
  -1   5  19  177.86   11.29
  -1  -5  19  201.45   11.57
  -1  -5  19  180.09   11.42
  -1  -5  19  200.61   12.74
   1   5 -19  189.17   12.55
  -1   5  19  170.09   12.02
  -1  -5  19  168.22   12.62
  -1  -5  19  172.41   13.36
  -1   5  19  175.65   12.02
  -1   5  19  179.13   12.29
  -1  -5  19  159.92   12.95
  -1   5  19  167.73   12.10
  -1   5  19  192.36   13.34
  -1   5  18   15.96    4.55
  -1   5  18   20.67    3.57
  -1  -5  18   19.84    4.70
  -1   5  18   21.84    2.95
  -1  -5  18   26.06    3.19
  -1  -5  18   22.59    2.33
  -1  -5  18   22.01    3.26
  -1  -5  18   23.52    4.21
   1  -5 -18   22.82    5.36
   1   5 -18   21.23    3.90
  -1  -5  18   22.14    4.30
  -1  -5  18   22.04    4.80
  -1   5  18   17.84    3.49
  -1   5  18   20.79    4.00
  -1   5  18   20.37    4.68
  -1   5  18   17.52    3.54
  -1  -5  18   31.59    5.19
  -1  -5  18   23.56    3.10
  -1   5  17  350.45   20.83
  -1  -5  17  319.47   20.66
  -1   5  17  330.80   19.14
  -1  -5  17  379.23   19.31
  -1  -5  17  360.63   18.22
   1  -5 -17  286.96   21.15
  -1  -5  17  336.72   19.06
  -1  -5  17  361.73   20.27
   1   5 -17  343.33   19.90
  -1   5  17  326.78   19.78
  -1  -5  17  380.09   19.03
  -1   5  17  329.20   20.94
  -1  -5  17  347.39   20.91
  -1   5  17  344.64   20.03
  -1  -5  17  309.01   20.00
  -1   5  17  324.70   19.61
  -1  -5  16   66.22    6.14
  -1   5  16   64.48    5.43
  -1  -5  16   75.12    5.40
   1  -5 -16   56.31    7.31
  -1  -5  16   75.67    4.68
   1   5 -16   60.59    5.73
  -1   5  16   64.17    5.83
  -1  -5  16   60.52    6.58
  -1  -5  16   76.99    5.31
  -1   5  16   50.11    6.41
  -1  -5  15    3.41    2.41
  -1   5  15   -0.19    1.60
  -1  -5  15    3.62    1.15
   1  -5 -15    1.44    1.08
  -1  -5  15    1.26    1.66
   1  -5 -15    2.54    3.50
   1   5 -15    1.90    2.03
  -1  -5  15    2.56    1.36
  -1  -5  15    1.95    1.65
  -1  -5  15    2.31    2.66
  -1   5  15    1.89    2.70
  -1   5  15    2.74    1.94
  -1  -5  14   12.18    2.86
   1  -5 -14   10.67    1.55
  -1  -5  14    9.72    1.51
  -1   5  14   11.04    2.40
   1   5 -14    9.36    2.47
   1  -5 -14   10.02    3.91
  -1   5  14   10.25    2.25
  -1   5  14   10.04    3.14
  -1  -5  14    9.02    2.97
  -1  -5  13   19.13    2.97
  -1  -5  13   20.98    2.01
  -1   5  13   19.10    2.73
   1  -5 -13   19.38    1.97
   1   5 -13   14.28    2.62
   1  -5 -13   14.02    3.80
  -1   5  13   20.30    2.82
  -1  -5  13   18.86    3.32
  -1   5  13   18.77    3.61
  -1  -5  12  268.15   14.41
  -1   5  12  213.36   13.77
   1  -5 -12  246.82   13.05
   1  -5 -12  213.70   15.02
  -1  -5  12  284.22   13.23
   1   5 -12  238.86   13.96
  -1   5  12  219.84   14.95
  -1   5  12  237.67   14.00
  -1   5  11  375.84   21.97
   1   5 -11  344.17   19.47
  -1  -5  11  417.00   21.24
   1   5 -11  386.42   20.82
  -1   5  11  401.20   20.94
  -1   5  11  418.30   19.52
  -1  -5  11  377.14   19.49
   1  -5 -11  408.33   20.03
   1  -5 -11  339.23   21.76
  -1  -5  11  444.82   20.13
  -1  -5  10   34.30    2.42
   1  -5 -10   27.28    2.29
  -1   5  10   30.98    2.02
   1  -5 -10   26.48    2.26
  -1  -5  10   34.22    2.10
   1  -5 -10   24.10    3.93
   1   5 -10   23.03    2.88
   1   5 -10   27.54    2.02
  -1   5  10   28.81    1.99
  -1  -5   9  167.72    8.55
   1  -5  -9  128.79    9.73
   1  -5  -9  168.02    8.54
  -1  -5   9  173.29    8.31
   1  -5  -9  124.46    8.35
   1   5  -9  152.56    9.07
  -1   5   9  164.14    8.25
   1   5  -9  152.88    8.23
  -1  -5   8 1550.53   71.17
   1  -5  -8 1237.20   72.24
   1  -5  -8 1475.74   71.11
   1  -5  -8 1175.37   70.99
  -1  -5   8 1568.94   70.97
   1   5  -8 1416.78   71.61
   1   5  -8 1457.67   70.90
  -1   5   8 1504.68   70.92
  -1  -5   7 1765.06   79.58
   1  -5  -7 1449.29   80.21
   1  -5  -7 1552.46   79.18
  -1  -5   7 1665.22   79.22
  -1  -5   7 1776.99   79.15
   1  -5  -7 1339.24   79.14
   1   5  -7 1550.32   79.58
   1   5  -7 1677.08   79.06
  -1   5   7 1618.48   79.04
  -1  -5   6   38.16    2.60
  -1  -5   6   45.24    2.94
   1  -5  -6   34.33    3.61
   1  -5  -6   35.16    2.55
  -1  -5   6   38.56    2.53
   1  -5  -6   35.18    2.65
   1   5  -6   37.43    2.96
  -1   5   6   38.82    2.52
   1   5  -6   36.59    2.47
  -1  -5   5  826.46   42.75
  -1  -5   5  922.91   43.05
   1  -5  -5  815.51   42.72
   1  -5  -5  763.77   42.77
  -1  -5   5  833.52   42.93
  -1  -5   5  969.10   42.82
   1   5  -5  840.88   43.02
   1   5  -5  921.90   42.69
  -1   5   5  869.01   42.68
  -1  -5   4 1507.95   70.84
  -1  -5   4 1320.50   70.52
   1  -5  -4 1348.73   70.52
  -1  -5   4 1664.95   70.67
   1  -5  -4 1285.59   70.57
  -1  -5   4 1429.80   70.79
   1   5  -4 1407.17   70.79
   1   5  -4 1560.36   70.51
  -1   5   4 1408.12   70.49
  -1  -5   3 1177.17   53.95
   1  -5  -3 1039.56   53.88
  -1  -5   3 1067.26   54.15
  -1  -5   3 1241.68   54.04
  -1  -5   3 1101.85   54.16
   1  -5  -3  972.63   53.92
   1   5  -3 1043.97   54.07
   1   5  -3 1181.20   53.87
  -1   5   3 1014.60   53.83
  -1  -5   2  210.82   10.87
  -1  -5   2  195.80   11.26
   1  -5  -2  220.93   11.08
   1  -5  -2  204.79   11.11
   1   5  -2  207.22   11.22
   1   5  -2  237.46   11.05
   1  -5  -1   11.05    1.44
  -1  -5   1   14.76    1.71
  -1  -5   1   15.51    1.58
   1  -5  -1   15.11    1.37
   1   5  -1   15.02    1.57
  -1  -5   0  147.98    7.04
   1  -5   0  125.84    6.89
  -1  -5   0  128.02    7.17
   1  -5   0  128.10    6.85
   1  -5   0  114.73    6.80
  -1  -5   0  121.16    7.07
   1   5   0  132.53    7.00
  -1   5   0  125.64    7.09
  -1  -5  -1    0.75    0.96
  -1  -5  -1    0.48    1.06
   1  -5   1    0.68    0.71
   1  -5   1    0.88    0.75
   1   5   1    0.41    0.93
  -1   5  -1    0.94    1.09
  -1  -5  -1    0.55    1.27
   1  -5   2  244.42   11.62
  -1  -5  -2  219.40   12.16
   1  -5   2  238.48   11.62
  -1  -5  -2  242.23   11.71
  -1  -5  -2  208.47   11.85
   1   5   2  223.78   11.74
  -1   5  -2  223.56   11.87
  -1   5  -2  193.50   11.48
   1  -5   3  347.36   16.26
   1  -5   3  349.59   16.27
  -1  -5  -3  311.91   16.96
   1  -5   3  297.99   16.17
  -1  -5  -3  353.78   16.34
  -1  -5  -3  293.31   16.42
   1   5   3  320.44   16.40
  -1   5  -3  316.77   16.53
  -1   5  -3  263.81   16.07
   1   5   3  336.59   16.08
   1  -5   4  374.63   17.23
   1  -5   4  375.64   17.23
  -1  -5  -4  341.38   17.19
   1  -5   4  322.25   17.07
  -1  -5  -4  326.04   17.34
  -1  -5  -4  372.89   17.22
  -1   5  -4  341.46   17.50
   1   5   4  346.72   16.96
   1  -5   5   26.18    2.08
  -1  -5  -5   26.93    2.14
   1  -5   5   27.72    2.02
  -1  -5  -5   26.00    2.25
  -1  -5  -5   27.67    2.13
  -1   5  -5   25.65    2.43
   1   5   5   26.94    1.85
  -1   5  -5   20.42    1.85
   1  -5   6   63.89    3.80
  -1  -5  -6   66.55    3.64
   1  -5   6   56.86    3.48
  -1   5  -6   58.62    4.04
   1   5   6   59.51    3.33
  -1  -5  -7  103.53    7.74
   1  -5   7  122.20    6.54
  -1  -5  -7  117.17    6.21
   1  -5   7  121.55    6.22
  -1   5  -7  108.13    6.85
  -1   5  -7   91.83    6.01
   1   5   7  114.33    5.95
  -1  -5  -8  802.27   45.64
   1  -5   8  944.72   44.30
   1  -5   8  988.86   44.49
  -1  -5  -8  965.46   44.04
   1  -5   8  892.53   43.95
  -1   5  -8  861.69   44.77
  -1   5  -8  776.54   43.83
   1   5   8  876.31   43.71
   1  -5   9   37.20    2.91
   1  -5   9   33.92    2.69
  -1  -5  -9   35.89    4.41
  -1   5  -9   30.47    3.24
  -1  -5  -9   32.29    2.35
   1  -5   9   31.81    2.31
  -1   5  -9   35.37    2.31
  -1   5  -9   29.56    2.22
   1   5   9   30.21    2.06
   1  -5  10  151.00    9.69
   1   5  10  137.04    7.69
  -1   5 -10  138.76    7.83
  -1  -5 -10  133.24   10.17
   1  -5  10  157.27    8.52
   1  -5  10  162.82    8.73
   1  -5  10  142.80    7.90
  -1  -5 -10  153.82    7.98
  -1   5 -10  157.65    7.89
   1  -5  10  161.47    7.82
  -1   5 -10  139.00    9.08
   1  -5  11  743.86   37.63
   1   5  11  681.88   35.18
   1  -5  11  724.02   36.77
   1  -5  11  728.00   35.22
  -1   5 -11  699.80   36.94
  -1  -5 -11  669.77   38.18
   1  -5  11  777.96   36.21
   1  -5  11  802.14   36.52
   1   5  11  622.63   36.59
  -1  -5 -12   13.45    4.15
  -1   5 -12   13.53    2.68
   1  -5  12   14.52    1.92
   1  -5  12   14.85    2.13
   1   5  12   14.46    2.41
   1   5  12   12.13    2.67
   1  -5  12   10.11    2.65
   1  -5  12   11.43    2.34
  -1   5 -13    6.60    2.57
  -1  -5 -13    3.24    3.32
   1  -5  13    7.86    2.25
   1  -5  13    6.23    1.45
  -1   5 -13    7.12    1.64
   1  -5  13    5.37    1.88
   1   5  13    7.32    2.33
   1   5  13    5.97    2.03
   1  -5  13    6.74    2.63
   1   5  13    6.91    2.48
   1   5  14  217.48   14.58
   1  -5  14  265.40   14.92
  -1   5 -14  260.68   15.19
   1  -5  14  287.66   14.53
   1  -5  14  273.47   14.00
  -1  -5 -14  241.91   16.55
   1   5  14  214.32   14.86
  -1   5 -14  252.38   14.10
   1  -5  14  268.17   15.81
   1   5  14  230.82   15.24
   1  -5  15   93.50    7.15
   1  -5  15  105.55    8.30
   1   5  15   95.58    7.77
   1   5  15   84.75    7.02
  -1   5 -15  107.66    7.79
  -1   5 -15   93.39    6.41
  -1  -5 -15   89.82    8.71
   1   5  15   82.19    7.23
   1  -5  15   96.90    6.71
   1  -5  15  110.18    6.47
   1  -5  16   58.91    4.40
   1  -5  16   62.00    4.91
  -1  -5 -16   57.64    7.06
   1   5  16   57.12    5.49
   1  -5  16   54.91    4.92
   1  -5  16   57.79    5.53
   1   5  16   53.34    5.72
   1  -5  16   58.72    6.33
   1   5  16   53.68    5.32
  -1   5 -16   59.87    5.84
   1  -5  16   46.98    6.28
   1  -5  16   55.48    5.72
   1   5  16   51.54    5.86
   1   5  17  139.58   10.24
   1  -5  17  138.56    8.19
   1  -5  17  149.42    8.94
  -1  -5 -17  134.47    8.30
   1   5  17  124.34    9.18
  -1  -5 -17  122.52   10.95
   1   5  17  126.76    7.75
   1  -5  17  123.09    8.62
   1  -5  17  133.60    9.37
   1  -5  17  113.83    9.76
   1  -5  17  131.71   10.08
  -1   5 -17  129.67    9.75
   1   5  17  123.02    9.20
   1  -5  17  124.57   10.19
   1   5  17  134.94    9.83
   1  -5  17  131.71   10.52
   1  -5  17  132.99    9.80
   1   5  17  120.09    9.08
   1   5  18   51.86    6.17
   1  -5  18   52.85    6.46
   1  -5  18   59.66    5.14
   1  -5  18   63.48    4.61
  -1  -5 -18   59.53    7.31
   1   5  18   54.27    5.51
  -1  -5 -18   56.42    4.65
   1  -5  18   53.57    5.18
   1   5  18   56.83    4.18
   1  -5  18   60.90    5.95
   1  -5  18   52.47    6.48
  -1   5 -18   61.06    6.32
   1   5  18   58.80    6.02
   1  -5  18   65.84    6.91
   1   5  18   49.75    5.35
   1  -5  18   53.57    6.13
   1  -5  18   52.49    7.00
   1  -5  19  155.39    9.71
   1  -5  19  140.85    8.72
   1   5  19  136.83    9.81
   1   5  19  137.03    8.38
   1  -5  19  128.80    9.42
   1  -5  19  151.83   10.37
   1   5  19  151.77   10.78
   1  -5  19  147.96   11.42
  -1  -5 -19  133.93   11.82
  -1   5 -19  144.57   10.87
   1  -5  19  145.38   11.19
   1   5  19  147.98   11.03
   1  -5  19  143.88   10.61
   1  -5  19  143.99   11.70
   1   5  19  142.45   10.06
   1   5  20   58.92    5.67
   1  -5  20   66.43    4.90
   1   5  20   64.28    4.53
   1  -5  20   62.88    6.32
   1   5  20   71.83    6.75
   1  -5  20   75.98    5.66
   1  -5  20   66.94    7.24
  -1  -5 -20   60.67    7.57
  -1   5 -20   71.42    7.03
   1   5  20   63.47    6.18
   1  -5  20   74.85    7.96
   1  -5  20   68.02    6.83
   1   5  20   48.72    5.67
   1   5  20   74.86    7.37
   1  -5  20   55.45    6.84
   1   5  21    2.13    1.97
   1  -5  21    2.14    1.41
   1  -5  21    4.83    3.64
   1   5  21    0.53    2.92
   1  -5  21    2.44    3.83
   1   5  21   -0.77    2.89
  -1  -5 -21    4.65    3.83
  -1   5 -21    4.35    3.48
   1  -5  21    4.23    3.20
   1  -5  21    0.70    3.52
   1   5  21    2.34    3.42
   1   5  21    1.50    2.60
   1   5  21    4.05    2.74
   1  -5  21    5.28    4.16
   1  -5  21    5.76    2.42
   1  -5  22  248.09   16.62
   1   5  22  228.37   14.47
   1   5  22  217.36   14.22
   1   5  22  230.59   14.50
  -1  -5 -22  186.73   15.42
  -1   5 -22  246.57   15.89
   1  -5  22  267.27   13.90
   1   5  22  211.18   14.72
   1  -5  22  240.81   16.01
   1  -5  22  225.28   15.50
   1   5  22  250.34   15.69
   1   5  22  227.96   14.03
   1  -5  22  235.24   14.84
   1   5  23  219.75   13.89
   1   5  23  215.13   13.62
   1   5  23  226.08   13.91
   1  -5  23  224.22   14.20
   1  -5  23  265.53   13.36
   1  -5  23  230.47   15.24
   1  -5  23  213.65   14.66
   1   5  23  240.38   14.96
   1   5  24    0.23    2.43
   1   5  24    1.56    2.49
  -1   5 -24    1.77    2.48
   1  -5  24    5.77    3.06
   1   5  24    4.16    2.97
   1  -5  24    4.44    2.06
   1  -5  24    6.95    3.26
   1   5  24    4.13    2.28
   1   5  24    5.36    3.34
   1  -5  24    4.97    3.56
   1   5  25  174.16   11.49
   1   5  25  197.58   12.07
   1   5  25  175.45   11.74
   1   5  25  202.34   12.63
   1  -5  25  181.67   12.12
   1  -5  25  183.56   12.90
   1  -5  25  230.02   11.56
   1   5  25  189.57   12.49
   1  -5  25  185.45   12.56
   1   5  26  212.15   12.91
   1   5  26  218.30   13.19
   1  -5  26  203.70   13.74
   1  -5  26  213.86   13.34
   1   5  26  226.89   13.69
   1  -5  26  255.87   12.76
   1  -5  26  217.07   13.51
   1   5  26  216.41   13.55
   1  -5  27   57.52    5.35
   1   5  27   44.60    4.36
   1   5  27   47.41    4.05
   1   5  27   52.91    4.73
   1  -5  27   44.89    4.44
   1  -5  27   59.66    4.13
   1  -5  27   45.45    4.47
   1   5  27   50.38    4.58
   1  -5  28   -0.64    1.61
   1  -5  28    0.32    2.12
   1   5  28    5.73    2.24
   1  -5  28    1.08    1.23
   1   5  28    3.71    1.84
   1  -5  29  109.36    6.60
   1  -5  29  112.67    6.89
   1  -5  29  112.98    7.03
  -1  -5 -29  103.77    7.03
  -1  -6  29  176.00    9.39
  -1  -6  29  168.89    9.11
  -1   6  29  177.06    9.22
   1  -6 -28    4.60    2.16
  -1   6  28    6.68    2.21
  -1  -6  28    6.13    1.80
  -1  -6  28    5.02    2.11
  -1   6  28    2.41    1.47
  -1   6  28    7.19    2.66
  -1  -6  28    3.89    2.44
  -1  -6  28    5.51    1.72
  -1  -6  27   23.04    2.89
  -1  -6  27   17.69    3.64
  -1   6  27   16.32    2.67
  -1  -6  27   15.03    3.70
  -1   6  27   20.72    3.71
  -1   6  27   18.60    3.28
  -1  -6  27   19.33    3.35
  -1   6  27   22.28    3.21
  -1  -6  27   22.07    2.95
  -1  -6  26    6.78    3.28
  -1   6  26    5.84    2.70
  -1  -6  26    7.75    2.19
  -1  -6  26    7.14    3.41
  -1   6  26    6.67    3.38
  -1   6  26    6.56    2.40
  -1  -6  26    3.59    2.61
  -1   6  26    7.09    3.06
  -1   6  26    6.35    2.66
  -1   6  26    9.27    2.84
  -1  -6  26    8.75    2.45
  -1  -6  25  170.83   12.07
  -1  -6  25  199.95   10.47
  -1   6  25  158.77   11.24
  -1  -6  25  142.96   11.50
  -1   6  25  148.81   11.45
  -1   6  25  155.21   10.69
  -1   6  25  157.83   10.85
  -1   6  25  148.68   10.57
  -1   6  25  169.58   11.44
  -1  -6  25  167.45   11.40
  -1  -6  24    4.63    3.27
  -1   6  24    3.90    3.30
  -1   6  24    4.18    2.83
  -1   6  24    4.20    3.67
  -1  -6  24    1.04    3.76
  -1  -6  24    2.16    3.64
  -1  -6  24    4.08    2.19
  -1   6  24    2.85    3.11
  -1  -6  24    0.30    3.50
  -1   6  24    1.52    2.79
  -1   6  24    1.70    2.64
  -1  -6  23    5.81    3.93
  -1   6  23    7.21    3.16
  -1   6  23    4.09    3.16
  -1  -6  23    0.41    4.72
  -1  -6  23    3.86    2.91
  -1  -6  23    6.13    3.50
  -1  -6  23    2.59    3.99
  -1  -6  23    3.81    3.95
  -1   6  23    4.16    3.35
  -1  -6  23    6.80    2.42
  -1   6  23    6.93    3.96
  -1   6  23    5.31    3.09
  -1   6  22    0.28    2.63
  -1   6  22   -1.44    4.08
  -1  -6  22    0.44    1.66
  -1  -6  22    2.11    2.34
  -1  -6  22    3.77    3.55
  -1  -6  22   -2.71    4.23
   1   6 -22    0.66    2.90
   1  -6 -22    2.22    3.37
  -1   6  22    3.12    2.65
  -1  -6  22    0.39    2.24
  -1  -6  22    1.96    3.63
  -1   6  22    1.47    3.30
  -1   6  22    2.55    2.97
  -1   6  22    2.13    2.91
  -1  -6  22    1.25    4.41
  -1  -6  22    0.33    3.69
  -1   6  21  169.85   10.92
  -1  -6  21  177.64   11.26
   1  -6 -21  134.71   13.22
  -1  -6  21  158.13   11.10
  -1  -6  21  182.64   12.55
  -1   6  21  175.42   13.16
  -1  -6  21  151.90   12.90
   1   6 -21  186.43   12.60
  -1   6  21  183.89   13.15
  -1   6  21  174.56   11.99
  -1  -6  21  222.84   11.51
  -1  -6  21  185.26   13.50
  -1   6  21  168.98   12.02
  -1   6  21  172.81   12.14
  -1  -6  21  171.00   12.59
  -1  -6  21  167.25   13.47
  -1   6  21  180.30   11.95
  -1  -6  20   20.26    5.30
  -1  -6  20   28.45    3.66
  -1   6  20   27.24    3.34
  -1   6  20   24.35    4.00
  -1  -6  20   28.17    5.69
  -1  -6  20   27.78    5.04
  -1   6  20   23.87    4.51
   1   6 -20   28.38    4.58
   1  -6 -20   18.84    5.35
  -1  -6  20   26.06    4.66
  -1   6  20   20.67    4.13
  -1   6  20   22.18    5.10
  -1  -6  20   26.16    5.31
  -1   6  20   24.25    4.86
  -1   6  20   25.59    4.20
  -1  -6  20   33.79    3.78
  -1  -6  19   82.40    8.83
  -1   6  19  108.23    7.42
  -1  -6  19  106.93    7.50
   1  -6 -19   84.89    9.69
  -1   6  19   84.40    7.89
  -1  -6  19   86.95    8.35
  -1   6  19  108.99    8.16
  -1  -6  19   97.69    9.47
  -1   6  19   97.57    8.25
  -1   6  19   94.97    8.06
   1   6 -19   94.63    8.05
  -1  -6  19  108.07    8.66
  -1   6  19  107.65    9.43
  -1   6  19   98.70    9.19
  -1  -6  19  122.83    7.52
  -1  -6  19  107.32    9.38
  -1  -6  18  256.42   17.68
  -1   6  18  289.05   16.15
   1  -6 -18  217.12   18.06
  -1  -6  18  291.28   16.15
  -1  -6  18  275.16   15.00
  -1   6  18  271.33   16.89
  -1   6  18  268.53   16.55
  -1  -6  18  264.94   17.26
  -1   6  18  267.31   16.78
  -1  -6  18  253.64   17.94
  -1   6  18  273.83   16.80
   1   6 -18  287.15   17.11
  -1  -6  18  293.18   17.28
  -1   6  18  285.68   17.92
  -1  -6  18  270.78   17.96
  -1  -6  18  314.19   16.00
  -1   6  18  268.04   17.96
  -1  -6  17   12.12    3.97
  -1   6  17   10.34    2.38
  -1  -6  17   11.38    1.76
  -1  -6  17   12.48    2.59
  -1   6  17   14.82    3.11
  -1  -6  17    8.67    3.14
  -1   6  17   11.92    3.29
  -1  -6  17   11.59    2.08
   1  -6 -17   14.10    5.13
   1   6 -17   10.22    3.27
  -1  -6  17   14.93    3.63
  -1   6  17   11.79    3.06
  -1   6  17   11.83    3.86
  -1  -6  17   10.95    3.89
  -1   6  17   12.29    2.93
  -1   6  17    9.32    3.95
  -1  -6  17   10.50    2.45
  -1  -6  16    3.91    3.19
  -1  -6  16    6.38    1.41
  -1   6  16    6.09    2.17
  -1  -6  16    7.11    1.97
  -1   6  16    9.71    3.47
  -1  -6  16    6.37    2.72
   1  -6 -16    2.08    4.41
   1   6 -16    6.50    2.68
  -1  -6  16    9.05    1.96
  -1  -6  16    8.94    3.07
  -1   6  16    7.67    2.43
  -1   6  16    5.14    3.10
  -1  -6  16    6.40    3.09
  -1   6  16    9.14    2.61
  -1  -6  15   93.92    7.37
  -1   6  15   90.04    6.71
   1  -6 -15   86.82    5.77
  -1  -6  15  101.74    5.88
   1  -6 -15   76.96    8.52
   1   6 -15   92.02    7.13
  -1   6  15   83.60    6.84
  -1   6  15   92.35    8.20
  -1  -6  15   93.01    7.84
  -1  -6  14   35.88    4.11
   1  -6 -14   37.04    3.00
  -1   6  14   30.30    3.58
  -1  -6  14   39.71    3.01
   1  -6 -14   35.90    5.51
   1   6 -14   31.85    3.78
  -1   6  14   37.77    3.90
  -1   6  14   31.34    4.58
  -1  -6  13  213.46   12.50
  -1   6  13  182.00   11.93
   1  -6 -13  166.81   13.27
  -1  -6  13  223.27   11.16
   1  -6 -13  203.48   11.11
   1   6 -13  207.07   12.15
  -1   6  13  195.19   12.08
  -1   6  13  183.26   13.13
  -1  -6  12    0.74    0.62
  -1   6  12    0.74    0.51
  -1  -6  12   -0.38    1.93
  -1  -6  12    0.81    0.88
   1  -6 -12    1.85    1.08
  -1   6  12    0.17    1.57
   1  -6 -12    0.88    2.99
   1   6 -12    2.31    1.79
  -1   6  12    0.50    1.38
  -1   6  12    1.38    2.56
  -1  -6  12    0.95    1.34
  -1  -6  11  277.57   13.72
  -1   6  11  227.16   15.14
   1   6 -11  221.36   12.77
  -1   6  11  245.80   12.80
  -1  -6  11  272.92   14.55
  -1  -6  11  275.67   13.34
   1  -6 -11  257.70   13.29
   1  -6 -11  211.44   15.11
   1   6 -11  245.72   14.09
  -1   6  11  260.36   14.15
   1  -6 -11  238.02   12.93
  -1  -6  11  247.17   12.83
  -1   6  11  280.46   12.87
   1  -6 -11  223.88   13.11
  -1  -6  10    0.79    2.04
  -1  -6  10    1.73    1.27
  -1   6  10    0.38    0.77
  -1  -6  10    1.46    1.84
   1   6 -10    0.81    1.54
   1  -6 -10    0.72    2.80
   1  -6 -10   -0.17    0.99
   1   6 -10    1.01    0.87
  -1  -6  10    0.79    0.75
  -1   6  10   -0.69    1.27
  -1  -6  10    0.71    0.92
   1  -6 -10    0.08    0.93
   1   6  -9  330.02   16.96
  -1   6   9  349.89   16.98
   1   6  -9  318.10   17.78
   1  -6  -9  274.36   17.15
  -1  -6   9  348.98   17.03
  -1  -6   9  358.62   17.70
   1  -6  -9  337.46   17.24
   1  -6  -9  294.26   18.69
  -1  -6   9  354.04   17.26
  -1   6   8   15.33    1.41
   1   6  -8   12.60    1.39
   1  -6  -8    7.64    2.71
   1   6  -8   10.19    1.88
  -1  -6   8   13.60    1.38
   1  -6  -8    9.65    1.56
   1  -6  -8    9.23    1.39
  -1  -6   8   11.11    1.67
  -1  -6   8   10.24    1.42
  -1   6   7  850.70   41.28
   1   6  -7  871.45   41.30
   1   6  -7  819.12   41.85
   1  -6  -7  707.42   41.43
  -1  -6   7  895.03   41.38
  -1  -6   7  894.54   41.83
  -1  -6   7  861.24   41.46
   1  -6  -7  728.99   42.43
   1  -6  -7  790.91   41.40
   1   6  -6  113.66    5.71
  -1   6   6  100.16    5.63
   1   6  -6   98.69    6.14
  -1  -6   6   94.48    5.90
   1  -6  -6   88.61    5.80
  -1  -6   6  110.49    5.78
   1  -6  -6   91.47    5.70
  -1  -6   6  107.14    6.07
  -1  -6   6   95.80    5.70
  -1   6   5  521.65   25.75
   1   6  -5  548.21   25.77
   1   6  -5  499.22   26.13
  -1  -6   5  505.51   26.10
  -1  -6   5  568.86   25.92
   1  -6  -5  462.11   25.91
  -1  -6   5  535.19   26.16
   1  -6  -5  479.68   25.80
  -1  -6   5  490.96   25.82
   1   6  -4 1593.37   71.91
  -1   6   4 1491.43   71.91
   1   6  -4 1449.69   72.22
  -1  -6   4 1464.96   72.26
  -1  -6   4 1636.92   72.07
   1  -6  -4 1334.77   72.01
  -1  -6   4 1309.79   71.91
  -1  -6   4 1448.88   72.24
   1  -6  -4 1397.93   71.95
  -1   6   3 1806.40   88.96
   1   6  -3 1987.43   88.98
   1   6  -3 1775.86   89.21
  -1  -6   3 2058.47   89.17
   1  -6  -3 1728.15   89.11
  -1  -6   3 1807.59   89.29
  -1  -6   3 1963.36   89.07
   1  -6  -3 1824.43   89.03
  -1  -6   3 1861.63   89.31
  -1  -6   3 1654.53   88.48
   1   6  -2   74.16    4.56
   1  -6  -2   70.88    4.46
  -1  -6   2   68.59    4.15
  -1  -6   2   63.01    4.50
   1  -6  -2   75.68    4.35
   1   6  -1    8.65    1.09
  -1   6   1    8.14    1.20
   1   6  -1    7.70    1.38
  -1  -6   1    7.18    1.30
  -1   6   1    6.00    1.46
  -1  -6   1    7.45    1.55
  -1  -6   1    8.44    1.36
   1  -6  -1    7.92    1.34
   1  -6  -1    8.66    1.21
   1   6   0  194.45    9.70
   1   6   0  203.53   10.04
  -1   6   0  192.18   10.13
  -1  -6   0  208.68    9.99
  -1  -6   0  180.58   10.13
   1  -6   0  185.44    9.89
  -1  -6   0  185.41   10.05
   1  -6   0  184.46    9.79
  -1  -6   0  190.53    9.88
  -1   6  -1   12.02    1.45
   1   6   1   15.29    1.66
  -1   6  -1   10.99    1.64
  -1  -6  -1   12.14    1.79
  -1  -6  -1   12.55    1.54
   1  -6   1   12.79    1.43
  -1  -6  -1   14.19    1.98
   1  -6   1   13.29    1.40
  -1  -6  -1   13.69    1.39
  -1   6  -2  170.59    9.35
   1   6   2  182.14    9.60
  -1   6  -2  177.38    9.70
  -1  -6  -2  187.27    9.53
  -1  -6  -2  155.28    9.61
  -1  -6  -2  170.08    9.40
   1  -6   2  183.73    9.41
  -1  -6  -2  163.38    9.94
   1  -6   2  187.58    9.41
  -1   6  -3  100.92    6.31
   1   6   3  119.36    6.25
  -1   6  -3  115.12    6.76
   1   6   3  112.81    6.62
   1  -6   3  109.97    6.46
  -1  -6  -3   98.96    6.67
  -1  -6  -3  115.16    6.54
  -1  -6  -3  122.04    6.51
   1  -6   3  128.84    6.49
  -1  -6  -3  100.68    7.15
   1  -6   3  128.49    6.48
   1   6   4   17.26    1.41
  -1   6  -4   12.31    1.51
  -1   6  -4   12.52    1.92
  -1  -6  -4   11.22    2.50
  -1  -6  -4   13.98    1.59
  -1  -6  -4   12.27    1.81
   1  -6   4   14.04    1.66
  -1  -6  -4   14.89    1.66
   1  -6   4   13.79    1.51
   1  -6   4   15.52    1.56
  -1   6  -5  179.05   10.89
   1   6   5  219.46   10.85
  -1   6  -5  228.67   11.64
   1  -6   5  195.93   11.03
  -1  -6  -5  193.89   11.29
  -1  -6  -5  215.28   11.11
   1  -6   5  245.92   11.26
  -1  -6  -5  187.70   12.13
  -1  -6  -5  217.21   11.18
  -1   6  -6  343.23   20.36
   1   6   6  417.90   20.31
  -1   6  -6  414.34   21.17
   1  -6   6  403.17   20.56
  -1  -6  -6  418.03   20.60
  -1  -6  -6  369.74   20.76
   1  -6   6  455.79   20.80
  -1  -6  -6  422.36   20.71
   1   6   7  118.16    6.35
  -1   6  -7  121.06    7.30
  -1  -6  -7  123.66    6.70
   1  -6   7  117.05    6.64
   1  -6   7  141.53    6.99
  -1  -6  -7  124.80    6.85
  -1   6  -8    1.98    1.01
   1  -6   8    1.12    0.98
  -1  -6  -8    1.93    1.04
   1   6   8    0.90    0.79
  -1   6  -8   -0.26    1.72
   1  -6   8    2.51    1.16
   1  -6   8    1.39    1.10
  -1  -6  -8    1.41    1.16
   1  -6   9 1833.45   84.55
   1  -6   9 1829.45   83.32
  -1  -6  -9 1464.84   84.63
   1  -6   9 1844.64   83.14
  -1  -6  -9 1687.01   83.10
  -1   6  -9 1419.86   82.55
   1   6   9 1680.43   82.43
   1  -6   9 1741.30   82.80
  -1  -6  -9 1718.28   82.79
  -1   6  -9 1701.87   83.73
   1  -6  10  126.73    8.36
   1   6  10  117.28    6.24
  -1   6 -10  101.49    6.37
  -1  -6 -10   91.03    8.57
  -1  -6 -10  109.01    6.90
   1  -6  10  126.84    6.99
   1  -6  10  127.78    7.20
  -1   6 -10  112.72    7.65
   1   6  10   98.15    7.22
   1  -6  10  131.54    6.41
   1  -6  10  111.96    6.51
  -1   6 -10  118.10    6.47
  -1  -6 -10  118.74    6.57
   1  -6  11    7.20    2.61
   1   6  11    2.25    1.47
   1   6  11    3.61    0.74
   1  -6  11    6.20    1.93
   1  -6  11    4.08    0.77
   1  -6  11    3.77    0.89
   1  -6  11    3.65    1.56
   1  -6  11    4.84    1.28
  -1  -6 -11    3.73    1.38
  -1  -6 -11    4.45    3.56
  -1   6 -11    3.48    1.90
   1   6  12   42.34    4.11
  -1  -6 -12   37.45    5.64
  -1   6 -12   45.46    4.48
   1  -6  12   45.13    4.21
   1  -6  12   51.89    3.98
  -1  -6 -12   48.10    3.76
   1  -6  12   48.89    3.69
   1   6  12   45.24    4.74
   1  -6  12   49.15    5.06
   1   6  13 1262.75   73.59
   1  -6  13 1501.71   73.91
  -1   6 -13 1501.42   74.21
  -1  -6 -13 1496.00   73.11
   1  -6  13 1586.39   73.46
  -1  -6 -13 1230.77   75.33
   1  -6  13 1584.82   73.10
   1  -6  13 1581.51   75.06
   1   6  13 1284.64   74.23
   1  -6  14   17.83    2.91
  -1  -6 -14   12.08    4.44
  -1   6 -14   20.87    3.57
   1   6  14   10.89    2.96
  -1  -6 -14   16.96    2.24
   1  -6  14   20.50    2.67
   1  -6  14   18.78    2.17
  -1   6 -14   12.97    2.15
   1   6  14   13.57    3.04
   1  -6  14   18.70    3.62
   1   6  14   13.95    2.75
   1  -6  15   31.99    3.95
   1  -6  15   33.76    4.73
   1   6  15   23.94    3.89
   1   6  15   30.79    3.69
  -1   6 -15   31.76    4.21
  -1  -6 -15   31.73    5.62
   1  -6  15   30.35    2.92
   1  -6  15   32.27    3.43
  -1   6 -15   31.68    3.23
  -1  -6 -15   27.05    2.99
   1   6  15   22.83    3.63
   1   6  16   -0.30    3.02
   1   6  16    0.80    2.23
   1  -6  16    3.44    1.92
  -1  -6 -16    1.40    1.46
   1  -6  16    3.19    1.50
   1  -6  16    1.68    1.90
   1   6  16    1.61    1.24
   1  -6  16    0.70    2.24
   1  -6  16   -0.29    2.83
   1  -6  16   -0.31    2.58
  -1  -6 -16    4.66    4.03
  -1   6 -16    1.37    2.60
   1  -6  16    1.95    3.14
   1   6  16    0.48    1.86
   1   6  16    4.54    2.65
   1  -6  16   -0.35    3.12
   1  -6  16   -0.54    2.57
   1   6  17   52.49    6.11
  -1  -6 -17   54.15    7.23
  -1  -6 -17   53.08    4.46
   1  -6  17   58.21    4.87
   1   6  17   46.43    5.10
   1  -6  17   55.86    4.32
   1   6  17   51.56    3.98
   1  -6  17   51.99    4.88
   1  -6  17   54.10    5.46
   1  -6  17   60.04    6.31
   1  -6  17   52.17    6.19
  -1   6 -17   61.34    6.05
   1   6  17   51.29    5.66
   1   6  17   47.91    5.14
   1  -6  17   50.10    6.36
   1  -6  17   54.19    5.85
   1  -6  17   53.22    6.58
   1   6  17   44.02    5.14
   1   6  18   70.37    7.05
  -1  -6 -18   66.80    5.24
   1  -6  18   73.25    5.71
   1   6  18   67.67    6.09
   1  -6  18   75.61    5.15
   1   6  18   69.63    4.81
   1  -6  18   50.18    5.33
   1  -6  18   57.40    6.06
   1  -6  18   71.86    7.30
   1  -6  18   71.79    7.11
  -1   6 -18   76.39    6.99
  -1  -6 -18   50.34    7.53
   1   6  18   60.56    6.42
   1  -6  18   67.71    7.24
   1  -6  18   61.60    7.46
   1   6  18   62.77    5.90
   1  -6  18   73.83    6.88
   1   6  18   66.95    6.12
   1   6  19    6.71    3.83
   1  -6  19    4.30    1.56
   1   6  19    4.42    2.31
   1  -6  19    3.14    1.94
   1   6  19    3.41    1.40
   1  -6  19    2.36    2.35
   1  -6  19    3.28    3.03
   1  -6  19    4.54    3.53
   1  -6  19    5.08    3.51
  -1   6 -19    3.03    3.28
  -1  -6 -19   -1.87    4.05
   1  -6  19    5.97    3.70
   1   6  19    4.04    2.65
   1  -6  19    3.12    3.00
   1  -6  19    5.59    4.08
   1   6  19    1.25    2.41
   1   6  19    7.64    2.72
   1   6  20    1.36    3.50
   1   6  20    3.03    2.33
   1  -6  20    4.50    2.22
   1  -6  20    3.08    1.50
   1   6  20    2.72    1.45
   1  -6  20    3.04    2.49
   1  -6  20    3.06    2.88
   1  -6  20    5.64    4.08
  -1   6 -20    2.82    3.24
  -1  -6 -20    7.90    4.18
   1   6  20    1.85    2.70
   1  -6  20    4.55    3.69
   1  -6  20   -0.32    3.60
   1  -6  20    3.26    4.31
   1   6  20    3.53    2.79
   1   6  20    1.51    2.54
   1   6  21  257.53   15.02
   1  -6  21  232.84   13.68
   1   6  21  249.83   13.33
   1  -6  21  246.77   15.48
   1   6  21  253.12   16.25
   1  -6  21  219.51   16.01
  -1   6 -21  266.00   16.58
  -1  -6 -21  212.05   16.69
   1   6  21  262.54   15.23
   1   6  21  238.87   14.83
   1   6  21  243.57   15.05
   1  -6  21  260.33   17.19
   1  -6  21  243.52   15.95
   1   6  21  228.41   15.39
   1  -6  21  259.32   16.79
   1   6  22    8.02    3.68
   1   6  22    6.11    2.55
   1   6  22   11.30    3.17
   1   6  22    6.02    2.82
   1  -6  22   15.61    5.11
   1  -6  22    8.08    3.71
   1  -6  22    4.04    3.54
   1  -6  22    5.50    3.04
   1  -6  22   10.38    4.02
   1  -6  22    9.05    2.53
   1   6  23   19.90    4.28
   1   6  23   21.29    3.66
  -1   6 -23   10.55    3.47
   1   6  23   18.67    3.44
   1  -6  23   17.33    4.29
   1  -6  23   26.11    4.70
   1  -6  23   21.67    3.13
   1  -6  23   19.83    3.77
   1  -6  24  102.04    8.00
   1   6  24  111.40    8.38
   1  -6  24  121.40    7.33
   1  -6  24  103.12    8.89
   1  -6  24   96.63    8.27
   1   6  24  111.75    8.47
   1   6  24  101.42    7.46
   1   6  24  102.73    7.67
   1   6  25  212.57   13.59
   1  -6  25  202.50   13.14
   1   6  25  209.55   12.96
   1   6  25  204.12   12.67
   1  -6  25  250.94   12.68
   1  -6  25  205.38   13.49
   1   6  25  210.75   13.50
   1   6  26   15.56    3.31
   1   6  26   12.21    2.42
   1   6  26   12.13    2.79
   1  -6  26   10.31    3.23
   1  -6  26   10.65    2.71
   1  -6  26   15.50    2.39
   1   6  26   14.59    3.23
   1  -6  26   11.62    3.04
   1   6  27  223.74   12.46
   1  -6  27  208.59   13.00
   1  -6  27  194.25   12.30
   1   6  27  203.03   12.48
   1  -6  27  193.14   12.32
   1   6  27  232.99   12.94
   1  -6  28    9.06    2.33
   1  -6  28    9.37    1.86
   1   6  28    7.36    2.02
  -1  -6 -28    8.65    2.60
  -1  -6 -29   85.57    5.97
   1  -6  29   92.28    5.53
   1  -6  29  104.87    6.13
   1  -6  29   92.51    5.91
  -1  -7  29   -0.58    1.60
  -1   7  29   -0.82    1.30
  -1  -7  29    0.80    1.40
  -1  -7  29   -1.71    1.72
   1  -7 -28   17.22    2.51
  -1   7  28   18.79    2.81
  -1  -7  28   15.83    2.78
  -1   7  28   25.35    2.82
  -1  -7  28   25.56    3.27
  -1   7  28   19.45    3.08
  -1   7  27  419.12   22.18
  -1  -7  27  396.40   22.06
   1  -7 -27  345.79   21.50
  -1  -7  27  388.64   22.28
  -1   7  27  424.55   22.36
  -1   7  27  345.61   20.97
  -1  -7  27  391.40   22.14
  -1  -7  27  400.93   21.27
  -1   7  26   90.65    7.39
  -1  -7  26   79.79    7.47
  -1  -7  26   96.41    7.86
  -1   7  26   81.29    6.63
  -1  -7  26   94.54    7.22
  -1   7  26   92.88    7.20
  -1   7  26   77.14    6.20
  -1  -7  26   76.27    6.14
  -1   7  26   80.97    6.53
  -1  -7  26   82.73    7.16
  -1   7  25    0.21    2.67
  -1  -7  25    0.81    2.76
  -1   7  25   -1.67    2.64
  -1   7  25    0.79    2.31
  -1   7  25    3.08    3.48
  -1   7  25    3.55    2.51
  -1  -7  25    0.32    2.79
  -1  -7  25    1.90    2.22
  -1  -7  25    1.29    2.79
  -1   7  25    1.32    2.90
  -1  -7  25   -0.30    3.27
  -1   7  24   11.35    3.03
  -1  -7  24    8.55    3.68
  -1   7  24   10.36    3.08
  -1   7  24   17.47    4.28
  -1   7  24   10.88    2.92
  -1  -7  24   16.34    2.98
  -1  -7  24    7.37    3.85
  -1   7  24   10.36    3.30
  -1  -7  24   10.79    3.66
  -1  -7  24    9.14    4.28
  -1  -7  23   74.20    8.50
  -1   7  23  106.52    8.98
  -1  -7  23  119.05    9.60
  -1  -7  23  116.20    7.41
  -1   7  23   74.66    7.79
  -1  -7  23  103.91    8.51
  -1   7  23   91.44    7.50
  -1   7  23   88.52    7.48
  -1   7  23   91.80    7.72
  -1  -7  23   95.53    9.34
  -1  -7  23   91.15    8.36
  -1   7  22   29.00    4.48
  -1  -7  22   24.91    5.81
  -1  -7  22   26.61    5.04
  -1   7  22   25.97    4.27
  -1  -7  22   33.00    5.01
  -1  -7  22   25.33    5.31
  -1  -7  22   31.54    3.91
  -1  -7  22   26.41    5.32
  -1   7  22   24.02    4.76
  -1   7  22   24.63    4.13
  -1   7  22   27.97    5.35
  -1  -7  21    5.90    4.30
  -1  -7  21    8.01    4.70
  -1  -7  21    3.34    3.54
  -1   7  21    3.45    2.70
  -1   7  21    5.58    2.96
   1   7 -21    3.56    2.91
   1  -7 -21    1.92    4.23
  -1  -7  21   11.72    3.97
  -1  -7  21    7.40    2.34
  -1  -7  21    6.97    2.60
  -1   7  21    7.97    3.20
  -1   7  21    5.97    3.54
  -1  -7  21   13.42    4.64
  -1   7  21    8.21    3.08
  -1   7  21    3.99    4.03
  -1   7  20  181.15   12.07
  -1   7  20  177.88   11.92
  -1  -7  20  171.75   12.62
  -1  -7  20  161.55   13.36
  -1   7  20  179.86   12.17
   1   7 -20  179.01   12.40
  -1  -7  20  173.71   12.40
   1  -7 -20  125.54   13.16
  -1  -7  20  195.49   11.56
  -1   7  20  181.78   11.10
  -1   7  20  168.02   11.92
  -1  -7  20  206.40   11.45
  -1  -7  20  170.86   13.21
  -1   7  20  175.03   13.15
  -1  -7  20  150.44   12.92
  -1   7  20  171.49   13.12
  -1  -7  19    1.17    3.97
  -1   7  19    1.03    1.63
  -1  -7  19   -0.65    1.78
  -1  -7  19    2.46    4.41
  -1   7  19   -1.31    2.69
  -1   7  19    1.67    2.93
  -1  -7  19   -1.95    3.32
   1  -7 -19   -3.48    4.47
   1   7 -19    1.22    2.81
  -1  -7  19   -0.92    3.35
  -1   7  19    0.36    3.48
  -1   7  19    0.82    2.75
  -1   7  19    2.67    3.43
  -1   7  19    2.51    2.69
  -1  -7  19    2.69    3.83
  -1   7  18  115.62    9.82
  -1  -7  18  113.13   10.04
  -1   7  18  118.47    8.18
  -1  -7  18  108.13    7.09
   1  -7 -18   84.01   10.07
  -1  -7  18  129.93    8.37
  -1  -7  18  110.08    8.15
  -1  -7  18  126.19    9.53
   1   7 -18  110.15    8.98
  -1   7  18  117.69    8.82
  -1  -7  18  123.52    7.61
  -1  -7  18   87.20    9.71
  -1  -7  18  112.65    9.35
  -1   7  18  129.43    9.08
  -1   7  18  123.68    9.06
  -1   7  18  119.12    8.71
  -1  -7  18  118.38   10.09
  -1   7  18  115.20    9.98
  -1   7  17   18.55    3.39
  -1   7  17   20.33    4.39
  -1  -7  17   14.37    4.34
  -1  -7  17   15.70    2.20
  -1   7  17   21.56    3.20
  -1  -7  17   16.65    3.06
  -1  -7  17   18.55    3.94
   1  -7 -17   18.66    5.64
   1   7 -17   15.10    3.64
  -1  -7  17   19.02    2.75
  -1   7  17   19.25    3.38
  -1   7  17   16.76    3.29
  -1  -7  17   20.86    4.32
  -1   7  17   18.62    3.31
  -1  -7  17   21.82    4.76
  -1   7  17   20.69    4.31
  -1   7  16  288.49   19.10
  -1   7  16  287.66   17.39
  -1  -7  16  316.26   16.43
   1  -7 -16  226.68   19.17
  -1  -7  16  296.97   17.13
  -1  -7  16  310.67   18.22
   1   7 -16  308.86   18.01
  -1  -7  16  344.64   17.11
  -1   7  16  296.63   17.78
  -1   7  16  308.65   18.93
  -1   7  16  315.45   17.87
  -1   7  16  307.01   17.97
  -1  -7  16  278.47   18.15
  -1   7  16  312.73   18.03
   1  -7 -15    6.18    1.57
  -1   7  15    5.87    2.15
  -1  -7  15    7.34    1.56
  -1  -7  15    5.49    2.85
  -1  -7  15    5.30    2.15
  -1   7  15    6.69    2.23
  -1   7  15    3.74    2.98
  -1   7  15    8.26    3.23
   1   7 -15    7.18    2.62
   1  -7 -15    2.48    3.89
  -1  -7  14    2.33    2.43
  -1  -7  14    3.18    1.18
  -1   7  14   -0.20    1.95
   1  -7 -14    3.01    1.31
   1  -7 -14    0.38    3.46
   1   7 -14    1.70    2.21
  -1   7  14    1.96    2.71
  -1   7  14    0.62    1.81
  -1  -7  14    4.24    1.76
  -1  -7  13   32.01    4.14
  -1  -7  13   35.43    2.92
   1  -7 -13   36.47    6.05
   1  -7 -13   35.01    3.06
   1   7 -13   31.88    3.82
  -1   7  13   32.78    5.14
  -1  -7  13   41.91    3.50
  -1   7  13   31.20    3.62
  -1  -7  12  267.25   12.91
  -1   7  12  200.29   14.23
  -1   7  12  219.10   11.75
  -1  -7  12  253.35   13.85
  -1  -7  12  249.52   12.41
   1  -7 -12  175.42   14.37
   1  -7 -12  219.23   12.32
   1   7 -12  221.70   13.27
  -1   7  12  234.80   11.78
  -1  -7  12  206.39   11.75
  -1   7  12  237.28   13.34
  -1  -7  11  176.04   10.96
  -1  -7  11  179.60    9.65
  -1   7  11  160.92   11.42
   1   7 -11  154.77    8.86
  -1   7  11  168.05    8.90
  -1  -7  11  165.27   10.45
  -1  -7  11  179.12    9.89
   1  -7 -11  159.03   11.61
   1  -7 -11  164.72    9.31
  -1  -7  11  175.29    9.29
   1   7 -11  166.10   10.15
   1  -7 -11  145.46    9.23
  -1  -7  11  159.44    8.87
  -1   7  11  179.83    8.92
   1  -7 -11  155.49    9.05
  -1   7  11  152.75    9.93
  -1  -7  10   14.94    2.85
  -1  -7  10   18.11    2.18
  -1   7  10   21.88    4.65
   1   7 -10   13.57    1.62
  -1  -7  10   17.54    2.70
  -1  -7  10   13.05    1.70
  -1  -7  10   16.26    2.20
   1   7 -10   14.11    2.47
  -1  -7  10   15.79    1.63
  -1   7  10   14.36    2.41
  -1  -7   9  850.60   39.86
  -1  -7   9  824.35   41.04
  -1  -7   9  813.08   40.66
  -1  -7   9  851.74   40.08
  -1  -7   9  807.80   39.56
   1  -7  -9  694.56   41.13
   1  -7  -9  756.29   39.53
   1  -7  -9  643.29   39.53
  -1  -7   9  827.14   39.38
   1   7  -9  767.32   40.15
  -1   7   9  807.53   39.30
   1   7  -9  791.57   39.32
   1  -7  -8  932.02   48.57
  -1  -7   8 1032.18   49.03
  -1  -7   8  969.18   48.58
  -1  -7   8 1036.58   48.49
   1  -7  -8  819.32   48.62
   1   7  -8  949.80   49.10
  -1   7   8 1016.56   48.41
   1   7  -8 1011.04   48.43
  -1  -7   7  190.52   10.05
  -1  -7   7  175.52    9.62
   1  -7  -7  167.34    9.61
   1  -7  -7  160.82    9.76
  -1  -7   7  190.99    9.60
  -1  -7   7  164.18    9.74
   1   7  -7  183.20   10.17
   1   7  -7  172.45    9.49
  -1   7   7  183.50    9.52
  -1  -7   6  115.49    6.65
  -1  -7   6  113.17    6.34
   1  -7  -6  101.07    6.27
   1  -7  -6   99.11    6.44
  -1  -7   6  117.15    6.31
  -1  -7   6  102.98    6.48
   1   7  -6  101.92    6.61
  -1   7   6  109.51    6.21
   1   7  -6  115.48    6.22
  -1  -7   5   27.35    2.47
  -1  -7   5   31.96    2.79
   1  -7  -5   33.89    3.78
   1  -7  -5   30.24    2.60
  -1  -7   5   34.54    2.66
  -1  -7   5   30.26    2.84
   1  -7  -5   38.00    2.94
   1   7  -5   29.94    2.87
  -1   7   5   35.52    2.56
   1  -7  -4  305.70   15.54
   1  -7  -4  263.79   14.53
  -1  -7   4  277.78   14.90
  -1  -7   4  257.35   14.84
   1  -7  -4  254.57   14.65
  -1  -7   4  310.48   14.71
   1   7  -4  269.00   14.84
  -1   7   4  286.84   14.53
   1   7  -4  294.15   14.51
   1  -7  -3 1067.31   51.45
  -1  -7   3 1053.04   51.75
  -1  -7   3  939.36   50.86
  -1  -7   3 1029.19   51.75
   1  -7  -3 1020.18   51.58
  -1  -7   3 1133.80   51.57
   1   7  -3 1009.99   51.65
  -1   7   3 1060.02   51.38
   1   7  -3 1152.68   51.39
  -1  -7   2  246.44   13.33
   1  -7  -2  253.73   13.53
   1  -7  -2  249.52   13.70
   1   7  -2  252.83   13.74
  -1   7   2  271.13   13.90
   1   7  -2  282.55   13.49
  -1  -7   1  611.19   33.67
   1  -7  -1  703.79   33.72
   1  -7  -1  628.97   33.76
  -1  -7   1  697.15   33.82
  -1  -7   1  626.05   33.97
   1   7  -1  687.16   33.90
  -1   7   1  687.30   34.01
  -1   7   1  679.11   33.67
   1   7  -1  716.82   33.62
  -1  -7   0  160.26    8.87
  -1  -7   0  152.63    9.07
  -1  -7   0  142.44    9.15
  -1  -7   0  167.49    9.00
   1  -7   0  161.87    8.99
   1   7   0  165.14    9.04
  -1   7   0  168.55    9.20
   1   7   0  170.20    8.75
  -1   7   0  168.93    8.86
  -1  -7  -1   75.33    4.59
   1  -7   1   74.06    4.52
   1  -7   1   70.51    4.59
  -1  -7  -1   69.30    4.96
  -1  -7  -1   66.68    4.87
  -1  -7  -1   71.79    4.62
  -1   7  -1   77.96    4.90
   1   7   1   80.53    4.81
  -1   7  -1   79.85    4.58
   1  -7   2  387.18   19.49
   1  -7   2  403.22   19.43
  -1  -7  -2  340.84   19.95
  -1  -7  -2  372.55   19.45
  -1  -7  -2  339.30   19.65
  -1  -7  -2  383.08   19.51
   1   7   2  396.27   19.66
  -1   7  -2  386.38   19.78
  -1   7  -2  379.90   19.37
  -1  -7  -3  469.15   24.66
   1  -7   3  518.12   24.72
  -1  -7  -3  429.18   25.35
   1  -7   3  536.06   24.68
   1  -7   3  473.20   24.69
  -1  -7  -3  464.90   24.67
  -1  -7  -3  437.25   24.92
   1   7   3  490.54   24.89
  -1   7  -3  497.78   25.04
   1   7   3  507.86   24.46
  -1   7  -3  475.55   24.57
   1  -7   4  444.26   20.58
  -1  -7  -4  408.99   20.62
  -1  -7  -4  354.71   21.46
   1  -7   4  454.93   20.67
   1  -7   4  402.22   20.63
  -1  -7  -4  327.35   20.71
  -1  -7  -4  371.02   20.55
  -1   7  -4  411.05   21.03
   1   7   4  389.16   20.77
  -1   7  -4  386.44   20.46
   1   7   4  423.66   20.34
  -1  -7  -5  863.56   50.67
  -1  -7  -5 1034.80   49.78
   1  -7   5 1137.26   49.84
  -1  -7  -5  965.59   49.69
  -1  -7  -5  855.30   49.83
   1  -7   5 1010.59   49.71
  -1   7  -5 1009.88   50.20
  -1   7  -5  970.66   49.58
   1   7   5 1045.80   49.43
  -1  -7  -6   19.94    2.13
   1  -7   6   23.45    2.26
   1  -7   6   21.67    2.16
  -1  -7  -6   20.32    2.07
  -1  -7  -6   18.64    2.23
  -1  -7  -6   20.95    3.55
  -1   7  -6   23.46    2.74
   1   7   6   22.12    1.87
  -1   7  -6   22.36    2.06
  -1  -7  -7  229.42   12.54
   1  -7   7  251.18   12.63
  -1   7  -7  245.10   13.11
   1  -7   7  237.41   12.43
  -1  -7  -7  223.05   12.38
  -1   7  -7  205.02   12.21
   1   7   7  239.98   12.07
   1  -7   8  564.31   29.11
  -1  -7  -8  559.36   27.85
   1  -7   8  610.59   27.97
   1  -7   8  584.75   27.76
  -1   7  -8  541.67   28.42
  -1  -7  -8  544.29   27.62
   1  -7   8  548.85   27.64
  -1   7  -8  448.67   27.34
   1   7   8  547.61   27.25
   1  -7   9   -0.21    2.18
  -1   7  -9    0.70    1.05
  -1  -7  -9    0.74    1.30
   1  -7   9   -0.38    1.08
   1  -7   9    0.11    1.20
   1  -7   9    0.08    1.11
  -1  -7  -9    0.61    1.06
   1   7   9    0.84    0.78
  -1   7  -9    0.78    1.94
   1  -7  10  193.53   11.48
   1   7  10  168.71    9.22
  -1   7 -10  146.05    9.37
   1  -7  10  184.27   10.62
  -1  -7 -10  174.22    9.98
  -1  -7 -10  131.29   11.56
   1  -7  10  199.48   10.00
   1  -7  10  198.60   10.26
  -1   7 -10  182.26   10.76
  -1  -7 -10  168.62    9.60
   1  -7  10  178.10    9.63
   1  -7  10  203.93    9.48
   1   7  10  148.61   10.18
   1   7  11   46.62    5.22
   1  -7  11   68.75    5.97
   1   7  11   60.27    3.70
   1  -7  11   67.09    5.18
   1  -7  11   68.84    3.82
   1  -7  11   60.34    3.97
  -1   7 -11   66.79    5.40
  -1  -7 -11   60.20    4.52
  -1  -7 -11   48.40    6.68
   1  -7  11   61.01    4.29
   1  -7  11   61.95    4.57
   1   7  11   54.42    4.82
   1   7  12  165.03   11.64
  -1   7 -12  215.99   12.40
   1  -7  12  210.91   13.06
   1   7  12  177.33   12.31
  -1  -7 -12  164.69   13.41
   1  -7  12  222.92   11.66
   1  -7  12  225.13   11.34
  -1  -7 -12  194.32   11.34
   1  -7  12  194.80   12.00
  -1  -7 -13   23.72    5.12
   1   7  13   20.34    3.06
   1   7  13   23.25    3.90
   1  -7  13   28.75    4.47
   1  -7  13   26.46    3.09
  -1  -7 -13   24.31    2.83
   1  -7  13   25.19    2.67
   1  -7  13   31.21    3.94
  -1   7 -14  314.79   18.17
   1  -7  14  319.91   17.85
   1   7  14  289.16   18.15
   1   7  14  265.70   17.43
   1  -7  14  313.93   18.80
  -1  -7 -14  243.85   19.14
   1  -7  14  329.47   17.28
   1  -7  14  347.83   16.89
  -1  -7 -14  305.60   16.91
  -1   7 -15  378.65   20.60
   1   7  15  317.18   21.27
   1  -7  15  418.07   20.38
  -1  -7 -15  395.39   20.54
   1  -7  15  404.83   20.88
  -1  -7 -15  311.34   23.01
   1  -7  15  369.11   20.72
   1  -7  15  391.52   21.47
   1   7  15  410.65   22.54
  -1   7 -15  392.16   21.90
   1  -7  15  368.92   21.67
   1   7  15  370.33   21.05
   1  -7  15  419.17   22.77
   1   7  15  355.39   21.78
   1   7  15  338.83   21.09
   1  -7  16    3.88    2.84
   1  -7  16    2.25    3.01
   1  -7  16    4.27    1.96
  -1  -7 -16    6.06    2.18
   1  -7  16    5.24    1.64
   1   7  16    8.19    3.36
   1  -7  16    5.58    2.35
   1   7  16    4.24    1.67
   1  -7  16    3.69    2.48
   1  -7  16    4.39    2.64
   1   7  16    6.25    3.38
   1   7  16    5.89    1.46
  -1  -7 -16    8.96    4.47
  -1   7 -16   10.00    3.48
   1  -7  16    6.86    3.01
   1  -7  16    4.69    3.93
   1   7  16    6.07    2.45
   1   7  16    3.18    2.40
   1  -7  16    6.08    3.25
   1   7  16    7.79    3.04
   1  -7  17  259.23   16.36
   1  -7  17  213.14   16.09
  -1  -7 -17  203.70   17.16
  -1  -7 -17  278.90   14.73
   1  -7  17  271.76   15.01
   1  -7  17  272.60   14.37
   1   7  17  229.54   15.53
   1  -7  17  229.54   14.78
   1   7  17  262.17   14.05
   1  -7  17  254.67   15.64
   1   7  17  265.83   13.78
   1   7  17  272.10   16.67
  -1   7 -17  259.93   16.18
   1  -7  17  252.02   15.98
   1   7  17  226.48   15.00
   1  -7  17  241.63   16.87
   1  -7  17  261.11   16.78
   1   7  17  248.83   15.95
   1  -7  18  193.65   13.39
   1  -7  18  162.88   13.04
  -1  -7 -18  163.42   14.28
   1  -7  18  196.94   11.13
   1  -7  18  204.97   11.91
  -1  -7 -18  197.14   11.44
   1   7  18  191.63   12.44
   1  -7  18  162.00   11.60
   1   7  18  183.10   10.71
   1  -7  18  180.15   12.38
   1   7  18  187.46   13.21
  -1   7 -18  195.99   13.30
   1  -7  18  179.25   13.83
   1  -7  18  170.20   12.60
   1   7  18  182.91   12.06
   1  -7  18  191.69   13.76
   1   7  18  188.17   12.71
   1  -7  18  217.38   11.71
   1  -7  19   24.39    4.97
   1  -7  19   24.86    4.91
   1  -7  19   28.85    3.65
   1  -7  19   28.47    3.08
   1   7  19   27.95    3.91
   1   7  19   27.84    2.88
   1  -7  19   29.22    4.41
   1  -7  19   28.56    4.85
   1   7  19   32.57    5.47
  -1   7 -19   27.30    4.76
  -1  -7 -19   16.05    5.41
   1  -7  19   32.28    4.11
   1  -7  19   28.85    5.53
   1  -7  19   37.00    6.12
   1   7  19   30.46    4.18
   1   7  19   31.68    4.02
   1  -7  19   25.25    5.34
   1  -7  20  194.48   11.80
   1   7  20  178.68   11.96
   1  -7  20  182.15   10.83
   1   7  20  198.75   10.56
   1  -7  20  177.43   11.68
   1  -7  20  180.57   12.48
   1  -7  20  152.22   12.83
   1   7  20  213.65   13.78
  -1  -7 -20  148.80   13.88
  -1   7 -20  186.39   13.30
   1  -7  20  185.41   13.58
   1   7  20  173.38   11.87
   1  -7  20  182.97   14.06
   1   7  20  186.89   12.09
   1  -7  20  181.83   12.86
   1  -7  21   87.06    6.95
   1   7  21   89.55    7.10
   1   7  21   94.36    5.92
   1  -7  21   85.37    7.69
   1  -7  21  105.69    9.26
  -1   7 -21   97.58    8.74
  -1  -7 -21   90.77    9.47
   1  -7  21   87.35    8.06
   1   7  21   92.77    7.41
   1  -7  21  105.04    9.63
   1   7  21   91.96    7.37
   1   7  21   99.53    8.66
   1  -7  21   78.71    8.27
   1   7  22   47.07    3.47
   1  -7  22   51.94    5.43
   1   7  22   44.07    5.99
   1  -7  22   36.65    5.58
   1  -7  22   53.42    6.51
   1   7  22   52.34    5.22
   1   7  22   46.80    4.90
   1  -7  22   46.66    6.72
   1  -7  22   43.41    5.72
   1  -7  23    0.25    2.66
   1   7  23    4.96    3.50
   1  -7  23    3.66    3.28
   1  -7  23    1.74    3.32
   1  -7  23    4.12    4.01
   1   7  23    2.00    2.42
   1   7  23   -0.41    2.16
   1   7  24    3.66    2.37
   1   7  24    1.42    1.96
  -1   7 -24    1.03    2.69
   1  -7  24    2.10    2.65
  -1  -7 -24    0.55    1.89
   1  -7  24    0.27    3.12
   1   7  24   -0.26    2.99
   1  -7  24    1.13    1.87
   1  -7  25   35.18    4.00
   1   7  25   30.48    4.22
  -1  -7 -25   26.97    3.33
   1   7  25   32.57    3.93
  -1   7 -25   25.24    3.69
   1   7  25   26.11    4.35
   1  -7  25   36.66    4.55
   1   7  26   82.09    6.09
   1  -7  26   77.89    6.31
   1   7  26   73.45    6.29
   1  -7  26   72.24    6.04
   1   7  26   86.60    6.70
   1   7  27   71.74    5.31
   1  -7  27   71.27    5.36
   1  -7  27   72.16    6.00
   1  -7  27   70.39    5.27
   1   7  27   85.03    5.92
   1  -7  27   91.31    5.43
  -1  -7 -28   -0.57    2.08
   1  -7  28   -1.52    1.90
   1  -7  28    0.19    1.20
  -1  -8  29   25.93    2.46
  -1   8  29   24.04    2.22
  -1  -8  29   19.73    2.09
   1  -8 -28  123.24    8.50
  -1   8  28  151.46    9.27
  -1  -8  28  170.80    9.44
  -1   8  28  183.58    9.12
  -1  -8  28  151.22    9.28
  -1   8  27    0.56    2.05
   1  -8 -27   -1.34    2.38
  -1   8  27   -2.35    2.30
  -1  -8  27    1.82    2.14
  -1  -8  27   -0.53    2.04
  -1  -8  27    0.87    1.84
  -1  -8  27    0.39    2.38
  -1   8  27    1.65    2.59
   1  -8 -26   76.57    6.58
  -1  -8  26   90.92    7.07
  -1   8  26   88.08    7.06
  -1  -8  26   86.23    7.11
  -1  -8  26   86.66    6.18
  -1   8  26   84.47    6.05
  -1   8  26   87.10    7.37
  -1  -8  26   85.96    7.41
  -1   8  25    6.06    3.63
  -1   8  25    6.02    2.22
  -1   8  25    6.78    3.03
  -1  -8  25    7.62    3.18
  -1   8  25   11.32    2.84
  -1  -8  25    2.97    2.80
  -1  -8  25    8.34    3.75
  -1  -8  25   10.67    3.60
  -1  -8  25   10.55    2.57
  -1   8  25    6.53    2.52
  -1  -8  24   57.16    6.76
  -1   8  24   62.01    6.21
  -1  -8  24   56.93    6.23
  -1  -8  24   65.59    7.66
  -1   8  24   56.08    5.51
  -1   8  24   61.83    5.73
  -1  -8  24   58.86    6.42
  -1   8  24   61.34    5.49
  -1  -8  24   46.82    6.48
  -1   8  24   66.91    6.88
  -1  -8  23   45.47    5.89
  -1   8  23   43.98    5.02
  -1   8  23   42.64    4.87
  -1   8  23   51.27    5.28
  -1  -8  23   47.61    7.00
  -1  -8  23   40.90    6.18
  -1   8  23   48.15    6.17
  -1  -8  23   45.55    5.66
  -1  -8  23   48.07    6.21
  -1   8  23   53.20    5.86
  -1  -8  23   68.30    5.25
  -1  -8  22  177.63   12.28
  -1   8  22  163.76   12.32
  -1  -8  22  178.93   13.34
  -1  -8  22  203.83   11.40
  -1  -8  22  170.52   13.42
  -1  -8  22  165.68   12.39
  -1   8  22  171.66   11.60
  -1   8  22  172.29   11.67
  -1   8  22  157.54   11.29
  -1   8  22  163.99   12.61
  -1  -8  22  164.93   12.95
  -1   8  21    3.59    3.94
  -1   8  21    0.78    2.57
  -1  -8  21    2.05    2.18
  -1  -8  21    7.36    3.79
  -1  -8  21    3.16    3.68
  -1  -8  21   -0.39    4.36
   1  -8 -21    4.49    4.18
   1   8 -21    2.56    3.05
  -1   8  21    2.50    2.54
  -1   8  21    2.89    3.27
  -1  -8  21    7.06    4.78
  -1   8  21    2.40    2.90
  -1  -8  21   -0.99    3.76
  -1   8  21    0.78    2.71
  -1  -8  21    2.11    4.61
  -1   8  20   34.04    5.73
  -1   8  20   31.86    4.46
  -1  -8  20   34.24    6.01
  -1  -8  20   38.21    4.16
  -1  -8  20   38.40    4.43
  -1  -8  20   42.05    5.54
   1   8 -20   31.75    4.68
   1  -8 -20   21.03    5.95
  -1  -8  20   26.95    5.15
  -1   8  20   37.76    4.64
  -1  -8  20   30.13    5.96
  -1   8  20   29.91    4.61
  -1  -8  20   38.16    5.88
  -1   8  20   41.20    4.86
  -1   8  20   35.84    5.48
  -1   8  19   75.84    8.14
  -1  -8  19   73.13    8.01
  -1   8  19   75.17    6.17
  -1  -8  19   82.00    6.50
  -1  -8  19   70.48    6.33
  -1  -8  19   77.85    7.49
   1  -8 -19   53.07    8.37
   1   8 -19   85.89    7.51
  -1  -8  19   79.98    5.75
  -1   8  19   84.03    7.16
  -1   8  19   86.72    7.13
  -1   8  19   78.09    7.09
  -1  -8  19   64.08    7.33
  -1  -8  19   75.53    8.52
  -1   8  19   76.31    6.96
  -1   8  19   87.66    8.22
  -1  -8  19   87.41    8.59
  -1   8  18  119.16    9.90
  -1  -8  18  101.97    9.57
  -1  -8  18  113.65    6.99
  -1   8  18   97.40    7.72
   1  -8 -18   91.25   10.46
  -1  -8  18  110.30    8.04
  -1   8  18  109.74    6.79
  -1  -8  18  116.40    9.28
   1   8 -18  105.00    8.71
  -1   8  18  112.34    8.59
  -1  -8  18  130.48    7.68
  -1   8  18  115.85    8.48
  -1  -8  18  101.00    9.04
  -1  -8  18   96.82    9.82
  -1   8  18  100.49    8.34
  -1   8  18  107.29    8.59
  -1   8  18  113.34    9.72
  -1  -8  18   94.20    9.41
  -1   8  17  376.49   24.82
  -1  -8  17  489.67   23.36
   1  -8 -17  323.90   25.44
  -1  -8  17  415.28   22.19
  -1   8  17  388.70   23.05
  -1   8  17  416.17   22.04
  -1  -8  17  401.66   23.09
  -1  -8  17  432.94   24.41
   1   8 -17  433.93   24.21
  -1  -8  17  491.20   23.10
  -1   8  17  411.96   23.74
  -1  -8  17  413.41   24.42
  -1   8  17  425.21   23.77
  -1   8  17  400.74   23.67
  -1   8  17  434.97   23.95
  -1   8  17  423.37   24.92
  -1   8  17  419.06   21.97
  -1  -8  16  207.52   11.52
  -1   8  16  164.25   12.96
   1  -8 -16  136.28   13.34
  -1   8  16  170.26   11.36
  -1  -8  16  177.55   10.51
  -1  -8  16  168.59   11.32
  -1   8  16  183.85   10.41
  -1  -8  16  185.44   12.64
  -1  -8  16  221.98   11.64
  -1   8  16  183.62   11.85
   1   8 -16  190.05   12.42
  -1   8  16  186.57   11.90
  -1  -8  16  174.10   12.51
  -1   8  16  174.42   11.97
  -1   8  16  180.39   11.93
  -1   8  16  193.89   13.12
  -1   8  16  183.44   10.37
  -1   8  15    3.55    2.18
  -1   8  15    3.14    2.13
  -1   8  15    3.20    3.28
  -1   8  15    2.14    3.13
  -1   8  15    4.14    2.09
   1  -8 -15    2.20    4.29
  -1   8  14 1153.21   62.68
   1   8 -14 1265.10   63.03
  -1  -8  14 1479.55   62.45
  -1   8  14 1133.95   64.14
  -1   8  14 1067.03   62.43
   1  -8 -14 1020.34   64.48
  -1  -8  14 1291.98   61.66
   1  -8 -14 1208.54   61.62
  -1  -8  14 1310.32   63.44
   1   8 -13   11.41    2.79
   1  -8 -13    9.47    4.37
  -1  -8  13   13.14    2.95
  -1  -8  13   11.87    3.27
  -1   8  13   12.13    3.26
  -1   8  13   11.83    2.33
  -1  -8  13   13.48    2.29
  -1  -8  13   13.03    2.32
  -1  -8  13   12.91    1.79
   1  -8 -13   11.53    1.86
  -1  -8  12    1.24    1.54
  -1  -8  12    0.55    1.06
   1  -8 -12    1.27    1.41
  -1   8  12    0.21    0.88
  -1  -8  12    1.98    2.34
  -1   8  12    1.12    0.83
  -1  -8  12    1.87    0.90
   1  -8 -12    2.77    4.52
   1   8 -12    0.57    1.99
  -1  -8  12   -0.79    2.75
  -1   8  12   -0.62    3.22
  -1  -8  12    1.65    1.57
  -1   8  12    1.27    1.55
   1  -8 -11   57.16    6.40
   1  -8 -11   59.67    4.29
  -1  -8  11   67.02    4.36
  -1  -8  11   68.41    4.90
  -1   8  11   62.80    3.93
   1   8 -11   61.26    4.03
  -1  -8  11   68.55    5.61
   1  -8 -11   52.43    4.05
   1  -8 -11   51.23    4.32
  -1  -8  11   58.95    3.92
   1   8 -11   62.66    5.05
  -1  -8  11   74.62    4.77
  -1  -8  11   56.74    5.61
  -1   8  11   65.67    6.35
  -1   8  11   54.62    4.71
  -1  -8  10  861.29   41.01
   1  -8 -10  696.89   42.88
  -1  -8  10  855.30   41.59
   1  -8 -10  788.65   40.94
   1   8 -10  833.25   40.71
  -1   8  10  847.20   40.65
  -1  -8  10  827.65   42.21
  -1  -8  10  835.48   40.72
   1  -8 -10  670.47   40.96
   1   8 -10  809.12   41.73
  -1  -8  10  844.36   42.61
  -1   8  10  710.25   42.91
  -1  -8  10  893.60   41.35
  -1   8  10  787.38   41.58
   1  -8  -9    7.13    1.59
  -1  -8   9    7.19    1.82
  -1  -8   9    6.79    1.41
  -1   8   9    7.55    1.43
  -1  -8   9    7.83    2.51
   1   8  -9    6.66    1.44
  -1  -8   9    7.17    1.37
   1  -8  -9    5.55    1.74
   1   8  -9    5.54    2.11
  -1  -8   9    7.33    1.69
  -1  -8   9    6.75    2.57
  -1   8   9    5.82    1.80
  -1  -8   8  144.96    9.11
  -1  -8   8  146.77    9.50
   1  -8  -8  170.52    9.31
   1   8  -8  170.29    9.10
  -1  -8   8  141.19    9.99
   1   8  -8  144.76    9.78
  -1  -8   8  177.02    9.48
  -1  -8   8  148.96   10.23
  -1  -8   8  162.52    9.06
   1  -8  -8  150.14    9.50
   1   8  -7    2.97    1.60
  -1  -8   7    1.88    1.12
  -1  -8   7    2.29    1.27
   1  -8  -7    3.90    1.72
   1   8  -7    1.40    1.16
  -1  -8   7    1.60    1.02
  -1  -8   7    1.17    1.35
   1  -8  -7    4.52    1.47
  -1  -8   7    0.85    1.77
   1   8  -6  647.15   31.17
  -1   8   6  687.76   31.25
  -1  -8   6  561.48   31.19
   1  -8  -6  594.58   31.27
  -1  -8   6  629.81   31.65
   1  -8  -6  607.82   32.61
   1   8  -6  579.67   31.62
  -1  -8   6  598.59   31.53
  -1  -8   6  653.10   31.29
   1  -8  -6  589.15   31.52
   1   8  -5 1209.53   59.78
   1  -8  -5 1220.95   61.12
  -1  -8   5 1136.12   60.18
   1  -8  -5 1203.23   59.92
   1   8  -5 1073.77   60.13
  -1  -8   5 1231.88   59.95
  -1  -8   5 1105.78   60.19
   1  -8  -5 1132.84   60.10
  -1  -8   4   13.25    2.02
   1   8  -4   12.19    2.04
  -1  -8   4   11.64    1.82
   1   8  -4   11.26    1.73
  -1  -8   4   12.15    2.16
   1   8  -3  131.47    6.89
  -1   8   3  117.85    6.87
   1  -8  -3  141.28    7.95
  -1  -8   3  110.05    6.34
  -1  -8   3  114.99    7.23
   1  -8  -3  118.58    6.94
  -1   8   3  124.20    7.34
   1   8  -3  121.59    7.23
  -1  -8   3  115.67    7.31
   1  -8  -3  121.31    7.22
  -1  -8   3  127.65    7.07
   1   8  -2   99.90    5.71
  -1  -8   2   87.32    5.54
   1  -8  -2  100.69    5.82
   1  -8  -2  114.61    6.61
   1   8  -2   94.86    6.04
  -1   8   2  102.19    6.17
   1  -8  -2   92.67    6.05
   1   8  -1   58.51    3.55
  -1   8   1   54.47    3.63
  -1  -8   1   45.93    3.60
  -1   8   1   53.67    4.02
   1   8  -1   58.05    3.88
  -1  -8   1   45.80    3.94
  -1  -8   1   49.80    3.67
   1  -8  -1   50.16    3.89
  -1   8   0   34.53    2.69
   1   8   0   26.15    2.21
  -1  -8   0   23.71    2.61
  -1  -8   0   25.53    2.35
   1   8   0   26.04    2.52
  -1  -8   0   23.78    2.70
   1  -8   0   25.58    2.77
  -1  -8   0   23.63    2.42
  -1   8  -1   86.98    4.92
  -1  -8  -1   73.36    4.79
  -1  -8  -1   69.15    5.21
  -1   8  -1   79.72    5.34
   1   8   1   84.09    5.08
  -1  -8  -1   74.21    4.92
  -1  -8  -1   63.02    5.08
  -1   8  -2 1648.30   75.15
   1  -8   2 1591.04   75.12
  -1  -8  -2 1378.72   75.68
   1  -8   2 1566.05   75.18
  -1  -8  -2 1492.88   75.17
  -1   8  -2 1566.85   75.55
   1   8   2 1594.52   75.41
  -1  -8  -2 1344.32   75.39
  -1  -8  -2 1411.89   75.14
   1   8   3   62.60    3.56
  -1   8  -3   52.41    3.64
  -1  -8  -3   41.18    4.36
  -1  -8  -3   53.11    3.72
   1  -8   3   51.93    3.66
   1  -8   3   55.14    3.61
  -1   8  -3   50.53    4.02
   1   8   3   54.38    3.95
   1  -8   3   50.52    3.78
  -1  -8  -3   48.92    3.71
  -1  -8  -3   41.72    3.91
   1   8   4  951.93   43.14
  -1   8  -4  914.04   43.35
  -1  -8  -4  860.83   43.44
   1  -8   4  936.82   43.38
   1  -8   4  924.70   43.46
  -1  -8  -4  736.36   44.19
   1   8   4  839.33   43.61
  -1   8  -4  880.83   43.85
   1  -8   4  867.93   43.52
  -1  -8  -4  730.19   43.56
  -1  -8  -4  776.78   43.30
   1   8   5   26.98    2.08
  -1   8  -5   23.54    2.31
  -1  -8  -5   23.94    2.39
   1  -8   5   23.30    2.26
  -1   8  -5   16.76    2.63
  -1  -8  -5   14.09    3.30
  -1  -8  -5   18.44    2.26
   1  -8   5   21.64    2.37
  -1  -8  -5   17.72    2.46
  -1   8  -6  375.66   19.18
   1   8   6  401.36   18.98
   1  -8   6  417.01   19.49
  -1  -8  -6  321.39   20.57
  -1  -8  -6  369.17   19.38
  -1   8  -6  393.20   19.95
  -1  -8  -6  292.11   19.41
   1  -8   6  397.82   19.39
  -1  -8  -6  330.38   19.22
  -1   8  -7  541.75   24.97
   1   8   7  481.80   24.50
  -1  -8  -7  417.14   24.76
   1  -8   7  542.40   25.16
  -1   8  -7  556.71   25.86
  -1  -8  -7  461.94   24.97
   1  -8   7  507.84   25.13
  -1  -8  -7  356.95   26.02
   1  -8   8  433.52   21.48
   1  -8   8  448.35   21.32
  -1  -8  -8  413.63   21.38
   1  -8   8  410.64   22.00
  -1   8  -8  362.65   20.96
   1   8   8  429.92   20.83
  -1  -8  -8  378.24   21.16
   1  -8   8  419.38   21.26
   1  -8   8  426.18   22.77
  -1   8  -8  429.59   22.14
  -1  -8  -9   12.84    2.10
   1  -8   9   17.22    2.10
   1  -8   9   20.39    2.28
   1   8   9   11.10    1.47
  -1   8  -9   15.64    1.92
   1  -8   9   18.83    2.74
   1  -8   9   15.01    1.99
  -1  -8  -9   12.55    1.93
   1   8   9    7.51    1.80
   1  -8   9   16.94    3.22
  -1   8  -9   22.20    3.12
  -1  -8 -10  185.38   10.47
   1  -8  10  199.83   10.62
   1  -8  10  205.67   10.40
   1   8  10  187.38    9.72
  -1   8 -10  153.80    9.85
   1  -8  10  173.39   10.98
   1  -8  10  172.86   10.07
   1  -8  10  205.19    9.95
  -1  -8 -10  171.72   10.09
  -1   8 -10  173.74   11.08
   1  -8  10  198.74   12.02
   1   8  10  158.11   10.56
  -1  -8 -11   14.56    2.25
   1  -8  11   12.04    1.92
   1  -8  11   11.85    2.16
  -1   8 -11   13.69    1.74
   1   8  11   14.44    1.45
   1  -8  11   15.23    2.70
  -1  -8 -11   13.15    1.80
   1  -8  11   10.05    1.64
  -1   8 -11   12.11    1.64
   1  -8  11   13.90    1.54
   1   8  11   13.13    2.25
   1  -8  11   14.07    3.30
  -1   8 -11   12.84    2.92
   1   8  12  205.83   11.28
   1  -8  12  238.56   13.25
   1  -8  12  231.02   12.22
  -1  -8 -12  172.03   14.40
  -1  -8 -12  215.74   12.35
   1  -8  12  244.88   12.69
  -1   8 -12  229.55   13.55
   1   8  12  181.95   12.54
   1  -8  12  242.41   14.20
   1  -8  13   95.44    6.90
  -1   8 -13   83.62    7.06
   1  -8  13   98.42    7.91
   1   8  13   68.62    6.18
   1  -8  13   92.86    5.88
  -1  -8 -13   65.91    8.08
  -1  -8 -13   81.28    5.94
   1  -8  13   93.99    6.32
  -1  -8 -14  221.20   12.90
   1  -8  14  246.76   13.31
  -1  -8 -14  164.02   15.01
   1  -8  14  238.36   12.81
   1  -8  14  221.64   13.21
   1  -8  14  244.62   14.01
   1   8  14  217.17   14.52
  -1   8 -14  225.55   14.23
   1  -8  14  254.48   15.26
   1   8  14  191.07   13.28
   1  -8  15  307.90   18.73
  -1  -8 -15  315.65   17.13
   1   8  15  256.58   17.93
   1  -8  15  325.67   16.90
   1  -8  15  328.45   17.45
  -1   8 -15  304.15   17.26
  -1  -8 -15  256.47   19.78
   1  -8  15  289.64   17.28
   1   8  15  306.71   16.61
   1  -8  15  299.99   17.80
   1  -8  15  309.44   18.02
   1   8  15  319.21   16.44
   1   8  15  314.42   18.96
  -1   8 -15  329.85   18.68
   1  -8  15  275.32   18.10
   1   8  15  284.75   17.45
   1  -8  15  366.58   17.38
   1   8  15  272.54   17.59
   1  -8  15  312.37   19.11
   1  -8  16  422.73   23.69
   1   8  16  334.79   22.72
  -1  -8 -16  309.40   24.37
   1  -8  16  433.68   21.68
   1  -8  16  441.22   22.35
  -1  -8 -16  390.35   21.81
   1   8  16  419.22   21.40
   1  -8  16  360.20   22.01
   1  -8  16  370.95   22.48
   1  -8  16  427.86   23.06
   1   8  16  415.10   21.15
   1   8  16  416.29   23.90
  -1   8 -16  435.33   23.57
   1   8  16  386.08   22.35
   1  -8  16  379.66   23.12
   1   8  16  361.56   22.47
   1  -8  16  422.83   24.26
   1  -8  16  465.24   22.11
   1  -8  17    0.94    3.04
   1  -8  17   -0.35    3.61
   1  -8  17    2.72    1.58
   1  -8  17    2.23    1.96
   1   8  17    1.69    2.51
  -1  -8 -17    4.47    2.01
   1  -8  17    2.28    2.39
   1   8  17    5.27    1.64
   1  -8  17    1.85    2.68
   1  -8  17   -0.24    2.83
   1   8  17    4.42    1.38
   1   8  17    2.33    3.56
  -1   8 -17    3.77    2.87
  -1  -8 -17    5.93    4.68
   1  -8  17    2.35    3.07
   1  -8  17    2.36    4.23
   1   8  17   -0.23    2.35
   1  -8  17    6.24    3.78
   1  -8  17    4.73    2.28
   1  -8  18   57.34    7.13
   1  -8  18   69.17    7.12
   1  -8  18   68.30    5.85
  -1  -8 -18   62.21    8.31
   1  -8  18   72.86    5.35
   1   8  18   70.23    6.50
   1  -8  18   70.26    6.14
   1   8  18   78.44    5.26
   1  -8  18   71.80    6.82
   1   8  18   70.40    4.90
   1   8  18   80.49    7.72
  -1   8 -18   75.86    7.40
   1  -8  18   70.50    8.03
   1  -8  18   65.27    6.81
   1   8  18   82.39    6.55
   1  -8  18   71.68    7.73
   1  -8  18   80.96    5.98
   1  -8  19    7.52    3.50
   1  -8  19    6.48    4.09
   1  -8  19    9.75    1.98
   1   8  19   10.51    2.80
   1  -8  19    6.88    2.32
   1   8  19    5.99    1.65
   1  -8  19    8.50    2.81
   1  -8  19    5.59    3.15
   1   8  19    8.62    1.57
   1   8  19    9.53    3.90
  -1  -8 -19    0.50    4.28
  -1   8 -19   11.73    3.77
   1  -8  19    8.52    2.74
   1  -8  19    6.94    4.19
   1  -8  19    9.89    4.72
   1   8  19   11.49    3.04
   1  -8  19    8.36    3.55
   1  -8  20  494.05   25.99
   1   8  20  484.97   27.25
   1  -8  20  503.40   26.97
   1   8  20  495.57   25.61
   1  -8  20  424.55   26.61
   1  -8  20  482.47   27.66
   1  -8  20  541.12   29.47
   1  -8  20  603.43   26.97
  -1  -8 -20  393.33   29.06
  -1   8 -20  534.93   28.84
   1  -8  20  476.85   28.04
   1  -8  20  467.30   29.18
   1   8  20  499.12   27.19
   1   8  20  493.00   28.40
   1  -8  20  475.99   28.58
   1   8  21   30.16    2.80
   1  -8  21   33.52    4.66
   1   8  21   30.86    4.21
   1  -8  21   25.09    5.45
   1  -8  21   25.78    4.68
   1  -8  21   24.03    4.87
   1  -8  21   32.58    5.57
   1  -8  21   31.19    3.78
   1   8  21   34.09    5.34
   1   8  22    0.47    1.14
   1  -8  22   -1.06    2.68
   1   8  22    0.31    3.26
   1  -8  22   -0.32    3.38
   1  -8  22    1.82    3.37
   1  -8  22   -1.16    2.97
   1   8  22    0.22    2.59
   1  -8  22   -1.17    4.17
   1   8  23   52.67    5.68
   1  -8  23   45.92    5.71
  -1  -8 -23   43.20    4.48
   1  -8  23   48.22    5.11
   1  -8  23   51.63    6.61
   1   8  23   48.74    4.86
   1   8  24  125.51    8.55
   1  -8  24  108.06    8.27
  -1  -8 -24   99.05    7.04
   1   8  24  115.65    7.63
   1  -8  24  104.65    7.81
  -1   8 -25   57.28    5.64
   1   8  25   73.56    5.56
   1  -8  25   67.70    5.98
   1   8  25   73.89    6.16
   1  -8  25   66.85    5.61
   1   8  25   82.51    6.42
   1  -8  26   55.72    4.94
   1   8  26   57.34    5.14
  -1  -8 -26   53.22    5.49
   1  -8  27   11.92    1.99
   1  -8  27    9.50    2.53
   1  -8  27   16.95    2.15
  -1  -8 -27   10.16    2.64
   1   8  27   14.11    2.43
   1   8  28  126.94    6.95
  -1  -8 -28  113.03    7.20
   1  -8  28  124.10    7.33
   1  -8  28  105.18    6.56
  -1  -9  28   70.90    5.08
  -1  -9  28   63.95    4.95
  -1   9  27   57.63    4.50
  -1   9  27   58.75    4.95
  -1  -9  27   52.35    4.65
   1  -9 -27   56.32    4.46
  -1  -9  27   58.82    4.88
  -1  -9  27   72.16    4.82
  -1  -9  27   51.86    5.01
  -1   9  26  175.99    9.66
   1  -9 -26  128.13    9.36
  -1  -9  26  144.23    9.81
  -1   9  26  142.93    9.86
  -1  -9  26  136.05    9.67
  -1  -9  26  194.70    9.83
  -1  -9  26  137.38   10.05
  -1   9  26  148.11   10.25
   1  -9 -25   74.03    6.38
  -1   9  25   72.13    6.60
  -1  -9  25   76.80    6.68
  -1   9  25   87.95    7.21
  -1  -9  25   73.75    7.12
  -1  -9  25   98.27    6.33
  -1  -9  25   78.09    6.76
  -1  -9  24    9.87    3.98
   1  -9 -24    6.62    2.92
  -1  -9  24    9.33    4.26
  -1  -9  24    6.89    3.32
  -1  -9  24   12.38    3.40
  -1  -9  24    9.81    2.65
  -1   9  24   12.99    3.07
  -1   9  24    9.84    3.82
  -1   9  24   10.39    2.54
  -1  -9  23  421.83   23.58
  -1  -9  23  387.63   22.16
  -1   9  23  401.53   23.33
  -1  -9  23  406.01   24.18
  -1  -9  23  432.52   24.92
  -1  -9  23  393.16   23.45
  -1   9  23  382.74   22.23
  -1   9  23  419.70   22.69
  -1   9  23  450.51   24.17
  -1  -9  23  370.82   23.85
  -1  -9  22  104.71    8.73
  -1  -9  22   90.30    7.47
  -1  -9  22  105.16    9.30
  -1   9  22  105.58    8.74
  -1  -9  22  101.61    9.36
  -1   9  22  107.98    9.31
  -1   9  22  105.83    8.08
  -1   9  22  100.36    7.71
  -1  -9  22   99.68    8.66
  -1  -9  22  112.58    9.97
  -1  -9  21   18.50    4.21
  -1   9  21   18.29    3.67
  -1   9  21   25.84    4.14
  -1  -9  21   25.51    5.67
  -1  -9  21   23.16    3.73
  -1  -9  21   17.73    4.24
  -1  -9  21   19.06    4.98
  -1  -9  21   23.57    5.08
  -1   9  21   16.17    4.12
  -1   9  21   15.49    3.38
  -1   9  21   24.01    4.97
  -1   9  21   25.22    3.83
  -1   9  20   60.18    7.28
  -1  -9  20   45.05    6.72
  -1  -9  20   54.38    5.05
  -1  -9  20   42.81    4.90
  -1   9  20   47.45    3.66
  -1  -9  20   41.91    5.79
   1  -9 -20   36.48    7.60
   1   9 -20   40.06    5.12
  -1   9  20   51.52    5.55
  -1   9  20   42.02    6.18
  -1  -9  20   46.70    6.50
  -1  -9  20   43.51    5.85
  -1  -9  20   45.56    7.17
  -1   9  20   45.94    5.31
  -1   9  20   46.22    5.32
  -1   9  20   49.42    5.65
  -1  -9  19   81.47    8.92
  -1   9  19   96.86    8.21
  -1   9  19  106.50    8.24
  -1  -9  19   89.86    9.49
  -1  -9  19   91.55    8.61
  -1   9  19   90.20    8.42
  -1  -9  19  103.01    6.99
   1   9 -19   95.58    8.21
  -1  -9  19   95.02    7.54
  -1   9  19  102.13    6.37
  -1  -9  19  105.41    8.78
  -1   9  19   94.31    9.34
  -1   9  19   98.61    6.28
  -1   9  19   97.66    9.20
  -1  -9  19  113.59    7.65
  -1   9  19  108.82    8.61
  -1   9  18  303.68   18.44
  -1   9  18  273.78   14.95
  -1  -9  18  236.46   17.96
  -1  -9  18  267.00   15.19
   1  -9 -18  228.17   18.80
  -1   9  18  268.13   16.03
  -1   9  18  276.81   15.03
  -1  -9  18  259.93   16.14
  -1  -9  18  269.32   17.40
   1   9 -18  274.79   17.28
  -1  -9  18  294.61   15.95
  -1   9  18  272.78   16.73
  -1  -9  18  259.85   18.55
  -1   9  18  268.65   16.64
  -1  -9  18  280.38   17.66
  -1   9  18  294.50   16.97
  -1   9  18  274.90   16.68
  -1   9  18  262.18   17.89
  -1  -9  18  335.98   16.56
  -1  -9  17    9.25    2.89
  -1   9  17    4.16    2.56
  -1   9  17    5.31    3.73
  -1  -9  17    6.87    1.69
  -1   9  17    4.10    2.15
  -1   9  17    6.83    1.71
  -1  -9  17    7.85    2.81
  -1  -9  17    8.91    3.76
   1  -9 -17    1.02    5.23
   1   9 -17    8.91    3.55
  -1  -9  17    6.53    2.58
  -1   9  17    6.96    2.99
  -1   9  17    8.47    2.85
  -1  -9  17    6.91    3.48
  -1   9  17    2.85    3.51
  -1   9  17    6.42    2.86
  -1   9  17    7.27    1.69
  -1   9  16  101.84    9.72
  -1  -9  16  134.89    8.53
  -1   9  16  105.49    8.20
   1  -9 -16   87.07   10.36
  -1  -9  16  121.45    7.66
  -1  -9  16  111.85    8.32
  -1   9  16  113.61    7.37
  -1  -9  16  155.00   10.28
   1   9 -16  155.90   10.27
  -1  -9  16  154.32    8.86
  -1   9  16  120.97    8.74
  -1  -9  16  130.57   10.08
  -1   9  16  124.45    8.87
  -1   9  16  105.35    8.63
  -1   9  16  103.76    8.54
  -1   9  16  116.97    9.96
  -1   9  16  118.85    7.35
  -1   9  15 1241.02   71.21
  -1  -9  15 1676.62   69.58
  -1   9  15 1161.92   69.30
  -1  -9  15 1385.62   68.55
   1  -9 -15 1082.48   71.67
  -1  -9  15 1404.62   69.55
  -1  -9  15 1352.52   69.24
  -1   9  15 1415.46   68.46
  -1  -9  15 1429.13   70.62
   1   9 -15 1368.65   70.13
  -1   9  15 1345.74   69.84
  -1   9  15 1397.78   68.40
  -1   9  15 1428.37   71.31
  -1   9  15 1371.12   69.84
  -1  -9  15 1303.55   70.42
  -1   9  15 1346.05   69.96
  -1   9  15 1351.89   69.92
  -1   9  14    1.96    2.00
  -1  -9  14   24.81    5.33
  -1  -9  14   11.37    2.94
  -1   9  14    2.87    3.17
  -1  -9  14   14.79    3.33
  -1  -9  14   21.49    5.43
  -1  -9  14   11.81    2.00
  -1   9  14    2.24    2.14
  -1  -9  14   14.33    3.39
   1  -9 -14    2.88    1.51
   1  -9 -14    2.18    4.51
   1   9 -14   16.90    3.75
  -1  -9  14   23.34    4.61
  -1   9  14    3.30    2.34
  -1   9  14    1.60    2.98
  -1  -9  13   29.27    4.03
  -1  -9  13   28.57    3.20
  -1  -9  13   19.72    4.20
  -1   9  13   19.32    4.42
  -1   9  13   23.28    3.35
   1  -9 -13   14.53    5.51
   1   9 -13   27.50    3.69
  -1  -9  13   26.94    3.30
   1  -9 -13   25.89    2.68
  -1  -9  13   20.45    2.46
  -1  -9  12  213.73   10.67
  -1   9  12  147.12   11.90
  -1  -9  12  186.26   11.95
   1  -9 -12  163.47    9.95
   1  -9 -12  150.88   12.46
  -1  -9  12  181.99   10.01
  -1  -9  12  183.78   10.71
  -1  -9  12  173.85   11.39
  -1   9  12  163.66    9.42
   1   9 -12  163.19   10.93
  -1   9  12  168.34   10.68
  -1  -9  12  159.94    9.47
  -1   9  12  181.20    9.51
  -1  -9  11   89.50    5.74
  -1  -9  11   81.55    6.97
  -1   9  11   72.07    7.31
  -1  -9  11   86.28    5.89
   1  -9 -11   82.24    5.43
  -1  -9  11   81.96    5.32
  -1  -9  11   79.97    6.58
   1   9 -11   83.64    5.14
  -1   9  11   85.68    5.02
   1   9 -11   79.46    6.15
  -1   9  11   69.79    5.68
   1  -9 -11   71.17    5.13
   1  -9 -11   63.79    5.37
  -1  -9  11   78.05    5.01
  -1  -9  10   99.67    7.82
  -1   9  10   90.27    8.07
  -1  -9  10  120.78    6.81
  -1  -9  10  104.48    6.41
  -1  -9  10  104.84    6.93
   1  -9 -10   99.57    6.38
  -1  -9  10   97.49    7.47
   1   9 -10  111.05    6.23
  -1   9  10  106.86    6.10
  -1  -9  10   93.84    6.39
   1   9 -10  105.12    7.17
  -1   9  10   87.77    6.65
  -1  -9  10  104.61    6.15
   1  -9 -10  100.85    6.33
   1  -9 -10   78.69    6.37
  -1  -9   9   86.57    6.58
  -1  -9   9   81.75    5.29
  -1  -9   9   73.53    5.62
  -1  -9   9   79.51    5.06
   1  -9  -9   65.16    4.97
  -1  -9   9   74.63    6.14
   1   9  -9   85.26    5.13
  -1   9   9   80.34    4.86
   1  -9  -9   67.10    5.22
  -1  -9   9   70.20    5.42
   1   9  -9   78.41    5.87
  -1   9   9   73.74    5.39
  -1  -9   9   84.51    5.16
   1  -9  -9   63.85    5.26
  -1  -9   8  541.66   24.89
  -1  -9   8  508.38   26.10
  -1  -9   8  466.08   25.73
  -1  -9   8  480.05   25.09
   1  -9  -8  423.14   26.15
   1  -9  -8  432.74   24.45
  -1  -9   8  462.66   24.48
  -1   9   8  473.68   24.30
   1   9  -8  505.52   24.40
   1   9  -8  447.82   25.08
  -1  -9   8  519.33   24.52
   1  -9  -8  410.38   24.68
  -1  -9   7  496.42   23.13
  -1  -9   7  442.59   24.05
  -1  -9   7  437.43   23.98
  -1  -9   7  449.00   23.24
   1  -9  -7  406.00   24.22
   1  -9  -7  427.13   22.78
  -1   9   7  461.95   22.66
   1   9  -7  473.34   22.73
   1   9  -7  396.72   23.17
  -1  -9   7  405.22   23.02
   1  -9  -7  390.78   23.09
  -1  -9   7  452.59   22.79
  -1  -9   6  118.51    8.01
  -1  -9   6  131.56    7.15
  -1  -9   6  119.47    8.13
   1  -9  -6  108.47    8.18
   1  -9  -6  105.76    6.84
  -1  -9   6  108.40    7.27
  -1   9   6  116.89    6.79
   1   9  -6  127.78    6.92
   1   9  -6  121.14    7.47
  -1  -9   6  115.20    6.88
   1  -9  -6   96.65    7.06
  -1  -9   6  110.76    7.19
  -1  -9   5   47.18    4.41
   1  -9  -5   38.64    3.22
   1  -9  -5   41.54    4.36
  -1  -9   5   38.27    3.55
  -1   9   5   39.90    3.63
   1   9  -5   40.31    3.69
  -1  -9   5   42.65    3.34
   1  -9  -5   38.56    3.51
  -1  -9   5   40.86    3.61
  -1   9   5   46.78    3.29
   1   9  -5   45.05    3.27
   1  -9  -4   62.34    4.16
  -1  -9   4   54.48    4.60
   1  -9  -4   59.02    5.07
  -1   9   4   57.35    4.47
   1   9  -4   57.26    4.59
  -1  -9   4   64.50    4.36
   1  -9  -4   55.03    4.43
  -1  -9   4   54.09    4.68
   1   9  -4   61.71    4.12
  -1   9   4   63.06    4.14
  -1   9   3    4.26    2.09
  -1  -9   3    1.78    0.81
   1  -9  -3    5.14    2.42
   1   9  -3    0.48    1.57
   1  -9  -3    3.17    1.42
  -1  -9   3    0.81    1.66
   1  -9  -3    0.83    1.62
  -1  -9   3   -0.66    1.86
   1   9  -3    0.90    1.39
   1  -9  -2   46.81    4.07
  -1  -9   2   35.78    2.94
   1  -9  -2   40.67    3.24
  -1   9   2   41.06    3.62
   1   9  -2   41.57    3.52
   1  -9  -2   40.70    3.62
   1   9  -2   47.17    3.24
  -1  -9   1   87.51    5.97
   1  -9  -1  118.69    6.66
   1   9  -1   93.45    6.22
  -1   9   1   99.78    6.52
  -1  -9   1   90.06    6.49
   1  -9  -1   88.58    6.26
  -1  -9   1   94.06    6.11
   1   9  -1  101.44    5.90
  -1   9   1  121.99    6.55
  -1  -9   0    2.61    1.22
  -1   9   0    3.43    1.82
  -1  -9   0    4.00    1.69
   1  -9   0    5.97    1.90
   1   9   0    3.31    1.48
   1  -9   0    3.91    1.68
  -1  -9   0    3.66    1.51
  -1  -9   0    3.25    1.84
   1   9   0    5.07    1.46
  -1   9   0    4.34    1.56
  -1  -9  -1  199.45   12.40
  -1  -9  -1  227.48   12.09
   1   9   1  239.22   12.38
  -1   9  -1  232.73   12.51
  -1  -9  -1  203.47   12.08
  -1  -9  -1  190.79   12.37
  -1   9  -1  248.05   12.14
  -1  -9  -2   92.75    6.48
   1  -9   2   94.70    5.83
  -1  -9  -2   94.45    5.86
   1   9   2   89.50    5.99
  -1   9  -2   94.87    6.22
  -1  -9  -2   81.63    6.16
  -1  -9  -2   84.25    5.80
  -1   9  -2  108.00    5.93
  -1  -9  -3 2637.72  131.58
  -1  -9  -3 2351.00  132.26
   1  -9   3 2834.78  131.53
   1  -9   3 2752.21  131.61
  -1   9  -3 2788.59  132.02
   1   9   3 2653.68  131.81
  -1  -9  -3 2372.96  131.47
  -1  -9  -3 2219.79  131.75
   1  -9   3 2679.21  131.72
   1   9   3 2890.56  131.30
  -1   9  -3 2988.40  131.60
  -1  -9  -4  102.96    7.45
   1  -9   4  108.13    6.20
  -1  -9  -4   92.58    6.13
   1  -9   4  107.41    6.09
   1   9   4   97.00    6.46
  -1   9  -4   97.37    6.55
   1  -9   4   96.45    6.26
  -1  -9  -4   81.30    6.12
  -1  -9  -4   77.89    6.50
   1   9   4  102.17    5.88
  -1   9  -4  106.20    6.15
   1  -9   5  541.73   25.49
  -1  -9  -5  496.30   25.42
  -1  -9  -5  412.40   26.37
   1  -9   5  526.25   25.31
  -1   9  -5  497.36   25.86
  -1  -9  -5  386.63   25.47
  -1  -9  -5  407.00   25.17
   1  -9   5  523.72   25.59
  -1   9  -5  542.59   25.38
   1   9   5  537.33   25.04
  -1  -9  -6   48.28    5.18
   1  -9   6   55.02    3.94
  -1  -9  -6   51.55    3.91
   1   9   6   54.60    3.48
  -1   9  -6   53.43    3.77
  -1   9  -6   55.55    4.45
   1  -9   6   50.21    3.91
  -1  -9  -6   32.93    3.86
  -1  -9  -6   38.92    3.61
   1  -9   7  368.94   16.93
   1  -9   7  309.70   17.86
   1  -9   7  351.31   17.33
  -1  -9  -7  240.61   18.15
  -1  -9  -7  295.84   16.96
   1   9   7  320.28   16.50
  -1   9  -7  326.49   16.89
  -1   9  -7  313.53   17.87
   1  -9   7  380.04   17.41
  -1  -9  -7  255.76   16.73
   1  -9   8  154.11    7.91
  -1  -9  -8  135.03    8.04
  -1  -9  -8  100.24    9.37
   1  -9   8  155.16    8.25
   1  -9   8  135.34    8.71
  -1  -9  -8  103.53    7.98
  -1   9  -8  129.40    7.74
   1  -9   8  128.77    7.90
   1   9   8  140.28    7.47
  -1   9  -8  142.77    8.78
  -1  -9  -8  112.33    7.71
   1  -9   8  132.58    7.99
   1  -9   9   37.50    2.99
  -1  -9  -9   33.20    3.16
   1  -9   9   28.08    2.83
   1  -9   9   36.74    3.14
   1  -9   9   32.19    3.66
  -1   9  -9   26.00    3.50
  -1  -9  -9   23.54    4.79
  -1  -9  -9   24.90    2.78
   1  -9   9   33.46    3.00
   1   9   9   29.47    3.00
   1  -9   9   30.60    2.85
  -1   9  -9   28.25    2.79
   1   9   9   30.47    2.47
   1  -9  10   11.67    3.46
   1   9  10   15.73    2.35
   1  -9  10   19.01    2.33
  -1  -9 -10   12.15    2.26
   1  -9  10   22.09    2.60
   1  -9  10   17.37    2.14
  -1   9 -10   16.74    2.14
   1   9  10   21.27    1.89
  -1   9 -10   16.72    3.28
   1  -9  10   17.41    2.89
   1  -9  10   18.48    1.98
  -1  -9 -10   15.38    2.17
   1  -9  10   15.96    2.20
   1  -9  11  304.00   18.15
   1  -9  11  363.07   16.57
   1  -9  11  329.23   16.74
   1  -9  11  342.06   16.45
  -1  -9 -11  296.75   16.47
   1  -9  11  288.68   17.18
   1   9  11  302.58   15.60
  -1   9 -11  255.42   15.79
  -1   9 -11  319.38   17.52
   1   9  11  271.73   16.64
   1  -9  11  322.51   15.80
   1  -9  11  285.43   16.00
  -1  -9 -11  258.50   15.92
   1   9  12    7.75    1.21
   1  -9  12    7.52    1.78
  -1  -9 -12    9.95    2.12
   1  -9  12    7.99    2.13
  -1   9 -12    4.21    2.86
   1  -9  12    5.65    2.43
   1  -9  12    6.60    1.22
   1  -9  12    9.96    2.00
   1  -9  12    5.07    3.19
   1   9  12    7.41    2.05
   1  -9  13   30.97    3.36
   1  -9  13   35.24    3.19
  -1  -9 -13   30.10    3.23
   1  -9  13   25.06    3.75
  -1  -9 -13   19.05    5.07
  -1   9 -13   30.18    4.40
   1  -9  13   34.98    3.36
   1  -9  13   28.73    4.74
   1   9  13   25.48    3.39
   1  -9  14   30.92    4.30
   1   9  14   16.75    2.89
  -1  -9 -14   12.66    5.13
  -1   9 -14   40.21    4.84
   1  -9  14   41.92    4.83
  -1   9 -14   18.37    4.23
   1   9  14   18.73    2.41
   1  -9  14   25.86    3.52
   1  -9  14   30.81    4.10
   1  -9  14   34.33    5.45
   1   9  14   16.70    3.02
   1  -9  14   26.75    3.19
   1   9  14   14.63    4.15
   1   9  14   16.42    2.24
  -1  -9 -14   21.07    2.96
   1  -9  14   28.59    3.32
   1  -9  14   23.22    2.82
   1   9  15  370.78   22.13
   1   9  15  388.05   19.54
  -1  -9 -15  378.85   20.20
   1   9  15  315.86   21.07
  -1  -9 -15  257.87   22.31
   1  -9  15  394.16   19.93
   1  -9  15  368.53   20.40
   1   9  15  373.43   19.66
   1  -9  15  328.87   20.16
   1  -9  15  377.83   21.18
   1  -9  15  346.76   20.68
   1  -9  15  380.07   21.61
  -1   9 -15  390.60   21.72
   1   9  15  331.75   20.58
   1  -9  15  381.88   22.41
   1  -9  15  439.17   20.42
   1   9  15  360.30   20.63
   1  -9  15  338.97   21.20
   1   9  16  351.81   21.49
   1   9  16  365.61   18.93
  -1  -9 -16  251.47   22.04
   1  -9  16  373.10   19.41
   1   9  16  301.25   20.46
  -1  -9 -16  342.57   19.57
   1  -9  16  381.73   20.11
   1  -9  16  319.80   19.74
   1   9  16  379.34   19.20
   1  -9  16  329.68   20.15
   1  -9  16  370.29   20.83
   1  -9  16  346.45   21.08
  -1   9 -16  372.55   21.34
   1  -9  16  368.32   22.05
   1  -9  16  418.17   19.90
   1   9  16  357.08   20.17
   1  -9  16  335.88   20.74
   1   9  17   95.43    8.55
   1   9  17   91.27    5.98
   1  -9  17   98.22    6.46
   1   9  17   82.61    7.57
  -1  -9 -17   90.64    6.64
   1  -9  17   96.71    7.06
   1   9  17   89.22    6.13
   1  -9  17   86.41    7.02
   1  -9  17   95.98    7.83
   1  -9  17   87.10    7.17
   1  -9  17   84.17    7.91
   1  -9  17   85.33    8.32
  -1  -9 -17   60.85    8.99
  -1   9 -17   97.31    8.22
   1  -9  17  116.73    7.16
   1  -9  17  104.43    9.15
   1  -9  17   81.83    8.81
   1   9  17   92.99    7.25
   1  -9  17   92.06    8.02
   1   9  18  204.44   14.23
   1   9  18  214.66   11.43
   1  -9  18  191.26   13.62
   1  -9  18  173.34   13.86
  -1  -9 -18  165.92   15.15
   1  -9  18  206.41   11.90
   1   9  18  180.26   12.92
   1  -9  18  213.33   12.68
   1  -9  18  181.54   12.44
   1   9  18  208.29   11.58
   1  -9  18  194.28   13.24
  -1   9 -18  203.65   13.94
   1  -9  18  196.55   14.79
   1  -9  18  191.52   13.49
   1   9  18  213.04   12.89
   1  -9  18  229.56   12.47
   1  -9  18  210.75   14.60
   1   9  19  557.73   30.87
   1   9  19  537.85   27.80
   1  -9  19  478.13   30.58
   1  -9  19  545.63   30.48
   1  -9  19  538.00   29.26
   1   9  19  498.76   29.51
  -1  -9 -19  429.42   31.64
   1  -9  19  536.07   28.37
   1  -9  19  477.86   28.95
   1   9  19  564.15   28.11
   1  -9  19  546.37   30.17
  -1   9 -19  557.21   30.92
   1  -9  19  595.96   28.67
   1  -9  19  649.62   29.31
   1  -9  19  572.31   31.67
   1  -9  19  488.96   29.99
   1  -9  19  510.22   31.51
   1   9  19  553.72   29.46
   1   9  20  140.18   10.55
   1   9  20  121.22    7.45
   1  -9  20  132.78   10.57
  -1  -9 -20   95.56    8.40
   1  -9  20  118.82    8.78
   1   9  20  131.70    7.77
   1  -9  20  130.98    9.60
   1  -9  20  137.30   10.85
   1  -9  20  142.68    8.77
  -1  -9 -20  109.32   11.17
  -1   9 -20  140.79   10.56
   1  -9  20  123.00    9.75
   1   9  20  133.18    9.15
   1  -9  20  123.13   10.94
   1   9  20  128.52    9.07
   1  -9  20  140.74    9.02
  -1  -9 -21   41.13    4.70
   1   9  21   53.41    3.96
   1  -9  21   50.10    5.53
   1  -9  21   52.57    6.26
   1   9  21   56.45    6.45
   1  -9  21   61.81    5.12
   1  -9  21   56.94    7.13
   1   9  21   53.49    5.18
   1  -9  21   57.06    6.04
   1   9  22    6.19    3.88
  -1  -9 -22   -0.39    2.16
   1   9  22    2.05    1.19
   1  -9  22   -0.93    3.27
   1  -9  22    1.77    2.78
   1  -9  22    2.32    2.27
   1   9  22    4.99    2.42
   1  -9  22    2.46    3.05
   1  -9  22   -1.13    4.18
   1   9  23  212.65   13.12
   1  -9  23  243.92   15.44
   1  -9  23  202.81   13.46
   1  -9  23  200.57   14.02
   1   9  23  216.42   14.10
  -1  -9 -23  200.75   12.75
  -1   9 -24   26.77    4.18
   1  -9  24   28.76    3.76
   1  -9  24   34.57    4.51
   1   9  24   35.34    4.63
  -1   9 -25   25.37    3.64
   1  -9  25   30.63    3.82
  -1  -9 -25   30.22    4.32
   1   9  25   30.28    3.92
   1  -9  25   33.31    3.57
   1  -9  26    0.27    1.90
   1   9  26    2.57    2.14
  -1  -9 -26    2.65    2.50
   1  -9  27    6.14    1.45
   1  -9  27    6.05    1.62
  -1  -9 -27    6.67    2.25
   1   9  28    5.19    1.19
  -1  -9 -28    3.77    1.46
  -1 -10  28   35.58    2.89
  -1  10  28   39.21    2.81
  -1 -10  28   37.66    3.06
  -1 -10  28   29.74    2.73
  -1  10  27   11.34    1.93
   1 -10 -27   10.83    1.94
  -1  10  27    9.15    2.23
  -1 -10  27    8.85    2.13
  -1 -10  27   15.82    2.14
  -1 -10  27    6.34    2.28
   1 -10 -26   10.31    2.36
  -1  10  26   12.80    2.65
  -1 -10  26   11.54    2.61
  -1 -10  26    9.04    2.55
  -1  10  26   20.36    2.62
  -1 -10  26   10.04    2.98
  -1 -10  26   17.79    2.66
  -1  10  25  125.37    9.51
  -1 -10  25  140.57    9.68
   1 -10 -25  142.82    9.38
  -1 -10  25  130.78    9.53
  -1 -10  25  137.43   10.03
  -1  10  25  144.19    9.94
  -1 -10  24   34.05    4.53
   1 -10 -24   35.28    4.30
  -1 -10  24   38.42    4.90
  -1 -10  24   39.02    5.66
  -1 -10  24   30.13    5.10
  -1  10  24   39.29    5.05
   1 -10 -23   98.98    8.23
  -1 -10  23  104.80    7.73
  -1  10  23  120.39    9.42
  -1 -10  23  106.24    9.30
  -1 -10  23  112.25    8.87
  -1 -10  23  131.92   10.36
  -1 -10  23  122.69    8.93
  -1 -10  22   50.53    6.06
  -1 -10  22   45.14    6.88
   1 -10 -22   49.32    5.59
  -1 -10  22   51.35    5.03
  -1  10  22   47.69    5.54
  -1 -10  22   58.64    6.96
  -1  10  22   54.72    6.25
  -1 -10  22   45.75    5.80
  -1  10  21  210.23   13.75
  -1  10  21  223.65   14.05
  -1 -10  21  204.32   15.63
  -1 -10  21  208.78   14.60
  -1 -10  21  197.15   13.35
  -1 -10  21  204.37   14.54
  -1  10  21  267.61   16.23
  -1 -10  21  198.64   15.17
  -1  10  21  252.32   15.58
  -1 -10  21  282.82   14.17
  -1 -10  20   64.27    7.59
  -1  10  20   66.11    6.19
  -1 -10  20   56.34    6.60
  -1 -10  20   64.09    7.78
  -1  10  20   64.95    6.16
  -1 -10  20   63.39    5.07
   1 -10 -20   45.75    7.99
   1  10 -20   53.93    6.17
  -1  10  20   68.09    4.59
  -1 -10  20   56.31    5.66
  -1 -10  20   57.00    6.65
  -1  10  20   80.86    7.45
  -1  10  20   63.71    6.10
  -1 -10  20   80.81    6.25
  -1  10  20   61.15    4.44
  -1  10  20   76.19    7.83
  -1 -10  19    4.44    4.08
  -1 -10  19    7.84    3.06
  -1  10  19    4.45    1.55
   1 -10 -19    5.28    4.83
   1  10 -19    6.83    3.12
  -1 -10  19    5.90    3.70
  -1  10  19    4.04    2.93
  -1 -10  19    1.29    4.67
  -1 -10  19    8.11    2.63
  -1 -10  19    3.92    3.70
  -1  10  19    9.17    4.05
  -1 -10  19    6.56    2.98
  -1  10  19    6.87    2.98
  -1  10  19    5.46    2.95
  -1  10  19    3.48    1.54
  -1  10  19    5.48    4.53
  -1 -10  18    4.03    4.31
  -1  10  18    1.01    2.51
  -1 -10  18    1.63    3.56
  -1 -10  18    6.85    4.50
  -1 -10  18    2.26    3.39
  -1 -10  18    1.54    2.39
   1  10 -18   -0.61    3.03
   1 -10 -18    1.06    4.89
  -1 -10  18    2.16    2.52
  -1  10  18    2.10    1.45
  -1  10  18    3.67    3.90
  -1  10  18    0.49    1.37
  -1  10  18    0.76    2.49
  -1 -10  18    5.07    2.75
  -1  10  18    0.38    3.64
  -1  10  18    2.10    2.73
  -1  10  17  389.80   24.74
  -1 -10  17  492.57   23.23
  -1 -10  17  399.89   23.12
   1 -10 -17  309.92   25.29
  -1  10  17  366.29   22.74
  -1 -10  17  409.37   22.93
  -1  10  17  425.59   21.90
  -1 -10  17  431.53   24.34
   1  10 -17  396.23   23.78
  -1 -10  17  509.75   23.30
  -1  10  17  397.24   23.35
  -1 -10  17  387.13   24.19
  -1  10  17  388.57   23.23
  -1  10  17  422.33   23.41
  -1  10  17  432.73   25.04
  -1  10  17  409.29   21.81
  -1 -10  16  107.95    7.12
  -1  10  16   86.56    8.42
   1 -10 -16   65.51    8.93
  -1 -10  16   92.44    6.96
  -1  10  16   67.95    6.45
  -1 -10  16   86.42    6.70
  -1  10  16   82.96    5.76
  -1 -10  16   75.79    7.87
   1  10 -16   83.42    7.47
  -1  10  16   85.72    7.04
  -1 -10  16  106.12    7.06
  -1  10  16   80.15    7.04
  -1 -10  16   80.16    7.85
  -1  10  16   80.47    5.69
  -1  10  16   85.12    8.34
  -1 -10  15  118.09    9.61
  -1  10  15   76.29    8.39
  -1 -10  15  122.18    7.58
  -1  10  15   75.25    6.85
   1 -10 -15   65.57    8.95
  -1 -10  15  106.78    7.64
  -1 -10  15  104.99    7.24
  -1  10  15   91.92    6.16
  -1 -10  15  106.32    8.71
   1  10 -15  101.26    8.11
  -1  10  15   85.45    7.12
  -1  10  15   92.63    7.42
  -1 -10  15  113.51    8.85
  -1  10  15   82.39    8.31
  -1  10  15   85.40    6.10
  -1 -10  14   89.31    6.31
  -1  10  14   68.54    7.49
  -1 -10  14   92.31    8.06
  -1 -10  14   89.02    6.52
  -1 -10  14   80.03    5.64
   1 -10 -14   60.03    8.33
  -1  10  14   61.95    6.07
   1 -10 -14   71.68    5.54
  -1  10  14   80.16    5.49
  -1 -10  14   87.97    6.32
  -1 -10  14   85.97    7.42
   1  10 -14   82.20    6.92
  -1  10  14   73.71    6.34
  -1 -10  14   87.69    7.62
  -1  10  14   80.19    6.49
  -1  10  14   82.15    5.45
  -1  10  14   80.61    7.76
  -1 -10  13  817.07   42.61
  -1 -10  13  940.62   41.15
  -1  10  13  675.32   42.50
   1 -10 -13  749.67   40.26
   1 -10 -13  630.40   42.98
  -1 -10  13  785.93   40.26
  -1 -10  13  796.83   41.12
  -1 -10  13  808.26   40.85
  -1  10  13  822.76   40.24
  -1 -10  13  773.04   42.00
   1  10 -13  790.77   41.48
  -1  10  13  728.95   41.02
  -1  10  13  776.56   41.29
  -1 -10  13  759.28   41.91
  -1  10  13  785.34   42.66
  -1  10  13  837.55   40.22
  -1 -10  12    9.84    2.24
  -1 -10  12    8.61    1.85
   1 -10 -12    8.64    2.07
  -1  10  12    6.90    1.53
  -1 -10  12    7.14    1.55
  -1  10  12   10.01    1.53
   1  10 -12    9.32    2.82
  -1  10  12    4.92    3.55
  -1 -10  12   13.85    2.46
  -1 -10  12   13.46    3.36
  -1  10  12    6.41    2.27
  -1 -10  12   10.57    3.30
   1 -10 -11    6.34    1.76
  -1 -10  11    5.64    2.02
  -1 -10  11    5.68    1.59
   1 -10 -11    5.76    1.72
   1 -10 -11    4.54    1.87
  -1  10  11    7.97    1.43
   1  10 -11    5.92    1.68
  -1 -10  11    3.59    1.75
   1  10 -11    6.04    2.30
  -1 -10  11    9.72    2.34
  -1  10  11    9.83    3.43
  -1 -10  11    6.48    2.98
  -1  10  11    6.44    1.87
  -1 -10  11    6.55    2.97
  -1 -10  10  121.50    7.78
   1 -10 -10  109.52    7.16
   1 -10 -10  112.64    7.18
  -1 -10  10  113.98    6.95
   1 -10 -10   96.66    7.40
  -1 -10  10  112.12    8.42
   1  10 -10  101.67    7.71
  -1  10  10  112.58    7.56
  -1 -10  10  111.07    8.62
  -1 -10  10  138.18    7.64
  -1  10  10  103.34    9.20
  -1  10  10  123.09    6.93
   1  10 -10  124.00    7.10
  -1 -10  10  111.03    7.36
  -1 -10   9    9.19    2.15
   1 -10  -9   11.10    1.82
   1 -10  -9    9.17    2.25
  -1 -10   9   10.55    1.76
  -1 -10   9    7.66    1.97
  -1  10   9   11.36    1.71
   1 -10  -9    7.60    2.15
   1  10  -9   11.70    1.94
   1 -10  -9    5.48    3.44
   1  10  -9   11.95    2.51
  -1 -10   9    8.27    2.83
  -1 -10   9    9.90    2.04
  -1  10   9   11.51    1.94
  -1 -10   9    8.86    2.80
   1 -10  -8   40.66    5.40
  -1 -10   8   50.39    4.26
   1 -10  -8   44.29    3.74
  -1 -10   8   52.94    3.77
   1 -10  -8   41.25    4.04
  -1 -10   8   48.97    5.02
  -1 -10   8   45.78    4.07
   1  10  -8   51.48    3.79
  -1  10   8   49.59    3.66
   1 -10  -8   44.85    4.12
   1  10  -8   42.02    4.28
  -1 -10   8   44.10    4.73
  -1 -10   8   61.21    4.21
  -1  10   8   48.79    3.93
   1 -10  -7  311.75   17.36
   1 -10  -7  308.88   19.02
  -1 -10   7  304.00   17.79
  -1 -10   7  313.23   18.61
  -1 -10   7  340.64   17.39
   1 -10  -7  298.32   17.72
  -1  10   7  341.83   17.26
   1  10  -7  343.93   17.32
   1 -10  -7  302.46   17.67
  -1 -10   7  308.29   17.73
   1  10  -7  307.31   17.90
  -1 -10   6  142.39    9.30
   1 -10  -6  155.76    8.99
   1 -10  -6  146.34   10.30
   1 -10  -6  152.13    9.44
  -1 -10   6  138.74    9.26
  -1 -10   6  156.63    9.00
  -1 -10   6  151.88   10.13
   1  10  -6  144.17    9.41
  -1  10   6  128.33    9.19
   1  10  -6  173.54    8.99
  -1 -10   6  147.15    9.35
   1 -10  -6  146.60    9.26
  -1  10   6  157.39    8.79
  -1 -10   5   22.72    2.72
   1 -10  -5   22.57    2.40
  -1  10   5   24.84    2.47
  -1 -10   5   21.36    2.72
[truncated: 3,368,594 more chars]
